# Supplementary material for: Temporal and molecular dynamics of human metastatic breast carcinoma cell adhesive interactions with human bone marrow endothelium analyzed by single-cell force spectroscopy
Source: PLoS One. 2018 Sep 20;13(9):e0204418. doi: 10.1371/journal.pone.0204418 (PMC6147572; doi:10.1371/journal.pone.0204418)
Supplement: S1 File — (XLSX) [file pone.0204418.s001.xlsx]

## Sheet: MB231 to HBMEC-60
2017-09-01	MDA-MB-231 adhesion to HBMEC-60 monolayer with different cell-cell contact time (dwelling). A MB231 cell was attached on the end of the cantilever. AFM setting: Force Dist 25um (40 um adjusted Z volt); Scan Rate 0.03 um/s; Dwell set 'Forward the surface'; Dwell time 0.5, 1, 2, 5, 10, 30, 60, 120 and 300 sec.;
	Dwell rate 1Hz; Sample rate 1 kHz; Trigger 'Defl Votl'; Trigger point 0.3V. Set point 0.3v. Spring constant = 19.80 pN/nm. Loading force ~500pN.
Contact time	0.5 s	1 s	2 s	5 s	10 s	30 s	60 s	120 s	300 s	sec.	Data Processing
Deflection	29.2057	22.8735	30.215	27.0599	30.792	29.3878	32.0963	32.3693	27.7233	nm	1. Copy and paste exported curve data (xxxxDefl.txt) into the time-corresponding column.
(nm)	15.034	11.0777	20.1297	18.5004	19.8441	10.1441	14.9439	26.4945	13.8995		2. Remove the approach data and keep the retraction data. Align the apical points (number) of deflections.
	14.9554	10.9688	19.9319	18.3181	19.1889	9.71796	14.7567	24.8285	12.3497		3. Make a graph on the data.
	14.8803	10.5258	19.7412	18.153	18.7723	9.5606	14.2981	23.9222	10.9469
	14.9184	10.5541	19.5503	18.0626	18.562	9.40986	14.0311	23.4674	9.76611
	14.8863	10.6544	19.3702	18.0311	18.3238	2.39918	13.8799	23.0038	8.949
	14.942	10.7805	19.1889	17.8759	18.066	1.96371	13.7626	22.646	8.26841
	14.6135	10.3748	19.0615	17.6893	17.8086	1.36726	13.4975	22.4744	7.40688
	14.1626	10.6382	18.8878	17.4854	17.8997	0.933455	13.0803	21.7835	6.71876
	14.3244	10.35	18.7117	17.316	17.7137	1.16282	12.6026	21.4693	6.31229
	14.4557	10.1206	18.5767	17.0382	17.5124	0.760479	12.6544	20.9392	5.62787
	14.0659	9.97269	18.355	16.9217	17.3776	0.813072	12.3478	20.5789	5.25857
	13.8751	10.1752	18.1385	16.7964	17.2664	0.362884	12.296	20.2653	4.63887
	13.6077	10.289	17.8441	16.8133	16.9981	0.266364	11.9454	19.7925	4.21482
	13.5525	10.0367	17.7723	16.775	16.9694	-0.0685465	11.8231	19.4838	3.57981
	13.8469	9.79021	17.562	16.6174	16.8522	-0.195933	11.3378	18.8818	3.25628
	13.6883	9.47584	17.3238	16.2625	16.6644	-0.500095	11.0792	18.6037	2.60247
	13.4863	9.04667	17.066	16.0941	16.44	-0.596853	10.7964	18.094	2.07776
	13.2982	9.0488	16.8086	15.98	16.2088	-0.623565	10.9974	17.6033	1.75394
	12.7992	8.63043	16.8997	15.8291	16.0208	-0.867654	11.0512	17.4424	1.37121
	12.8808	8.55113	16.7137	15.5569	16.8997	-1.03113	10.7836	17.0789	1.09542
	13.1971	8.5928	16.5124	15.3286	16.7137	-0.903864	10.5758	16.962	1.09876
	12.6955	8.6074	16.3776	15.0184	16.5124	-1.32283	10.2454	16.7533	0.700414
	13.0039	8.16315	16.2664	14.8856	16.3776	-1.80614	9.9985	16.4728	0.55306
	12.7132	8.04087	15.9981	14.8163	16.2664	-1.5129	9.64977	16.43	0.506132
	12.9535	8.03113	15.8867	14.6339	15.9981	-1.64266	9.74099	15.8773	0.209038
	12.7094	8.21194	15.7387	14.3716	16.2088	-1.87975	9.66768	15.8357	0.284165
	12.6779	7.89733	15.5834	14.1624	16.0208	-1.78964	9.71392	15.8973	0.187727
	12.4999	7.81684	15.3849	13.9061	15.8224	-1.92106	9.73747	15.8017	-0.183873
	12.1744	7.87454	15.1312	13.7966	15.9296	-2.36436	9.80617	15.6369	-0.208941
	12.3103	8.11008	14.9456	13.6586	15.5496	-2.07326	9.50894	15.3255	-0.509131
	11.9466	7.65835	14.8065	13.4711	15.3223	-2.3367	9.47906	15.1944	-0.815369
	11.8499	7.65194	14.7365	13.6196	15.1475	-2.33658	9.35104	14.7829	-1.06749
	11.9329	7.26099	14.5063	13.3082	14.9741	-2.69369	9.23301	14.5799	-1.42407
	11.9227	7.3714	14.2945	13.2349	14.8741	-3.1478	9.45156	14.7651	-1.61174
	11.8892	6.78658	14.5338	13.0656	14.8341	-3.1066	9.32596	14.8601	-1.86354
	11.522	7.05026	14.5144	12.927	14.6467	-2.74629	8.8547	13.0819	-2.03786
	11.5762	6.75928	14.1389	12.8239	14.3927	-2.8364	8.82453	13.578	-2.04829
	11.6219	7.02177	13.5807	12.5589	14.5473	-3.3152	8.57113	13.8606	-2.39887
	11.4321	6.88393	13.706	12.6261	15.0874	-3.6488	8.28092	13.1174	-2.89071
	10.7539	7.05097	13.6715	12.5085	13.9817	-3.31781	7.85781	11.7867	-3.28415
	11.1639	6.75548	12.9007	12.5481	13.8834	-3.84196	7.72851	11.7826	-3.42965
	11.1021	6.43826	12.7064	12.4328	13.7068	-3.91141	7.49973	11.8633	-3.73435
	10.7474	6.32298	12.7581	12.1708	13.5394	-4.05637	7.37357	11.7913	-3.58385
	10.6322	5.96789	12.4648	11.8705	13.3654	-4.10433	6.88013	11.7896	-4.3071
	10.3331	6.02642	12.3265	12.0163	13.1778	-4.25677	6.39313	11.8802	-4.40955
	10.539	6.25377	12.0243	11.8148	13.0072	-4.53422	6.05589	12.2426	-4.53599
	10.2897	6.0371	11.6125	11.7164	12.8665	-4.64605	3.36502	12.1532	-4.66326
	10.219	5.95803	11.898	11.5299	12.6686	-4.77997	3.03937	11.8878	-4.94878
	9.61266	6.03057	11.6651	11.625	12.5446	-4.4751	2.86877	11.6089	-5.10692
	9.47957	5.91209	11.3468	11.4956	12.3377	-4.86604	3.05267	11.5029	-5.57479
	9.48076	5.72024	11.1877	11.2451	12.0677	-4.99189	2.39579	12.0831	-5.69458
	9.22587	5.34033	11.2465	11.0808	11.852	-5.21021	2.62029	12.3564	-5.92442
	9.37937	5.83706	10.7322	10.9714	11.6707	-5.27539	2.41775	9.77899	-6.22645
	9.35765	5.23704	10.8683	10.8302	11.4683	-5.22624	1.91461	10.0296	-6.78923
	9.38424	5.18219	10.9424	10.9471	11.2488	-5.56222	1.75921	10.4046	-7.07954
	9.19797	5.27301	10.2434	10.8243	11.3597	-5.57825	1.619	10.6573	-7.45081
	9.32073	5.28584	10.3654	10.7429	11.1651	-5.91114	1.56261	10.8867	-7.5262
	8.694	5.07736	9.89637	10.9063	10.9161	-5.505	0.857882	11.0294	-7.65486
	8.70184	4.99984	9.74738	10.667	10.7632	-5.63191	0.440698	11.1812	-7.80626
	9.14549	4.45515	10.1814	10.5001	10.6937	-6.29306	0.569391	11.1235	-8.16884
	8.94616	4.66196	9.49534	10.3823	10.4205	-6.09611	0.408406	11.1676	-8.47312
	8.94699	4.78733	8.82267	10.259	10.3726	-6.1132	0.161111	10.9829	-8.66806
	8.65672	4.53908	8.69516	10.09	9.99262	-6.98117	0.621034	10.8588	-8.93731
	8.93678	4.71087	8.55341	10.0902	9.91438	-6.46913	0.174051	10.8188	-8.93482
	8.92218	4.46382	8.44917	10.0086	9.70555	-6.16508	-0.103399	10.6172	-8.79901
	8.35529	4.24774	8.33199	9.91366	9.56772	-6.71286	-0.31852	10.6589	-8.79058
	8.082	4.19978	8.40714	9.9734	9.28849	-6.93415	-0.418246	10.8089	-9.09877
	8.09589	4.14315	8.52218	9.8653	9.04107	-6.82279	-0.750426	8.06838	-9.12418
	8.32181	4.30426	8.86256	9.77496	8.90846	-6.65279	-0.0966317	7.90778	-9.11278
	7.874	3.87615	8.87229	9.64407	8.67993	-6.0618	-0.765503	7.80442	-9.3076
	8.52601	4.16322	8.28652	9.59314	8.38882	-6.40502	-0.700088	7.75832	-9.17191
	7.87625	3.99143	8.00017	9.44137	8.81693	-6.45167	-0.973264	7.41968	-9.2746
	7.9495	3.82961	8.02973	9.26827	8.18807	-6.67321	-0.934323	7.40152	-9.56036
	7.68108	3.71101	8.01204	9.06728	7.63578	-6.58049	-1.23659	7.35702	-9.5727
	7.6952	3.48556	7.58607	9.48519	7.35987	-6.23074	-1.53137	8.33756	-9.39237
	7.83791	3.74674	7.23324	9.11787	7.14012	-6.80582	-1.81309	8.23776	-9.90916
	7.42725	4.07869	7.13945	8.92792	6.63782	-6.94935	-1.6844	8.31153	-9.80302
	7.58361	4.00187	7.04946	9.37359	6.53904	-7.09478	-2.13922	8.42288	-10.1528
	7.38926	3.95854	7.30435	8.63634	6.31086	-7.54865	-2.47009	8.37839	-10.3844
	7.40102	3.66257	7.23288	8.48782	5.91362	-7.29447	-2.15477	8.47434	-9.87841
	7.26057	4.02871	6.97965	8.57247	5.83123	-7.70168	-2.53515	8.30199	-9.99962
	7.48768	4.0388	6.9806	8.21085	5.32548	-7.44382	-2.16641	8.22612	-10.4007
	7.24169	3.60048	6.13032	8.22972	5.52861	-7.61905	-2.73935	8.10917	-10.1212
	6.84303	3.42062	6.36064	8.0723	5.09718	-7.88237	-3.14585	7.03504	-9.78439
	6.88149	3.28302	6.47675	7.49342	5.35563	-8.17075	-2.88276	6.85013	-9.86702
	6.71398	3.26699	6.20737	7.28957	5.01099	-7.92773	-2.7473	6.59082	-10.3662
	6.8676	3.41065	6.02953	6.92581	4.24999	-8.37269	-2.83409	6.36541	-10.6363
	6.38501	3.76693	6.12723	7.39144	4.2786	-8.23735	-3.12863	6.16244	-10.5772
	6.27068	3.28528	5.96293	7.05178	4.2697	-8.53688	-3.36097	6.02868	-10.5408
	6.5372	3.78663	6.04069	6.91276	3.74507	-8.33351	-3.5444	6.00659	-10.4271
	6.20859	3.5397	5.82462	6.85363	3.99296	-8.63245	-3.44028	5.77356	-10.5701
	6.04974	3.36743	5.75006	6.77302	3.7592	-8.51836	-3.86518	5.95113	-10.9166
	5.98349	3.04902	5.7015	5.89271	3.86201	-8.75319	-3.74812	5.78668	-10.7057
	6.01353	3.07158	5.60593	6.0753	3.69141	-9.28363	-4.34505	5.79861	-11.0216
	5.76695	2.90205	5.97397	5.7766	3.18317	-9.2752	-4.02201	5.71064	-10.8021
	5.68776	3.18128	5.52924	5.53512	2.79507	-8.99764	-3.956	5.66259	-11.3137
	6.17879	2.97898	5.19552	5.59757	2.84873	-9.3735	-3.93225	5.60231	-11.1098
	5.69999	3.06992	5.32172	5.37378	2.89206	-9.77775	-4.8242	5.19259	-10.9253
	5.32234	3.04534	4.75981	5.27406	2.77762	-9.27509	-4.63603	5.20678	-11.6289
	5.97399	2.9696	4.1129	5.13313	2.35046	-9.79983	-4.58652	5.19883	-11.502
	5.6658	3.13545	4.21014	5.00907	2.12655	-9.74308	-5.21693	5.2459	-11.7305
	5.4851	2.83414	4.37789	4.80428	1.8459	-10.044	-5.16457	5.30575	-11.8277
	5.34501	2.60631	4.41552	4.74397	1.72065	-9.95452	-5.40415	5.52228	-11.6319
	5.56666	2.50042	4.62613	4.32631	1.35689	-9.92199	-5.23961	5.60816	-11.6425
	5.5504	2.30191	4.34844	4.23561	1.25526	-10.1766	-5.25492	5.54456	-11.6839
	5.34501	2.36674	4.31105	4.14419	0.819678	-10.4321	-5.60099	5.30845	-11.4033
	5.28636	2.30619	4.25667	4.07344	0.494384	-10.4738	-5.45675	5.2923	-11.7741
	5.1921	2.21976	4.02814	4.19702	0.458055	-10.2679	-6.18498	5.38511	-11.5635
	4.91061	2.08751	3.83403	3.68949	0.8845	-10.5003	-6.03254	4.34085	-11.7138
	4.73669	2.1179	3.7755	3.6927	0.515279	-10.3902	-6.32305	4.64124	-11.8737
	4.56502	2.35617	3.81705	3.07191	0.0491821	-10.5062	-6.38775	4.56142	-11.4948
	4.85398	1.9689	3.46813	3.07321	-0.268158	-10.8289	-6.11244	4.85132	-12.0223
	4.5649	1.91762	3.40652	2.85904	-0.101	-11.1429	-6.15257	4.97199	-11.6767
	4.69241	1.62865	3.15708	3.18825	0.109017	-11.1261	-6.37505	5.0508	-11.8689
	4.45283	1.60218	2.97212	2.496	-0.342002	-11.167	-6.54767	5.28685	-12.2224
	4.36901	1.4926	3.11803	2.38749	-0.375956	-11.3013	-6.71079	5.33016	-11.7278
	4.13062	1.3677	3.31593	2.10434	-0.660648	-11.4435	-7.02991	5.39422	-12.0467
	3.99481	1.74345	3.09903	1.97291	-0.647827	-11.6577	-7.18733	5.45338	-12.2015
	3.88713	1.38705	2.53345	1.89195	-0.732593	-11.1352	-7.60202	5.27222	-11.9684
	3.69088	1.50613	2.49771	1.94679	-0.453362	-11.6007	-7.17392	4.27326	-12.2082
	3.83073	1.88829	2.45402	1.70259	-0.816291	-11.7693	-7.48758	4.16831	-11.8867
	3.56943	1.63494	3.06163	1.57413	-1.00743	-11.6227	-7.48497	4.77654	-12.0628
	3.93022	1.10604	2.3981	1.62352	-1.38745	-11.8478	-7.73357	4.18364	-12.2057
	3.95183	0.810192	2.49462	1.52154	-1.39862	-11.9452	-8.00211	4.27399	-12.3936
	3.665	1.13976	2.21812	1.03645	-1.59391	-12.4868	-8.15633	4.09152	-12.4003
	3.42696	0.698951	1.98508	0.844474	-1.4645	-12.1861	-8.42262	3.8301	-12.4328
	3.29222	0.409866	2.20043	0.950017	-1.8811	-12.4653	-8.20382	3.31259	-12.8099
	2.97832	0.316789	2.31844	0.794137	-1.71489	-12.3059	-8.4193	3.14733	-12.6797
	3.49832	0.677106	1.66311	1.10839	-1.7784	-12.1785	-8.81772	3.10721	-12.7361
	3.38624	1.04348	1.53275	1.0875	-2.14893	-12.4623	-8.7516	3.03633	-12.4612
	2.76723	0.908611	1.5483	0.638613	-2.07188	-12.5793	-8.92279	2.58222	-12.7161
	2.644	1.07601	1.37224	0.257995	-2.02178	-13.0597	-8.81618	2.64158	-12.6643
	3.1691	1.17027	0.999933	0.232114	-2.49702	-13.3467	-9.02085	2.20529	-13.0656
	2.88251	0.807223	1.56065	-0.0563769	-2.89889	-13.1806	-9.03059	1.842	-13.0866
	2.83265	0.866584	1.78954	0.298954	-2.85175	-13.3724	-9.10325	1.70714	-13.0325
	2.9452	0.689809	1.15949	-0.155508	-2.56184	-13.7557	-9.39625	1.57642	-12.7
	3.0289	0.772676	1.18537	-0.578867	-2.6675	-13.4852	-9.38865	1.23273	-13.3449
	2.51495	0.934848	1.35396	-0.911877	-3.37947	-13.8958	-9.3541	1.05892	-13.4242
	2.54677	0.47718	1.18157	-0.96637	-3.13158	-13.6368	-9.59178	0.995997	-13.2723
	2.38899	0.284141	1.30006	-0.586702	-2.96454	-13.4597	-9.75063	0.957059	-13.2744
	2.332	0.274406	1.08007	-0.771431	-3.22489	-13.4234	-9.60793	0.622621	-13.4967
	2.82992	0.504842	0.907331	-0.947612	-3.65668	-13.9866	-10.0656	0.027002	-13.5506
	2.58001	0.304204	0.932737	-1.35589	-3.37329	-13.802	-10.0492	0.113428	-13.8174
	2.3624	0.169813	1.079	-1.5912	-3.48477	-13.7963	-10.4022	-0.146332	-13.529
	2.47684	0.597445	0.938079	-1.40635	-3.80591	-13.9966	-10.5043	-0.45631	-13.3697
	2.33189	0.224662	0.458804	-1.78958	-3.71794	-13.762	-10.9668	-0.426275	-13.3092
	1.67643	0.501043	0.414522	-1.53884	-3.09572	-13.864	-11.0885	-0.608746	-13.6445
	1.69483	0.217776	0.103355	-1.63049	-3.43099	-14.053	-10.8837	-0.804042	-13.7196
	1.87434	0.0421887	0.638547	-1.66825	-4.06864	-13.9617	-11.2553	-1.21434	-13.7884
	1.78542	0.153905	0.389946	-2.13482	-4.04015	-14.3483	-11.5688	-1.00029	-13.9534
	1.89476	0.18584	0.561498	-2.20652	-4.1838	-14.7112	-11.9529	-1.25993	-13.9023
	1.95922	0.114015	0.251637	-2.41749	-4.20006	-14.5574	-11.83	-1.80925	-13.9647
	1.97917	0.136097	0.105373	-2.39422	-4.50019	-14.9084	-11.6202	-2.31939	-14.2489
	1.69982	0.387072	-0.165547	-2.50487	-4.52393	-14.953	-11.9523	-2.42339	-13.6836
	1.30008	0.120426	-0.43338	-2.40977	-4.78559	-15.1043	-11.7639	-2.35845	-13.8544
	1.47271	0.342552	-0.579525	-2.82375	-5.38026	-15.4613	-11.9974	-2.50127	-14.2185
	1.45988	0.279986	-0.690054	-2.78267	-4.8021	-15.2219	-12.0388	-2.85506	-14.486
	1.59902	-0.161417	-0.463891	-3.20485	-5.05687	-15.4557	-11.9428	-3.14996	-14.3953
	1.1727	-0.122714	-0.46128	-2.75774	-5.45957	-15.4598	-11.8842	-2.97865	-14.1696
	1.11963	-0.171865	-0.525508	-3.25649	-5.74189	-14.7238	-12.4608	-3.03385	-14.3778
	1.55925	-0.210449	-0.633543	-3.26884	-5.87723	-15.2533	-12.8377	-3.38966	-14.7413
	0.921366	-0.43495	-0.948984	-3.43683	-5.98527	-15.239	-12.778	-3.49092	-14.8479
	1.47401	-0.221608	-0.88808	-3.43813	-5.9614	-15.3933	-12.4935	-3.48439	-14.9171
	1.53527	-0.19264	-0.607069	-3.53465	-6.02159	-15.4316	-12.404	-4.00594	-15.0325
	0.873522	-0.0816367	-0.898171	-3.88286	-6.002	-15.5777	-13.008	-4.27519	-14.6803
	1.03676	-0.250814	-0.939605	-3.64506	-5.91747	-16.0337	-13.0248	-4.41813	-14.762
	0.871149	-0.174951	-1.08646	-4.00846	-5.95903	-15.6872	-13.0314	-4.34274	-15.231
	0.890736	-0.649121	-0.850327	-4.23107	-5.81941	-15.9898	-12.9906	-4.6735	-14.8951
	0.98512	-0.90722	-0.863386	-3.66121	-6.17308	-15.7804	-12.7854	-4.87248	-14.7898
	0.979895	-0.450146	-1.0664	-4.08884	-5.43037	-15.7408	-12.8543	-5.11395	-14.8425
	0.743999	-0.303645	-1.50317	-4.84248	-6.11491	-16.0527	-13.6295	-5.12013	-15.2821
	0.577078	-0.549752	-1.4095	-4.45153	-6.13687	-16.3109	-13.2082	-5.5493	-15.7414
	0.613287	-0.573615	-1.61786	-4.6993	-6.29572	-16.5176	-13.2047	-5.47296	-15.5852
	0.417874	-0.589286	-1.30526	-4.85767	-6.60297	-16.0276	-13.5944	-5.39651	-15.5211
	1.1118	-0.58062	-1.63388	-4.62878	-6.68037	-16.0353	-13.5354	-5.5664	-15.3177
	0.846336	-0.816042	-1.73325	-4.64955	-6.685	-16.4331	-13.3322	-5.9323	-15.4402
	0.655076	-0.979283	-2.0405	-5.12634	-6.77226	-16.478	-13.9329	-6.23349	-15.7405
	0.505489	-0.796216	-2.03005	-5.59516	-7.08675	-16.5423	-14.0028	-6.39934	-15.7794
	0.141611	-0.744098	-2.19602	-5.2542	-7.41644	-16.2081	-13.9527	-6.5589	-15.937
	0.327527	-0.54809	-2.21098	-5.03374	-7.1587	-15.8876	-13.9669	-6.78483	-15.7721
	0.479965	-0.476976	-2.0754	-5.61772	-7.31909	-16.3703	-14.4384	-7.12496	-15.7617
	0.059812	-0.77081	-2.32816	-5.6385	-7.08189	-16.2976	-14.1888	-7.23489	-16.1825
	-0.062945	-0.944023	-2.15981	-5.8497	-7.74102	-16.1983	-14.1886	-7.88038	-15.9783
	0.419298	-1.00659	-2.61618	-5.95679	-7.5532	-16.3373	-14.1993	-7.59509	-16.4183
	0.166304	-0.952096	-2.47502	-5.58139	-7.49159	-16.3729	-14.2993	-7.72331	-16.074
	0.167136	-1.20948	-2.49924	-5.86074	-7.39911	-16.4729	-14.805	-8.09087	-16.3032
	-0.246011	-1.08257	-2.56857	-5.95762	-7.81938	-16.5356	-14.8288	-7.84286	-16.267
	-0.755916	-0.904014	-2.59243	-6.26582	-8.11131	-16.6442	-14.6359	-8.03376	-16.1713
	-0.209566	-1.29365	-2.78571	-6.45957	-8.05373	-16.5987	-14.6776	-8.44323	-16.3774
	-0.315701	-0.951028	-2.56133	-6.45731	-8.2742	-16.65	-15.1686	-8.08731	-16.6391
	-0.12824	-1.03686	-2.9169	-6.20147	-8.46605	-16.7636	-14.9189	-8.24034	-16.7103
	-0.515033	-1.21791	-2.75532	-6.03182	-8.91125	-16.2119	-15.404	-8.44644	-17.1821
	-0.349535	-1.60506	-2.64301	-6.36139	-8.92977	-15.6609	-15.2549	-9.07755	-16.6242
	-0.515389	-1.57894	-2.71103	-6.50931	-8.4499	-15.6644	-15.0903	-8.99077	-16.7453
	-0.313564	-1.19262	-2.72243	-6.81336	-8.60958	-15.4465	-15.189	-9.05833	-16.7907
	-0.78073	-0.920042	-2.82061	-6.71886	-8.43091	-15.7762	-15.4156	-9.42968	-17.0804
	-0.462796	-1.14324	-3.02552	-6.54137	-8.32489	-15.9699	-15.6547	-9.26763	-16.6868
	-0.383252	-1.32274	-3.15054	-6.51086	-8.91908	-15.9264	-16.0135	-9.72185	-16.7014
	-0.57012	-1.04612	-3.20147	-6.65771	-8.94829	-16.152	-15.7174	-9.7678	-16.8307
	-1.06471	-1.47993	-3.20788	-7.02408	-9.17968	-16.0692	-15.9922	-9.63625	-16.7882
	-0.711278	-1.46782	-2.948	-6.81751	-9.13124	-16.1494	-15.8676	-9.97508	-16.9131
	-1.28494	-1.25198	-3.31152	-6.81621	-8.93701	-16.0203	-16.2622	-10.0904	-16.7432
	-0.984217	-1.85425	-3.23827	-7.60641	-9.17742	-16.5172	-15.9345	-10.4736	-17.002
	-0.948956	-1.64198	-3.56084	-7.05507	-8.64959	-16.3336	-15.6381	-10.7128	-17.1121
	-0.771232	-1.44752	-3.40317	-7.01779	-9.41985	-16.3614	-15.5451	-10.2338	-17.0542
	-1.14378	-1.78088	-3.48842	-7.04652	-9.54735	-16.289	-15.6724	-10.4456	-17.0167
	-1.27116	-1.56719	-3.3697	-6.8276	-9.20639	-16.2369	-15.6172	-10.7794	-16.6477
	-1.03111	-2.13752	-3.61236	-6.55538	-9.81744	-16.3692	-15.6293	-10.9199	-16.5624
	-1.40389	-1.78979	-3.90073	-6.63468	-10.3034	-16.2605	-15.6774	-10.8728	-16.8074
	-1.03408	-1.72176	-3.63159	-6.92733	-10.2339	-16.8903	-15.2616	-11.1616	-16.7732
	-1.33266	-1.84333	-4.11502	-7.20276	-10.1851	-16.5503	-14.7097	-11.215	-16.8974
	-1.25264	-2.25529	-4.47878	-7.3882	-10.1943	-16.6727	-15.0533	-11.2989	-17.0424
	-1.10448	-2.21457	-4.20881	-7.39948	-10.1357	-16.78	-15.1909	-11.2036	-16.8871
	-1.03954	-2.37959	-3.95368	-7.47487	-10.0881	-16.8611	-15.436	-11.609	-16.9419
	-1.572	-2.43907	-3.91807	-7.55844	-10.3979	-17.0249	-15.4631	-11.6	-17.0345
	-1.81787	-2.54663	-4.49647	-7.57234	-10.4178	-16.8471	-15.1579	-11.8878	-17.0428
	-1.51585	-2.25114	-4.7421	-7.60938	-10.4508	-17.5168	-15.3813	-11.9842	-17.1413
	-1.22866	-2.18952	-4.38381	-7.50633	-10.8122	-17.1368	-15.461	-12.2873	-17.1305
	-1.53401	-2.27583	-4.66957	-7.47997	-10.9168	-17.0911	-15.6749	-12.291	-17.4755
	-1.68016	-2.36	-4.28479	-7.79137	-10.9966	-17.3513	-15.5568	-12.3002	-17.436
	-1.53176	-2.51909	-4.72252	-7.7319	-10.9212	-17.4192	-15.5144	-12.7326	-17.7315
	-1.91	-2.32071	-4.55619	-7.93242	-10.9611	-16.9223	-15.3323	-12.5903	-17.2819
	-2.07834	-2.24615	-4.4732	-7.99284	-10.9686	-17.637	-15.2255	-12.8666	-16.6192
	-1.84625	-2.54343	-4.54586	-8.21022	-11.3159	-17.119	-15.1009	-13.1763	-17.2424
	-1.98717	-2.70975	-4.72489	-8.25735	-11.5592	-17.0155	-15.4808	-12.789	-17.1633
	-2.17487	-2.87299	-4.97456	-8.41846	-11.5867	-16.8205	-15.4433	-13.2565	-17.3364
	-2.26105	-2.82752	-4.62932	-8.4441	-11.9888	-17.165	-15.4635	-13.2304	-17.3578
	-2.58801	-2.71806	-4.2506	-8.75847	-12.1502	-17.0286	-15.74	-13.4968	-17.6131
	-2.23589	-2.90659	-4.58777	-8.59215	-11.737	-17.1013	-15.7204	-13.7097	-17.2096
	-2.39058	-3.01249	-4.30272	-8.30009	-11.9511	-17.2189	-15.3445	-13.7244	-17.4116
	-2.31329	-2.79535	-4.51832	-8.69057	-12.1178	-17.0883	-15.5077	-14.2069	-17.6138
	-2.31199	-2.95978	-4.72869	-8.64901	-12.3909	-16.94	-15.7585	-14.4539	-17.9075
	-2.21096	-2.96192	-4.87851	-8.42107	-12.2877	-16.7445	-15.4462	-14.2095	-17.6193
	-2.53399	-2.57061	-4.75315	-8.80418	-12.0699	-17.2351	-15.7112	-14.3889	-18.0201
	-2.71837	-2.9358	-4.86166	-8.88384	-12.1571	-17.4471	-15.3278	-14.8545	-17.5742
	-2.6355	-3.12326	-4.72168	-9.103	-12.1547	-17.3164	-15.9382	-14.6467	-17.604
	-2.64737	-3.27273	-4.64677	-8.80525	-12.0317	-16.8503	-15.7198	-14.8424	-18.1801
	-2.77511	-3.12504	-5.25047	-8.98191	-11.8936	-17.2282	-15.5483	-14.6632	-18.1739
	-1.9855	-3.24388	-5.10242	-9.14859	-12.3416	-17.427	-15.4872	-14.7852	-17.7723
	-1.754	-3.16054	-4.9691	-9.11665	-12.6882	-17.4916	-15.5462	-15.4347	-18.1346
	-2.24467	-3.53225	-5.16594	-9.23632	-12.2398	-17.0786	-15.7694	-15.3978	-18.1586
	-2.08499	-3.53581	-5.15822	-8.47996	-12.4401	-17.3506	-15.8764	-15.6599	-18.4091
	-2.02801	-3.4622	-5.36432	-8.72096	-12.4596	-17.4574	-15.8264	-15.9021	-18.1108
	-2.03097	-3.48417	-5.52352	-9.07379	-12.1197	-17.8224	-16.1371	-16.1227	-18.1479
	-1.988	-3.61345	-5.31897	-8.69745	-12.2093	-17.7215	-16.536	-16.3079	-18.4581
	-2.13236	-3.40379	-5.76654	-8.5893	-12.4737	-17.5116	-16.3218	-15.8499	-18.19
	-2.09746	-3.60289	-5.68035	-8.22352	-13.0939	-18.0389	-16.7724	-16.1277	-18.0105
	-1.94455	-3.51682	-5.47378	-8.22696	-12.7008	-17.7405	-16.5284	-16.4058	-18.2341
	-1.8022	-3.96083	-5.85226	-7.83922	-12.594	-18.0587	-16.396	-16.5127	-17.9666
	-1.31509	-3.96819	-5.3553	-7.83245	-12.7536	-17.8537	-15.8524	-16.5486	-18.1531
	-1.5168	-4.1528	-5.46416	-8.27611	-13.1225	-17.7472	-16.0694	-17.0861	-18.2965
	-1.71732	-4.11089	-5.50287	-8.47034	-13.1809	-17.6592	-16.2224	-17.2897	-18.3473
	-1.66057	-3.7539	-5.75966	-7.92589	-12.7367	-17.8321	-16.215	-17.0691	-18.5745
	-1.48177	-3.5662	-5.70362	-8.35043	-12.9614	-18.1974	-15.5371	-17.2123	-18.5631
	-1.52617	-3.53332	-5.47722	-8.24572	-13.2204	-18.254	-15.989	-17.8169	-18.4144
	-2.09259	-3.69703	-5.79136	-7.48092	-12.9793	-18.5001	-15.8254	-17.7249	-18.3755
	-1.85693	-3.66949	-5.5329	-7.54396	-12.9094	-17.9867	-15.8607	-17.978	-18.4784
	-2.05151	-3.81694	-5.44944	-7.37692	-12.857	-18.4258	-15.6582	-17.8636	-18.6849
	-1.75614	-3.63898	-5.82187	-7.45718	-13.2479	-18.4636	-16.0068	-18.0378	-18.8048
	-2.05377	-3.63292	-5.92824	-7.05507	-13.2631	-18.5337	-15.7489	-17.9613	-18.7265
	-1.54588	-4.02708	-5.78471	-7.30141	-13.0452	-18.5254	-15.9595	-17.9262	-19.053
	-2.06766	-3.59291	-5.51687	-7.92363	-13.5017	-18.8793	-15.7425	-18.3557	-19.1036
	-1.75293	-3.96166	-5.92658	-7.41408	-13.7782	-18.6666	-15.9237	-18.4821	-18.6069
	-1.84625	-3.82288	-6.03818	-7.63799	-13.3577	-18.4914	-16.3213	-18.5967	-19.0439
	-1.91855	-3.89031	-6.13066	-7.31471	-13.2844	-18.2939	-15.4079	-19.0248	-18.7447
	-1.91534	-3.69881	-5.73876	-7.51927	-13.6609	-18.0521	-15.1772	-18.8829	-18.7319
	-2.09402	-3.81848	-6.19572	-7.00094	-13.1514	-18.3377	-15.4766	-19.1803	-18.6219
	-1.44544	-3.92842	-6.02737	-7.12215	-13.4064	-18.3707	-15.5775	-18.9758	-18.7772
	-1.9062	-4.07694	-5.87339	-7.17082	-13.7199	-18.6799	-15.4353	-19.1394	-18.6889
	-1.68122	-3.70784	-5.38379	-7.55702	-13.1648	-18.1451	-15.4978	-19.0681	-18.9988
	-1.73785	-3.59897	-5.3699	-7.49541	-12.7063	-18.6617	-15.4825	-19.2049	-18.8434
	-1.7318	-3.71045	-5.19087	-7.22591	-12.7919	-18.6364	-15.4699	-19.2348	-19.0705
	-1.88625	-3.75093	-5.66919	-7.4681	-12.2782	-18.2399	-15.3709	-19.0767	-18.9027
	-1.42859	-3.8953	-5.79812	-7.78496	-12.8312	-18.258	-15.6252	-18.9505	-19.0274
	-2.06623	-3.74155	-5.59321	-7.74151	-13.328	-17.1875	-15.5264	-19.8137	-19.2094
	-2.00735	-3.76399	-5.38984	-7.49671	-13.8304	-17.5169	-15.7001	-19.5776	-19.3235
	-1.69452	-3.70297	-5.34556	-7.37075	-13.4103	-17.3066	-15.1632	-19.7935	-19.6459
	-1.49578	-3.55623	-5.57481	-7.58919	-12.9209	-16.7571	-15.5016	-19.6274	-19.755
	-1.89682	-3.30383	-5.70291	-7.28954	-13.6318	-16.8791	-15.6915	-19.8703	-19.4918
	-1.79722	-3.23224	-5.7003	-6.9094	-13.6392	-17.0233	-15.737	-20.1625	-19.5582
	-1.41541	-3.61381	-5.38225	-7.62552	-13.6898	-16.7323	-15.4413	-20.3162	-19.708
	-1.123	-3.32473	-5.71894	-7.28349	-13.9205	-17.0401	-15.8042	-19.7371	-20.1064
	-1.10436	-3.23153	-5.97917	-7.21475	-13.53	-17.0762	-16.0598	-20.075	-20.0019
	-1.28244	-3.6626	-5.88336	-7.02931	-13.5333	-17.3417	-16.115	-20.2744	-19.7742
	-1.43191	-3.96	-5.42107	-7.34736	-13.5124	-17.4323	-15.6516	-20.5705	-20.1537
	-1.40686	-3.43549	-5.77129	-7.74769	-13.8885	-17.0167	-15.3535	-20.2692	-20.3391
	-1.12621	-3.33244	-5.76346	-7.75659	-13.5431	-17.3603	-15.4816	-19.4648	-20.2919
	-1.21204	-3.70796	-5.9768	-7.67907	-14.0391	-17.0648	-15.3031	-19.9969	-20.2139
	-1.53164	-3.69597	-6.35255	-8.02609	-14.009	-17.1756	-15.3724	-20.0423	-20.1779
	-1.60999	-3.39988	-5.43994	-7.72525	-13.7362	-16.556	-15.4617	-20.4445	-20.1071
	-1.56191	-4.10045	-5.64937	-7.1745	-13.8703	-16.8009	-15.2204	-20.3827	-20.2996
	-1.29574	-4.02162	-6.09861	-6.99832	-13.9913	-17.0115	-14.9929	-20.3868	-20.0534
	-1.49436	-3.91631	-5.88158	-6.96781	-14.0225	-16.813	-15.2391	-20.7613	-20.2231
	-1.44509	-3.82775	-6.08851	-6.8314	-14.0629	-16.6083	-15.1164	-20.6231	-20.4038
	-1.58447	-4.14841	-6.25686	-7.11265	-14.0281	-16.3509	-15.606	-20.8014	-20.3688
	-1.77953	-3.74132	-6.06738	-6.99559	-14.161	-16.5556	-15.5809	-20.9589	-20.1953
	-1.409	-3.75889	-5.87256	-6.86702	-14.3912	-16.2941	-15.1771	-20.8958	-20.2987
	-1.37659	-3.30514	-6.04245	-7.25927	-13.8494	-16.6311	-15.5057	-21.3833	-20.6506
	-1.50659	-3.511	-5.35138	-6.9468	-13.2702	-16.9929	-15.6528	-21.2144	-20.8274
	-1.67849	-3.51017	-5.23171	-7.45172	-13.4459	-16.7624	-15.4474	-21.531	-20.7297
	-1.95464	-3.38955	-5.49361	-7.47439	-13.8791	-16.7678	-15.8541	-21.8889	-20.8052
	-1.7629	-2.96037	-5.19894	-7.68429	-13.3965	-17.0637	-16.1009	-21.7498	-21.0966
	-1.69333	-2.76258	-5.09779	-7.66458	-12.8424	-16.7304	-16.2496	-22.0433	-21.0673
	-2.05163	-2.55743	-5.1543	-7.44649	-13.1156	-16.8707	-16.0252	-21.6699	-21.2093
	-1.60002	-2.61644	-5.55771	-7.39069	-12.9654	-17.1324	-16.195	-21.5938	-21.17
	-1.44675	-2.32035	-5.43436	-7.4028	-12.7279	-16.7627	-16.2406	-21.1642	-20.8457
	-1.99583	-2.81506	-5.46654	-7.54551	-12.8637	-17.201	-15.9102	-21.0651	-21.0968
	-2.06623	-2.67461	-5.65483	-7.71183	-12.5828	-17.0617	-16.3376	-21.0961	-21.0341
	-2.0096	-2.43076	-5.00721	-7.53031	-12.8043	-16.661	-16.4975	-21.2845	-21.0963
	-1.94431	-2.58771	-5.14231	-7.57435	-12.7172	-16.6941	-16.4192	-21.3918	-21.0944
	-2.33941	-2.86943	-5.21995	-7.36802	-12.4099	-16.4843	-16.483	-21.2327	-21.2276
	-2.1865	-2.57762	-4.77	-7.38832	-11.7854	-15.9274	-16.3681	-21.133	-21.3739
	-2.15824	-2.89068	-4.95081	-7.50835	-11.8834	-15.7945	-16.5752	-20.8672	-21.4287
	-1.97173	-2.42091	-4.99925	-7.72264	-12.0693	-15.9245	-16.9475	-20.7197	-21.5717
	-2.28231	-2.83607	-5.00602	-7.82782	-12.2276	-15.4204	-17.1372	-20.9282	-21.5841
	-2.37099	-2.25707	-4.58183	-7.89419	-12.2745	-15.7411	-17.0701	-21.0115	-21.1607
	-2.0806	-2.62451	-5.09019	-7.93396	-11.7865	-15.663	-16.9927	-21.1561	-21.6173
	-2.47736	-2.43218	-5.23598	-7.67455	-11.94	-15.7858	-16.8701	-21.2074	-21.4953
	-2.55085	-2.62321	-4.89359	-8.17769	-11.9714	-16.0939	-16.9235	-21.2012	-21.6872
	-2.45754	-2.44501	-5.1251	-8.23836	-11.8245	-15.9016	-17.2563	-21.1618	-21.3277
	-2.1459	-2.49285	-4.97385	-8.21248	-12.0737	-16.0057	-17.3079	-21.5286	-21.1563
	-2.51785	-2.36701	-4.86997	-8.00674	-12.0623	-16.1365	-17.2692	-21.3857	-21.0117
	-2.23043	-2.50686	-4.90677	-7.79779	-12.182	-16.0413	-17.1752	-21.3596	-21.0442
	-2.04083	-2.47599	-5.02513	-7.64452	-11.5222	-16.3065	-17.3668	-21.6158	-20.7347
	-1.38513	-2.66939	-4.65045	-7.70993	-11.7524	-16.1806	-17.6715	-21.8922	-20.8221
	-1.47465	-2.41616	-4.85881	-7.56604	-11.8137	-16.5834	-17.6218	-21.9133	-20.8735
	-1.68847	-2.65111	-5.40896	-7.72014	-12.012	-16.6657	-17.53	-22.2319	-20.8341
	-1.74035	-2.65479	-5.02668	-8.10788	-11.868	-17.1932	-17.4773	-22.0508	-20.6443
	-1.46776	-2.61953	-4.73937	-7.63288	-11.5237	-16.5845	-17.6058	-21.8814	-20.7925
	-1.24374	-2.57014	-5.05375	-7.93669	-11.3076	-16.54	-17.4853	-22.183	-20.8072
	-1.11552	-2.80889	-4.73498	-7.63502	-12.1948	-16.7972	-17.321	-21.4926	-21.0208
	-0.898382	-2.61976	-5.04852	-7.48045	-12.0354	-16.9125	-17.611	-21.3269	-20.9358
	-1.54838	-2.66784	-4.54645	-7.24526	-11.7876	-17.0622	-17.3446	-21.7504	-20.9554
	-1.45993	-2.64873	-4.51618	-7.03144	-11.8622	-17.1315	-17.2493	-21.7085	-21.0563
	-1.01259	-2.97984	-4.79707	-7.10826	-11.6442	-17.374	-17.5176	-21.6373	-21.2621
	-1.28505	-2.82574	-4.96186	-7.00319	-12.0274	-17.526	-17.7511	-20.9225	-21.3666
	-1.35166	-1.84844	-5.00851	-6.83093	-11.9627	-16.714	-17.8104	-21.0139	-21.5371
	-1.26178	-2.11449	-4.6926	-7.32967	-12.0662	-15.2876	-18.0295	-21.3812	-21.7175
	-1.44034	-2.21243	-4.50181	-7.58646	-12.1371	-15.4166	-17.7949	-21.1993	-21.78
	-0.869058	-2.2262	-4.666	-7.21487	-12.1112	-15.7055	-18.261	-21.2679	-21.1852
	-1.0875	-2.26883	-4.89407	-7.3679	-12.6486	-15.4391	-17.8416	-21.2952	-21.6367
	-1.06494	-2.43622	-4.67835	-7.1948	-12.4679	-15.2349	-17.9445	-21.5707	-21.0282
	-1.09296	-2.35169	-4.74935	-7.36446	-12.58	-15.3499	-18.1178	-21.4855	-21.0434
	-1.27389	-2.4196	-4.64547	-7.72086	-12.1318	-15.4724	-18.0854	-21.3718	-21.1318
	-1.25597	-1.97499	-4.53197	-6.66828	-11.965	-15.4607	-18.2072	-21.4668	-20.9125
	-1.18509	-2.12589	-4.0724	-6.6849	-11.7703	-15.529	-18.1718	-20.98	-21.1311
	-0.840208	-2.10677	-4.11835	-6.28054	-11.7176	-15.4785	-18.4596	-20.92	-21.1281
	-1.04239	-1.99043	-4.22484	-5.91405	-11.2782	-15.362	-18.3899	-21.1016	-21.4131
	-1.17298	-2.0467	-4.09247	-5.87036	-11.1168	-15.1102	-18.5155	-21.4836	-21.3295
	-1.2175	-2.05988	-3.9183	-6.02909	-11.7559	-15.5236	-18.8382	-21.4472	-21.402
	-0.95608	-2.12672	-4.00497	-6.00997	-11.7731	-15.2359	-18.728	-21.6114	-21.3277
	-1.29847	-2.29815	-3.9868	-5.81266	-11.4383	-15.4565	-18.6788	-21.6502	-21.3097
	-1.70342	-2.40405	-4.00746	-6.31948	-10.9997	-15.7042	-18.7607	-21.7946	-21.7539
	-1.46717	-2.14108	-4.14506	-6.0818	-11.2553	-15.4867	-19.2204	-21.8942	-21.3833
	-1.59159	-2.35454	-3.85146	-5.87831	-11.7193	-15.4486	-19.1704	-21.774	-21.4799
	-1.18011	-1.9256	-3.7128	-5.94254	-11.9199	-15.637	-19.2458	-21.7372	-21.9328
	-1.40282	-1.83645	-4.13532	-6.18865	-11.796	-15.7788	-19.0919	-21.7141	-21.579
	-1.34358	-1.69909	-4.38713	-5.85409	-11.8229	-15.7458	-19.4916	-21.6959	-21.917
	-1.64181	-2.0264	-4.05424	-6.27876	-11.4766	-14.9495	-19.7696	-21.6599	-21.9659
	-1.22225	-1.68484	-3.91355	-6.40876	-11.5879	-14.8432	-19.9511	-21.6692	-21.3547
	-1.34596	-2.10784	-4.44032	-6.28505	-11.6271	-14.8482	-19.847	-21.875	-21.7194
	-1.74996	-1.51578	-4.47617	-6.37112	-11.7694	-15.124	-19.7776	-21.5163	-21.9695
	-1.25359	-1.63854	-3.90334	-6.07658	-12.1682	-15.0998	-19.8255	-21.7502	-21.6531
	-1.49376	-2.07923	-3.81656	-5.77016	-12.1921	-15.0738	-20.0648	-22.1633	-22.1965
	-1.43987	-1.65777	-4.29856	-6.01793	-11.7636	-15.0507	-20.1405	-22.2468	-22.0321
	-1.64798	-1.80083	-4.31625	-6.35937	-11.143	-15.0063	-19.3422	-22.2285	-21.8008
	-1.73441	-1.72948	-4.0242	-6.24231	-11.5262	-15.1862	-19.7021	-22.2159	-21.6672
	-1.12431	-1.93546	-4.11645	-6.09712	-11.4058	-15.2873	-19.7685	-22.423	-21.927
	-0.737041	-1.53679	-3.93742	-5.88769	-11.3075	-15.272	-19.521	-21.844	-21.8815
	-1.24837	-1.97309	-3.79341	-6.04013	-10.9258	-15.3694	-19.2203	-21.9746	-21.2636
	-0.977449	-2.32949	-3.83354	-6.11635	-11.4605	-15.4697	-19.8243	-21.378	-21.5368
	-0.927587	-2.14963	-4.16595	-6.17773	-11.3305	-15.4007	-19.8086	-21.962	-21.4203
	-0.639334	-2.31394	-3.98989	-6.1287	-11.4666	-15.5104	-19.8729	-21.4859	-21.7611
	-0.633753	-2.00918	-3.92365	-6.43286	-11.5766	-15.5496	-19.6912	-21.7387	-21.8958
	-0.573443	-2.25885	-3.88981	-6.0279	-11.5085	-15.6614	-20.0667	-21.5621	-21.8801
	-0.268331	-2.44323	-4.37466	-6.08227	-11.9901	-15.6302	-19.8625	-21.8189	-21.7002
	-0.371381	-2.3086	-4.27969	-6.29989	-12.0005	-15.7674	-19.3291	-21.5343	-21.712
	-0.371974	-2.25636	-4.2804	-5.99383	-11.7814	-15.7392	-19.7088	-22.0315	-21.9272
	-0.028278	-2.54473	-4.54681	-5.64432	-12.0703	-15.9097	-19.6797	-22.1761	-21.7989
	-0.639808	-2.47492	-4.56153	-5.85469	-11.8974	-16.0422	-19.6234	-22.4592	-21.6713
	-0.60894	-2.12304	-4.34249	-6.01555	-12.0552	-15.7039	-19.7661	-22.2291	-22.2435
	-0.433115	-2.47445	-4.57352	-5.58662	-12.2716	-15.6158	-19.6093	-22.3421	-22.2473
	-0.17466	-2.45878	-4.64772	-6.02826	-11.4935	-15.5455	-19.4108	-21.8944	-22.379
	-0.310834	-2.36119	-4.72157	-5.83961	-11.4551	-16.074	-19.3224	-21.4945	-21.9498
	-0.683972	-2.91763	-4.39057	-5.47597	-11.3791	-16.3837	-19.1386	-21.2171	-21.4306
	-0.121712	-2.86183	-4.73914	-4.81624	-11.4783	-16.6572	-19.4126	-20.9696	-21.3227
	-0.603599	-3.25159	-4.70257	-5.07244	-11.4677	-16.6487	-19.3955	-22.5316	-21.5857
	-0.576886	-2.74335	-4.61555	-5.0088	-11.5214	-16.2785	-19.4804	-22.0779	-21.6561
	-0.301336	-2.83928	-4.95165	-5.17038	-11.7377	-16.5517	-19.5711	-22.0416	-21.5907
	-0.57938	-2.93117	-4.74685	-5.0107	-11.4412	-16.6764	-19.649	-22.082	-21.6796
	-0.706173	-3.02282	-5.257	-4.66036	-10.8709	-16.4889	-19.6728	-21.9533	-21.5985
	-0.520494	-2.45771	-5.62076	-5.28863	-11.3489	-16.5121	-19.5087	-22.1753	-21.317
	-0.402842	-2.79452	-5.22767	-5.07826	-11.2911	-16.8575	-19.633	-21.9983	-21.3468
	-0.371855	-2.89626	-5.57303	-5.21597	-11.114	-16.8937	-19.6099	-22.1557	-21.6646
	0.143748	-2.54616	-4.6888	-5.02364	-11.1534	-16.6367	-19.8298	-22.3561	-21.8181
	0.278021	-2.81221	-5.57445	-5.05973	-10.9764	-16.4013	-19.9118	-22.6238	-21.7183
	0.226496	-2.91193	-5.21663	-5.02851	-11.5294	-16.6387	-19.7284	-22.1949	-21.6753
	-0.006434	-2.31881	-4.94808	-4.97259	-11.1493	-16.5626	-19.7683	-22.4403	-21.6682
	-0.121	-2.7037	-5.43508	-4.92534	-11.5238	-16.2164	-19.871	-22.7453	-21.53
	0.262586	-1.85259	-5.1809	-5.25408	-11.6687	-15.9995	-19.7722	-22.5864	-22.0102
	0.279327	-1.63759	-5.14777	-5.06199	-11.6131	-15.9009	-19.3682	-22.691	-21.7094
	0.243235	-1.35313	-3.917	-4.90813	-11.53	-16.1139	-19.0468	-21.9289	-21.8741
	-0.087283	-1.38554	-4.38108	-5.1261	-11.36	-16.1536	-18.9446	-21.9289	-21.377
	0.106708	-1.05847	-4.24704	-5.04596	-10.9612	-15.8141	-19.1716	-21.9272	-21.7749
	0.19824	-1.22337	-3.77643	-4.94066	-10.651	-16.0469	-19.2869	-22.3087	-21.6316
	-0.144862	-1.71511	-3.95629	-5.41127	-10.8085	-16.4862	-19.2015	-22.1934	-21.8118
	0.004608	-1.54048	-3.52451	-4.87501	-10.7476	-16.3425	-19.1699	-22.2139	-21.9658
	0.293692	-1.00243	-3.75162	-4.84236	-11.0759	-16.5079	-19.5408	-22.0752	-22.0374
	-0.362952	-1.34649	-3.60001	-5.45163	-10.9594	-16.373	-19.6742	-22.2407	-21.8522
	0.112761	-0.304475	-3.5644	-5.10532	-11.3041	-16.5857	-19.4309	-22.361	-21.9713
	0.012086	-0.297233	-3.88352	-5.07588	-10.8349	-16.6197	-19.7342	-22.4794	-21.987
	0.382139	-0.240841	-3.78807	-5.60003	-10.2148	-16.837	-19.8961	-22.2508	-22.3546
	-0.014744	-0.0092173	-4.20632	-5.14806	-10.5156	-16.809	-20.052	-22.2891	-22.315
	0.428795	-0.127463	-4.09306	-5.12634	-10.575	-16.8739	-20.3599	-22.3662	-22.3631
	0.24834	-0.192166	-4.01447	-5.21087	-10.2591	-17.0347	-20.4744	-22.0589	-22.2392
	0.191948	0.0647458	-3.58945	-5.25657	-10.4911	-16.8758	-20.5181	-22.3652	-22.2773
	0.205839	-0.181006	-3.87473	-5.22867	-10.4463	-16.4993	-20.3213	-22.26	-22.0806
	0.211538	-0.333918	-4.1003	-5.15447	-10.5456	-16.8737	-20.56	-22.7311	-22.251
	0.341773	-0.164386	-4.29263	-5.5079	-10.7143	-16.7753	-20.6583	-22.6594	-22.5145
	0.172003	-0.107399	-4.10647	-5.29053	-10.3433	-16.9408	-21.0471	-22.7885	-22.2462
	0.152058	-0.272184	-4.37277	-5.46445	-10.447	-16.918	-20.6334	-22.6641	-22.1688
	0.35697	-0.197746	-4.22935	-5.40129	-10.4801	-16.7519	-20.9512	-22.6505	-22.3619
	0.00057	-0.0052995	-4.3324	-5.22108	-10.5127	-16.6755	-20.5845	-22.7151	-22.176
	0.274103	-0.265298	-4.23588	-5.2225	-10.1099	-17.2034	-20.7698	-22.9663	-22.372
	0.126415	0.0316221	-4.48626	-5.47549	-10.2947	-17.0722	-20.5804	-22.795	-21.906
	0.260926	-0.15002	-4.15836	-5.473	-10.4728	-16.931	-20.7417	-22.8767	-21.7957
	0.211774	-0.0321305	-4.3489	-5.25503	-10.4192	-16.9726	-20.7928	-21.4171	-21.9976
	-0.088589	0.0580969	-3.92744	-5.35665	-10.8167	-17.1694	-20.9856	-21.1339	-22.3329
	0.011967	-0.256275	-4.32587	-5.33885	-10.9572	-17.3953	-20.3306	-21.307	-22.5651
	-0.071848	-0.155363	-3.80611	-5.21775	-10.5154	-17.3755	-19.7402	-21.181	-22.3672
	0.159181	-0.325371	-3.93219	-5.08894	-10.585	-17.4152	-19.2739	-21.4786	-22.4072
	0.17687	-0.26696	-3.45256	-5.10663	-10.627	-17.4584	-19.0544	-21.5526	-22.8233
	0.507626	-0.195965	-3.24409	-5.40652	-10.5095	-17.7459	-19.052	-21.3201	-22.898
	0.129976	-0.100988	-3.13688	-5.4077	-10.1249	-17.5947	-18.963	-21.3898	-22.8332
	-0.036708	-0.505232	-3.423	-5.26014	-10.5839	-17.7813	-18.6318	-21.0584	-23.0723
	0.306869	-0.257937	-4.02147	-5.37209	-10.7896	-17.661	-18.0647	-21.6233	-23.0261
	0.283601	-0.256631	-3.67837	-5.51206	-10.4506	-17.3874	-17.5969	-21.0991	-23.0445
	0.142324	-0.554145	-3.41623	-5.47229	-10.2876	-17.3305	-17.7466	-21.2763	-23.4952
	0.209282	-0.622766	-3.5441	-5.60561	-10.3642	-16.9811	-17.4066	-21.6263	-23.1947
	-0.112807	-0.283462	-3.77881	-5.46184	-10.4363	-17.1699	-17.1792	-21.9974	-23.2733
	0.181975	-0.64829	-3.80136	-5.70225	-10.0651	-16.8296	-17.2726	-21.9036	-23.1692
	0.335007	-0.462493	-3.71731	-5.41981	-10.0324	-17.0122	-17.0371	-22.0206	-23.3617
	0.469635	-0.312193	-4.33406	-5.50565	-10.0069	-17.2283	-16.1054	-21.7776	-23.1545
	0.552147	-0.348995	-3.89195	-5.47039	-9.60968	-17.2741	-16.0529	-21.9628	-23.2905
	0.180432	-0.304594	-3.81656	-5.3988	-9.60386	-17.1876	-16.3311	-21.9883	-23.4978
	0.06836	-0.281206	-3.27365	-5.23271	-10.0495	-17.1905	-16.1822	-21.8825	-23.23
	0.088898	-0.73923	-3.93552	-5.31522	-9.94163	-17.3791	-16.3642	-22.0727	-23.6929
	0.181382	-0.261617	-3.81478	-5.22666	-10.2461	-17.3047	-16.221	-22.1451	-23.7276
	0.294522	-0.703851	-3.73239	-5.19686	-10.3979	-17.5598	-16.595	-22.2292	-24.0142
	0.059219	-0.445396	-3.71434	-5.46647	-9.94246	-17.594	-16.6573	-22.2396	-24.0544
	0.107894	-0.618492	-3.63777	-5.52785	-9.85591	-17.2098	-16.541	-21.9881	-23.8954
	0.104095	-0.314923	-3.81181	-5.43798	-9.84546	-17.3807	-16.061	-22.2273	-23.9752
	0.288823	-0.481726	-3.71066	-5.3081	-9.89794	-17.1365	-15.9375	-22.263	-23.9432
	0.085336	-0.583943	-3.96247	-5.31961	-10.033	-17.1429	-16.1104	-22.017	-24.0057
	0.163929	-0.347333	-4.04237	-6.03942	-9.93486	-17.2836	-15.8072	-22.6078	-24.4967
	0.238606	-0.194303	-3.90536	-5.68634	-9.94079	-17.4023	-16.3096	-22.5899	-24.6414
	0.015767	-0.595697	-4.09116	-5.38729	-10.2924	-17.271	-16.1253	-21.8362	-24.4385
	0.354239	-0.28548	-3.71838	-5.41518	-10.2372	-17.2746	-16.3612	-22.3574	-24.4791
	0.146478	-0.358018	-4.03631	-5.43347	-10.209	-17.0585	-16.431	-22.0246	-24.4461
	0.171765	-0.548921	-3.99606	-5.66901	-9.93783	-17.1423	-16.2503	-21.9437	-23.6832
	0.223409	-0.491342	-3.94965	-5.67542	-10.0085	-16.4209	-16.1585	-22.4127	-23.4484
	-0.139282	-0.483624	-4.0971	-5.64716	-9.89889	-16.593	-16.4251	-21.9808	-23.441
	-0.075174	-0.389004	-4.3622	-5.71567	-9.73921	-16.6102	-15.8271	-21.447	-23.914
	0.613762	-0.482912	-3.5917	-5.88282	-9.55187	-16.9805	-15.7075	-21.465	-23.5731
	-0.382185	-0.422484	-3.58149	-5.77598	-9.58558	-16.4481	-15.8558	-21.7465	-24.3693
	0.282057	-0.659806	-3.9151	-5.93494	-9.89034	-16.1891	-15.6716	-21.2825	-24.723
	0.300577	-0.13233	-3.99808	-5.73787	-9.62773	-16.2408	-15.9166	-21.6642	-24.7042
	0.559151	-0.285124	-4.18459	-5.89315	-9.40382	-16.175	-15.9326	-21.4633	-24.4439
	-0.047036	-0.787074	-4.47843	-5.72777	-9.29602	-16.5293	-15.5893	-21.9286	-24.6467
	0.506795	-0.443259	-4.50253	-5.94432	-9.13563	-16.4275	-15.4758	-22.0589	-24.5334
	0.134605	-0.255206	-4.19884	-6.09355	-9.19072	-16.5236	-15.4882	-21.8478	-24.403
	-0.03825	-0.397434	-4.02978	-6.09723	-9.55175	-16.3645	-15.4442	-21.7562	-23.3446
	0.258194	-0.517223	-3.995	-5.83961	-9.18858	-16.3245	-15.5665	-21.7306	-23.0786
	0.059338	-0.578364	-4.43664	-6.12074	-9.08375	-16.0881	-15.1417	-21.9841	-23.2335
	-0.144624	-0.559012	-4.23968	-5.93922	-9.0847	-16.3559	-15.5662	-21.7693	-23.2606
	0.066104	-0.518647	-3.9887	-5.86846	-8.82969	-16.2331	-15.1308	-22.1528	-23.4814
	0.306869	-0.638793	-4.21119	-5.89719	-9.18015	-16.4627	-15.3785	-21.9384	-23.6059
	0.124871	-0.517579	-4.53921	-5.91963	-9.12827	-16.6177	-15.203	-21.6819	-23.5586
	0.44423	-0.651733	-4.13046	-5.58958	-9.34672	-16.7608	-15.2767	-21.7849	-23.2412
	0.199664	-0.53693	-4.35745	-5.68658	-8.88383	-16.6818	-15.063	-21.9647	-23.3144
	0.343436	-0.228851	-4.25962	-6.12216	-9.46769	-16.7183	-15.483	-22.3946	-23.3982
	0.175922	-0.597121	-4.19777	-6.00261	-9.01169	-16.7421	-15.392	-22.1997	-23.4127
	-0.084553	-0.636893	-3.7084	-6.23044	-9.43089	-16.9755	-15.5988	-22.0921	-23.7275
	-0.004771	-0.690555	-3.69131	-6.36471	-9.21874	-16.9214	-15.9493	-22.3952	-23.5572
	0.382613	-0.467004	-3.67611	-6.09569	-9.83395	-16.7895	-15.6508	-22.5954	-23.6432
	0.143865	-0.612199	-3.7223	-5.81397	-9.48526	-16.9193	-15.6755	-22.195	-23.4686
	0.498247	-0.567204	-3.88257	-5.45531	-9.46579	-17.0094	-15.7295	-22.4423	-23.4143
	0.093884	-0.705276	-3.75779	-4.9688	-9.05894	-17.4338	-15.848	-22.1699	-23.5643
	-0.058671	-0.860206	-3.71303	-5.08752	-9.63711	-17.7399	-15.4749	-22.1363	-23.643
	-0.129072	-0.77449	-3.70603	-4.98174	-9.50557	-17.2587	-15.4648	-22.3749	-23.6721
	0.008287	-0.688892	-3.53009	-4.7158	-9.48989	-16.7742	-15.1995	-22.7286	-23.5928
	0.246796	-0.641642	-3.72609	-4.0011	-9.84451	-17.2235	-15.1922	-22.7515	-23.8567
	0.503826	-0.754545	-3.8035	-3.86778	-9.5914	-16.8688	-15.1986	-22.6417	-24.0481
	0.358632	-0.73175	-3.57496	-3.93676	-9.59318	-16.5608	-15.1271	-22.5012	-23.7946
	0.096378	-0.48588	-3.7642	-3.52907	-9.64257	-16.4012	-15.3308	-21.9276	-23.6963
	-0.049766	-0.774847	-3.84458	-3.97095	-9.45107	-16.201	-15.1233	-22.0769	-23.8726
	0.278021	-0.676783	-3.73583	-3.78812	-9.55056	-16.565	-15.1395	-22.1536	-24.0316
	0.276359	-1.01727	-3.76563	-3.81934	-9.58796	-16.1955	-15.139	-22.2568	-23.9424
	0.508813	-0.674646	-3.47191	-3.99149	-9.75808	-15.761	-15.3757	-22.1854	-24.098
	0.297135	-0.490986	-3.87081	-3.71819	-9.40382	-15.906	-15.1974	-22.0347	-24.219
	0.442448	-1.24819	-3.97897	-3.42436	-9.46864	-16.2887	-15.0539	-21.9255	-24.0241
	0.257481	-0.653039	-3.60927	-3.69089	-9.79085	-16.0224	-15.3409	-21.8734	-24.3352
	0.061117	-0.792417	-3.76159	-3.6079	-9.37058	-16.4146	-15.0141	-22.0595	-24.4248
	-0.050598	-0.861749	-3.87485	-3.88131	-9.78159	-16.4811	-15.1166	-22.0352	-24.5127
	0.235875	-0.784344	-3.81418	-3.61669	-9.88286	-16.4275	-14.9255	-22.343	-24.6464
	0.140304	-0.736975	-4.18958	-3.96145	-9.6307	-16.3696	-15.2532	-22.2907	-24.7275
	0.075602	-0.533606	-4.0895	-3.57691	-9.51672	-16.3069	-15.4796	-22.5876	-24.6665
	0.230058	0.174206	-3.81882	-3.83644	-9.61384	-16.0083	-15.439	-22.5028	-24.713
	-0.05879	-0.149783	-3.81205	-3.70561	-9.74752	-16.0702	-15.581	-22.1537	-24.7442
	0.320284	0.222644	-4.01577	-3.61253	-9.96798	-15.97	-15.4178	-22.4816	-25.0902
	0.271491	-0.0247702	-3.60322	-3.61811	-9.92156	-16.017	-15.6079	-22.5322	-24.5309
	0.401014	0.232023	-4.03144	-3.55056	-9.08518	-15.9384	-15.4743	-22.5225	-24.7954
	-0.019849	0.0235494	-4.39425	-3.7157	-9.40916	-15.8594	-15.6791	-22.5005	-24.7496
	0.160487	0.300406	-3.57888	-4.07851	-8.85711	-16.1107	-15.6754	-22.2684	-24.9868
	0.063254	-0.0140854	-3.78308	-3.52076	-9.04386	-16.1663	-15.9899	-22.3694	-25.079
	-0.174186	-0.0430524	-3.81145	-3.9979	-8.86768	-16.2842	-15.7947	-22.5189	-25.0971
	0.380476	0.206379	-3.89824	-3.71356	-8.99934	-16.0173	-15.8415	-22.7965	-25.1644
	0.287994	0.0164262	-3.90702	-3.37747	-8.99542	-16.0939	-15.7847	-22.6749	-25.2991
	0.149209	0.242588	-3.98585	-3.38364	-8.7448	-16.1514	-15.9559	-22.8558	-25.1463
	0.614	0.10238	-3.99963	-3.73291	-9.06107	-16.2027	-16.0149	-22.9117	-25.2847
	0.135913	-0.312193	-3.9202	-3.85223	-8.52363	-16.3458	-16.1321	-22.7887	-25.3807
	0.194916	0.236059	-3.89183	-3.68246	-8.793	-16.2899	-15.6709	-23.0565	-25.2044
	0.18435	0.18501	-3.5676	-3.59199	-8.76047	-16.2136	-15.659	-22.7048	-25.1942
	0.386768	-0.109655	-3.85538	-3.66714	-8.6192	-16.3067	-15.5903	-22.7369	-25.3368
	0.263892	0.0972744	-4.07335	-3.86089	-8.68663	-16.236	-15.9806	-23.0918	-25.3414
	-0.034571	0.0043168	-4.01993	-3.80581	-8.84453	-16.2352	-15.6019	-22.7235	-25.2435
	-0.022105	0.0984619	-4.02301	-3.86873	-9.30208	-16.2935	-15.4859	-22.8901	-25.4347
	0.020634	-0.111317	-3.71885	-3.93498	-9.17457	-16.1084	-15.5873	-22.9774	-25.0038
	0.20192	-0.149664	-3.89147	-3.74099	-8.82684	-16.261	-16.1974	-23.2689	-25.1848
	0.333344	0.125174	-3.6754	-3.9738	-8.96705	-16.3561	-16.2822	-23.0172	-25.3826
	0.083082	0.142745	-3.78819	-3.80332	-8.84952	-16.5303	-16.1634	-23.0276	-25.4727
	-0.05689	0.121375	-3.7166	-3.86161	-8.99246	-16.8137	-16.2417	-22.9738	-25.5401
	0.395435	0.024974	-3.96555	-3.68578	-8.67393	-16.9479	-16.1365	-23.0886	-25.5283
	0.235875	0.232023	-3.69475	-3.55697	-8.68663	-16.2168	-16.5027	-23.4014	-25.349
	0.118222	0.196288	-3.65866	-3.9199	-8.55865	-16.321	-16.3558	-23.4318	-24.8189
	0.297371	-0.181481	-4.04023	-3.90636	-8.89867	-16.4218	-16.3223	-23.5908	-24.9253
	-0.281746	-0.129363	-3.81454	-3.33235	-8.99732	-16.159	-16.41	-23.707	-25.4518
	0.048534	0.108672	-3.84339	-4.00633	-8.75406	-16.2199	-16.0929	-23.4693	-25.3427
	0.330495	-0.0702396	-4.04878	-3.84807	-9.5546	-16.6007	-16.0021	-23.2461	-24.9932
	0.075959	-0.145152	-3.71137	-3.87775	-9.06713	-16.4755	-16.262	-23.2669	-25.1896
	0.495991	0.006928	-4.04771	-3.64625	-9.35075	-16.2981	-16.3137	-23.2493	-25.5718
	0.094122	0.10511	-3.64418	-3.81863	-9.31561	-16.4437	-16.3566	-23.5476	-25.7072
	0.578622	-0.0037567	-4.14506	-3.57632	-9.4132	-16.3155	-16.3845	-22.9239	-25.8425
	0.154669	-0.130075	-4.07822	-3.53085	-9.54878	-16.1825	-16.2399	-23.2412	-26.1214
	0.214742	0.0561971	-4.17854	-3.56528	-9.05288	-16.5967	-15.6816	-23.1964	-26.0908
	0.340467	-0.0976647	-4.19718	-3.82255	-9.4373	-16.3063	-15.2331	-23.1615	-26.1045
	0.342249	0.0902703	-4.02658	-3.86125	-9.27928	-16.2541	-15.3582	-22.8629	-26.1746
	0.367773	0.0817224	-4.047	-3.86363	-9.22147	-16.3769	-15.1953	-22.7028	-26.1982
	0.447315	0.0285356	-4.03311	-3.81602	-9.03733	-16.4789	-15.3593	-22.7749	-26.3926
	0.345573	-0.0460207	-3.7585	-4.00467	-9.30742	-16.5417	-15.4603	-22.7971	-26.0122
	0.307701	0.276305	-4.12749	-3.7157	-9.11367	-16.4198	-15.7217	-22.7507	-26.302
	0.22424	-0.220422	-4.66695	-3.91289	-9.19843	-16.5468	-15.3628	-22.944	-25.9826
	0.040817	-0.0380662	-4.26651	-3.77625	-9.22835	-16.8366	-15.7846	-22.3912	-26.2774
	0.135318	0.0660514	-3.85431	-3.73873	-9.47351	-16.6158	-15.9343	-22.5945	-25.9502
	0.23813	-0.277644	-3.8257	-3.75048	-9.17469	-16.4546	-15.8787	-22.6246	-25.6935
	0.353051	0.193676	-4.0185	-3.90221	-9.0853	-16.222	-15.8872	-22.6017	-25.5263
	0.148496	-0.171746	-4.00117	-3.87621	-9.68851	-14.8856	-15.7847	-22.6698	-25.2791
	0.34391	0.0038416	-4.01601	-3.8159	-9.68638	-14.8373	-15.8479	-22.5092	-25.6012
	0.195035	-0.0133731	-3.60749	-3.86707	-9.23975	-14.6718	-15.9117	-22.9275	-25.5226
	0.186487	0.0582159	-4.29097	-3.98804	-9.30279	-14.4378	-15.8082	-22.9233	-25.2565
	0.350914	-0.160349	-3.91355	-4.01286	-9.91598	-14.5472	-16.2248	-23.0937	-25.6706
	0.132351	-0.108943	-3.75566	-3.85187	-9.81566	-14.7391	-16.3693	-23.1294	-25.9243
	0.276359	-0.357306	-3.78225	-3.7766	-9.82789	-14.4986	-16.3877	-23.1373	-25.8113
	0.1054	-0.263754	-3.93196	-3.85496	-9.91242	-14.5992	-16.0106	-23.0222	-25.8908
	0.30022	0.0078784	-3.91165	-3.90755	-10.2021	-14.5332	-15.4519	-23.3138	-26.0705
	0.118222	-0.0696463	-3.89717	-3.80889	-9.87882	-14.7502	-15.4316	-23.3886	-26.0721
	0.013749	-0.168422	-3.81193	-3.7785	-9.87491	-14.5878	-15.5743	-23.6978	-26.3746
	0.012561	-0.47389	-3.8124	-3.95017	-9.88761	-14.7253	-15.8117	-23.4609	-26.007
	-0.017357	-0.249864	-3.71778	-3.94542	-9.63604	-14.9831	-15.8688	-23.252	-26.0958
	0.055895	-0.111911	-3.96247	-3.80878	-9.6504	-14.7152	-15.7802	-23.4868	-26.172
	0.171765	-0.0745135	-4.08451	-3.7284	-9.99208	-14.7752	-15.7207	-22.6872	-26.0726
	0.027638	0.0363712	-4.24989	-3.73529	-10.0697	-14.7035	-15.375	-23.0606	-26.3923
	0.093884	0.238909	-3.94133	-4.01594	-9.87692	-14.8551	-15.6304	-23.2422	-26.4586
	0.107301	0.0938319	-4.05542	-3.99564	-10.0665	-14.9403	-15.4131	-23.5781	-26.1091
	0.155975	0.131348	-4.01257	-3.52693	-9.95136	-14.7812	-15.6978	-23.3047	-25.8803
	0.219254	-0.0708338	-4.26615	-3.59306	-10.2878	-15.2569	-15.4219	-23.3628	-26.3616
	-0.030534	0.271082	-3.98502	-3.70549	-9.9865	-14.1365	-15.6078	-23.3808	-26.5938
	0.303189	0.0051472	-4.24004	-4.07507	-10.1633	-13.9092	-15.2968	-23.6284	-26.557
	0.092223	0.11532	-3.90833	-3.86517	-10.2061	-14.3095	-15.3105	-23.449	-26.7525
	0.321235	-0.142897	-4.31281	-3.6618	-10.225	-14.2439	-15.3595	-23.4913	-26.716
	0.178295	0.0083527	-3.84422	-3.6548	-9.87776	-14.1771	-15.3761	-23.1831	-26.4302
	0.139592	-0.162961	-4.09496	-3.72199	-10.2231	-13.9888	-15.4925	-23.345	-26.7533
	0.300103	0.19795	-4.16987	-3.74764	-10.6372	-13.9466	-15.7021	-23.4416	-26.4675
	0.331681	0.133247	-3.91367	-4.13134	-10.6638	-14.1721	-15.6057	-23.5311	-26.5893
	0.021228	-0.177207	-3.98479	-3.88143	-10.3796	-14.1685	-15.983	-23.4998	-26.1846
	-0.065082	0.0375586	-4.18424	-3.67332	-10.3886	-14.0957	-15.7745	-23.389	-26.3725
	0.22151	0.0126275	-4.13924	-4.09632	-10.2911	-14.0934	-15.9874	-23.6292	-26.2957
	0.284432	0.196644	-3.85787	-3.92156	-10.2821	-14.282	-16.0374	-23.3753	-26.2256
	0.251189	0.359647	-3.99939	-3.7011	-10.066	-14.2656	-16.0891	-23.4275	-26.4358
	0.138524	0.190233	-4.07763	-4.01286	-10.6677	-14.2541	-15.6569	-23.4943	-26.2195
	0.238487	0.0209373	-4.25867	-3.73956	-10.4037	-14.4274	-15.2869	-23.4626	-26.8317
	-0.104617	0.163165	-4.24087	-3.72235	-10.8822	-14.4083	-15.5688	-23.3061	-26.6535
	0.274222	0.184653	-3.96817	-3.88891	-10.5276	-14.4847	-15.5181	-23.433	-26.4974
	0.242523	0.0179699	-4.01364	-3.7994	-10.779	-14.4006	-15.4993	-23.3571	-26.9021
	0.382613	0.080654	-4.04462	-4.11911	-10.6693	-14.2802	-15.6699	-23.431	-26.8437
	0.186011	-0.0492262	-4.08131	-4.03256	-11.1996	-14.2282	-16.0185	-23.5606	-26.8331
	-0.266075	0.0209373	-4.02669	-4.00787	-10.7693	-14.4169	-15.8456	-23.2832	-27.1016
	0.226377	-0.0917282	-4.13247	-3.83644	-10.9436	-14.8656	-16.5253	-23.3278	-27.1323
	0.357208	-0.051007	-3.88055	-3.93961	-10.5654	-14.87	-16.4076	-23.3355	-26.8812
	0.216048	0.322725	-3.18817	-3.97095	-10.8519	-14.686	-16.4715	-23.6674	-27.5399
	0.324322	0.271912	-3.36257	-4.12541	-10.5583	-14.8108	-16.6096	-23.6645	-27.3625
	0.120716	-0.0562312	-2.82892	-3.99707	-10.5256	-14.5859	-16.3162	-23.7165	-27.5127
	0.140187	-0.102413	-3.01983	-3.94887	-10.858	-14.7017	-16.5793	-23.6296	-27.8088
	0.126534	-0.0943403	-2.9607	-3.88725	-10.7044	-14.5874	-16.5653	-23.6002	-27.5402
	0.130807	0.243657	-3.13439	-3.34244	-10.8069	-14.8056	-16.575	-23.69	-27.7768
	-0.077785	0.481336	-3.31212	-3.11557	-10.6815	-15.0651	-16.954	-23.6374	-27.7597
	0.058387	0.126598	-3.4338	-3.29923	-10.2949	-15.0333	-16.781	-23.2109	-28.2083
	0.081894	-0.0654914	-3.39831	-3.41617	-10.4254	-14.8443	-16.2639	-23.1851	-27.8276
	0.382613	-0.280494	-3.47999	-3.34149	-10.3543	-14.9633	-16.3637	-22.88	-27.8591
	0.052333	0.121731	-3.13261	-3.32926	-10.8494	-15.1071	-15.9643	-22.7988	-27.6711
	-0.118625	0.30278	-2.86181	-3.22669	-10.7162	-14.8694	-16.3101	-22.9489	-28.14
	0.409919	0.108434	-2.73525	-3.6269	-10.6929	-14.9011	-16.0359	-22.8319	-27.6683
	0.177346	0.0357779	-3.12121	-3.38696	-10.122	-15.2382	-15.9685	-19.6475	-28.1443
	0.189692	-0.231463	-2.84614	-3.55103	-10.4399	-15.2193	-15.9686	-20.2097	-28.3858
	0.267217	0.350149	-3.36115	-3.54997	-10.5231	-15.147	-15.8682	-20.2328	-28.6032
	0.189692	-0.180413	-2.94195	-3.26195	-10.2972	-15.097	-15.9144	-20.0169	-28.4748
	0.383206	0.158297	-2.65345	-3.19202	-10.2765	-15.2434	-15.5742	-20.4395	-27.5115
	0.103027	-0.0127789	-3.13463	-3.62583	-10.4874	-15.4255	-15.7695	-20.412	-27.1157
	-0.228915	0.341839	-2.75959	-3.58356	-10.2302	-15.3386	-15.6463	-20.4498	-26.6928
	0.0071	0.262771	-3.30119	-3.35716	-10.3571	-15.7235	-15.4948	-20.1496	-26.3935
	0.293573	0.151293	-3.04428	-3.3758	-10.4183	-15.142	-15.9989	-19.8357	-26.6266
	0.1796	0.380067	-2.90621	-3.6548	-10.9435	-15.0631	-16.139	-19.8124	-26.5616
	0.195035	0.0146454	-2.74273	-3.45713	-10.8445	-15.6205	-15.9512	-19.6559	-26.5157
	0.311262	0.0855212	-3.08548	-3.68685	-10.5651	-15.2208	-16.0081	-18.8912	-26.3078
	0.274577	0.30373	-2.85172	-3.5483	-10.3826	-14.922	-16.0496	-18.6797	-25.8796
	0.02847	-0.152988	-2.78417	-3.47897	-10.441	-15.0957	-16.0065	-19.05	-25.6542
	0.120123	-0.320859	-3.25834	-3.76497	-10.7208	-14.745	-15.7917	-19.0307	-25.2539
	0.189099	-0.112385	-2.99822	-3.95017	-9.97332	-14.784	-15.8892	-19.0095	-25.2272
	0.102908	0.230123	-3.21073	-3.49832	-10.3051	-14.9896	-16.1812	-18.8016	-25.652
	-0.040982	0.0037226	-3.026	-3.33496	-10.471	-15.1586	-15.6126	-19.0289	-25.4748
	0.59263	-0.138623	-3.11896	-3.68091	-10.3418	-15.1233	-15.4458	-19.1408	-25.3522
	0.109319	0.520157	-3.03977	-3.64755	-10.6393	-14.7593	-15.6996	-19.0516	-25.3609
	0.332394	0.18216	-2.97839	-3.34624	-10.8405	-15.1374	-15.5197	-19.1902	-25.117
	0.173785	0.166133	-3.0095	-3.53501	-10.0993	-15.1624	-15.7847	-18.9441	-24.8729
	0.380595	0.427911	-3.13368	-3.6447	-10.5904	-15.3365	-15.9909	-19.3163	-24.9558
	0.195271	0.179429	-2.97008	-3.44359	-10.7885	-15.0772	-15.8337	-18.9271	-24.9118
	0.047583	0.390752	-2.87439	-3.00065	-10.7487	-15.2663	-16.0109	-19.1855	-25.2109
	0.252971	0.236653	-3.1173	-3.2743	-10.6672	-15.5827	-15.7952	-19.2455	-25.3173
	-0.193893	0.18121	-3.59123	-3.59199	-10.7217	-15.4045	-15.9512	-19.3825	-24.4978
	0.073822	0.0266358	-2.87606	-3.38981	-10.9153	-15.4377	-14.9578	-19.6083	-24.6551
	0.129857	-0.0386604	-2.91238	-3.75927	-10.3663	-15.2785	-15.1851	-19.4956	-24.8036
	0.1054	-0.206056	-3.14899	-3.55032	-10.7647	-15.4324	-15.7369	-19.1262	-24.753
	0.211419	0.309666	-3.3006	-3.26765	-10.9105	-15.454	-15.7531	-19.3014	-24.4568
	0.196222	0.411765	-2.82038	-3.30659	-10.9344	-15.5422	-15.5244	-19.3521	-24.4927
	0.238606	-0.182194	-2.84827	-3.32606	-10.4195	-15.7759	-15.4166	-19.3208	-23.8504
	0.306395	-0.153938	-2.90989	-3.77921	-10.7777	-15.2375	-15.3028	-20.1146	-23.8016
	0.431644	-0.0194278	-3.02149	-3.31086	-10.6468	-14.7026	-15.2146	-19.4213	-24.1213
	0.223883	-0.119271	-2.84697	-3.48313	-10.5558	-14.6937	-14.8463	-19.3768	-24.1078
	0.311737	0.179904	-3.30333	-3.4481	-10.3342	-14.8528	-14.7008	-19.5244	-24.1549
	0.191117	-0.105856	-3.02054	-3.72389	-10.3171	-15.3462	-15.2946	-19.4218	-24.1271
	0.174259	0.0838594	-3.44805	-3.41379	-10.1649	-15.392	-15.2141	-19.4009	-24.1827
	0.278851	0.0692568	-2.90265	-3.63829	-9.83929	-15.2124	-15.1927	-19.6704	-24.2739
	0.326102	0.187027	-2.94741	-3.47731	-9.06392	-15.2077	-15.4301	-19.7251	-24.0174
	0.454676	0.0711567	-3.03027	-3.39741	-9.24865	-15.3857	-15.4118	-20.1928	-24.2482
	0.080588	0.117338	-3.03229	-3.71962	-9.0048	-15.395	-15.5329	-19.8798	-24.0508
	-0.043119	0.18311	-3.26225	-3.25423	-8.94865	-15.3671	-15.2937	-19.9995	-24.3
	0.483407	0.162927	-2.94788	-3.35348	-9.22147	-15.3939	-15.086	-19.9811	-23.9969
	0.311381	0.162334	-2.63766	-3.41201	-9.28617	-15.3497	-15.1981	-20.259	-23.6376
	0.264604	-0.155482	-3.15101	-3.53821	-9.20401	-15.9049	-15.4099	-20.022	-23.8588
	0.164286	0.051686	-3.01306	-3.32986	-9.11296	-15.5114	-15.4267	-20.1638	-24.1465
	0.141967	0.121612	-3.18473	-3.7138	-8.92217	-15.5281	-15.8653	-20.2194	-24.1039
	0.219492	0.207329	-3.38762	-3.49797	-9.1532	-15.4303	-15.6637	-20.309	-24.1674
	0.17414	0.161384	-2.8979	-3.45641	-8.55948	-14.8411	-15.3285	-20.0907	-24.0857
	0.319929	0.294589	-3.15564	-3.6066	-9.26183	-15.0629	-15.4819	-20.3117	-24.1968
	0.258787	0.30741	-2.96806	-3.6193	-9.65563	-15.1104	-15.6301	-20.4113	-24.3007
	0.149802	0.103329	-2.99763	-3.67949	-9.20876	-14.9684	-15.8754	-20.1562	-23.9163
	0.174733	-0.246539	-3.17832	-3.62393	-9.23144	-14.8514	-16.0688	-20.0504	-24.0963
	0.280158	-0.0145597	-3.11397	-3.77399	-9.14928	-15.1157	-15.6442	-20.1246	-23.9228
	-0.137145	0.0129836	-3.06126	-3.83893	-9.23536	-15.2036	-15.7213	-20.1579	-24.4414
	-0.076005	0.269301	-2.81171	-3.45499	-9.01881	-15.073	-15.6413	-20.1809	-24.4326
	0.115492	-0.170202	-3.13582	-3.6339	-9.0644	-15.3833	-15.2621	-20.4468	-24.0609
	0.259737	0.112827	-3.1674	-3.70763	-9.34707	-15.1854	-15.1881	-20.3118	-24.0451
	0.353763	0.191539	-3.25929	-3.28783	-9.10595	-15.2584	-15.2293	-20.2604	-24.0085
	0.016005	0.0084717	-3.21963	-3.84962	-8.70028	-15.1489	-15.2633	-20.1032	-24.3153
	-0.260972	0.157466	-3.12252	-3.75381	-8.51591	-14.7749	-15.2525	-20.047	-24.1803
	0.420247	0.259566	-3.12632	-3.54486	-9.10643	-15.4656	-15.337	-20.0105	-24.3136
	0.230177	0.12743	-3.06506	-3.63758	-9.23559	-14.8011	-15.113	-20.0092	-24.5123
	0.321473	-0.0302307	-3.15291	-3.65468	-8.73554	-14.811	-15.3219	-19.9723	-24.3339
	-0.046681	-0.0827052	-3.41006	-3.59734	-9.13729	-14.6535	-15.2352	-20.2621	-24.4812
	-0.13109	-0.0011446	-3.01947	-3.91931	-9.42543	-13.3587	-15.2463	-20.0574	-24.5754
	0.167491	-0.104313	-3.18081	-3.23797	-9.15724	-13.4551	-15.447	-20.1678	-23.8973
	-0.067693	-0.0778379	-2.94515	-3.74502	-8.83289	-13.2719	-15.3479	-20.0894	-24.2819
	0.163217	0.020463	-3.31342	-3.71795	-8.63974	-13.2863	-15.522	-20.5879	-24.343
	0.491955	-0.105262	-3.34928	-3.63699	-8.4353	-13.2468	-15.5976	-20.45	-24.4387
	0.146478	0.286634	-3.02707	-3.55614	-8.2907	-13.2197	-15.4353	-20.1192	-24.2152
	-0.0671	-0.113929	-2.837	-3.5692	-8.23573	-13.068	-15.9273	-19.9933	-24.3884
	0.343555	0.382441	-3.19292	-3.78195	-8.10253	-13.7663	-15.5378	-20.4175	-24.6082
	0.287518	-0.0659657	-3.12489	-3.44549	-8.23632	-13.8887	-15.6978	-20.0192	-24.4676
	0.142798	0.301237	-3.1224	-3.69623	-8.32821	-13.6635	-15.5551	-20.0548	-24.5545
	0.347471	0.133722	-3.02552	-3.96644	-8.13434	-13.6533	-15.9513	-20.4061	-24.3995
	0.460968	-0.167472	-3.02137	-3.87752	-8.55734	-13.069	-15.2492	-20.2877	-24.5003
	0.247034	-0.0643039	-2.78856	-3.56279	-8.58785	-13.3001	-15.0845	-20.5249	-24.5278
	0.35139	-0.263992	-2.98682	-3.65123	-8.50772	-13.2293	-14.8867	-20.6788	-24.6785
	-0.218826	-0.0768885	-3.1129	-3.89651	-8.19917	-13.4912	-14.8241	-20.6457	-24.0693
	0.200377	0.0698502	-3.14793	-3.6567	-8.48362	-13.5411	-14.6436	-20.8012	-24.0865
	0.254396	0.285447	-3.02968	-3.7322	-8.46949	-13.6726	-14.86	-20.7816	-24.2979
	0.326459	0.0692568	-3.30511	-4.18203	-8.27598	-13.7575	-15.112	-20.8876	-24.105
	0.400066	-0.210449	-3.11753	-3.7956	-8.33819	-13.4754	-15.0211	-20.7206	-24.0439
	0.182926	-0.144559	-3.13688	-3.29555	-8.29936	-13.9333	-14.7647	-18.8835	-24.281
	0.219373	0.411172	-3.2575	-3.50331	-7.84372	-13.9055	-14.8924	-18.4554	-24.2576
	0.206551	0.0262797	-3.39854	-3.23975	-8.5336	-13.5147	-15.0196	-18.2881	-24.1947
	0.058863	-0.0749887	-3.03015	-2.82957	-8.15583	-14.3314	-15.0978	-18.2437	-24.1668
	0.249527	0.284378	-2.96379	-2.92811	-8.12117	-13.9473	-15.0209	-18.2439	-24.0288
	0.149564	-0.232293	-2.79271	-2.71797	-8.37416	-13.9655	-14.9688	-18.1618	-24.0735
	0.254751	0.195694	-2.96331	-2.72664	-8.21543	-14.2097	-14.9279	-18.1505	-24.2974
	0.176989	-0.0112361	-2.86086	-2.94746	-8.1734	-14.0973	-14.9622	-18.4501	-24.3103
	0.149209	-0.0193088	-2.73145	-2.8437	-8.43304	-14.3374	-15.1929	-18.2149	-24.4401
	0.010543	-0.102176	-2.90348	-3.0124	-8.41987	-14.4012	-15.0464	-18.3391	-23.7959
	0.016835	0.0079965	-3.17796	-2.55105	-7.72808	-14.3586	-15.1427	-18.6807	-24.188
	0.359226	-0.0251263	-3.33349	-2.62869	-7.53326	-13.9396	-15.3275	-18.9318	-24.1358
	0.228157	-0.153938	-3.36281	-2.98498	-7.96873	-13.9106	-14.7825	-18.4073	-24.0997
	0.186011	-0.0308249	-2.74879	-3.00907	-7.94427	-14.0566	-14.966	-18.6463	-24.2473
	-0.033147	-0.21769	-2.98575	-3.07805	-8.06762	-13.4265	-14.8326	-18.7424	-24.2246
	0.123565	0.139302	-3.13748	-2.86186	-7.65364	-13.6831	-15.1925	-18.7192	-24.2517
	0.069548	-0.243097	-2.95536	-2.64816	-8.00897	-13.36	-15.0779	-18.5855	-24.4643
	0.115849	0.346825	-3.14971	-2.92989	-7.95923	-12.9855	-14.973	-18.827	-24.6113
	0.145766	-0.175427	-3.02173	-2.62775	-8.1068	-13.4112	-15.2597	-18.7643	-24.4825
	0.269354	-0.0539752	-2.82121	-2.53823	-8.06703	-13.5552	-15.2704	-18.6281	-24.3952
	0.092342	0.174206	-3.44627	-2.72771	-8.17673	-13.3334	-14.8408	-18.5431	-24.2825
	0.235044	-0.144559	-3.21192	-2.6097	-7.39222	-13.4652	-14.8905	-18.456	-24.1658
	0.375016	-0.349827	-3.33135	-2.85046	-7.71894	-13.3784	-14.7521	-18.5098	-24.0075
	0.336312	-0.0028064	-3.03965	-3.06202	-7.96457	-13.433	-14.8918	-18.7555	-24.1235
	0.362075	0.292808	-2.9759	-2.57396	-7.8157	-13.5673	-14.5214	-18.8701	-24.1972
	0.124871	0.011321	-3.14864	-2.67191	-8.10834	-13.6275	-14.4232	-19.0162	-24.2532
	-0.04858	0.282004	-3.18247	-2.87492	-7.97692	-13.6286	-14.9321	-18.7806	-24.3103
	0.059338	0.0445628	-2.96747	-2.75478	-8.15073	-13.3927	-14.5751	-18.189	-23.9483
	0.306988	-0.0653723	-3.21583	-2.80879	-7.79694	-13.578	-14.4511	-18.1325	-23.9597
	0.231719	-0.178394	-3.18069	-2.93784	-7.99568	-13.6804	-14.6107	-17.8592	-24.044
	0.551316	0.16827	-3.30927	-2.35136	-7.74245	-13.3945	-14.8614	-18.0028	-24.2228
	0.230058	-0.0901845	-3.23578	-2.84904	-7.49907	-13.569	-14.8849	-18.0123	-24.5349
	0.006981	-0.136842	-3.19019	-2.98414	-7.42855	-13.486	-14.8811	-17.7975	-24.1582
	0.069665	-0.119628	-3.21904	-2.8754	-7.61411	-13.5985	-15.0032	-18.0008	-24.5808
	0.137337	-0.11571	-3.14959	-2.82601	-7.87921	-13.5591	-14.7334	-17.8677	-24.3326
	0.118817	0.135028	-3.18449	-2.73056	-7.27481	-13.2146	-14.8225	-18.1131	-24.269
	0.159775	-0.0942213	-3.37361	-2.58667	-7.59036	-13.1393	-14.7126	-18.0589	-24.4788
	0.237774	-0.0635916	-3.35854	-2.93606	-7.67905	-12.4171	-14.9753	-18.0342	-23.9916
	0.16108	0.121375	-3.24551	-2.98925	-7.14208	-12.3837	-14.9501	-18.2132	-24.4345
	0.200615	0.250543	-3.0945	-2.96076	-7.31375	-12.3731	-15.0811	-18.3389	-24.7414
	0.200734	0.207329	-3.13261	-2.7543	-7.37964	-12.6367	-15.0913	-18.2266	-24.3212
	0.181737	0.0474121	-2.99644	-2.79407	-7.1384	-12.2843	-15.2145	-18.3044	-24.5747
	0.406713	0.110096	-3.05841	-2.83076	-7.4327	-12.3478	-14.8265	-18.3383	-24.5486
	0.249171	0.0521612	-3.17832	-2.69352	-7.07892	-12.3118	-15.0675	-18.4674	-24.6702
	0.102789	-0.0778379	-3.1332	-2.58334	-7.07761	-12.1203	-14.8323	-18.7947	-24.3772
	0.675023	0.342789	-3.28956	-2.79823	-7.27623	-12.1088	-14.9329	-18.6913	-24.5153
	0.205127	0.0195126	-2.84934	-2.53538	-7.4834	-12.063	-14.9537	-18.7725	-24.4707
	0.290131	0.0624898	-3.34749	-2.69542	-7.49183	-11.7525	-14.9961	-18.6082	-24.6717
	0.417755	0.0036045	-3.42977	-3.02926	-7.5259	-12.2294	-15.224	-18.0171	-24.6311
	0.471772	-0.057893	-3.07349	-2.63522	-7.42392	-11.5917	-15.1233	-18.2326	-24.897
	0.246084	0.0215315	-2.20837	-2.98284	-7.18648	-11.9481	-15.2834	-18.3746	-24.5824
	0.340348	0.108315	-1.92558	-2.54381	-7.52234	-12.0941	-15.3146	-17.9493	-24.9408
	-0.055465	0.340177	-1.97093	-2.90947	-7.50548	-11.884	-16.1111	-18.484	-25.0083
	0.13698	-0.0368796	-2.3024	-2.90757	-6.89644	-12.2137	-15.9499	-18.5909	-25.1401
	0.034287	-0.162011	-2.03041	-2.90508	-6.78402	-11.9541	-16.0488	-18.7573	-24.9062
	-0.015575	0.270963	-2.22345	-3.12008	-6.62932	-12.1281	-15.7736	-18.5037	-24.61
	0.24739	-0.0223952	-2.26868	-2.86542	-6.57815	-11.982	-15.4835	-18.2645	-24.7601
	0.141135	0.246744	-1.75047	-2.40788	-7.07737	-12.358	-15.8092	-17.9441	-25.0509
	0.191236	-0.0125417	-1.82621	-3.00373	-6.66435	-12.2014	-15.4706	-18.0075	-24.9776
	0.380833	0.0513299	-1.72411	-2.72415	-6.49742	-12.1397	-15.4434	-18.2497	-24.7406
	0.313399	0.101074	-1.87512	-2.51995	-6.86285	-12.4056	-15.4303	-18.2249	-24.6565
	0.226733	-0.0431714	-1.49249	-2.66669	-6.40114	-12.5145	-15.1274	-18.2576	-24.413
	0.135081	0.191301	-1.77599	-2.96206	-7.12617	-12.2687	-15.1804	-17.728	-24.2904
	0.165473	0.114015	-2.02293	-2.97904	-7.27124	-12.0867	-15.6624	-18.0616	-24.2454
	0.570786	0.0751925	-1.90183	-3.09823	-6.91888	-12.1018	-15.5709	-17.8768	-24.2653
	0.351271	0.156635	-1.91466	-2.96823	-6.89644	-12.2158	-15.5333	-17.9917	-24.3789
	0.240743	0.160434	-1.96903	-3.01762	-6.35496	-12.288	-15.3276	-17.6099	-24.6271
	0.411818	0.145831	-1.82562	-2.7511	-6.95343	-12.1076	-15.5435	-17.8302	-24.4876
	0.295234	0.32688	-1.86657	-2.85937	-6.97148	-11.9156	-15.4289	-18.2084	-24.8319
	0.44601	0.228698	-2.22238	-2.83741	-6.96447	-11.9594	-15.7809	-18.0126	-24.8428
	0.46002	0.246625	-1.88379	-2.88644	-6.89407	-11.9553	-15.73	-18.0255	-24.9531
	-0.06152	0.256241	-2.03718	-2.96467	-6.77879	-12.377	-15.558	-18.0264	-24.7439
	0.212724	0.226087	-1.86479	-3.09871	-7.33203	-11.982	-15.7866	-18.2374	-24.615
	0.241098	0.163521	-2.14818	-2.65078	-7.00875	-12.2592	-15.5323	-18.2753	-24.6106
	0.152532	-0.175427	-1.79997	-3.23559	-7.27279	-11.6593	-15.5516	-18.2936	-24.9716
	0.370742	0.184891	-2.01759	-2.73887	-7.66932	-11.9507	-15.8101	-18.1625	-24.6434
	0.015886	0.270488	-2.10829	-2.90828	-7.28288	-11.7498	-16.0109	-18.282	-25.1033
	0.142086	0.409629	-2.12764	-2.94164	-6.75897	-11.5968	-16.1174	-18.3861	-24.9614
	0.18245	-0.156668	-1.93068	-3.17433	-6.97789	-11.8949	-15.9763	-18.1049	-25.0964
	0.021109	0.0389833	-2.25087	-2.90923	-6.97017	-12.1429	-15.9873	-18.01	-25.2858
	-0.007978	0.141557	-2.28411	-2.7302	-6.64048	-11.6513	-15.84	-17.9351	-25.1296
	0.551197	0.0811291	-1.8788	-2.87528	-7.03998	-11.6647	-16.0245	-18.3366	-25.0954
	0.395909	0.123156	-2.11434	-3.105	-7.21782	-11.5505	-16.0493	-18.4509	-25.111
	0.375609	0.0090659	-2.04299	-2.84868	-7.03167	-11.5323	-16.0294	-18.2379	-24.8842
	0.132468	0.009184	-2.43465	-3.13148	-7.25391	-10.7052	-15.98	-18.2461	-25.0241
	0.310788	0.0297231	-2.22297	-2.80215	-7.11881	-9.97186	-15.9375	-18.6058	-24.863
	0.241217	-0.0345046	-2.09155	-2.80143	-7.1213	-10.2243	-15.9515	-18.4515	-24.6694
	0.153008	0.32415	-1.46767	-3.30695	-7.27789	-10.0141	-15.9205	-18.5608	-25.1675
	-0.09393	0.29352	-1.16707	-3.33971	-7.30377	-10.2125	-15.9014	-18.5342	-24.7885
	-0.003823	-0.0329618	-0.877633	-3.13563	-7.20939	-9.91119	-15.559	-18.6093	-24.8324
	0.155739	0.121375	-0.620721	-3.30979	-7.05434	-10.1321	-15.8451	-18.4814	-25.4442
	-0.029821	0.102024	-0.787405	-2.75347	-6.90452	-10.3603	-16.0928	-18.2596	-25.0327
	0.28823	0.0195126	-0.658949	-2.90187	-7.17947	-9.98777	-15.664	-18.581	-25.1727
	0.246677	0.182398	-0.750364	-3.03068	-7.2811	-10.3109	-15.8294	-18.433	-25.2947
	0.438531	0.270844	-0.907313	-2.72806	-6.77737	-9.86382	-15.655	-18.4735	-25.3099
	0.041649	-0.0029254	-0.686611	-2.89178	-7.23124	-8.76008	-15.2804	-18.5014	-25.2404
	0.166304	0.53381	-1.17396	-3.23548	-6.99474	-8.76934	-15.4394	-18.787	-25.2014
	0.262112	0.401793	-0.925833	-3.04849	-7.07987	-8.42849	-15.6622	-18.4955	-25.3613
	-0.126461	0.321894	-0.944354	-2.96954	-6.81346	-8.10569	-15.3979	-18.9695	-25.0981
	0.154314	0.194032	-0.96976	-3.25471	-7.14125	-8.36355	-15.8556	-18.9292	-25.138
	0.310788	-0.106094	-0.664885	-3.32594	-7.24691	-8.26098	-15.8802	-18.6915	-25.4696
	-0.037895	0.145119	-0.891404	-3.13539	-7.25878	-8.13762	-15.7713	-18.4958	-25.3095
	0.175209	0.233566	-0.565516	-3.20591	-7.32158	-8.04289	-16.0866	-18.2697	-25.3079
	0.235637	0.0698502	-0.723652	-3.3802	-7.12724	-8.2554	-15.9151	-18.5043	-25.7003
	0.336787	0.336141	-1.16387	-3.41724	-7.19242	-8.38623	-15.5565	-18.7095	-25.4877
	0.150989	-0.0650162	-1.0011	-2.91161	-7.16974	-8.26418	-15.1697	-18.5186	-25.2723
	0.223171	0.0965621	-0.829195	-3.23417	-7.25795	-8.39169	-13.9567	-18.9187	-25.633
	0.173428	0.0463436	-0.983531	-3.25578	-6.80859	-8.22583	-13.2034	-18.8621	-25.7478
	0.042716	0.0957317	-0.927852	-3.22538	-7.13483	-8.46268	-13.2561	-19.1561	-25.7451
	-0.197099	-0.254376	-0.892116	-3.13005	-7.20144	-8.33648	-12.897	-19.139	-25.6538
	0.145173	0.0440876	-1.03351	-3.25578	-6.74389	-8.54935	-12.2833	-18.8169	-25.6802
	0.376796	-0.102176	-0.937349	-3.26159	-6.81358	-8.07233	-12.5306	-18.8117	-25.5321
	0.086999	0.171238	-0.779094	-3.74051	-6.92434	-8.452	-12.4215	-18.5136	-25.4987
	-0.143675	0.251492	-0.75915	-3.21577	-7.23943	-8.30716	-12.7443	-18.1139	-25.2186
	-0.282103	-0.008624	-0.832875	-3.51411	-7.12296	-8.33375	-12.7275	-18.1894	-25.2729
	0.091392	0.0419507	-0.943048	-3.6675	-7.04663	-8.20589	-12.6701	-18.2778	-25.3421
	-0.059622	0.364277	-0.695278	-3.32582	-6.97646	-8.48963	-12.6798	-18.3668	-25.7206
	-0.245656	-0.12224	-0.949696	-3.23286	-7.12237	-8.25468	-12.6603	-18.4262	-25.9851
	0.164642	-0.0127789	-1.02259	-3.36488	-7.17176	-8.19936	-12.7962	-18.4511	-25.7572
	-0.093337	0.263602	-0.978308	-3.11011	-7.00009	-8.57179	-12.7038	-18.5416	-25.7676
	0.059338	-0.298183	-0.80735	-3.23108	-7.29677	-8.60135	-13.0976	-18.6445	-25.9253
	-0.044425	0.148206	-0.924052	-3.28403	-7.09661	-8.55599	-12.8097	-18.2563	-26.2423
	0.162269	0.158535	-0.986381	-3.33841	-6.86	-8.19948	-12.9891	-18.329	-26.0405
	-0.019494	0.0418326	-0.965961	-3.13124	-6.51939	-8.26418	-13.0181	-18.3322	-26.0464
	-0.012607	0.167083	-1.10617	-3.23168	-6.24158	-8.30918	-12.7166	-18.2811	-25.7902
	0.324441	0.0465808	-0.681388	-3.33829	-6.52414	-8.3778	-13.2713	-18.2993	-26.19
	0.039986	-0.135062	-1.14119	-3.28059	-6.57531	-8.30882	-12.8799	-18.09	-26.3657
	-0.052379	-0.435899	-1.14784	-3.19392	-6.79648	-8.58615	-12.9734	-18.121	-26.7429
	0.048889	-0.0806872	-0.671178	-3.11782	-6.50835	-8.21847	-12.8016	-18.2093	-26.493
	0.123091	0.140489	-1.47468	-3.29282	-6.47095	-8.13204	-12.8549	-18.2416	-26.9168
	0.192898	0.191895	-0.718903	-3.05858	-6.63277	-8.2193	-12.7266	-18.1889	-27.0054
	0.065867	0.146306	-0.656338	-2.62775	-6.2544	-8.03707	-12.8813	-18.3222	-27.0583
	0.186249	-0.0114732	-0.896509	-2.64781	-6.37324	-8.25077	-12.8681	-18.2541	-26.8376
	0.327408	-0.0411535	-0.90755	-2.6167	-6.4795	-8.20423	-12.9161	-18.2547	-26.7995
	0.062187	-0.0473272	-0.627726	-2.44076	-6.15373	-8.12931	-13.1908	-18.0661	-26.97
	-0.040744	-0.0764133	-0.925477	-2.36739	-6.40138	-8.26774	-12.9048	-17.4479	-26.8141
	-0.005722	0.425774	-0.751314	-2.36098	-6.0781	-8.35227	-12.8919	-17.2446	-26.9331
	0.185656	0.208634	-0.815304	-2.29758	-6.0933	-8.49937	-12.679	-17.6043	-26.8034
	0.311737	0.121494	-0.710474	-2.41583	-6.40423	-8.4235	-12.7997	-17.3753	-27.0702
	0.004251	0.341839	-0.80272	-2.26517	-6.34309	-8.27783	-13.093	-16.9227	-26.9191
	0.02574	0.0076404	-0.759743	-2.23478	-6.43498	-8.218	-12.6816	-16.8979	-27.1234
	0.40232	-0.175308	-1.11875	-2.66787	-6.40815	-8.41982	-12.5352	-17.1122	-26.8609
	0.22709	0.179192	-1.00526	-2.2533	-5.59456	-8.09477	-12.8152	-17.0864	-26.4404
	0.194559	0.0418326	-0.922034	-2.50985	-5.39974	-8.37352	-12.8815	-17.0806	-26.815
	0.211538	0.0915759	-0.912655	-2.42117	-5.40306	-8.0918	-12.6349	-17.1528	-26.8433
	0.261162	-0.12687	-1.21895	-2.33581	-5.5067	-8.42885	-12.2584	-17.5675	-26.4728
	0.334531	0.015951	-0.891642	-2.50914	-5.48486	-7.99635	-12.4401	-17.2934	-26.6199
	0.329902	0.294945	-0.779926	-2.12876	-5.63943	-7.91205	-12.2952	-17.2361	-26.9667
	0.329189	-0.0028064	-0.987568	-2.60839	-5.82321	-8.31024	-12.2156	-17.4015	-26.8001
	0.198003	0.126361	-0.965842	-2.26612	-5.59622	-8.52086	-12.2649	-17.6438	-26.7097
	0.335126	0.122919	-0.761761	-2.67084	-5.64038	-8.11068	-11.974	-17.5835	-26.7894
	0.161556	0.0877771	-1.13146	-2.44753	-5.38703	-8.4812	-12.296	-17.7281	-26.62
	-0.184277	0.222762	-0.893897	-2.06002	-5.73429	-8.41709	-12.3856	-17.4493	-26.9543
	0.20097	0.25731	-1.08064	-2.35872	-5.33705	-8.31939	-12.3568	-17.7775	-27.0272
	0.252021	0.0922882	-1.10938	-2.23122	-6.0768	-8.3442	-12.181	-17.7005	-26.8686
	0.556183	-0.0223952	-0.990655	-2.29556	-5.93813	-8.2998	-12.0638	-17.7569	-27.1479
	-0.022224	0.07175	-0.843085	-2.04993	-5.66947	-7.85448	-12.1443	-17.9424	-27.1674
	0.182926	-0.0866229	-1.05678	-2.15429	-5.54256	-7.78051	-12.0568	-17.893	-26.6959
	-0.147711	-0.051007	-1.04823	-2.18741	-5.74296	-7.8559	-12.2136	-17.9859	-26.8302
	-0.038963	0.135978	-0.973321	-2.35552	-5.97446	-8.09488	-12.4744	-17.8527	-26.6486
	-0.019494	-0.0136102	-0.806994	-2.4036	-5.69938	-7.83975	-12.5677	-17.5235	-26.6771
	0.136625	0.0443257	-0.940911	-2.43293	-5.58304	-7.96726	-11.9677	-17.747	-26.4564
	0.403864	0.004673	-0.886893	-2.30696	-5.63005	-7.82397	-11.7849	-17.8224	-26.554
	0.607114	-0.129719	-0.849496	-2.63606	-5.98277	-7.84676	-12.0349	-18.1566	-26.5291
	0.248578	0.123393	-1.029	-1.94154	-5.7407	-7.74858	-12.3709	-18.108	-26.5316
	-0.17015	0.0068099	-1.20328	-2.31729	-5.52213	-8.01036	-12.2917	-17.9466	-26.7208
	0.041172	0.20816	-1.34135	-2.30922	-5.64988	-7.79619	-12.6903	-18.0426	-26.6178
	0.237536	0.0671199	-1.13941	-2.16545	-5.88138	-7.20222	-12.2775	-18.4058	-26.5937
	-0.025785	0.221101	-0.969641	-2.33486	-5.62637	-6.77448	-12.4494	-18.2019	-26.5264
	0.217948	0.384697	-0.807706	-2.318	-6.01435	-6.8095	-12.5482	-17.5112	-26.6186
	0.208212	0.19237	-0.813998	-2.44337	-5.42312	-6.61634	-12.8777	-17.5354	-26.8781
	0.382613	0.217183	-0.967742	-2.34448	-5.98147	-6.98758	-12.5603	-17.8974	-26.9669
	0.164048	-0.0123046	-0.467335	-2.07368	-5.68419	-6.69956	-12.5839	-17.7586	-27.1602
	0.015648	-0.0621669	-1.10664	-2.35041	-5.82689	-6.9687	-12.4038	-18.1679	-26.336
	0.160487	0.06059	-0.997659	-2.66134	-5.82725	-6.83039	-12.8737	-17.8973	-26.0804
	0.385937	0.0171385	-1.05085	-2.46059	-5.63017	-6.72829	-12.533	-17.9844	-26.0085
	0.331445	-0.0520754	-0.671771	-2.53716	-5.42015	-6.61503	-12.6814	-18.0349	-26.1468
	0.288706	-0.0787874	-1.16802	-2.45619	-5.91201	-6.5178	-12.9105	-17.7944	-26.2404
	0.09709	0.0988181	-1.08658	-2.39149	-5.94051	-7.03293	-12.7137	-17.8338	-26.1702
	0.121309	0.265621	-1.09323	-1.93596	-5.71161	-6.94294	-12.6574	-17.6773	-25.942
	-0.15816	0.277611	-0.896628	-2.43934	-5.93967	-6.88536	-12.568	-17.6537	-25.8341
	0.309957	-0.0232265	-1.02568	-2.37487	-5.95119	-6.91207	-12.782	-17.762	-25.9452
	0.27066	0.0495491	-1.05726	-2.3979	-5.7965	-6.7391	-12.86	-17.9343	-25.98
	0.246203	-0.0119484	-0.541891	-2.2203	-5.77026	-6.71523	-12.7785	-18.2573	-25.8504
	0.029063	0.129923	-1.05358	-2.41393	-6.07739	-6.23359	-12.6455	-18.0179	-26.1556
	0.250477	-0.175308	-0.917879	-2.33474	-5.87521	-6.67938	-12.6345	-17.903	-26.1152
	0.223647	0.342314	-0.839167	-2.34483	-5.88103	-6.40644	-13.0462	-18.1561	-25.6424
	0.202633	-0.204394	-0.876802	-2.46605	-6.05887	-6.40312	-12.7589	-18.0733	-25.1415
	0.21593	-0.0781941	-0.886655	-2.30981	-5.78415	-6.85568	-12.7781	-17.3945	-25.0799
	0.179364	0.0189193	-0.526813	-2.15999	-6.17142	-6.28273	-13.0157	-17.5305	-25.3161
	0.230177	0.085284	-1.01713	-2.43174	-5.95273	-6.49085	-12.7753	-17.5415	-25.0569
	0.109557	-0.0047062	-0.88155	-2.4873	-5.74485	-6.33236	-12.8078	-17.3663	-25.2016
	0.396028	0.164352	-0.969879	-2.54773	-5.9766	-6.41903	-12.9866	-17.7183	-25.4173
	0.408257	-0.155838	-0.682337	-2.53206	-5.34453	-6.58796	-13.0021	-17.6106	-25.1607
	0.295234	0.0769733	-0.947084	-2.54773	-5.68514	-6.41119	-12.9319	-17.717	-24.9879
	0.026571	0.0708005	-0.868016	-2.28322	-5.76836	-6.62334	-13.0078	-17.7087	-25.0461
	-0.018069	0.159603	-0.794766	-2.21388	-6.14008	-6.4943	-13.069	-17.5402	-25.2639
	0.153483	-0.115947	-0.829195	-2.45738	-5.90216	-6.43102	-12.9322	-17.8622	-25.3679
	0.088305	0.0349465	-0.991248	-2.3015	-5.9893	-6.23703	-12.9199	-17.785	-25.228
	0.091035	0.498669	-0.612767	-2.4258	-5.56309	-6.16959	-13.1086	-17.8472	-25.0795
	0.211419	0.380067	-0.820053	-2.29236	-5.74189	-6.36703	-13.0756	-17.9149	-24.7753
	0.16215	-0.123901	-0.565279	-2.61777	-5.86215	-6.32191	-13.1222	-17.9485	-25.0445
	0.323846	0.0167824	-0.919897	-2.13767	-5.98562	-6.29176	-13.1809	-17.9149	-25.1568
	0.600466	-0.14171	-0.957531	-2.52386	-6.02005	-6.09539	-12.9786	-18.2446	-25.0407
	0.396266	-0.0527877	-0.78978	-2.4689	-5.80968	-6.57965	-12.9355	-17.9658	-24.8994
	0.128671	0.078636	-1.04918	-2.34317	-5.64501	-6.7182	-13.0052	-17.7852	-24.4787
	0.132113	0.134197	-0.943641	-2.52933	-5.72978	-6.28867	-13.1788	-18.1835	-24.208
	0.380121	0.407016	-0.75072	-2.5681	-5.90454	-6.32963	-13.1038	-17.9729	-23.9822
	0.412293	0.184178	-0.847359	-2.70938	-5.62115	-6.2616	-13.3555	-18.1673	-23.929
	0.197408	0.180736	-0.674621	-2.7871	-5.85467	-6.5514	-13.6236	-18.3262	-23.7285
	0.013985	0.0402889	-0.877276	-2.50352	-5.65308	-6.36228	-13.2563	-18.2308	-24.0967
	0.05732	0.0006362	-0.620484	-2.56644	-5.7001	-6.42472	-13.2219	-18.2852	-24.0974
	0.437225	0.227393	-0.746209	-2.76154	-5.62827	-6.35456	-13.4292	-18.5231	-23.9773
	0.255701	0.0816034	-0.767697	-2.5108	-5.72052	-6.26125	-13.4029	-18.4396	-24.0487
	0.206313	0.146425	-0.952427	-2.77151	-5.61925	-6.00184	-13.7381	-18.4661	-24.505
	0.09163	0.0501424	-1.10926	-2.61848	-5.60001	-6.30577	-13.7386	-18.6404	-24.4309
	-0.02626	0.194388	-1.14214	-2.74135	-5.81775	-6.34459	-13.8831	-18.2797	-24.449
	0.22709	0.192133	-1.18654	-2.82093	-5.82392	-6.66573	-13.6653	-18.4942	-24.245
	0.160606	0.241283	-0.665242	-2.96554	-5.57853	-6.03912	-13.4997	-17.9744	-24.2062
	0.102077	-0.118322	-0.808656	-2.6457	-5.66555	-6.4303	-13.4939	-16.9308	-24.3826
	0.458712	0.0356588	-0.825752	-2.94844	-5.88103	-6.37985	-13.4069	-17.4274	-24.3564
	0.146834	0.2972	-0.960737	-2.78366	-5.68229	-6.26243	-13.3697	-17.494	-24.5107
	0.363738	0.036015	-0.825396	-2.7978	-5.59942	-6.58749	-13.1437	-17.331	-24.4016
	0.249409	-0.162961	-0.998253	-2.97303	-5.37955	-6.34221	-13.391	-17.525	-24.7168
	0.088543	0.114133	-0.818866	-2.65486	-5.13701	-6.4702	-13.28	-17.7031	-24.4173
	0.101364	0.421976	-0.59579	-2.96769	-5.44639	-6.33521	-13.0876	-17.539	-24.5925
	-0.139638	0.504605	-1.218	-3.07596	-4.99632	-6.37771	-13.345	-17.6709	-24.6469
	0.090918	0.123868	-0.792154	-3.03251	-4.85849	-6.41238	-13.4728	-17.6359	-24.2767
	-0.112807	0.0666447	-0.773396	-2.92521	-5.38074	-6.69743	-13.2873	-17.8605	-23.6206
	0.152058	-0.147527	-0.869916	-3.00404	-5.29004	-6.44894	-12.9359	-17.8315	-23.8174
	0.142205	-0.0842488	-1.16232	-2.76398	-5.38632	-6.38602	-13.1115	-17.8409	-23.9309
	0.058744	-0.200951	-0.273227	-2.9848	-5.4306	-5.97537	-13.3921	-17.995	-24.0371
	0.050909	0.112471	-0.315966	-2.99751	-5.39926	-6.2356	-13.2134	-17.862	-24.4745
	0.200377	0.0474121	-0.38328	-2.96789	-5.52783	-6.61029	-13.0044	-18.0227	-24.8651
	0.267573	0.0778047	-0.271683	-3.04559	-5.51489	-6.60732	-13.1707	-17.7743	-24.5546
	0.154907	-0.0201401	0.0916018	-1.69407	-5.56891	-6.63367	-13.3335	-17.9064	-24.6951
	0.350085	0.112827	0.0064791	-1.68552	-5.64833	-6.52053	-13.2559	-17.8967	-24.9844
	0.061593	0.24532	0.211984	-1.70712	-5.54493	-6.6497	-13.1958	-17.4748	-24.6448
	0.207145	0.217895	0.119501	-1.49283	-5.55312	-6.49809	-13.3517	-17.6549	-24.2736
	0.270898	0.135028	0.0667892	-1.78358	-5.41968	-6.351	-13.544	-17.7986	-24.5565
	0.135913	-0.0657285	-0.0099043	-1.86253	-5.60832	-6.6104	-13.7244	-17.5561	-24.1656
	0.075009	0.149631	0.273838	-1.71057	-5.49139	-6.57752	-13.7963	-17.5522	-24.385
	0.069903	0.172188	-0.0053929	-1.41175	-5.61711	-6.6294	-13.9061	-17.8263	-24.4744
	0.022533	-0.293909	0.211272	-1.66854	-5.55858	-6.63415	-13.9025	-17.9854	-24.1683
	0.099108	0.0747183	0.0803233	-1.72351	-5.38513	-6.43327	-13.8745	-17.8641	-23.8706
	0.055302	-0.0469711	0.0103969	-1.48559	-5.42407	-6.44075	-13.7405	-17.9054	-24.2919
	0.138405	0.182278	0.194651	-1.5865	-5.49435	-6.41641	-13.7609	-18.1118	-24.2613
	0.293692	-0.0447151	0.16782	-1.93768	-5.63539	-6.52789	-13.8319	-17.8947	-24.3198
	0.526146	0.154142	-0.0977575	-1.86609	-5.45874	-6.67012	-13.6513	-17.8615	-24.3075
	0.08783	0.177055	0.154999	-1.5427	-5.63172	-6.94437	-14.2176	-18.1067	-24.6518
	0.146715	0.355848	0.0435199	-1.55671	-5.41101	-6.70277	-13.9222	-18.0015	-24.5754
	0.257007	0.152005	0.307198	-1.5554	-5.46444	-6.24035	-13.772	-17.8612	-24.4648
	0.14529	0.234397	0.100031	-1.64266	-6.03525	-6.29211	-13.8861	-17.9329	-25.0051
	-0.037421	0.0247369	-0.130643	-1.51064	-5.7293	-6.57301	-13.9703	-18.1552	-24.6603
	-0.003585	0.0451561	-0.289372	-1.6968	-5.59859	-6.67712	-14.0182	-18.1033	-24.3535
	0.161318	0.120069	0.230505	-1.29932	-5.4934	-6.4068	-13.9759	-18.345	-24.7396
	0.091985	0.0323344	0.0652458	-1.73906	-5.08726	-6.57146	-13.9802	-18.0101	-24.7309
	0.227921	0.0952565	0.114515	-1.61381	-4.01474	-6.47186	-14.2165	-18.0065	-24.6381
	0.283363	0.17563	-0.352175	-1.77942	-4.22428	-6.68045	-14.3607	-18.0698	-24.2827
	0.2335	-0.0499385	-0.0285434	-1.60455	-4.19698	-6.77602	-14.5016	-18.0212	-24.8925
	0.180076	0.134078	0.235491	-1.85458	-4.21146	-6.81235	-14.461	-18.1205	-24.7662
	-0.039439	0.197119	0.0124151	-1.58164	-4.19626	-6.61088	-14.3172	-17.9074	-24.3976
	-0.052854	-0.0006694	0.264815	-1.29908	-4.1172	-6.61396	-14.2197	-18.1301	-24.4191
	0.108726	0.060709	0.0582413	-1.88224	-4.28815	-6.81353	-14.3506	-18.2683	-24.8531
	0.035	0.352643	0.198688	-1.49592	-4.29955	-6.98283	-14.2806	-17.9802	-24.6813
	0.440075	0.152361	-0.0903968	-1.61986	-4.25586	-6.67724	-14.5247	-18.152	-25.2709
	0.400895	0.053942	-0.0288996	-1.66605	-3.83298	-6.76996	-14.5826	-18.0165	-24.7194
	0.275884	0.228698	0.0409081	-1.66023	-3.90647	-6.80012	-14.1601	-18.104	-24.6089
	-0.135483	0.053704	0.113684	-1.59137	-3.53998	-6.73577	-14.2951	-18.1929	-23.9664
	0.39223	0.175274	-0.143821	-1.54673	-3.77398	-6.95968	-14.3639	-18.5369	-23.7961
	0.29381	-0.0069622	0.0042235	-1.79047	-3.76673	-6.82351	-14.2403	-18.6693	-23.7517
	0.031438	0.104161	0.0869716	-1.63209	-3.816	-7.15177	-14.4502	-18.5408	-23.8231
	0.325271	-0.181718	0.041383	-1.45769	-3.38683	-6.87681	-14.4507	-18.6608	-23.7268
	0.352102	0.0988181	-0.026169	-1.57107	-3.50317	-6.61776	-14.4389	-18.7178	-23.5475
	0.020041	0.377574	-0.131474	-1.70321	-3.49736	-6.33295	-14.5537	-18.8903	-23.8905
	0.002233	-0.143134	0.218751	-1.67566	-3.4431	-7.01394	-14.406	-19.1579	-23.6283
	0.503826	-0.0172908	-0.169939	-1.33648	-3.45034	-6.71939	-14.298	-18.9728	-23.6405
	0.172834	0.172069	0.105492	-1.51124	-3.56336	-7.02616	-14.4275	-18.7832	-23.3494
	0.129619	0.0509737	-0.180862	-1.5402	-3.68517	-7.02901	-14.3746	-18.7703	-23.5722
	0.285619	-0.0258386	0.0374652	-1.54115	-3.51196	-7.03269	-14.4699	-19.1657	-23.7103
	0.192422	0.155567	0.305774	-1.37233	-3.5008	-6.73067	-14.5454	-19.1424	-23.9134
	0.056963	0.422332	-0.113785	-1.47764	-3.89661	-6.6307	-14.8384	-18.63	-24.0874
	0.161675	0.253392	0.287134	-1.47455	-3.66036	-6.93997	-14.8877	-19.0008	-23.4978
	-0.103073	-0.0028064	0.220295	-1.62616	-3.69408	-6.96336	-14.8985	-19.1622	-23.6809
	0.106944	0.420788	-0.0899219	-1.4419	-3.57369	-6.9693	-14.9128	-18.9629	-23.8967
	0.178533	-0.0150348	0.0845973	-1.54329	-3.62391	-7.00182	-15.0851	-18.9982	-23.8489
	0.485306	0.0443257	0.0656019	-1.32378	-3.56455	-7.03922	-15.0067	-19.0405	-23.9393
	0.436749	0.466258	-0.0781686	-1.38622	-3.80805	-6.81567	-14.7637	-18.7333	-23.5202
	0.124752	0.331748	0.112496	-1.23082	-3.51315	-7.22526	-15.0767	-18.6691	-23.8889
	0.079163	0.189165	-0.104168	-1.46731	-3.97722	-7.18549	-14.836	-18.4097	-24.3272
	0.104926	0.334479	0.0378214	-1.59422	-3.7602	-7.06641	-14.6877	-18.6853	-23.9437
	0.381069	0.0469369	0.130186	-1.59529	-3.85779	-6.96265	-14.9579	-18.7422	-23.7274
	0.009594	0.304204	0.247719	-1.37269	-3.57215	-6.87313	-14.6078	-18.9225	-23.9292
	0.150276	0.141913	0.167939	-1.47147	-3.52822	-7.12328	-14.8415	-18.9048	-23.8195
	0.164761	-0.147527	0.162834	-1.47515	-3.66511	-7.16412	-14.6913	-18.5408	-24.094
	-0.001329	0.143932	0.0562231	-1.68374	-3.73848	-7.16222	-14.8239	-18.8371	-24.4166
	0.120359	0.207566	-0.0709266	-1.59576	-3.54021	-7.26823	-14.4263	-18.4403	-24.2048
	0.190523	-0.0688149	0.282029	-1.66249	-3.6194	-7.42435	-14.7743	-18.2906	-24.1527
	-0.045611	0.062846	0.195007	-1.52845	-3.85803	-7.36653	-15.0548	-18.4124	-24.3494
	0.349134	0.192726	-0.378532	-1.47336	-3.66452	-7.21244	-14.6032	-18.4434	-23.9117
	0.205482	0.1209	0.194414	-1.59493	-3.61513	-7.51588	-14.4545	-18.2833	-24.0627
	0.173785	0.351456	-0.0185708	-1.40011	-3.65799	-7.53037	-14.6544	-18.7622	-24.3792
	0.131044	0.331392	0.0800859	-1.76589	-3.79855	-7.28604	-14.3797	-18.8866	-24.013
	-0.088232	0.405117	-0.0807804	-1.45389	-3.60397	-7.41901	-13.9028	-18.6927	-23.7597
	0.011136	0.103211	0.14467	-1.61286	-3.86171	-7.4177	-13.4849	-18.948	-23.6896
	-0.02175	0.514696	-0.162935	-1.67187	-3.59269	-7.46555	-13.8521	-19.0751	-23.7286
	0.262944	0.0005172	-0.0508629	-1.62841	-3.7082	-7.00824	-13.5123	-18.7478	-24.1715
	0.19919	0.397044	0.208423	-1.693	-3.57405	-7.36903	-13.5599	-18.9285	-23.8246
	0.10647	0.233684	-0.0137033	-1.80946	-3.40843	-7.31264	-13.4967	-18.8541	-23.9886
	0.317673	-0.0631164	0.0647709	-1.35073	-3.66309	-7.31216	-13.6253	-18.0917	-23.7096
	-0.063657	0.0646268	0.0729626	-1.41068	-3.98245	-7.19297	-13.2124	-17.5718	-23.9305
	0.034049	0.405236	0.0133649	-1.61227	-3.7456	-7.33662	-13.3879	-17.4554	-24.0749
	0.409443	0.0020608	-0.189766	-1.69549	-3.46495	-7.36368	-13.4306	-17.4242	-24.306
	0.441499	0.0801788	0.0943323	-1.4869	-3.56147	-7.56254	-13.4577	-17.3422	-24.1936
	0.110505	-0.0431714	-0.0989447	-1.43977	-3.54283	-7.53844	-12.9701	-17.7576	-24.4258
	0.080707	0.136097	0.154049	-1.65952	-3.90587	-7.56705	-13.1299	-17.5269	-24.4574
	-0.056772	0.0193945	-0.004918	-1.60408	-3.62225	-7.47267	-13.0102	-17.8375	-24.5685
	0.135913	-0.132924	-0.0337671	-1.59375	-4.06128	-7.4957	-12.7522	-18.0239	-24.2444
	0.353527	0.0745992	-0.0864791	-1.8281	-3.84592	-7.5128	-12.805	-17.8408	-24.4505
	0.204057	-0.0156281	0.0549172	-1.40035	-3.57441	-7.58118	-12.7566	-17.8097	-24.4649
	0.016717	0.276543	-0.159373	-1.44915	-3.36344	-7.27868	-12.5393	-17.8032	-24.6439
	0.396504	0.23784	0.313847	-1.5262	-3.82455	-7.48775	-12.5112	-17.9178	-24.7245
	0.046635	0.137283	0.291052	-1.54911	-4.08787	-6.77483	-12.2959	-18.1087	-24.687
	0.311619	0.323556	-0.178369	-1.50803	-3.94576	-6.06797	-12.8344	-17.9298	-25.0026
	0.033813	0.227868	-0.11141	-1.62604	-3.88237	-6.0054	-12.4831	-17.6833	-25.0685
	-0.140469	0.156279	0.273244	-1.57155	-3.72744	-5.95151	-12.7061	-17.8888	-24.7591
	0.195154	0.146662	0.119382	-1.42279	-4.05427	-6.05954	-12.4386	-17.5665	-24.7894
	-0.149729	0.230361	-0.0315114	-1.37091	-3.64683	-6.22907	-12.733	-17.8651	-24.7326
	0.096733	0.436222	0.143126	-1.42065	-3.76187	-6.16853	-12.7072	-18.2182	-24.8523
	0.049008	0.231785	0.151437	-1.57962	-3.51279	-6.18158	-12.9315	-18.094	-24.6693
	0.386056	0.197831	0.0499309	-1.82584	-3.68802	-6.24118	-12.5173	-18.1854	-24.9349
	0.179957	0.236534	-0.114497	-1.60039	-3.88759	-6.2413	-12.6016	-17.9894	-25.0234
	0.087949	0.167914	0.189071	-1.64124	-3.63187	-6.2432	-12.6073	-18.1098	-25.2024
	0.293573	-0.10087	-0.140972	-1.70712	-3.48442	-6.14193	-12.756	-18.2051	-24.9021
	0.11573	0.239621	0.125437	-1.57416	-3.59791	-6.47684	-12.7547	-18.0412	-25.3403
	0.318623	0.0556038	0.0930264	-1.47467	-3.64849	-6.47387	-12.7689	-18.3539	-25.1156
	0.356851	0.265264	-0.0537122	-1.31357	-3.8851	-6.49762	-12.7463	-18.1725	-25.2433
	0.361956	0.255766	0.187409	-1.46612	-3.80532	-6.13481	-12.9828	-18.1605	-25.0568
	0.070735	0.134434	0.0679764	-1.55124	-3.76341	-6.04933	-12.7575	-18.2276	-25.2157
	0.167848	0.140371	0.0767617	-1.49248	-3.79285	-6.46746	-12.8796	-18.1682	-25.1503
	0.107894	0.257666	-0.0256941	-1.7818	-3.83987	-6.24368	-12.7236	-18.5588	-25.0942
	0.236231	0.287584	0.0708256	-1.46185	-4.18321	-6.15155	-12.8052	-18.2158	-25.2519
	0.175565	0.402386	-0.0273561	-1.56929	-4.05321	-6.12816	-12.7217	-18.465	-25.5856
	-0.096186	-0.10835	0.129236	-1.86039	-4.10414	-6.03069	-12.8451	-18.0488	-25.4653
	-0.11625	0.164233	0.13909	-1.61737	-3.83334	-6.34981	-12.8374	-18.2091	-25.5354
	0.164524	0.130754	0.0268991	-1.55777	-3.68256	-6.33568	-12.7249	-18.4603	-25.6223
	0.039155	0.276068	-0.0900407	-1.56336	-3.6067	-6.27324	-12.7165	-18.0296	-25.7345
	0.051738	0.225731	-0.145246	-1.47004	-3.63614	-6.28333	-12.9414	-18.4224	-25.2655
	0.11573	0.101667	-0.138122	-1.66973	-3.34623	-6.17731	-13.0614	-18.3768	-25.5684
	0.230889	0.282597	-0.0573925	-1.49058	-3.6067	-6.08518	-13.3482	-18.2193	-25.6091
	0.494685	-0.0675093	0.135766	-1.5609	-2.83703	-5.94046	-13.5808	-18.2304	-26.1145
	0.058151	0.10606	0.0121778	-1.67737	-2.76046	-6.33414	-13.0323	-18.2731	-25.8194
	0.025265	0.460797	-0.0050368	-1.40039	-2.70074	-6.29437	-13.3426	-18.2593	-25.3454
	0.137218	0.314771	-0.0565615	-1.59545	-2.59651	-5.84311	-13.2448	-17.8191	-25.5202
	0.097446	0.282004	-0.235711	-1.41037	-3.0588	-6.03912	-13.127	-18.2367	-25.8369
	-0.122306	0.326524	0.0238124	-1.41464	-2.88001	-6.05966	-13.161	-18.234	-25.7033
	0.258075	0.0258054	0.0556295	-1.24155	-3.21563	-5.64533	-13.2232	-18.3164	-25.6024
	0.4098	-0.0191897	-0.325701	-1.30684	-3.34896	-6.00754	-12.8877	-18.3102	-25.506
	0.114305	0.124462	-0.042315	-1.34258	-3.09869	-5.82424	-13.4113	-17.9485	-25.3509
	0.082487	0.225731	0.0285611	-1.48742	-2.98816	-5.83302	-12.9455	-18.0412	-25.5175
	0.220679	0.161384	-0.0531185	-1.02512	-2.93569	-6.03271	-11.9523	-18.0121	-25.1631
	0.143153	0.256004	-0.0735385	-1.18112	-2.98769	-6.01775	-11.8491	-17.9827	-25.3481
	0.086644	-0.0111171	0.144789	-1.33783	-3.50234	-5.9876	-11.8807	-16.0283	-25.1986
	0.168679	0.329611	-0.131355	-1.06667	-3.14013	-5.86033	-12.0805	-15.3708	-25.3035
	0.596666	0.440258	0.0977752	-1.38888	-2.95184	-6.07759	-12.2775	-15.7532	-25.2197
	0.221629	0.391583	0.256505	-1.39137	-2.93047	-5.88087	-12.3608	-15.1925	-24.8872
	0.316486	0.0905074	0.143008	-1.37261	-2.71083	-6.1335	-12.1161	-15.2649	-24.9596
	0.038561	0.401318	0.152862	-1.32536	-2.73719	-5.95352	-12.0425	-15.23	-25.0167
	0.025978	0.225137	-0.120671	-1.19168	-2.82065	-6.09575	-11.9328	-15.2345	-24.836
	0.358275	0.258259	-0.0624975	-1.32916	-2.66619	-5.88039	-12.3607	-15.0623	-25.2848
	0.227683	0.173137	0.18646	-1.43197	-2.48443	-6.33794	-11.6316	-14.7706	-24.7285
	0.061355	0.249712	-0.125301	-1.49727	-2.53465	-6.28725	-11.0797	-14.6041	-24.9461
	-0.166469	0.334479	0.248075	-1.4575	-3.4095	-6.1411	-10.8558	-14.651	-24.9414
	-0.009164	0.145001	-0.27287	-1.25686	-2.70502	-6.11736	-10.9255	-14.8927	-25.1434
	-0.036945	0.0899141	-0.080543	-1.42568	-3.26585	-5.86187	-11.0307	-14.5413	-25.2996
	-0.029109	0.123987	-0.0429086	-1.53265	-2.54415	-5.76262	-11.0329	-14.7682	-25.0491
	-0.014507	-0.0537381	-0.103337	-1.6649	-3.08718	-6.00552	-11.3777	-14.7658	-24.9933
	0.312925	0.103092	-0.0946707	-1.46296	-2.97641	-6.19797	-11.2302	-14.8773	-24.8968
	-0.104734	0.0144083	-0.0087171	-1.26731	-3.02093	-5.93702	-11.2093	-14.7275	-25.1059
	0.000689	0.322962	0.156186	-1.14894	-2.8698	-6.19975	-11.3141	-14.9438	-24.7159
	0.485899	0.132416	0.0236936	-1.44539	-2.70965	-6.13885	-11.4893	-14.7221	-24.8056
	0.268166	0.323912	0.284998	-1.1937	-2.85698	-6.23038	-11.578	-14.9812	-24.7891
	0.166304	0.272744	0.424732	-1.28429	-2.71451	-6.38567	-11.6283	-14.9173	-24.904
	0.294522	0.353949	0.0563418	-1.63807	-3.21658	-5.89559	-11.6816	-15.0329	-24.7403
	0.093529	-0.223508	0.0109905	-1.79918	-2.63117	-6.39077	-11.1908	-15.1958	-24.9588
	0.303782	0.268233	0.120926	-1.57997	-2.63818	-6.09124	-10.911	-14.8772	-24.9241
	0.288349	0.19142	0.267071	-1.64171	-3.09287	-6.29674	-11.3367	-14.9887	-25.4145
	0.014342	0.0986991	0.0951634	-1.53747	-2.9085	-6.12448	-11.2999	-14.9999	-25.4268
	0.169628	0.170525	-0.0131098	-1.36319	-2.99208	-6.29199	-10.9158	-15.005	-25.4092
	0.205482	0.157584	0.265527	-1.485	-3.00455	-6.03247	-10.8236	-15.2246	-25.5108
	0.157282	0.299693	-0.140141	-1.45627	-3.16399	-5.883	-10.9575	-15.1532	-25.6229
	0.315417	0.058453	-0.0661778	-1.68813	-3.10522	-6.07213	-10.8088	-15.2205	-25.6208
	-0.045137	0.0481244	0.259354	-1.48773	-2.92239	-5.48232	-10.5965	-15.4525	-25.7637
	-0.129784	-0.0791436	-0.0926525	-1.31012	-3.19782	-5.85273	-10.193	-15.1445	-25.529
	-0.14237	0.0513299	0.224569	-1.4349	-3.13371	-5.86519	-10.4075	-15.2304	-25.7049
	0.158588	-0.0290441	0.331061	-1.4254	-3.00051	-6.13065	-10.6256	-15.3746	-25.7838
	0.263418	-0.0551627	-0.0633285	-1.68979	-3.09121	-6.16781	-10.4815	-15.2763	-25.5924
	0.168086	0.102024	-0.0343607	-1.6905	-3.47112	-5.81165	-10.3749	-15.1874	-25.82
	0.147784	0.248406	-0.21541	-1.52394	-2.86719	-6.0517	-10.571	-15.3626	-25.7405
	0.326102	0.0199878	0.158085	-1.7412	-2.78824	-5.90829	-11.0215	-15.2763	-25.7134
	0.129383	0.0958498	0.262203	-1.76969	-2.98021	-5.70575	-10.8795	-14.7288	-25.3292
	0.20192	0.237484	0.0474377	-1.32924	-2.85603	-5.87422	-11.0148	-15.0681	-25.1551
	0.137812	0.200443	-0.3796	-1.83534	-3.0163	-5.60603	-10.9794	-15.0417	-25.1484
	0.173072	0.202342	-0.18015	-1.80851	-3.10795	-5.57575	-10.9039	-15.171	-25.2544
	0.157044	0.0857592	0.0428076	-1.50411	-3.03031	-6.05444	-11.1262	-15.2634	-25.4879
	0.130569	0.181804	0.004461	-1.75461	-2.92168	-5.90497	-11.0065	-15.0171	-25.4678
	0.022652	0.0469369	0.172688	-1.23913	-2.99778	-5.91541	-11.3024	-15.1574	-25.2906
	0.111811	0.159009	0.107985	-1.55409	-2.97629	-5.8557	-10.498	-15.0173	-25.3326
	0.058268	-0.112742	-0.130049	-1.63304	-2.95397	-5.68462	-10.34	-15.1295	-24.9759
	0.221629	-0.136486	0.15488	-1.67887	-3.23059	-5.74386	-10.7441	-14.8525	-25.2202
	0.04153	0.147256	-0.128625	-1.53985	-2.9776	-5.85344	-10.5062	-14.6832	-25.2926
	-0.011301	0.0905074	-0.0328173	-0.004751	-3.09098	-5.87054	-10.755	-14.7804	-24.9031
	0.006862	0.0116771	-0.207574	0.316626	-2.92655	-5.94082	-10.5395	-14.843	-25.1777
	0.083556	0.0475311	-0.187154	0.30048	-3.36261	-6.04957	-10.8354	-14.8942	-25.2906
	0.156213	0.267163	0.234897	0.042619	-3.05263	-6.29864	-10.8211	-14.7156	-25.3933
	0.189456	0.290552	0.0530176	0.097468	-3.17859	-5.91589	-10.6181	-15.056	-25.477
	0.008882	0.167914	0.363709	0.264032	-3.26086	-5.80429	-10.7023	-14.9966	-25.3686
	0.143629	-0.115235	0.0304607	-0.024458	-3.1609	-6.12495	-10.7931	-15.0391	-25.2319
	0.237536	-0.126751	0.0679764	0.113614	-2.87775	-6.30197	-10.9937	-14.7919	-25.2405
	-0.023649	0.143101	-0.024863	0.086664	-2.93331	-5.90983	-10.6553	-14.7732	-25.1024
	-0.087757	-0.0570617	0.0342598	0.160746	-2.99968	-5.97881	-10.8569	-14.8279	-25.176
	0.025146	0.216471	0.096588	0.100673	-2.95979	-6.12555	-10.7361	-15.1073	-25.1217
	-0.023174	0.0800606	0.12425	0.392014	-2.98805	-6.30695	-10.6492	-14.8894	-24.9753
	-0.200423	-0.0872171	-0.04742	0.223074	-2.99018	-6.10715	-10.6328	-15.2865	-25.0317
	0.362906	0.115558	0.0264242	0.072181	-2.92026	-5.97905	-10.4152	-15.4011	-25.0158
	0.047464	0.192133	0.132442	0.42015	-3.35501	-6.13398	-10.1232	-15.2061	-24.6227
	0.36896	0.158416	-0.0266438	0.181403	-3.32604	-6.17114	-10.0722	-15.1912	-24.8313
	0.148258	0.116389	-0.315728	0.146262	-3.40855	-6.32334	-10.3277	-15.0564	-24.6557
	0.007338	0.328542	-0.125301	0.04998	-3.03316	-6.43137	-9.73436	-15.0435	-24.699
	0.224478	-0.224814	-0.08268	0.074436	-3.08397	-6.14834	-10.1483	-14.9445	-24.5649
	-0.009521	-0.185755	0.156779	-0.011755	-3.01488	-6.18348	-10.287	-14.7805	-24.7744
	0.202871	0.0497862	-0.153437	0.087852	-3.62831	-6.27442	-10.3617	-14.6797	-24.4778
	0.121071	-0.203326	-0.254825	0.417301	-3.126	-6.39018	-10.0743	-14.3178	-24.808
	-0.053092	0.115201	-0.0539497	-0.087024	-3.13229	-6.20414	-9.58846	-14.3457	-24.6806
	-0.020799	-0.0790254	0.211272	0.030154	-3.40202	-6.2045	-9.54097	-14.141	-24.2639
	0.256295	0.069494	0.161409	0.342982	-3.3486	-6.33093	-9.50595	-14.4614	-24.793
	0.339281	0.121731	-0.0597669	0.148993	-3.57274	-6.16544	-9.47555	-14.2563	-24.5294
	0.276478	0.457591	-0.0941959	0.427986	-3.35572	-6.46212	-9.63642	-14.5392	-24.6855
	0.375609	0.289959	0.193701	0.436059	-3.02069	-6.08328	-9.67868	-14.4007	-25.0165
	-0.026141	-0.0143225	0.326075	0.227586	-3.37757	-6.51555	-9.93429	-14.4963	-24.8163
	0.089729	-0.0688149	0.117483	0.15944	-3.04432	-6.45725	-9.89844	-14.3856	-24.8409
	0.22602	0.156279	-0.109155	0.053066	-3.32771	-6.49026	-10.0631	-14.6507	-24.6335
	0.201565	0.30373	0.261966	-0.154695	-3.29945	-6.40977	-9.59641	-14.7041	-24.9158
	-0.083958	0.185247	0.12235	0.334672	-3.34041	-6.46984	-9.76713	-14.5374	-24.8727
	-0.139044	-0.0527877	-0.0487259	0.296562	-3.45948	-6.31693	-9.64437	-14.5038	-24.8823
	-0.129903	-0.0679845	-0.138716	0.287658	-3.22822	-6.04601	-9.77295	-14.5516	-24.7673
	0.181737	0.094188	0.26434	0.073605	-3.52882	-6.21388	-9.81949	-14.8996	-24.7
	0.190642	0.368907	0.251162	-0.005819	-3.23095	-5.98605	-9.69483	-14.9738	-24.4622
	0.066223	0.186552	-0.153556	0.255723	-3.22477	-6.24391	-9.97608	-14.9206	-24.6651
	-0.146167	0.0954936	0.0207256	0.067075	-3.34385	-6.51649	-9.7955	-14.7081	-24.8713
	0.326459	0.240571	0.252468	0.008783	-3.2091	-6.30826	-9.98012	-14.8762	-24.6654
	0.061	0.173137	-0.0721138	0.067788	-3.29221	-6.43588	-10.0234	-14.9697	-24.6462
	0.242642	0.14405	0.060497	0.208947	-3.07792	-6.14181	-10.1935	-15.0515	-24.8444
	-0.093575	0.0436134	0.171263	0.324224	-3.25837	-6.00778	-10.1088	-14.9706	-24.5142
	0.172241	-0.105025	0.182898	-0.107325	-3.43598	-6.35492	-10.0264	-14.8563	-24.9488
	0.0851	-0.0056557	0.194176	0.294781	-3.35691	-6.36596	-10.3384	-15.1598	-24.2151
	0.150989	0.106178	-0.0163152	0.195413	-3.38588	-6.2115	-10.1714	-14.8749	-23.9413
	-0.140469	0.100006	-0.327244	0.166326	-3.23605	-5.85131	-10.1185	-14.864	-23.4033
	0.145409	-0.073683	-0.0537122	0.022792	-3.39609	-4.99058	-9.98344	-14.9654	-23.6556
	-0.075886	0.179667	-0.0658216	0.309028	-3.35418	-5.1892	-10.0155	-15.3208	-23.7583
	0.175209	0.239739	-0.0214201	0.126436	-2.53762	-5.48956	-10.1743	-15.0418	-23.9155
	0.073465	0.282241	-0.0463515	0.065533	-2.10726	-5.40551	-10.4346	-14.9486	-23.9441
	0.054945	0.0453942	-0.0001692	0.062326	-1.76511	-5.74006	-10.2918	-15.067	-23.6367
	0.222816	0.0018237	-0.155693	-0.056631	-1.85189	-5.78613	-10.0968	-15.363	-23.9335
	0.190049	-0.0552809	-0.0344794	0.035377	-1.99768	-5.5456	-10.0432	-15.2969	-24.2037
	0.199664	-0.039847	-0.126607	0.146737	-2.04351	-5.29272	-10.3086	-15.24	-23.9117
	0.221984	-0.0214457	-0.0305617	0.127504	-2.02546	-5.56436	-10.2248	-15.4074	-24.064
	0.254513	0.309547	-0.108917	-0.134987	-2.08434	-5.14812	-10.5053	-15.4652	-23.8954
	0.042716	0.218608	-0.294359	0.134508	-2.14881	-5.61707	-10.3013	-15.3075	-24.1292
	0.05079	0.206497	0.0086161	0.247887	-1.95577	-5.46131	-10.4521	-15.1391	-23.9198
	0.116204	0.118289	0.151674	0.250736	-1.89688	-5.31872	-10.6512	-15.4171	-23.9863
	-0.136907	0.187147	0.0358031	0.060427	-2.32535	-5.50535	-10.7108	-15.1293	-24.0392
	-0.010946	0.069613	0.150131	-0.301552	-2.1069	-5.40563	-10.596	-14.9585	-23.7657
	0.154314	0.0096592	-0.2033	0.148637	-2.18526	-3.90049	-10.3991	-14.9564	-23.4551
	0.056369	0.123631	0.0654833	0.265813	-2.00884	-3.77702	-10.6192	-15.1452	-23.7945
	0.123208	0.125768	0.100624	0.309622	-1.92122	-3.76835	-10.5009	-15.3194	-23.6692
	-0.213363	0.223238	0.0944511	0.391064	-1.9737	-3.68121	-10.6941	-15.1997	-23.567
	0.051502	0.0959688	0.0235749	0.025998	-1.92882	-3.64441	-10.5364	-15.5022	-23.5391
	0.418229	0.217539	-0.0362602	0.115869	-2.06001	-3.87484	-10.7518	-15.2396	-23.7502
	0.273865	0.143101	0.127455	0.397949	-1.87433	-3.63764	-10.4486	-15.3961	-23.7682
	-0.034808	0.163402	-0.0858854	-0.043928	-1.8659	-3.72075	-10.3863	-15.5062	-23.633
	0.386294	0.175037	-0.203656	-0.060549	-1.83527	-3.76087	-10.4918	-15.3338	-23.2316
	0.065036	0.308479	-0.173857	0.078116	-2.03864	-3.72051	-9.47437	-15.4511	-23.5163
	0.064917	-0.109774	0.320851	0.447813	-1.86626	-3.58457	-9.20155	-15.2224	-23.743
	0.178533	0.298031	-0.20888	0.157303	-2.02605	-3.63835	-8.94131	-15.1598	-23.8802
	0.110624	0.103448	-0.0251005	0.077048	-2.45167	-3.73333	-8.9165	-15.3207	-24.0065
	0.077501	0.108315	-0.179912	0.330754	-2.39088	-3.80076	-9.3985	-15.3834	-24.0719
	-0.09595	0.0171385	-0.104287	0.088089	-1.84702	-3.63634	-9.24357	-15.3068	-23.8689
	0.211419	-0.0659657	-0.0133471	0.236964	-2.0143	-3.97884	-9.24132	-15.3282	-24.0519
	0.399947	0.162927	-0.0831548	-0.147809	-1.78719	-3.91022	-9.38355	-15.1086	-23.7756
	0.146359	-0.131974	0.0771178	0.033715	-2.3079	-3.64916	-9.00352	-15.1314	-24.3085
	0.041053	0.147019	-0.0717576	-0.035618	-2.28368	-4.09709	-9.07725	-15.381	-24.2998
	0.053046	0.12648	0.123775	0.255723	-2.13967	-3.95949	-8.77973	-15.5742	-23.9986
	0.077384	-0.140878	-0.0661778	0.468826	-1.83931	-3.9621	-8.75338	-15.1082	-24.1739
	0.133893	-0.138741	-0.0411278	0.094738	-2.31252	-4.21723	-8.89667	-15.1246	-24.2121
	-0.040744	0.279392	-0.0133471	0.087258	-2.00385	-3.69083	-9.03522	-15.0955	-24.3465
	0.198121	-0.0923215	-0.0303242	0.287777	-2.46401	-4.13271	-8.92326	-15.2364	-24.5869
	0.191355	0.254224	-0.0715203	0.164901	-2.43742	-3.95379	-8.8068	-14.3268	-24.5266
	0.015529	0.333766	-0.0357854	0.136645	-2.28688	-3.93978	-9.16878	-14.3188	-24.6212
	0.2576	0.441802	0.0973004	-0.053426	-2.00516	-3.87128	-9.08247	-14.4655	-24.6751
	0.001876	0.206853	-0.143465	-0.0317	-2.06939	-3.88102	-9.08045	-14.3562	-24.4068
	0.044734	0.0150016	-0.210067	0.021962	-2.38198	-3.7845	-9.17115	-14.0988	-24.6343
	0.251902	0.138471	-0.226569	0.161339	-2.3003	-3.85632	-9.28275	-14.3236	-24.4933
	0.227921	0.131941	-0.16709	0.112308	-2.43706	-4.01707	-9.36146	-14.2047	-24.2879
	0.087356	0.135978	-0.110817	0.174993	-2.24497	-4.01767	-9.28536	-14.0775	-24.4698
	0.106351	0.195932	0.0458944	0.027185	-2.68946	-4.28894	-9.46475	-14.2382	-24.4499
	0.193254	0.158891	-0.1291	0.236964	-2.64233	-3.97979	-9.31991	-14.0287	-24.5567
	0.38202	-0.145864	0.0810356	-0.095691	-2.37343	-4.01529	-9.18291	-14.2348	-24.1979
	0.045446	0.131941	0.160341	0.151723	-2.40762	-3.94513	-9.47021	-14.4525	-24.3107
	0.058506	0.179429	-0.0190458	-0.135818	-2.27097	-3.75862	-9.45157	-14.0994	-24.5866
	0.2576	0.0895579	-0.116634	0.025524	-2.28902	-3.9684	-9.12331	-14.0229	-24.7157
	0.308887	0.124937	-0.192852	0.120025	-2.24082	-3.92637	-9.73199	-14.0736	-24.3945
	0.026926	0.34267	0.0602595	0.311046	-2.49916	-4.11051	-9.55201	-14.5323	-24.2873
	0.028589	-0.194184	0.285947	0.158727	-2.40584	-3.78509	-9.15845	-14.4237	-24.1574
	0.202752	-0.0863858	0.12793	-0.082037	-2.3796	-3.77631	-9.4974	-14.3934	-24.0901
	0.308056	0.0728184	-0.190478	0.005934	-2.35764	-3.61093	-9.43946	-14.3489	-23.8516
	0.218423	0.393245	-0.0582236	0.291458	-2.47137	-3.75553	-9.47045	-14.379	-24.2197
	0.070616	0.309784	-0.234167	-0.009737	-2.26266	-3.65854	-9.58644	-14.3429	-24.2448
	-0.269875	0.0817224	-0.0178585	0.277329	-2.19571	-3.67421	-9.68593	-14.586	-24.335
	-0.015456	0.190589	-0.0953831	-0.03075	-2.33223	-3.55537	-9.62751	-14.4101	-23.9251
	-0.003347	-0.134943	-0.0490821	-0.061736	-2.31716	-3.57603	-9.73971	-14.3574	-24.0948
	0.010543	0.0184442	-0.212323	0.10091	-2.42127	-3.64037	-10.0011	-14.4431	-24.3913
	0.445178	0.21837	-0.061429	0.127148	-2.50865	-3.82047	-9.40978	-14.6427	-24.1801
	0.139592	0.0317411	-0.0515752	0.195175	-2.53073	-3.84505	-9.03854	-14.7093	-24.3007
	0.153364	0.0332847	-0.19309	0.129997	-2.25388	-3.48497	-9.05588	-14.4655	-23.9403
	0.152889	0.138352	0.0150271	0.001067	-2.08874	-3.53079	-9.34437	-14.0626	-24.1848
	-0.061046	0.0646268	-0.103456	0.186983	-2.51827	-3.54065	-9.19454	-13.9342	-24.4927
	-0.120643	0.0476492	0.07878	0.054847	-2.55151	-3.37824	-9.40895	-14.2057	-24.3388
	0.075602	0.0139331	-0.145127	0.049861	-2.6694	-3.74983	-9.21591	-14.2038	-24.4293
	0.051026	0.100006	0.319545	-0.120028	-2.61265	-3.40602	-9.44207	-14.2485	-24.4825
	0.005082	0.272269	0.092789	-0.021727	-2.67747	-3.47333	-9.11322	-14.1346	-24.4502
	0.134488	0.062965	-0.259336	0.153979	-2.58558	-3.37551	-9.12687	-14.0479	-24.4775
	0.287043	0.0425449	0.0223877	0.162289	-2.20995	-3.43938	-9.46689	-14.0166	-24.5459
	-0.080634	0.150699	0.0704695	0.037277	-2.44086	-3.49007	-9.09636	-14.1428	-24.619
	0.049958	-0.0961211	0.129949	0.072893	-2.54047	-3.54231	-9.06229	-14.028	-24.505
	-0.05226	0.0649829	-0.180268	-0.274008	-2.7455	-3.68905	-9.05243	-13.7041	-24.014
	0.124516	0.188215	0.219701	0.183303	-2.62096	-3.71991	-8.56758	-13.8019	-24.1911
	0.048415	0.0859963	-0.190478	0.274362	-2.37331	-3.99926	-8.32183	-13.9489	-23.9857
	-0.05404	-0.113217	0.188478	0.147924	-2.53275	-3.89918	-8.6197	-13.4428	-24.0624
	0.087356	0.153429	0.252349	-0.039179	-2.80165	-3.97789	-8.63857	-13.4839	-24.2582
	-0.007859	0.147375	0.159985	0.010208	-2.80533	-4.1187	-8.6933	-13.3761	-24.2223
	0.076671	0.255648	-0.0495569	0.076454	-2.41462	-4.10908	-8.57446	-13.1156	-24.1454
	0.063849	0.0774485	-0.150944	0.132728	-2.70359	-3.91319	-8.58657	-13.0875	-23.9802
	0.405169	0.0512108	-0.148926	0.099724	-2.79655	-4.20418	-8.22507	-13.1716	-24.2117
	0.020872	0.366652	0.385079	0.008309	-2.64708	-3.8384	-8.29702	-13.3093	-24.2574
	0.086406	-0.042222	0.0710631	0.049504	-2.65705	-4.10267	-8.73854	-13.0854	-24.1839
	0.163693	0.0810101	0.0912456	-0.00202	-2.36619	-4.18494	-8.73284	-13.3786	-24.0136
	0.140661	0.0434943	-0.151419	0.210608	-2.24296	-4.00579	-8.82057	-13.4073	-23.993
	0.135556	0.111996	-0.0970452	0.005222	-2.60197	-3.79601	-8.55927	-12.9499	-24.1787
	0.085455	0.190352	-0.188697	0.037989	-2.70288	-4.30711	-9.11631	-12.9355	-24.3905
	0.159894	0.209585	0.166277	0.197431	-2.8622	-4.14612	-9.05979	-13.211	-24.1971
	0.194323	0.060828	-0.0908717	0.165494	-2.86956	-4.10362	-8.94107	-13.311	-24.0605
	0.350797	0.326524	0.0298671	0.078829	-2.45487	-3.84659	-9.04115	-13.5324	-23.9749
	0.235044	0.25173	-0.081374	0.227942	-2.28866	-3.87758	-8.43437	-13.4152	-24.1096
	0.185537	0.172425	-0.110817	0.070756	-2.47244	-4.28811	-8.51309	-13.254	-24.2253
	0.154669	0.168626	0.213884	0.210846	-2.64399	-3.85312	-8.60961	-13.2211	-24.3759
	0.006388	0.272744	-0.0457579	0.309622	-2.44478	-4.04568	-8.55345	-13.3913	-24.2721
	0.106825	-0.0286879	-0.089447	0.076217	-2.77162	-4.28692	-8.39543	-13.5019	-23.8447
	0.102789	0.231191	-0.0363789	0.123587	-2.60482	-3.86618	-8.56307	-13.5283	-24.1004
	0.120123	0.429099	0.0056481	0.20764	-2.79512	-4.03227	-8.73794	-13.4561	-24.1874
	-0.000973	0.121494	-0.107967	0.087376	-2.50331	-4.14363	-8.70375	-13.5671	-24.1134
	0.142798	0.133841	-0.144059	0.202417	-2.43018	-3.77999	-8.60379	-13.8558	-24.2029
	-0.006553	0.389327	0.149181	0.28006	-2.56421	-4.04105	-8.40173	-13.7359	-24.2309
	-0.097611	0.443464	-0.107374	0.125248	-2.53168	-4.17913	-8.31886	-13.9799	-24.0749
	0.037968	-0.0548066	0.0762868	0.074317	-2.79964	-3.95866	-8.23445	-13.6582	-24.2279
	0.042835	0.018326	0.192989	0.014245	-2.46959	-3.97991	-8.42226	-13.7478	-23.9542
	0.121309	0.248643	0.0219128	0.390945	-2.42769	-3.62957	-8.61649	-13.8464	-24.1758
	0.199902	0.378049	0.0155019	0.159202	-2.39753	-3.86404	-8.93324	-13.9153	-24.3307
	0.10267	0.0332847	-0.184898	0.026354	-2.68923	-3.88434	-8.47082	-14.1701	-24.1814
	0.089848	0.0253302	0.0723691	0.172975	-2.62749	-4.2126	-8.31886	-13.8337	-24.0422
	0.100533	0.211602	-0.157949	0.244919	-2.31443	-4.06967	-8.36029	-14.0042	-24.0348
	0.197527	0.301355	-0.0603605	0.218207	-2.60019	-3.86665	-8.38178	-13.714	-23.9448
	-0.161721	0.0436134	0.325125	0.329448	-2.46936	-4.06052	-8.47557	-14.1143	-23.7538
	-0.139995	-0.140404	-0.121858	0.153979	-2.36975	-3.8682	-8.34272	-13.9503	-23.5367
	0.295353	0.136097	0.0962319	0.034784	-2.5375	-3.96424	-8.35946	-13.8208	-23.7466
	0.028708	0.171475	-0.0218951	0.018162	-2.28593	-3.98751	-8.61376	-13.8594	-23.5577
	0.134488	-0.0550437	0.0329538	0.388927	-2.56303	-3.77844	-8.53268	-13.8206	-24.0352
	0.070022	0.101311	-0.266816	0.103047	-2.68923	-3.99665	-8.45408	-13.9901	-23.8988
	0.060762	0.282479	-0.0575112	0.207759	-2.56599	-3.76254	-8.37311	-13.729	-23.619
	0.262112	-0.223864	-0.0280686	0.357347	-2.76758	-4.00995	-8.45396	-13.5906	-23.5652
	-0.067338	0.337684	-0.0235572	-0.025764	-2.44514	-4.11217	-8.3895	-13.8464	-23.9534
	-0.202798	0.445838	-0.0036121	0.019825	-2.51376	-4.0502	-8.81036	-13.7974	-23.7878
	0.387125	0.280342	-0.231437	0.123349	-2.42555	-3.99772	-8.93229	-13.6691	-23.5152
	-0.04751	0.341127	-0.0820864	0.283859	-2.80913	-4.17806	-8.82164	-13.971	-23.9037
	-0.130615	0.128617	-0.184542	0.056747	-2.78361	-3.93207	-8.50739	-14.2125	-23.816
	0.092936	0.179667	0.435416	0.119313	-2.66762	-3.62969	-8.71669	-14.2576	-24.0695
	0.221034	0.363327	0.032479	0.188764	-2.53988	-3.48877	-8.82307	-14.2434	-24.07
	-0.075055	0.169932	0.0212005	0.043925	-2.54949	-3.78854	-9.02216	-14.1917	-24.5121
	0.04319	0.100599	-0.0814927	-0.018166	-2.66762	-3.67468	-8.8848	-14.141	-24.349
	0.247866	0.276425	-0.263729	-0.022203	-2.34316	-3.97053	-9.17448	-14.237	-24.1023
	0.155501	0.219913	-0.121264	0.095924	-2.45701	-3.80836	-9.18599	-14.3432	-24.0547
	0.071921	0.308123	0.161409	0.042025	-2.72223	-3.95439	-9.06074	-14.1517	-24.1971
	-0.185109	-0.0043501	0.171975	0.071943	-2.79287	-3.96531	-9.0034	-13.9717	-24.2502
	0.051976	0.060709	0.136122	0.285284	-2.67201	-4.17972	-8.96042	-14.0718	-23.959
	-0.232003	0.0722251	0.208423	0.122755	-2.59947	-3.7179	-9.28168	-14.0747	-23.9454
	0.112761	0.202105	0.16046	0.018162	-2.31775	-3.86879	-9.18825	-14.1369	-24.1708
	0.030488	-0.152394	0.0538487	0.051998	-2.39385	-3.77061	-8.8778	-14.0785	-23.9779
	0.132468	-0.0715461	0.0977752	0.183421	-2.3276	-3.74698	-9.05481	-14.2069	-24.2571
	-0.151392	-0.0228703	-0.0760317	-0.06791	-2.64803	-3.47583	-8.60284	-14.1521	-24.0155
	-0.056653	0.0241427	-0.226213	0.136408	-2.63557	-3.84137	-9.07665	-14.1743	-23.9929
	-0.178698	-0.236093	0.0642961	-0.303451	-2.4449	-3.75019	-8.98476	-14.1895	-23.8034
	-0.071019	0.286871	-0.169702	-0.003682	-2.40548	-3.63289	-8.88064	-13.9375	-23.7355
	0.091035	-0.0487519	0.0445884	0.169175	-2.31122	-3.52082	-9.12948	-14.1611	-23.9052
	0.061236	0.14868	0.0217941	0.112189	-2.33485	-3.84101	-8.70684	-14.1704	-24.0059
	-0.026024	-0.0392537	0.165565	-0.024458	-2.48289	-3.76218	-8.99533	-13.793	-23.909
	-0.065675	-0.0068432	-0.0265251	0.166326	-2.71997	-3.67053	-8.95995	-13.9711	-24.0731
	-0.010946	-0.0954088	-0.199263	-0.075746	-2.53596	-3.8961	-8.46667	-13.954	-23.9627
	-0.042169	0.424825	0.0366341	-0.052001	-2.54296	-4.00484	-8.42428	-13.8569	-23.9854
	0.29381	0.302661	-0.291153	-0.244566	-2.61491	-3.97516	-8.67751	-14.1732	-23.9102
	0.199545	0.316552	-0.23951	-0.012586	-2.40252	-3.81133	-8.39437	-14.016	-23.8271
	0.159538	0.298268	0.193939	0.155166	-2.83395	-4.17236	-8.32492	-14.1264	-23.952
	-0.011539	-0.0197839	-0.173857	0.020181	-2.73565	-3.87021	-8.47676	-14.2851	-23.8515
	0.001521	0.236059	-0.232505	-0.10222	-2.47256	-3.89028	-8.72203	-14.2281	-23.7879
	-0.108295	0.135978	0.410841	-0.015673	-2.66038	-3.81133	-8.51392	-14.3869	-23.8726
	0.119172	0.395145	-0.122451	0.041313	-2.68519	-4.04699	-8.85097	-14.2405	-23.8635
	0.23528	0.289483	0.208423	0.089632	-2.69742	-3.9589	-8.73272	-14.2654	-23.7698
	-0.033147	0.127667	-0.0687897	-0.190429	-2.61989	-3.76194	-8.796	-14.2886	-23.602
	-0.099986	0.0918139	-0.152844	0.15576	-2.46959	-3.82451	-8.59227	-14.1986	-23.9509
	0.294048	0.246981	0.297226	-0.023508	-2.55697	-3.69427	-8.72821	-13.8231	-23.8494
	0.146359	-0.0147977	0.055392	-0.135105	-2.5749	-3.89087	-8.68915	-14.0504	-23.72
	0.24834	-0.013135	-0.114853	0.269375	-2.90304	-3.97172	-8.60462	-14.003	-23.8167
	0.074415	0.253748	-0.0862416	-0.026477	-2.94139	-3.88351	-8.91056	-14.0484	-23.6861
	-0.018543	0.112115	0.139802	0.248956	-2.73826	-3.72597	-8.89774	-14.1175	-23.7805
	0.215692	0.224068	0.0526614	0.002016	-2.83193	-3.82012	-8.73106	-14.027	-23.6591
	0.300696	0.167795	-0.227994	0.27365	-2.6523	-3.47618	-8.47379	-14.1304	-23.823
	0.051502	0.087421	0.210085	0.293594	-2.64993	-4.33311	-8.31352	-14.0484	-23.8293
	0.175327	-0.0051814	-0.107136	0.056034	-2.52302	-4.19029	-8.2221	-14.2954	-23.6951
	-0.066626	0.168626	-0.0065801	0.08429	-2.68056	-4.04557	-8.27648	-14.2728	-24.087
	0.017904	-0.0829432	-0.125182	0.067431	-2.54083	-3.97588	-8.1904	-14.1095	-23.8407
	0.119766	0.210534	0.0166891	-0.052951	-2.89972	-3.82902	-8.50442	-13.8531	-23.8644
	0.108607	0.457235	0.313134	0.200399	-2.74265	-3.9513	-8.50561	-14.2585	-23.8353
	-0.111383	0.261703	-0.150944	0.051641	-2.94863	-3.42952	-8.25843	-14.3301	-23.8864
	0.14351	-0.121765	0.124131	0.037395	-2.59128	-3.60238	-8.58432	-14.4615	-23.8208
	-0.113282	0.0009923	0.0051733	0.245631	-2.53287	-3.92198	-8.74127	-14.4626	-23.354
	0.193373	0.20899	0.194176	0.326954	-2.76841	-3.83044	-8.61317	-14.3409	-23.695
	-0.123373	-0.0314182	-0.0939584	0.029441	-2.98674	-3.77275	-8.55963	-14.2665	-23.7358
	0.138643	-0.0789064	0.439215	0.13534	-2.71891	-3.45849	-8.67918	-14.4693	-23.5944
	-0.030891	-0.153226	0.0891087	-0.061024	-2.8533	-3.32374	-9.08995	-14.3238	-23.6337
	0.137218	0.294945	0.0559856	0.082034	-2.93605	-3.75648	-8.92149	-14.4712	-23.7094
	0.094715	0.0161891	-0.0242695	0.121212	-2.94531	-3.61129	-8.77403	-14.2091	-23.8394
	0.160013	0.28331	-0.19119	0.063039	-2.90815	-3.50313	-8.70209	-14.2046	-23.8135
	0.070616	0.369145	-0.118534	-0.07527	-2.83549	-3.50657	-8.58836	-14.3546	-23.9645
	0.109674	-0.040085	0.110597	0.051523	-3.10273	-3.60844	-8.58195	-13.8696	-23.7686
	-0.243993	0.187384	0.33676	0.014483	-2.85579	-3.83104	-8.67561	-13.9925	-23.5972
	0.082963	0.187977	-0.196058	0.179385	-2.81412	-3.69213	-8.71824	-14.1596	-23.5871
	0.216524	0.0833842	0.252349	0.121806	-2.95314	-3.87188	-8.83268	-14.1558	-23.8535
	0.117392	0.0808911	0.144907	0.002254	-2.83513	-3.80801	-8.66315	-14.1353	-24.0117
	0.203583	0.331392	-0.473983	0.190545	-2.96216	-3.45374	-8.78009	-14.2513	-23.6896
	0.050433	-0.0068432	0.0178763	0.046774	-2.80379	-3.19398	-8.76608	-14.4341	-23.9255
	-0.062588	0.226799	-0.0255754	0.172499	-3.00846	-3.482	-8.98892	-14.1449	-23.6381
	0.031319	0.189996	0.132204	0.114207	-3.03637	-3.55679	-9.22161	-14.2281	-24.1493
	-0.040982	-0.0476834	-0.137648	0.078591	-2.63188	-3.61853	-8.90534	-14.4973	-24.089
	-0.150322	0.178361	-0.116397	0.276973	-2.73671	-3.71445	-8.92374	-14.4365	-24.0244
	0.02467	0.250187	-0.146552	0.041669	-2.79014	-3.79685	-8.88801	-14.3402	-24.234
	-0.209683	0.0933567	-0.143821	0.191376	-2.87182	-3.85502	-9.31386	-14.1182	-23.8446
	0.044734	0.143694	0.0476752	0.004509	-2.92275	-3.79103	-9.15679	-14.3195	-23.839
	0.138879	0.143338	0.161053	-0.053782	-2.8901	-3.90844	-9.31528	-14.221	-23.8047
	-0.162076	0.0366083	-0.0381597	0.331704	-2.97225	-3.8917	-9.18101	-14.337	-23.7498
	0.042004	0.132179	-0.0516939	0.177605	-3.13443	-3.76206	-9.02738	-14.4543	-23.8331
	0.124633	0.0958498	-0.0245069	-0.05485	-2.96383	-3.58493	-9.22173	-14.2844	-23.4701
	-0.031958	-0.0001952	-0.0106166	0.330516	-2.89604	-3.76954	-9.11547	-14.3493	-23.7456
	0.254751	0.268945	0.0468442	-0.00107	-2.61075	-3.71018	-9.512	-14.2585	-23.7919
	0.255938	-0.0270252	-0.264322	0.097468	-2.88559	-3.91165	-9.43127	-14.222	-23.7824
	0.006507	0.169576	-0.217547	0.073012	-2.82172	-3.95736	-9.53907	-14.1716	-23.6761
	-0.039675	0.238433	-0.0575112	0.080372	-2.95492	-3.67397	-9.42533	-14.3718	-23.5128
	-0.11067	0.155804	-0.221227	0.174636	-2.92904	-3.53127	-9.2482	-14.2628	-23.6854
	0.507033	0.115558	0.0191823	0.159678	-2.72674	-3.80812	-9.36063	-14.3127	-23.7079
	0.159419	0.272031	-0.0497944	-0.111243	-2.79109	-3.59265	-9.5069	-14.3628	-23.7466
	-0.05131	0.0604719	0.187172	0.043925	-2.71938	-3.60951	-9.44884	-12.945	-23.5605
	-0.217163	-0.119509	0.165683	0.054966	-2.8546	-3.67124	-9.21354	-12.688	-23.5766
	0.146478	-0.178157	0.053255	0.111358	-2.65824	-3.16359	-9.15892	-12.605	-23.6057
	-0.081227	-0.0043501	-0.128862	0.15576	-2.81341	-3.24954	-9.33451	-12.8449	-23.6768
	0.126057	-0.0111171	0.0407893	-0.150539	-3.1983	-3.33051	-9.26079	-12.6926	-23.5323
	0.1092	0.151055	-0.107611	0.309622	-2.75607	-3.1884	-9.60662	-12.6819	-23.6845
	0.146715	-0.108587	-0.0674837	-0.070284	-2.48372	-3.22438	-9.64485	-12.9651	-23.2934
	0.250122	0.0294851	-0.166497	0.023624	-2.9751	-3.10613	-9.22612	-12.4414	-22.8311
	0.096021	-0.148833	-0.085648	0.15481	-2.85567	-3.28611	-9.57184	-12.6991	-23.0797
	-0.062945	0.218132	-0.0228449	-0.052001	-2.82635	-3.25702	-9.29415	-12.7958	-23.2006
	-0.061401	-0.0463769	-0.243665	0.169294	-2.97249	-3.05995	-9.56756	-12.5136	-23.1978
	0.02574	0.156042	0.107866	0.179029	-2.87455	-3.21357	-9.3947	-12.9254	-23.3103
	0.104807	0.351218	-0.211492	0.213102	-3.00253	-3.24658	-9.15928	-12.5632	-23.567
	-0.021155	0.0370835	-0.26456	0.192681	-2.72104	-3.25204	-9.18837	-12.9437	-23.3442
	-0.051548	0.144645	-0.0169088	0.103404	-2.83133	-3.14911	-9.0719	-12.7243	-22.9018
	0.043309	0.132535	0.0236936	0.408397	-2.94566	-3.39118	-9.0979	-12.6266	-22.8218
	0.216405	0.247813	-0.191428	0.066245	-2.76188	-3.3723	-9.13661	-13.0461	-22.7556
	0.135794	-0.110011	-0.01216	0.02398	-3.00289	-3.36435	-9.19727	-12.9271	-22.8363
	0.294286	-0.0326057	-0.189054	0.091176	-2.71618	-3.22711	-9.01872	-13.0477	-23.1381
	0.140304	-0.197152	0.254368	-0.048439	-3.0588	-3.56748	-8.99319	-12.7509	-22.9704
	-0.043355	-0.117728	0.0222689	-0.042623	-2.46722	-2.98551	-9.16023	-12.651	-22.9429
	0.080945	0.214689	-0.0706892	0.197431	-2.157	-3.09604	-8.78876	-12.872	-23.2049
	0.136506	0.113421	-0.0789996	0.093669	-2.27311	-2.80494	-9.01789	-13.015	-23.1717
	0.281938	-0.0183593	-0.18751	-0.009143	-2.13124	-3.29846	-9.12533	-12.8304	-22.9438
	-0.102597	-0.0318934	-0.169821	0.086664	-1.97334	-3.22675	-9.08366	-12.9215	-22.9347
	-0.072086	0.0164262	-0.205081	0.190188	-1.9471	-3.04	-8.75255	-12.9982	-23.1086
	0.018497	0.121019	-0.032936	-0.004039	-2.14228	-3.05971	-8.65531	-12.9769	-23.025
	-0.107466	0.0893208	-0.168396	-0.048083	-1.9414	-2.90525	-8.52009	-13.2296	-23.1803
	0.146953	0.0480054	-0.0600044	0.042381	-1.7213	-3.33574	-8.60189	-13.0676	-23.3876
	0.029063	0.219438	-0.35265	0.083459	-2.0289	-2.92413	-8.59762	-13.1418	-23.0956
	0.141967	0.301711	0.0149083	0.06945	-1.92716	-2.7882	-8.60759	-12.9895	-23.2853
	0.167374	0.160196	0.0695198	0.202417	-1.87457	-2.59777	-8.43414	-12.6166	-23.3924
	-0.075886	0.174443	-0.194515	0.011633	-1.83289	-2.87807	-8.34913	-12.8467	-23.2923
	-0.06057	-0.0124227	-0.293646	0.186152	-2.21375	-2.95773	-8.3223	-12.7404	-23.4226
	0.09163	0.0522793	0.183135	0.106135	-1.99578	-2.97957	-8.72702	-12.6992	-23.3866
	0.310193	0.0055034	0.0386524	0.096518	-2.24497	-2.89896	-8.42096	-12.7081	-23.3851
	0.003896	0.0039606	0.181711	-0.021134	-2.31312	-2.96984	-8.61162	-12.7597	-23.113
	-0.025547	0.135622	-0.135273	-0.098065	-2.25803	-2.87997	-8.68487	-12.5017	-23.4117
	-0.058314	0.227393	0.0317667	-0.227827	-1.83776	-3.20039	-8.92232	-12.5971	-23.7541
	0.132706	0.0956127	0.0435199	-0.010687	-2.1608	-3.37515	-8.77486	-12.4466	-23.8369
	-0.09868	-0.0291622	-0.231318	0.044162	-2.01822	-3.13427	-8.62338	-12.0285	-23.5376
	-0.033976	0.24069	-0.179793	0.136052	-1.66514	-3.01305	-8.78686	-12.0825	-23.4826
	0.144816	0.0192755	-0.150826	0.068975	-2.00777	-2.89932	-8.666	-11.7256	-23.5903
	0.262825	0.17563	-0.0204704	0.121687	-2.10393	-3.0349	-8.61234	-11.5853	-23.4111
	0.325153	0.10048	0.0065979	-0.039061	-2.1741	-3.26438	-8.83209	-11.8204	-23.568
	-0.159821	0.254105	0.126624	0.168938	-1.86994	-2.96402	-8.80644	-12.0685	-23.5067
	0.037018	0.0680694	0.0631088	0.10744	-2.10405	-2.95096	-8.44636	-12.2686	-23.5272
	0.008287	0.0737679	0.0740311	-0.052001	-2.00124	-3.15896	-8.73818	-11.7137	-23.5575
	-0.090488	0.220388	-0.0351918	-0.058768	-2.30279	-3.18722	-8.90154	-11.7712	-23.2517
	-0.06805	0.225256	-0.119365	0.060783	-2.05134	-2.9715	-8.88112	-12.288	-23.2786
	-0.07268	0.184534	0.0785425	0.165613	-2.07841	-3.37337	-8.64867	-11.9517	-23.5634
	0.002826	0.393601	0.199994	-0.124183	-2.14347	-2.98895	-8.67597	-12.0246	-23.2563
	-0.093218	0.159128	-0.170889	0.035614	-2.26741	-3.26545	-8.57577	-11.919	-23.129
	0.26793	0.207329	0.157017	0.082272	-1.71037	-3.15801	-8.71515	-11.8427	-23.2606
	-0.173948	0.213859	0.102287	0.368625	-2.14513	-3.22354	-8.68915	-11.7453	-23.1153
	-0.027329	0.0769733	-0.0532372	0.038583	-2.32938	-2.9125	-8.79695	-11.9696	-23.237
	0.199664	-0.0402031	0.146451	-0.044641	-2.00777	-3.0977	-9.03558	-11.9162	-23.18
	-0.049885	0.0065719	-0.18015	-0.026358	-2.00362	-3.1389	-8.83209	-12.087	-23.4053
	0.324084	0.0018237	0.0050545	0.265457	-1.78386	-2.99394	-9.03807	-12.1873	-23.5579
	0.010424	0.169932	-0.143465	-0.049983	-1.54357	-3.08832	-8.55974	-12.3547	-23.328
	0.093529	0.182754	-0.191428	-0.048915	-2.35705	-2.91333	-8.8696	-12.2444	-23.3476
	0.126653	-0.0964772	-0.0641596	-0.111005	-2.09705	-2.98171	-8.89382	-12.2999	-23.4339
	-0.390257	-0.207362	0.17803	-0.139617	-2.00219	-2.9734	-9.11476	-12.0988	-23.2338
	0.068717	0.258616	0.121757	0.032409	-2.11509	-2.98159	-8.95152	-12.0475	-23.5157
	0.098989	0.145001	-0.104406	-0.033481	-2.18264	-2.98943	-8.97883	-12.1143	-23.3118
	0.176634	0.188927	0.099556	0.239339	-2.14774	-3.09153	-9.0262	-12.1489	-23.3188
	-0.023411	0.0782799	0.0929077	0.266526	-2.00314	-3.17724	-8.96517	-12.1547	-23.4287
	-0.02816	0.0927634	-0.0439771	0.31995	-2.21268	-3.05104	-8.92125	-12.1326	-23.1416
	0.131875	0.240451	0.0749809	0.016738	-2.19475	-3.20787	-9.13293	-12.5936	-23.1416
	0.089967	0.174562	0.0705883	0.011514	-2.37533	-2.96996	-9.25224	-12.2418	-23.2111
	-0.150917	0.286159	-0.12815	0.198618	-2.32309	-3.07586	-9.79432	-12.337	-22.7007
	-0.279728	-0.0225142	0.0317667	-0.122283	-2.08577	-3.03905	-9.23597	-12.3503	-23.0096
	0.214268	0.174918	-0.14204	-0.05948	-2.14181	-3.15932	-9.0852	-12.5178	-22.8971
	-0.04027	0.18216	-0.0837485	0.240289	-2.09883	-3.49256	-9.14658	-12.5669	-22.7873
	0.01636	0.100006	0.019301	0.175705	-2.22717	-2.78938	-9.38366	-12.4169	-22.395
	-0.298961	0.260515	-0.166022	0.066007	-2.11747	-3.01377	-9.28643	-12.4471	-22.5548
	-0.03932	0.330323	-0.263135	0.103285	-2.28142	-3.02944	-9.48422	-12.1937	-22.5218
	-0.005484	0.0401699	0.0692823	0.194818	-2.1253	-3.02469	-9.25651	-12.2079	-22.6844
	-0.107821	-0.0068432	0.171382	0.08334	-2.21161	-3.00593	-9.39589	-12.6829	-22.5354
	0.273509	0.360241	0.0430451	0.28006	-2.30837	-2.90632	-9.41501	-12.285	-22.8366
	-0.233902	0.21552	0.0708256	0.268544	-2.18668	-3.17131	-9.45573	-12.4945	-22.2867
	0.011019	0.295775	-0.0279498	0.097705	-2.07259	-2.93541	-9.39672	-12.4387	-22.6552
	-0.116369	0.251374	-0.113191	0.177723	-2.31015	-3.06636	-9.43566	-12.5165	-22.8167
	-0.00964	0.128379	0.0749809	0.233285	-2.0574	-2.86584	-9.33072	-12.5361	-22.9659
	0.308056	-0.209974	0.0277301	0.183659	-2.07568	-2.79342	-9.54026	-12.4385	-22.6088
	-0.069237	0.276305	-0.0128723	0.021487	-2.25174	-3.01151	-9.61576	-12.6104	-22.7579
	-0.105922	0.120544	-0.0443332	0.018281	-2.0194	-2.66105	-9.47164	-12.3839	-22.814
	-0.023411	0.467327	0.22908	0.242545	-2.18003	-2.76647	-9.62146	-12.4439	-22.8042
	-0.319737	0.275593	-0.131949	0.082865	-2.37628	-3.03145	-9.44564	-12.2297	-22.8766
	-0.085501	-0.0326057	0.0902959	-0.118485	-2.35016	-3.00356	-9.73436	-12.5241	-22.8755
	0.094715	0.0300793	-0.0696207	0.201467	-2.20152	-3.13985	-9.58549	-12.482	-22.6025
	-0.085977	0.187621	0.247126	0.018757	-2.49547	-2.87617	-9.84228	-12.4353	-22.7252
	0.072159	0.156991	0.180405	0.174399	-2.49251	-2.93197	-9.61671	-12.4269	-22.6256
	0.064324	0.0971563	0.0635838	0.220581	-2.35432	-3.34963	-9.46522	-12.5952	-22.572
	0.238842	0.163165	0.139802	0.066126	-2.19855	-3.15029	-9.59962	-12.5526	-22.8503
	0.031793	-0.0990894	0.0169265	0.081678	-2.13872	-3.08915	-9.67845	-12.4814	-22.9535
	0.193847	0.0355398	0.192277	0.204554	-2.3561	-3.09497	-9.83587	-12.6332	-22.7477
	-0.105446	-0.0106419	-0.104881	-0.070047	-2.14644	-3.00771	-10.07	-12.2749	-22.9283
	0.028114	0.0520422	-0.0642783	-0.064705	-2.40774	-3.19838	-10.1673	-11.4127	-22.97
	0.155145	0.0662886	-0.288897	-0.077288	-2.31822	-2.99536	-10.1085	-11.7922	-22.9974
	0.069784	0.038271	-0.129218	0.06945	-1.99424	-3.00783	-9.88371	-11.5961	-22.7744
	0.147191	0.347656	0.129711	0.127029	-2.10607	-3.24088	-9.8443	-11.581	-22.7049
	0.291555	0.400012	0.0523052	0.026829	-2.12328	-3.01282	-9.77651	-11.4673	-22.686
	-0.184158	0.326049	0.235372	0.020062	-2.20354	-3.21144	-9.91636	-11.173	-22.513
	-0.048935	0.145475	-0.221227	-0.079781	-2.31739	-3.10328	-9.89535	-11.4634	-22.3527
	-0.018424	0.144645	-0.0259315	-0.129407	-1.98937	-3.01032	-9.75621	-11.4602	-22.8372
	-0.100105	-0.0727327	0.031173	0.271631	-2.18787	-3.11017	-9.82008	-11.5833	-22.5959
	-0.047155	0.227393	-0.312285	-0.191379	-2.36904	-3.38512	-9.73876	-11.2533	-23.1312
	-0.244231	0.371163	-0.281062	-0.046065	-2.47565	-2.93565	-9.91185	-11.5988	-22.789
	-0.17573	-0.024295	0.0233374	0.002729	-2.01893	-3.07954	-10.0073	-11.5937	-22.8624
	-0.062588	0.0242617	-0.226332	-0.050458	-2.10595	-3.06968	-9.85831	-11.6341	-22.7944
	-0.064489	0.222881	-0.129931	0.084765	-2.20485	-3.17736	-9.99068	-11.6995	-22.6556
	0.012324	0.042782	-0.223008	0.027661	-1.97524	-3.14317	-9.60436	-11.5871	-22.7108
	0.192067	0.151768	-0.152013	0.10934	-2.12732	-3.293	-9.89642	-11.4294	-22.7144
	0.151939	0.0660514	0.0182325	-0.003563	-2.27537	-3.09366	-10.1586	-11.6331	-22.7875
	-0.391088	0.351218	0.303637	0.264508	-1.8881	-3.24788	-9.87505	-11.5365	-22.3285
	0.088781	0.114489	-0.019402	-0.08275	-1.93749	-3.25263	-9.52827	-11.671	-22.6927
	0.110269	-0.082349	-0.107967	0.007953	-2.05561	-3.1795	-9.54037	-11.5218	-22.4669
	0.218542	0.0897951	-0.0928899	0.072893	-1.82803	-3.15421	-9.18006	-11.5245	-22.2186
	0.209756	-0.0232265	-0.274295	0.037751	-2.11569	-3.3577	-9.40646	-11.7479	-22.1998
	0.294641	0.173018	-0.220396	0.258334	-2.25554	-3.1884	-9.36051	-11.5382	-22.2765
	-0.216213	-0.0115923	0.075812	0.247887	-2.05027	-3.29133	-9.42593	-11.5932	-22.2946
	0.427489	0.131348	0.0279676	-0.014129	-2.04149	-3.02362	-9.59119	-11.3772	-22.2405
	-0.129784	0.381017	-0.120196	-0.143179	-2.17469	-3.23221	-9.86448	-11.8409	-22.2137
	0.206194	0.151768	0.124012	-0.046065	-2.01454	-3.10435	-9.41619	-11.7568	-22.3676
	0.020041	-0.0082678	-0.0303242	0.259165	-2.34862	-3.52355	-9.53064	-11.6765	-22.7284
	-0.005484	0.210415	0.229199	0.126911	-2.3815	-3.35295	-9.93144	-11.8783	-22.7147
	0.176396	0.133009	0.0549172	0.066245	-2.27394	-3.13818	-9.5196	-11.6425	-22.4939
	0.066816	0.0787541	0.120095	-0.069216	-2.0682	-3.30404	-9.59451	-11.9341	-22.7268
	-0.148185	0.259566	-0.0392282	0.191257	-2.04944	-3.17368	-9.58015	-11.8574	-22.4394
	0.061117	0.329373	-0.0228449	0.121925	-2.10298	-3.23447	-9.78387	-12.0511	-22.4434
	0.114186	0.522532	-0.140853	0.099842	-2.11961	-3.95985	-9.48137	-11.6276	-22.5895
	-0.029228	0.236416	0.172925	0.504679	-1.89737	-3.34452	-9.53978	-11.6432	-22.663
	-0.007859	0.201749	0.08341	0.029203	-1.90758	-3.34369	-9.41453	-11.7354	-22.6366
	0.051621	-0.140404	0.0453007	0.099842	-2.10014	-3.46485	-9.89891	-11.6619	-22.3526
	0.177702	0.111047	-0.0527624	0.090582	-2.1373	-3.44241	-9.74541	-11.4344	-22.6156
	-0.361409	-0.0867419	-0.0395844	-0.081681	-1.98593	-3.33272	-9.66539	-11.6951	-22.5865
	-0.119218	0.208872	0.251043	-0.021015	-2.03864	-3.40359	-9.72558	-11.777	-22.5889
	-0.078378	-0.073683	0.472457	0.155166	-2.06464	-3.76379	-9.36075	-11.8075	-22.4628
	-0.094406	0.23689	-0.0553743	-0.102933	-2.25721	-3.7733	-9.63594	-11.5363	-22.7331
	-0.024242	0.253511	-0.100251	-0.06696	-1.92586	-3.81438	-9.17911	-11.5447	-22.6204
	-0.171811	0.0176137	-0.232505	0.255128	-2.05491	-3.77841	-9.65637	-11.6184	-22.9619
	0.223528	0.153429	-0.0050368	0.120618	-2.06096	-3.4283	-9.81213	-11.6655	-23.0756
	-0.209447	0.0012295	0.0791361	0.278873	-2.12745	-3.84857	-9.56044	-11.6101	-22.7485
	0.162624	-0.0052995	0.142533	-0.017691	-1.90781	-3.86638	-9.75918	-11.7052	-22.879
	0.062187	-0.0610984	0.020132	0.231385	-2.04672	-3.68509	-9.64081	-11.8404	-22.9873
	-0.06152	0.159128	-0.23393	0.265101	-1.94413	-3.62941	-9.44481	-11.8039	-22.5617
	-0.047155	-0.0302307	0.244039	-0.152083	-1.93096	-3.79336	-9.45917	-11.4339	-22.7759
	-0.184752	-0.107162	0.105136	-0.038111	-2.00659	-3.71263	-9.5456	-11.7307	-22.9924
	0.10172	0.0101344	0.117245	0.104947	-1.76559	-3.78351	-9.30103	-11.5872	-22.5188
	-0.152104	-0.0780751	-0.0591733	0.265339	-1.98047	-3.77294	-9.30483	-11.5505	-22.4591
	-0.093575	0.241876	0.130186	0.236015	-2.1075	-3.7543	-9.12473	-11.614	-21.7046
	0.077739	0.127549	-0.0585797	0.116938	-2.11498	-3.67916	-9.60721	-11.473	-21.9168
	-0.074342	0.042782	0.0882776	-0.023033	-1.97097	-3.7879	-9.21745	-11.7363	-21.585
	0.088068	0.202936	0.090652	0.352717	-2.08435	-3.85569	-9.20736	-11.6862	-21.8149
	-0.145693	0.0573846	0.0469628	-0.00297	-2.12685	-4.05146	-9.36882	-11.9747	-21.8327
	-0.23509	0.0995304	-0.279281	0.248836	-2.13837	-3.78339	-9.44742	-11.6946	-22.0146
	0.092104	-0.0878104	-0.118177	-0.035024	-2.11592	-3.74326	-9.3807	-11.6431	-22.2358
	-0.034095	0.19237	-0.302788	-0.215005	-2.01316	-4.07651	-9.49918	-11.6255	-22.1127
	-0.019256	-0.0851983	0.115346	-0.031225	-2.0109	-3.60947	-9.38449	-11.3431	-21.8996
	0.02562	0.210415	0.122707	0.170125	-2.10861	-3.78933	-9.63167	-11.6468	-21.9836
	0.293454	0.341246	-0.0573925	0.063989	-2.32254	-3.63036	-9.2469	-11.9732	-21.8473
	-0.201728	-0.0546876	0.099556	0.072181	-2.11644	-3.80357	-9.05445	-11.9559	-21.9826
	0.147546	-0.0831803	-0.116871	0.068026	-1.98229	-3.81153	-9.5272	-11.8253	-21.9164
	0.018378	-0.0876914	0.0684512	0.070993	-2.02515	-4.07273	-9.62122	-11.7787	-21.7394
	0.300339	0.0679512	-0.180624	0.08892	-2.16536	-4.24606	-9.21591	-11.9973	-21.552
	-0.021037	0.268589	0.383536	-0.153626	-1.93029	-4.01474	-9.21995	-12.0623	-21.5375
	0.085455	-0.0360483	0.164259	0.009258	-1.80635	-4.06902	-9.52957	-11.8734	-21.6708
	0.130214	-0.0290441	-0.123639	0.264389	-2.33726	-4.18632	-9.43163	-12.07	-21.6665
	0.222816	-0.0125417	-0.124826	-0.173689	-1.78759	-4.20164	-9.35517	-11.9415	-21.8476
	-0.208734	0.245438	0.162359	-0.146147	-2.15503	-4.31195	-9.41607	-11.9359	-21.6966
	0.022533	0.220745	-0.174926	0.110409	-1.76325	-4.49441	-9.35624	-11.835	-21.5288
	-0.087638	0.129211	-0.251263	0.248599	-2.07442	-4.40875	-9.43222	-12.166	-22.0711
	0.141611	0.341246	-0.0711641	0.262964	-2.36849	-4.39789	-9.61659	-12.1234	-21.989
	0.153008	-0.0136102	-0.110935	0.184372	-2.10944	-4.13432	-9.51972	-12.0292	-21.9589
	0.317911	0.220982	-0.110935	0.164426	-2.19955	-4.1382	-9.35434	-12.0722	-22.053
	0.066104	0.16637	-0.282131	0.210727	-2.2411	-2.92403	-9.59178	-11.9103	-22.0322
	-0.028041	0.1989	-0.358586	0.112902	-2.30936	-3.17869	-9.73793	-12.05	-22.0437
	0.051264	-0.0371167	-0.0636846	0.027542	-2.03108	-2.87488	-9.46629	-11.608	-22.1157
	0.151465	0.0242617	-0.13836	0.118125	-1.85502	-3.00333	-9.30804	-11.709	-22.1516
	-0.005247	0.0405261	-0.239391	0.158134	-1.85846	-3.01259	-9.64651	-11.999	-21.9827
	-0.199117	0.166845	-0.135748	-0.013655	-2.09911	-2.88533	-9.34781	-11.6151	-21.9929
	0.124278	0.0685445	-0.326176	0.054135	-2.1314	-2.99218	-9.13245	-11.9436	-22.0608
	-0.131566	0.118763	-0.148214	0.077048	-2.0096	-2.85968	-9.17258	-11.9773	-21.7245
	-0.079684	0.0756677	-0.0597669	-0.086311	-2.20026	-3.01794	-9.29913	-11.9372	-21.6739
	0.029894	-0.229919	0.0069541	0.159915	-1.96864	-2.90895	-9.14587	-11.5957	-21.5244
	0.11466	0.119001	0.137547	0.136764	-1.99927	-2.8807	-9.50274	-11.8663	-21.8287
	-0.085501	0.183941	0.12698	0.139851	-2.06729	-3.1274	-9.40325	-11.7748	-21.8796
	0.200853	-0.0276194	-0.040178	-0.059837	-2.17663	-2.72577	-9.47413	-11.9399	-21.7101
	0.051976	0.0699692	-0.0583423	-0.208712	-2.01031	-2.91774	-9.50155	-11.8493	-21.7518
	-0.019613	0.0319782	0.113803	-0.077764	-2.11941	-2.87405	-9.43412	-11.5701	-21.8701
	0.200615	-0.148002	-0.0438584	0.085715	-1.96982	-3.29064	-9.54287	-11.3023	-22.0485
	0.102077	0.101548	-0.270496	0.163001	-2.42082	-2.78881	-9.41702	-11.48	-21.9364
	0.11015	0.0760239	0.1474	0.065057	-2.19967	-2.8243	-9.21876	-11.4622	-21.6147
	-0.063183	-0.136723	0.0139586	0.259402	-2.05969	-2.85529	-9.61196	-11.1603	-21.9581
	0.096733	0.104517	-0.0145344	-0.04286	-1.7042	-2.83725	-9.4524	-11.1374	-21.6681
	0.23635	0.184653	0.0596659	0.029441	-2.26746	-2.95585	-9.36312	-11.4748	-21.5114
	-0.148185	0.108672	-0.201875	0.289321	-2.13189	-2.92807	-9.69412	-11.2856	-21.3022
	-0.005009	0.0058596	0.0312917	0.207522	-1.60338	-2.93246	-9.60638	-11.3856	-21.2897
	-0.421243	0.078398	0.145026	0.2689	-2.31138	-3.04121	-9.35992	-11.5239	-21.1078
	-0.007739	0.149393	-0.236542	0.227823	-2.02645	-2.90503	-9.4746	-11.3505	-21.3747
	0.172003	-0.0349798	-0.341016	-0.090585	-1.80376	-2.96178	-9.43341	-11.6578	-21.4794
	-0.069711	-0.0472082	-0.215884	0.306891	-2.15354	-3.29776	-9.23728	-11.6203	-19.9231
	-0.112452	0.128855	0.010753	0.318288	-2.28491	-2.85303	-9.39767	-11.3473	-19.4709
	0.041292	0.0863525	-0.129575	0.309266	-2.03666	-3.19531	-9.06882	-11.3755	-19.8503
	0.365162	0.295301	-0.211967	0.09628	-2.1777	-3.00072	-8.9197	-10.8687	-19.9073
	0.00437	0.141913	0.121163	0.076692	-2.31764	-2.78002	-9.0592	-10.7157	-19.8349
	-0.011301	0.135028	0.045182	0.256435	-2.02182	-3.01271	-9.48446	-10.7218	-19.9281
	0.016241	0.0230742	0.0726064	0.186627	-2.37312	-2.98268	-9.72463	-10.8886	-19.6962
	-0.041576	0.279867	0.0823415	0.163833	-2.02242	-2.81267	-9.42035	-10.5292	-19.982
	-0.163146	0.225849	-0.091584	0.219037	-2.17889	-3.03254	-9.44338	-10.6542	-19.8792
	-0.157684	0.0195126	-0.0199955	-0.016622	-2.20964	-3.06554	-9.56032	-10.431	-19.6897
	0.33833	0.0102525	-0.126132	0.096043	-2.02538	-2.96938	-9.43139	-10.5296	-19.8876
	-0.005128	0.155804	-0.0230822	0.229723	-2.25265	-3.21751	-9.59629	-10.4918	-19.6818
	-0.033621	0.126718	-0.0945521	0.161815	-2.1781	-2.66819	-9.23087	-10.6567	-19.7197
	-0.032552	0.128974	-0.0717576	0.269257	-1.98186	-3.01972	-9.31777	-10.6667	-19.5979
	0.069548	0.218489	-0.347545	-0.141279	-1.76852	-3.09285	-9.46534	-10.4326	-19.7919
	0.228276	0.206972	-0.0205891	0.033715	-2.22452	-3.06198	-9.31706	-10.5382	-19.6569
	-0.311546	0.368907	-0.227163	0.172856	-1.21206	-3.03183	-9.4619	-10.2635	-19.867
	-0.149017	0.0648639	0.0279676	0.193988	-2.48697	-2.91869	-9.41453	-10.2784	-19.9091
	-0.124798	0.133009	-0.206862	-0.030275	-2.0536	-3.21288	-9.3807	-10.4643	-19.993
	-0.04953	0.267639	0.203793	0.195887	-2.36361	-3.06246	-9.39981	-10.4034	-19.7956
	-0.006791	0.0977496	0.0023239	0.094738	-1.74933	-3.0716	-9.20119	-10.443	-19.762
	0.216405	0.263958	-0.13278	0.309266	-1.08909	-3.12004	-9.4042	-10.2166	-19.8509
	-0.002398	0.266333	0.105017	-0.153032	-0.963635	-3.07101	-9.53408	-10.5827	-19.9693
	-0.009876	0.0966811	-0.046945	0.319594	-0.930722	-3.2054	-9.43602	-10.2218	-19.881
	-0.05879	-0.0483957	-0.0841046	0.331228	-0.529178	-3.20836	-9.70516	-10.5027	-19.854
	-0.017119	-0.0741573	-0.0502693	0.27828	-0.255455	-2.93543	-9.86282	-10.5307	-19.8793
	0.062899	-0.0727327	0.0280863	-0.102814	-0.519964	-3.05249	-9.35909	-10.1687	-20.3073
	-0.373518	-0.0239388	0.374988	-0.18295	-0.267565	-3.17809	-9.19644	-10.0835	-19.9435
	-0.022224	0.133128	0.0819854	-0.05022	-0.244058	-3.0399	-9.58751	-10.3755	-20.0205
	-0.000261	0.341839	0.206404	0.089869	-0.246551	-3.16313	-9.5399	-10.5975	-20.4438
	0.34486	0.0157139	0.237272	-0.001664	-0.317902	-2.96071	-9.59843	-10.4939	-20.4822
	-0.036826	0.0775675	-0.166378	0.059715	-0.167365	-2.89779	-9.26494	-10.3829	-20.6036
	-0.157565	0.152954	-0.0982323	0.180454	-0.53433	-2.86218	-9.16961	-10.6271	-20.4257
	0.003777	0.0421887	-0.0197581	0.314964	-0.131986	-2.80911	-9.47698	-10.3324	-20.3093
	0.070378	-0.204988	-0.0742509	0.016144	-0.579562	-2.9803	-9.56388	-10.6315	-20.6866
	0.130569	0.176699	-0.116515	0.119075	-0.243702	-2.8807	-9.42071	-10.4449	-20.4217
	-0.06615	0.215758	-0.0761503	0.193632	-0.20488	-3.04168	-9.58395	-10.5354	-20.3243
	0.147546	0.0681884	0.0867343	0.06197	-0.127712	-2.96048	-9.49217	-10.2651	-20.3136
	-0.1172	0.129923	0.0249995	0.037751	0.0390906	-2.76506	-9.48838	-10.4364	-20.483
	0.018378	0.0613023	-0.048251	-0.002851	-0.338915	-3.03396	-9.2266	-10.3372	-20.3346
	0.01921	-0.146102	-0.169583	0.058408	-0.539434	-2.91382	-9.2241	-10.4692	-19.5007
	-0.077547	-0.171271	-0.24319	0.030154	-0.353281	-3.15269	-9.60781	-10.5751	-19.2025
	0.039393	-0.0798559	-0.100726	-0.007956	-0.466065	-3.17963	-9.34033	-10.457	-20.3036
	-0.035996	0.0373206	-0.104881	0.327667	-0.315646	-2.75438	-9.19347	-10.5093	-19.4219
	0.198121	0.124343	0.235729	-0.291816	-0.238953	-2.93448	-9.34116	-10.5024	-19.9453
	0.042361	-0.129956	-0.288066	0.152435	-0.12237	-2.98054	-9.55438	-10.2411	-19.9819
	-0.092505	-0.0081488	-0.0318675	0.208472	0.497471	-2.90598	-9.03629	-10.6778	-19.9479
	-0.031127	0.17385	-0.0140595	0.148755	0.607881	-3.26749	-9.43281	-10.5928	-19.4848
	-0.118506	-0.118915	0.0803233	0.145075	0.19687	-2.91524	-9.36253	-10.5738	-18.9398
	0.007338	0.304204	-0.0205891	0.119432	-0.0347535	-3.01449	-9.33178	-10.4536	-19.3058
	0.094003	-0.0546876	-0.0085984	0.225449	0.224889	-2.94207	-9.356	-10.4208	-19.5334
	-0.231052	-0.0455464	-0.0548993	0.26712	-0.160716	-2.9505	-9.16023	-10.455	-19.2426
	0.003301	0.290315	-0.149401	0.266644	-0.0364152	-3.1008	-9.2742	-10.3721	-19.2671
	-0.037538	-0.0210895	0.0035112	0.208472	0.0833734	-2.97199	-8.88575	-10.4889	-19.1267
	-0.219419	0.246862	-0.198551	-0.035974	0.245783	-2.85137	-9.06537	-10.5847	-19.0611
	0.115968	0.244369	0.240952	0.016144	-0.0586161	-3.19804	-9.20653	-10.4535	-19.0745
	-0.032671	-0.130193	-0.0395844	0.251449	0.239609	-2.92534	-9.53147	-10.7254	-19.0297
	0.033337	0.0366083	-0.096689	0.218088	0.10415	-3.00452	-9.48007	-10.5307	-19.2674
	-0.010114	0.217776	-0.0216576	0.17986	-0.202149	-3.09784	-9.64616	-10.6673	-18.6477
	0.001283	-0.1055	-0.358586	0.265695	0.0926335	-3.06068	-9.64722	-10.4686	-18.944
	-0.123967	-0.0060118	0.10478	0.090582	-0.0029362	-2.6004	-9.66444	-10.4509	-18.8676
	-0.143794	0.10048	-0.171839	-0.004513	0.134898	-2.75497	-9.57017	-10.4773	-18.8553
	0.047109	-0.109892	-0.30908	0.08702	-0.0450821	-2.91916	-9.40313	-10.6234	-18.7487
	0.094122	-0.0419839	-0.026169	0.26712	-0.344021	-2.84627	-9.60947	-10.5882	-18.8232
	0.079638	0.0895579	-0.21719	0.15849	-0.0485256	-3.00737	-9.4302	-10.875	-18.9411
	-0.18499	-0.290941	0.149893	0.134865	-0.0748814	-2.77349	-9.71822	-10.1849	-18.8945
	0.082606	-0.129719	-0.0309179	0.250617	0.1254	-2.86989	-9.69186	-10.7153	-18.7835
	-0.018781	0.0336409	-0.0860041	0.267832	0.112579	-3.20623	-9.47069	-10.5334	-18.429
	-0.048461	-0.15192	-0.0556117	0.180928	-0.174488	-2.84698	-9.62241	-10.636	-18.5894
	0.14909	0.280579	-0.187629	0.230197	0.0767254	-2.93661	-9.67845	-10.6555	-18.445
	-0.058078	-0.153819	-0.0577486	0.39427	0.0907337	-2.778	-9.84038	-10.7104	-18.6712
	-0.118863	0.176936	-0.300295	0.230079	0.188797	-2.97983	-9.66752	-11.0063	-18.3835
	-0.093218	0.0926444	0.01847	0.422762	-0.139702	-3.10259	-9.50226	-10.819	-17.9029
	0.048059	0.0047911	-0.0608354	0.064107	0.0441958	-2.86194	-9.50951	-10.7895	-17.9007
	-0.183684	0.108434	0.0830539	0.204791	-0.073931	-2.78168	-9.46285	-10.8615	-17.9914
	0.200496	0.0201068	-0.143465	0.279348	0.0477574	-2.86728	-9.62835	-10.674	-17.9867
	-0.172523	0.267282	0.0475565	0.075386	-0.171401	-3.13393	-9.5031	-10.7878	-18.1934
	-0.121	-0.0365234	-0.180387	-0.057581	-0.327637	-2.804	-9.49324	-10.9911	-18.3192
	-0.168844	0.155686	-0.0119225	-0.166566	-0.441608	-2.83843	-9.62562	-10.5531	-18.0805
	-0.187246	0.0273481	0.1233	0.123706	0.100113	-2.76304	-9.32181	-10.7661	-18.1461
	-0.074697	0.18121	-0.272752	0.159559	0.0029995	-2.96036	-9.42355	-10.9805	-18.1884
	-0.014863	-0.0562312	0.0012554	0.371237	-0.138515	-3.12407	-9.51426	-10.9097	-18.2005
	-0.013083	0.193438	-0.206031	0.142463	-0.106461	-3.27057	-9.9686	-10.8524	-18.2668
	-0.246842	-0.0324867	-0.180862	0.173093	-0.248332	-2.85458	-9.65779	-10.6552	-18.3053
	-0.18499	-0.0876914	0.0755745	0.186033	-0.301519	-3.10971	-9.64283	-10.9462	-17.9084
	0.078689	0.214096	0.190852	-0.008431	-0.182085	-3.17085	-9.66313	-10.9722	-18.2362
	-0.090607	0.0319782	-0.213629	0.236727	-0.0437765	-3.0025	-9.68521	-10.9292	-17.3065
	0.075721	0.078517	0.0828165	0.329211	-0.258542	-2.89031	-9.79182	-10.9904	-16.4167
	0.016122	0.433254	-0.339947	-0.036923	-0.0400959	-3.03491	-9.32668	-11.004	-16.572
	0.135913	0.313109	0.166396	0.142463	-0.224825	-2.94386	-9.52316	-10.904	-16.6723
	0.042954	0.348013	-0.0116851	0.33016	-0.28466	-2.96428	-9.84454	-10.855	-16.5886
	0.033218	0.0684255	-0.125894	-0.010806	-0.0744062	-3.10152	-9.63274	-10.974	-16.3913
	-0.097968	-0.006487	-0.34066	0.086664	-0.295464	-2.8338	-9.70635	-10.7199	-16.5982
	0.053877	0.129923	0.236203	0.19007	-0.3496	-3.02589	-9.67809	-10.7311	-16.5695
	-0.025073	0.164708	-0.2033	-0.021252	0.0105978	-2.99942	-9.48018	-10.8966	-16.6639
	0.140187	0.0921701	-0.0426711	0.114564	-0.177574	-2.55279	-9.61849	-10.925	-16.5504
	-0.039913	0.302067	-0.265628	0.275787	-0.0061417	-2.97389	-9.73234	-10.9657	-16.4648
	-0.158634	0.441802	-0.413079	0.093906	-0.0958948	-2.87832	-9.65637	-10.9878	-16.5623
	0.09709	0.112708	-0.0716389	0.043332	-0.32835	-2.94386	-9.95257	-11.1339	-16.4964
	-0.088708	0.0632021	-0.027	0.027304	-0.192177	-3.22	-9.45929	-11.0241	-16.2347
	0.064798	0.485016	-0.287117	0.178198	-0.110734	-3.15648	-9.32098	-10.6844	-16.5431
	0.124397	0.188689	0.0187073	-0.02149	-0.193721	-3.10116	-9.25758	-11.1095	-16.6905
	-0.129429	0.130279	0.0221503	0.242663	-0.169858	-2.7044	-9.75099	-10.9693	-16.3756
	0.145647	-0.0594367	-0.242953	0.134865	-0.136616	-3.03931	-9.61018	-10.8488	-16.4166
	-0.105091	0.111165	-0.116871	0.157541	-0.168433	-3.07659	-9.51271	-11.026	-15.9918
	0.137812	0.269301	-0.193802	-0.12727	-0.321464	-2.85315	-9.7181	-10.9925	-16.2361
	-0.175017	-0.0044691	-0.0300867	0.260946	0.011073	-2.71781	-9.67488	-11.0284	-16.4915
	-0.091081	-0.0075555	-0.140497	0.18817	-0.00911	-2.98826	-9.57837	-10.9205	-16.3991
	-0.166707	0.169339	-0.0385159	0.160627	-0.272432	-2.75687	-9.72582	-11.1561	-16.3145
	0.214861	0.128379	-0.0731823	0.160746	-0.107767	-2.99123	-9.68058	-10.9158	-16.2688
	-2.3e-05	-0.0648972	0.169245	-0.152558	0.176094	-2.92047	-9.68771	-11.0941	-16.4562
	-0.121117	0.246981	-0.0494383	0.436533	-0.462385	-2.94564	-9.85273	-11.0902	-16.65
	-0.157922	0.0637954	-0.301482	0.115157	-0.403499	-2.84009	-10.1356	-11.2558	-16.5946
	0.005438	0.271794	-0.142871	0.108628	-0.328231	-2.70262	-9.98617	-11.1947	-16.3044
	-0.061163	-0.0050624	-0.156762	0.187221	0.0034746	-3.01105	-9.96634	-11.092	-16.1621
	0.108962	0.343976	-0.0647531	-0.003919	0.001931	-3.18035	-10.2333	-11.318	-16.1401
	-0.068999	0.0604719	0.1975	0.177605	-0.287153	-3.15375	-9.73223	-11.0347	-16.1892
	0.19266	0.193914	0.0122965	-0.194347	-0.497764	-2.91869	-9.61719	-11.1876	-16.0882
	0.250003	0.273219	-0.104168	-0.202539	-0.227437	-2.92023	-10.0868	-11.2962	-16.3019
	0.046278	-0.0237017	-0.20793	0.131659	-0.0722692	-2.71271	-9.9109	-11.3	-16.1889
	0.195035	0.154617	-0.195939	0.071112	-0.152406	-3.37077	-9.95993	-11.4127	-16.4262
	-0.196861	0.18964	-0.190834	0.07776	-0.345802	-3.03361	-10.535	-11.2067	-15.9423
	-0.161245	0.179073	0.244989	0.134984	-0.290952	-2.9505	-9.98475	-11.3219	-16.2122
	-0.004654	0.208516	-0.0589359	0.086308	0.133236	-2.83618	-9.89072	-11.4518	-16.246
	-0.092982	0.219438	0.0134836	-0.1059	-0.330368	-3.03064	-10.2412	-11.3914	-16.0192
	-0.130141	-0.0057747	-0.206743	0.025405	-0.240734	-2.73716	-10.0997	-11.3642	-16.2854
	-0.189857	0.179904	-0.229419	0.117769	-0.408367	-2.74357	-9.82424	-11.6017	-16.2232
	-0.133109	0.147494	-0.142753	-0.004157	-0.383792	-2.8509	-9.87184	-11.6168	-16.0436
	-0.169319	-0.006368	-0.0316302	0.212508	-0.278012	-2.88687	-10.042	-11.5968	-16.1395
	0.158826	-0.0728517	0.0263055	0.058408	-0.148725	-3.00452	-10.0993	-11.6961	-16.2198
	-0.163382	0.154617	0.0463692	0.094619	-0.402787	-2.81742	-9.94747	-11.5824	-16.6146
	0.081181	0.118407	-0.0780498	0.421694	-0.11952	-2.84104	-9.84905	-11.6622	-16.4792
	0.041649	-0.0054185	0.057529	0.238508	-0.333929	-3.1572	-10.0608	-11.5234	-16.5322
	0.02194	0.0699692	0.0777115	0.227467	-0.390678	-2.95478	-10.122	-11.5912	-16.4586
	-0.079566	0.147375	-0.183236	0.18912	-0.260917	-3.116	-10.0836	-11.3175	-16.2989
	0.162505	-0.0596738	-0.0653468	-0.004513	-0.276706	-2.85695	-10.1559	-11.5138	-16.681
	0.195035	-0.0710709	0.0323602	-0.049983	-0.230761	-3.0513	-10.1705	-11.3215	-16.6371
	0.011731	0.163402	-0.410824	0.040126	-0.276825	-2.67175	-10.3303	-11.5818	-16.8414
	0.076671	0.0949003	-0.288779	0.235896	-0.0637214	-3.05688	-10.427	-11.3748	-16.8794
	-0.128359	0.145357	-0.136104	0.230079	-0.281692	-3.15126	-10.1457	-11.5274	-16.779
	0.099702	0.0749554	-0.0462327	0.115276	0.0050174	-2.81635	-10.1838	-11.5304	-16.6357
	0.079876	-0.153819	-0.0024249	-0.0799	-0.102068	-2.47786	-10.5287	-11.487	-16.516
	-0.050955	0.0056224	-0.0757942	0.018638	-0.460604	-3.02578	-10.2602	-11.6889	-16.8949
	-0.394888	0.0598777	-0.342559	0.030391	-0.504412	-3.13596	-10.359	-11.5066	-16.7986
	-0.229985	0.211959	-0.301363	0.262846	-0.0362971	-2.96381	-10.4411	-11.7094	-16.8294
	0.040224	0.0053853	0.0737937	0.159559	-0.198707	-3.3024	-10.4377	-11.6481	-16.771
	-0.001922	0.0779237	-0.134442	0.240408	-0.120826	-2.85352	-10.1558	-11.5088	-16.5853
	0.035831	0.020463	-0.232861	0.042619	-0.240734	-2.48558	-9.66064	-11.5227	-16.5786
	-0.039082	-0.0677465	-0.404175	0.244088	-0.337372	-2.80603	-9.75205	-11.5932	-16.3558
	-0.178698	0.162809	0.0940949	-0.216667	-0.29024	-2.89104	-9.96848	-11.7019	-16.6965
	-0.125748	0.144526	-0.140616	0.107203	-0.480193	-3.30217	-9.73199	-11.5038	-16.6291
	-0.158634	-0.106925	-0.212441	-0.112311	-0.330368	-3.04086	-9.8272	-11.7038	-16.6202
	-0.199829	0.21932	-0.0291371	-0.025882	-0.242514	-2.87821	-10.0398	-11.9141	-16.5313
	-0.063538	0.417345	0.289984	0.099012	-0.300687	-2.87168	-9.87351	-11.8803	-16.5754
	-0.036826	-0.0563493	-0.219446	-0.052713	-0.132816	-3.06579	-9.62004	-11.7162	-16.6017
	0.196222	0.222644	-0.0727074	-0.034193	0.121126	-3.04502	-10.2859	-11.8379	-16.7995
	-0.019137	0.175987	-0.138716	0.110646	0.0159402	-2.83369	-10.0214	-11.4717	-16.6487
	-0.000735	0.156754	-0.219209	0.037277	-0.413591	-2.99955	-10.096	-11.7166	-16.3805
	-0.225592	0.227274	0.0544422	0.148637	0.114834	-3.40311	-10.2361	-11.7319	-16.8314
	-0.165283	0.182873	-0.251738	0.184016	-0.144095	-2.37785	-10.1948	-11.6559	-16.8369
	-0.11174	-0.006606	-0.0493195	0.044281	-0.0865156	-2.80532	-10.1784	-11.7459	-16.721
	-0.000497	0.0221248	-0.149045	-0.026477	-0.131036	-3.11197	-9.96753	-11.7841	-16.6704
	-0.040982	0.156754	-0.181812	-0.011636	-0.224231	-2.89115	-10.0472	-11.7839	-17.0122
	-0.106159	0.293164	-0.189766	0.067431	-0.199775	-2.91965	-10.1762	-11.7482	-16.8018
	-0.134889	-0.0032816	0.136478	0.150892	-0.104205	-3.49124	-9.84869	-11.6781	-16.9056
	0.157163	0.0648639	-0.0657029	0.123706	-0.0608721	-2.82526	-9.69685	-11.9258	-16.8986
	-0.019256	0.366058	-0.0437396	0.001186	-0.225538	-2.76816	-9.88989	-11.7948	-17.0242
	-0.25088	0.23321	-0.0960954	0.077404	0.093702	-2.97533	-9.82732	-11.9765	-16.9601
	-0.140826	0.237365	-0.0851731	-0.269022	-0.15573	-2.7069	-9.90223	-11.8261	-16.8665
	0.035831	-0.0231075	0.216971	-0.140923	-0.493014	-2.74845	-9.89143	-11.9337	-16.9348
	-0.056772	0.018207	-0.0051555	-0.27757	-0.196926	-2.9035	-9.95495	-12.0047	-16.7477
	-0.041576	0.0478873	-0.201994	0.097468	-0.0301234	-2.90742	-9.727	-11.7555	-16.9753
	0.09163	0.0541791	-0.0946707	0.217851	-0.0215756	-2.95253	-9.3947	-11.6623	-17.0548
	0.115373	0.218489	-0.203419	-0.024577	-0.186597	-3.08562	-9.28714	-11.8897	-17.0995
	0.058863	0.130754	0.0752184	0.163239	-0.498239	-3.06912	-9.49716	-11.9174	-16.8512
	-0.023174	0.246032	-0.0736572	-0.2099	-0.0992192	-3.07707	-9.07903	-11.8375	-16.8807
	0.042361	0.0658143	0.0600221	0.184846	-0.18078	-2.78146	-9.55557	-11.6203	-17.0609
	-0.170031	0.0573846	-0.0609542	0.043925	-0.0863966	-2.91003	-9.64247	-11.6233	-16.6788
	0.020753	0.288534	0.0286799	0.087614	0.0605792	-2.77683	-9.2805	-11.3335	-17.0344
	-0.240432	0.0595215	-0.204843	0.019113	0.0279306	-2.93722	-9.40871	-11.5981	-16.6961
	0.068598	0.07638	0.0593097	-0.078239	-0.283355	-3.03861	-9.73615	-11.5706	-16.9418
	-0.069711	0.232379	0.0386524	-0.145672	-0.222807	-2.88937	-9.75847	-11.6343	-16.831
	-0.288514	0.149749	-0.262304	0.009377	-0.238953	-2.3687	-9.83219	-11.8697	-16.8746
	-0.054753	-0.110961	-0.151657	0.256079	-0.409436	-2.66369	-9.54857	-11.5706	-16.8669
	-0.180242	-0.0614546	-0.216122	-0.043928	-0.218415	-3.12788	-9.70029	-11.7817	-16.8163
	0.113236	-0.0450713	-0.0021875	-0.160274	-0.344495	-2.88949	-9.53183	-11.7382	-16.7396
	0.124633	0.009422	-0.247702	0.302973	-0.184222	-2.78609	-9.80489	-11.8435	-16.8511
	-0.088589	0.27773	-0.0368539	-0.126439	-0.383435	-2.97236	-9.9413	-11.974	-16.95
	-0.279254	0.067357	-0.275482	0.0444	-0.183629	-2.94434	-9.78031	-11.6842	-16.9921
	-0.074223	0.181566	0.185272	0.257147	-0.295938	-3.00572	-9.96433	-11.962	-17.1822
	-0.055822	-0.118203	-0.268478	-0.137598	-0.477106	-2.66321	-10.1836	-11.8943	-16.8699
	-0.03374	0.033759	-0.126844	-0.118129	-0.548338	-2.29896	-10.0347	-11.79	-16.7143
	0.115849	-0.0905407	-0.0932461	0.05651	-0.270414	-2.83999	-10.3092	-11.5464	-16.6261
	-0.124324	0.32688	-0.0987072	-0.1338	0.0419399	-2.99693	-9.95542	-11.9109	-16.5686
	0.21225	-0.0188336	-0.165072	0.100554	-0.0007993	-3.076	-10.1628	-11.8722	-16.8433
	0.056488	0.0947813	-0.0730636	-0.004869	-0.0771364	-2.82633	-9.88668	-12.0039	-16.4489
	0.014698	0.417702	0.0676202	0.066957	-0.0475752	-2.57818	-9.44196	-11.9956	-16.6281
	-0.019849	0.304798	-0.194277	-0.040486	-0.333217	-2.82716	-9.34876	-11.9689	-16.614
	0.045684	0.160672	0.044351	0.205147	-0.114415	-2.835	-9.30281	-11.8226	-16.1445
	-0.014863	0.0712748	0.147875	0.000711	-0.583955	-3.08146	-9.28572	-11.8179	-16.258
	0.042242	-0.0749887	-0.190716	-0.032649	-0.0297672	-2.99349	-9.59012	-11.6843	-16.1546
	0.139949	-0.0621669	-0.0642783	-0.160987	-0.102425	-2.58313	-9.28513	-11.6867	-16.17
	-0.106159	0.143457	-0.227519	-0.058887	-0.257592	-1.86124	-9.72688	-11.3036	-16.3084
	-0.057485	0.0119152	-0.0883786	0.034784	0.0200951	-2.067	-9.49075	-11.4849	-16.3998
	-0.068406	0.253629	-0.184305	0.038939	-0.0473381	-1.59416	-9.65221	-11.5031	-16.1266
	0.120478	0.231429	-0.231912	0.144956	-0.360285	-0.956468	-9.63191	-11.5861	-16.1432
	0.107537	0.121375	-0.202944	0.147093	-0.0728625	-0.926658	-9.62835	-11.5757	-16.1223
	0.098396	0.214808	-0.164597	0.0425	-0.0240687	-0.599227	-9.63915	-11.5962	-16.3798
	-0.009045	-0.0594367	-0.129337	0.325293	-0.142314	-1.00632	-9.94842	-11.6411	-16.3759
	-0.081227	0.0323344	-0.075438	0.212152	-0.239902	-0.766148	-9.99424	-11.3945	-16.3133
	0.054589	0.0296041	-0.0820864	0.049267	-0.191702	-0.447265	-9.65387	-11.3619	-16.3234
	-0.128953	0.198068	-0.306943	0.156234	-0.12878	-0.535711	-10.0404	-11.7445	-16.0556
	0.213198	0.0734117	-0.0008815	0.020299	-0.349363	-0.591154	-9.78803	-11.4038	-16.6271
	-0.041931	0.147731	-0.184661	-0.105782	-0.270414	-0.612405	-9.26744	-11.7151	-16.7946
	0.283956	-0.173883	0.156186	-0.131425	-0.0778488	-0.762349	-9.36075	-11.278	-16.4359
	-0.063064	0.069494	0.104661	0.110052	-0.234916	-1.04289	-9.67975	-11.3109	-16.5486
	-0.089182	-0.0613356	-0.0156029	0.059121	-0.291664	-0.647309	-9.46036	-11.0757	-16.5046
	0.110386	0.0724623	-0.217309	-0.173571	-0.215446	-0.648971	-9.44837	-11.3765	-16.6234
	0.239673	0.452605	-0.0509816	-0.016741	-0.306386	-0.909088	-9.34033	-10.9975	-16.3188
	-0.026736	-0.147646	-0.0920588	0.002254	0.162916	-0.687911	-9.4029	-11.203	-16.3509
	-0.090013	0.133604	-0.111292	-0.178795	-0.447901	-0.442872	-9.50464	-11.1482	-15.8289
	-0.022698	0.0937128	-0.276551	0.06577	-0.165465	-0.804495	-9.49039	-10.927	-16.0529
	-0.030178	0.102499	-0.0559678	0.12323	-0.0576667	-0.711893	-9.79954	-10.984	-15.8829
	0.078451	0.0687817	0.135647	-0.021727	0.191528	-0.638523	-9.50547	-10.945	-16.1375
	-0.16457	0.258259	0.121875	0.047487	-0.296176	-0.646359	-9.97477	-10.5937	-16.0469
	-0.228203	0.0212934	-0.225263	0.121806	0.0209264	-0.326645	-9.82412	-10.6914	-15.9327
	0.148139	0.0675951	-0.276551	-0.082987	-0.19194	-0.802595	-9.88312	-10.9671	-16.2628
	-0.073273	0.123868	-0.247227	0.227586	-0.271245	-0.537492	-9.88514	-10.885	-15.8829
	-0.014744	0.341483	0.182186	-0.0057	-0.337135	-0.507337	-9.77473	-10.7934	-15.8899
	-0.10972	0.0172576	-0.0632098	0.159796	-0.179592	-0.512442	-9.64888	-10.5524	-15.9501
	0.120004	-0.0524316	-0.162935	0.036446	-0.453362	-0.760449	-9.35007	-10.6954	-16.3329
	-0.041695	-0.0530258	-0.159017	0.2448	-0.281099	-0.506744	-9.59107	-10.9497	-16.1569
	0.00615	0.0503804	-0.155099	0.116225	-0.291546	-0.402864	-9.65067	-10.6244	-16.1372
	-0.064725	-0.107043	-0.0670089	0.139614	-0.415253	-0.414854	-9.71228	-10.9148	-16.178
	0.052214	0.108315	-0.0317489	-0.250621	-0.0748814	-0.699902	-9.59997	-10.7907	-16.0917
	0.116204	-0.0451903	-0.122214	0.178673	-0.118452	-0.529182	-9.74719	-10.8994	-16.1283
	-0.295044	0.0394576	-0.309674	-0.006888	-0.111447	-0.487511	-9.86567	-10.7272	-16.0735
	0.051738	-0.026551	-0.174095	0.040363	-0.359455	-0.524908	-9.98569	-10.8201	-16.0186
	0.106589	0.207922	-0.226569	0.115751	-0.220076	-0.504369	-10.0636	-10.8179	-15.934
	0.237536	-0.114048	-0.188935	-0.060668	-0.499188	-0.713436	-9.92622	-10.6558	-16.3321
	-0.451399	-0.116897	-0.47244	0.348799	-0.366815	-0.414854	-9.83741	-10.4621	-16.177
	-0.156971	-0.15465	-0.0055116	-0.189123	-0.710511	-0.706788	-9.94901	-10.5734	-16.2447
	-0.106516	-0.091372	-0.22835	-0.031937	-0.599388	-0.842842	-9.99139	-10.7681	-16.3544
	-0.045611	0.25173	-0.091584	0.000473	-0.0706074	-0.662386	-9.97252	-10.9913	-16.2874
	-0.147711	-0.0245321	0.0932638	0.138426	-0.108479	-0.752258	-10.1184	-10.9647	-16.0995
	0.047702	-0.0074365	-0.131949	-0.140091	-0.149913	-0.783125	-10.251	-10.8632	-16.1507
	0.245372	0.222644	0.0582413	-0.09759	-0.399701	-0.78645	-10.1653	-10.704	-15.9758
	-0.162908	0.0735308	0.242852	-0.108393	-0.331317	-0.776596	-9.99709	-11.0069	-16.2332
	-0.212532	0.174799	-0.0683148	0.121806	-0.245127	-0.48205	-10.055	-11.1224	-16.0988
	0.077977	0.0185632	-0.113785	0.157066	-0.0833102	-0.794047	-10.1559	-10.8857	-15.9498
	-0.178817	0.140489	-0.114972	-0.127745	-0.210697	-0.845572	-10.2926	-11.2725	-15.6075
	-0.263938	0.397994	0.207829	-0.028494	-0.224231	-0.655976	-10.1857	-11.0531	-15.5549
	-0.168132	0.062727	-0.257674	0.065533	-0.106699	-0.617154	-10.2138	-11.1285	-15.5064
	0.07109	0.1209	-0.0795933	-0.092366	-0.262222	-0.715336	-10.3521	-10.9716	-15.6914
	-0.007384	-0.0937461	-0.159255	0.33942	-0.119638	-0.656332	-9.89179	-11.0857	-15.5858
	-0.019968	-0.001976	-0.126013	-0.01318	-0.282167	-0.286992	-9.85558	-11.0045	-15.4436
	-0.169793	-0.138741	-0.0661778	-0.138193	-0.301163	-0.744304	-10.1014	-11.074	-15.5747
	-0.070187	-0.213892	-0.0492008	0.177961	-0.11121	-0.658706	-9.85617	-11.2397	-15.5238
	0.006981	0.0006362	0.0823415	0.160271	-0.251775	-0.530013	-10.0392	-11.0994	-15.7875
	0.000808	-0.082587	0.0390085	-0.046302	-0.265071	-0.6555	-10.0678	-11.0839	-15.7948
	0.089729	0.276662	0.111072	0.013532	-0.227556	-0.667966	-9.77141	-11.1826	-15.608
	-0.011182	0.0985809	-0.122451	-0.078001	-0.0637214	-0.80129	-10.0992	-11.2662	-15.7944
	-0.118744	0.0849279	-0.0215389	-0.111837	-0.191584	-0.488342	-10.2884	-11.1946	-15.4928
	-0.035758	-0.0182403	0.0012554	0.217138	-0.293683	-0.637811	-9.91672	-11.1542	-15.6808
	-0.156378	-0.0067242	-0.0709266	-0.095928	-0.14172	-0.653245	-10.2246	-11.2619	-15.9362
	-0.221318	0.114252	-0.0431461	0.084527	-0.244058	-0.740505	-9.52672	-11.2812	-15.7857
	-0.15816	0.199137	-0.0488446	-0.088567	-0.142195	-0.743948	-9.36336	-11.2434	-15.8201
	-0.201373	0.002298	0.0019677	0.140326	-0.234916	-0.364873	-9.67204	-11.3074	-15.9069
	-0.060808	-0.0672722	0.243802	0.228179	-0.256286	-0.586643	-9.96088	-11.1147	-15.7838
	0.01636	0.365346	-0.24782	-0.244803	0.184286	-0.74466	-9.86104	-11.3705	-15.5434
	-0.075174	-0.0073183	-0.119602	0.053897	-0.517946	-0.636387	-9.73365	-10.3916	-15.7719
	-0.103666	0.109978	-0.207218	-0.017216	-0.526019	-0.466023	-9.4619	-10.2985	-15.6037
	-0.097374	0.020344	-0.0374474	0.022318	-0.501562	-0.471127	-9.3788	-10.2258	-15.9966
	0.095428	0.284734	0.208779	-0.028019	-0.206305	-0.577739	-9.30982	-10.2648	-16.0633
	0.12772	0.0459875	0.135647	-0.016148	-0.254624	-0.508881	-9.60365	-10.0937	-16.1484
	0.045327	0.298387	-0.155931	0.005341	-0.186715	-0.73077	-9.33855	-10.0027	-16.175
	-0.039675	0.267758	-0.182524	-0.106494	-0.124507	-0.685062	-9.22185	-10.1546	-16.0562
	-0.131685	-0.10835	-0.0119225	-0.207406	-0.370139	-0.849846	-9.41109	-9.93614	-16.1321
	0.158231	0.0434943	-0.0560866	-0.024933	-0.38118	-0.65645	-9.58335	-9.97105	-16.1837
	-0.112926	0.159959	-0.217665	-0.066604	-0.31992	-0.597446	-9.25105	-10.2429	-16.412
	-0.124917	0.0448	-0.311454	-0.036449	-0.258423	-0.671647	-9.10693	-10.2455	-16.3046
	-0.189502	0.102855	-0.08268	0.038463	-0.336185	-0.415448	-9.29759	-10.1397	-16.1366
	0.081181	0.27963	-0.175401	-0.123234	-0.404805	-0.693135	-9.69447	-10.1257	-16.1524
	-0.02816	0.188689	-0.312998	0.023624	-0.239902	-0.471365	-9.10716	-10.1875	-16.1486
	-0.012726	0.240333	-0.309317	0.042975	-0.315528	-0.602551	-8.92837	-10.0583	-15.917
	-0.0709	-0.0273814	-0.231318	0.040482	-0.299738	-0.654313	-9.10467	-9.99764	-16.4541
	0.073346	0.087302	-0.164597	0.298343	-0.420477	-0.539985	-9.32347	-10.335	-16.3502
	-0.205766	-0.0394908	-0.349207	0.080491	-0.421902	-0.576433	-9.03356	-10.084	-15.8778
	-0.039913	0.185484	0.0200133	0.069806	-0.412403	-0.694322	-9.19217	-9.92878	-15.9018
	-0.130496	0.109859	0.0105157	0.073368	-0.0951825	-0.541054	-9.42355	-9.99396	-16.1013
	0.119291	-0.0070803	-0.123757	-0.023152	-0.160004	-0.700615	-9.31124	-10.2179	-16.1287
	0.130095	0.0468188	-0.254231	0.054135	-0.186359	-0.663099	-9.48493	-10.0767	-15.9314
	-0.047867	0.230361	-0.205318	-0.026595	-0.342121	-0.45047	-9.24393	-9.87702	-16.1788
	-0.105684	0.216945	-0.109986	0.10091	-0.528393	-0.471127	-9.2704	-10.0419	-15.9478
	-0.225592	0.0075222	-0.364879	-0.103526	-0.343902	-0.663455	-9.67857	-9.99645	-16.2093
	-0.035165	0.163402	-0.174451	-0.049152	-0.245245	-0.306343	-9.50844	-9.97686	-16.144
	-0.130022	-0.0415097	-0.210423	0.066719	-0.364559	-0.367485	-9.50428	-9.60919	-16.353
	0.009594	0.102973	-0.327956	0.174636	-0.345564	-0.454626	-9.40634	-9.99159	-16.3507
	0.138762	0.246744	0.0162142	0.00724	-0.26424	-0.441329	-9.47674	-9.98197	-16.2862
	-0.15709	0.174325	-0.157593	0.105303	-0.425937	-0.411174	-9.38853	-9.92451	-16.4276
	0.094834	0.135622	0.0017304	0.026473	-0.0816484	-0.500808	-9.17483	-10.0813	-16.4509
	-0.033147	0.0710376	-0.225619	-0.335387	-0.401243	-0.612761	-9.3059	-9.88628	-16.3399
	-0.093813	0.317739	-0.342559	-0.074439	-0.175674	-0.515054	-9.09933	-10.0057	-16.5271
	-0.304897	-0.253782	-0.0734197	0.142344	-0.734136	-0.519091	-8.83209	-9.9213	-16.4609
	0.123684	0.0578597	0.0118216	0.133203	-0.313865	-0.532862	-8.99592	-9.83879	-16.6569
	-0.096067	-0.0196649	0.0284424	0.006884	-0.545727	-0.481694	-8.91282	-10.031	-16.6508
	-0.176916	0.243064	-0.211136	-0.115992	-0.418221	-0.625464	-9.14266	-10.1408	-16.6267
	0.067885	0.132179	-0.0709266	-0.268429	-0.500732	-0.383274	-9.12284	-9.98565	-16.4511
	-0.135246	-0.0727327	-0.164953	0.034546	-0.453481	-0.539629	-9.14254	-9.96927	-16.2167
	0.253088	-0.0140854	-0.109036	-0.079544	-0.207492	-0.323083	-8.93075	-9.90741	-15.7867
	-0.193419	-0.0322495	-0.0319863	-0.054732	-0.125693	-0.384462	-9.0256	-9.87583	-15.7085
	-0.245418	0.142508	0.200112	0.220937	-0.210341	-0.50152	-9.02691	-10.0416	-15.5597
	-0.244705	0.0369645	-0.152725	-0.232338	-0.341528	-0.410105	-9.27658	-9.89851	-15.6824
	-0.189502	0.0582159	-0.267646	-0.255488	-0.409554	-0.501045	-9.25996	-9.92178	-15.9834
	-0.096424	0.266095	-0.0145344	0.305941	-0.314697	-0.377101	-9.27836	-10.0632	-15.8499
	0.053994	0.297556	-0.314304	0.31437	-0.334285	-0.398708	-9.21437	-8.88701	-15.8197
	0.251783	0.118645	-0.235473	0.055559	0.0276935	-0.497128	-9.16486	-7.47613	-15.761
	-0.204697	0.0561971	-0.273701	-0.107207	-0.47948	-0.63603	-9.20725	-7.66098	-15.6502
	0.120359	0.130635	-0.0260503	0.06114	-0.0289359	-0.567885	-9.33523	-7.52612	-15.9257
	-0.289582	-0.0093363	0.0214379	0.105897	-0.323957	-0.653483	-9.1448	-7.715	-15.8273
	-0.038607	0.045038	0.108579	0.289321	-0.416084	-0.674021	-9.0871	-7.66573	-16.0539
	-0.293381	0.154379	0.137072	-0.090229	-0.50548	-0.601839	-9.39684	-7.51757	-16.0565
	-0.066388	0.228342	0.048625	-0.031463	-0.179118	-0.778139	-9.23004	-7.53645	-16.3143
	-0.032434	0.15521	-0.108798	0.185914	-0.477225	-0.430169	-9.63606	-7.61136	-15.9234
	-0.083721	0.123275	-0.0376849	-0.057343	-0.808336	-0.798084	-9.8253	-7.50605	-16.2866
	-0.13109	0.191895	0.190615	-0.230913	-0.604018	-0.621665	-9.75478	-7.43233	-16.0946
	-0.189738	0.340177	-0.279756	-0.207406	-0.403856	-0.397283	-9.48101	-7.66668	-16.3084
	-0.218707	0.165895	-0.310148	0.038583	-0.326925	-0.514223	-9.49752	-7.66454	-16.0731
	-0.069949	0.0829099	-0.0337671	-0.074083	-0.268396	-0.537374	-9.68628	-7.6262	-16.3273
	-0.041338	0.316314	-0.286879	-0.218804	0.0186705	-0.498908	-9.49894	-7.54666	-16.0909
	0.100652	0.452012	0.0777115	-0.129526	-0.4257	-0.554944	-9.66741	-7.53063	-16.1618
	-0.017593	0.0931195	-0.145958	0.255485	-0.214141	-0.577264	-9.63725	-7.57265	-15.9395
	0.059576	0.184653	-0.0969264	0.024336	-0.289646	-0.575958	-9.53325	-7.52991	-16.1809
	-0.093813	0.128379	-0.134561	-0.107681	-0.278249	-0.555894	-9.29083	-7.8298	-16.0343
	0.084624	0.112946	-0.117109	0.099368	-0.445645	-0.702633	-9.24559	-7.66075	-15.9898
	-0.353097	0.27037	0.0387712	-0.087736	-0.155017	-0.625108	-9.42071	-7.70812	-16.4174
	-0.289464	-0.0691711	-0.162935	0.012939	-0.433892	-0.322608	-9.34745	-7.76736	-16.4521
	-0.054753	0.163996	-0.243902	0.368507	-0.0366533	-0.44026	-9.37808	-7.68259	-16.3741
	-0.200423	0.374606	-0.154269	-0.216667	-0.488266	-0.627008	-9.65826	-7.65564	-16.3038
	-0.109839	0.0730556	-0.227282	0.146025	-0.591078	-0.518023	-9.12284	-7.69256	-15.8875
	-0.07541	-0.349233	0.111784	-0.059362	-0.417033	-0.701446	-9.21924	-7.99934	-16.1479
	-0.064608	0.131704	-0.348495	-0.094029	-0.255336	-0.808294	-8.83126	-7.82708	-16.2149
	-0.28982	0.177292	0.112259	0.143412	-0.338322	-0.36238	-7.33324	-7.9731	-16.0072
	0.026214	-0.055637	-0.135392	0.089989	-0.184698	-0.510899	-7.44971	-7.74064	-15.1274
	0.103501	0.36582	-0.371527	-0.012111	-0.412403	-0.47184	-7.4516	-7.88145	-15.0386
	0.085931	0.345876	0.0290361	0.134746	-0.266496	-0.401557	-7.40091	-7.90733	-15.4295
	-0.003942	-0.0125417	-0.151657	0.095924	-0.362422	-0.375914	-7.17321	-7.84761	-15.2511
	-0.20624	0.218013	-0.139191	0.064107	-0.469508	-0.565748	-7.11764	-7.53383	-15.1804
	0.16108	0.0979868	-0.218852	-0.015079	-0.49254	-0.578807	-7.0083	-8.17611	-15.18
	0.031438	-0.115235	0.12698	0.184016	-0.438285	-0.616798	-7.01804	-7.91481	-15.1332
	-0.152342	-0.290348	0.041383	-0.09106	-0.299144	-0.582487	-6.94526	-8.03685	-15.294
	0.063492	0.200443	-0.228588	0.018519	-0.114771	-0.475164	-6.93244	-7.77151	-15.5968
	-0.078854	-0.0270252	-0.212204	0.158253	-0.129493	-0.529776	-6.96996	-7.88311	-15.4488
	0.090323	-0.136842	-0.340185	-0.147928	-0.197875	-0.675564	-7.14804	-7.93143	-15.3326
	-0.24162	0.179073	-0.372952	-0.179982	-0.441134	-0.657994	-6.83616	-8.17113	-15.3916
	-0.063419	-0.0723765	-0.375326	-0.096759	-0.292971	-0.3568	-6.90169	-7.68401	-15.4132
	-0.048223	0.0252112	-0.330924	0.168225	-0.419765	-0.69361	-6.89208	-7.68057	-15.4788
	-0.111857	0.0820786	-0.131237	-0.086311	-0.227556	-0.474689	-6.71874	-7.93582	-15.5883
	-0.060927	0.0665266	0.0187073	0.140089	-0.287629	-0.476826	-7.09746	-7.96562	-15.6967
	-0.179291	0.085284	-0.040178	-0.049627	-0.353281	-0.588186	-7.27899	-8.105	-15.5421
	0.03773	-0.208668	0.0217941	0.136052	-0.378212	-0.631994	-6.91428	-7.90187	-15.5852
	-0.045256	-0.117966	0.0036298	-0.072777	-0.328468	-0.459256	-6.90763	-8.02569	-15.7133
	-0.041695	0.255885	0.0654833	0.217375	-0.299144	-0.724715	-7.13213	-7.83716	-15.6831
	0.00817	0.142745	0.0268991	-0.023508	-0.359692	-0.63235	-7.00605	-7.86103	-15.4726
	-0.004416	-0.120221	-0.333299	-0.057462	-0.498001	-0.691235	-7.2905	-7.95114	-15.4926
	-0.251948	0.109028	-0.156049	0.095568	-0.24109	-0.560643	-7.19695	-7.81781	-15.487
	0.146953	0.119357	-0.240222	-0.274364	-0.340696	-0.685181	-6.87486	-7.89902	-15.4636
	0.034049	0.0184442	-0.207099	0.165613	-0.122132	-0.617985	-7.02635	-7.83966	-15.6308
	-0.078497	-0.0659657	-0.129218	-0.041435	-0.304012	-0.487511	-6.88377	-8.27976	-15.6324
	-0.115419	-0.115473	0.0214379	0.032053	-0.207255	-0.499621	-7.19671	-7.97595	-15.7087
	-0.05404	0.0210563	-0.0354292	0.154097	-0.473664	-0.541054	-7.26415	-7.79122	-15.496
	0.035712	0.312278	-0.228825	0.145668	-0.198351	-0.808413	-6.97874	-8.05882	-15.5409
	-0.008928	0.0028922	0.193345	0.171787	-0.0485256	-0.20365	-7.28967	-8.07746	-15.298
	-0.046562	0.20721	0.217802	0.124299	-0.204524	-0.450352	-7.31591	-8.09301	-14.8374
	0.039274	0.0780418	-0.0097855	-0.016266	-0.23646	-0.697884	-7.24337	-7.90982	-14.7185
	-0.151154	0.0250931	-0.142396	-0.564518	-0.25403	-0.61193	-7.12643	-8.17374	-14.2828
	0.164167	-0.136486	-0.285336	0.077167	-0.700657	-0.6593	-7.10459	-8.06915	-14.1526
	-0.161245	0.120069	-0.218259	0.065413	-0.108241	-0.509949	-6.99429	-8.00634	-14.3795
	-0.189619	0.2972	-0.0917027	0.149942	-0.233848	-0.695747	-7.14804	-8.12767	-14.6391
	-0.017593	-0.0030444	-0.0245069	-0.170484	-0.280267	-0.636268	-7.27139	-7.95874	-14.5642
	-0.285427	0.0110838	-0.171839	-0.430007	-0.397089	-0.481338	-7.23648	-7.78208	-14.7603
	0.011136	-0.031181	0.13256	-0.078001	-0.456567	-0.686249	-7.42252	-7.89534	-14.3516
	0.135675	-0.103838	0.0703508	0.17986	-0.456211	-0.656332	-7.31199	-7.89095	-14.4156
	-0.206597	0.277493	0.162003	0.098655	-0.172707	-0.560524	-7.29371	-7.81864	-14.4525
	-0.13109	-0.0140854	-0.325582	-0.045234	-0.496339	-0.539748	-7.27816	-7.89047	-14.0846
	0.073465	0.0864715	-0.151657	-0.225095	-0.226012	-0.676514	-7.57804	-7.76949	-14.0945
	-0.090845	0.0481244	0.0219128	0.215832	-0.727899	-0.650039	-7.56534	-7.89641	-14.0188
	0.11846	0.078517	-0.053356	0.003323	-0.835697	-0.771966	-7.49838	-7.41939	-13.7358
	-0.084077	0.251136	-0.104999	0.067075	-0.768264	-0.705482	-7.59431	-7.50724	-13.7278
	-0.012132	0.0933567	-0.18193	0.204673	-0.904674	-0.518379	-7.52889	-7.50095	-14.1102
	-0.070424	0.0881333	-0.0317489	0.212152	-0.876536	-0.604332	-7.17819	-7.56482	-13.9046
	0.092459	0.0900331	-0.0717576	-0.092248	-0.973056	-0.580707	-7.24028	-7.34839	-13.833
	0.13603	0.199968	0.0489811	0.03419	-0.906572	-0.663217	-7.11147	-7.53929	-13.7475
	-0.029347	0.0589282	0.145976	-0.231862	-0.28929	-0.710468	-7.20764	-7.48931	-14.1386
	-0.06615	0.111403	0.200112	-0.078239	-0.320395	-0.678889	-7.29205	-7.58619	-14.1064
	0.141254	0.0937128	-0.121502	-0.025289	-0.271719	-0.681382	-7.27448	-7.81853	-13.8811
	0.157638	0.21742	-0.24972	-0.010449	-0.468969	-0.605638	-7.09485	-7.48979	-13.9788
	-0.081821	0.149512	-0.221583	-0.042267	0.0858124	-0.599108	-7.02908	-7.6972	-13.7645
	-0.133939	0.154617	-0.225501	-0.123946	0.184707	-0.562186	-7.07906	-7.79775	-13.8425
	-0.018781	0.279986	0.0128901	-0.059718	0.306395	-0.550789	-6.61688	-7.66146	-14.1007
	-0.036113	0.177886	-0.0957392	0.008783	-0.0540402	-0.580113	-6.83936	-7.66668	-14.0317
	-0.125391	0.260515	-0.193565	-0.279589	-0.376604	-0.510543	-6.82179	-7.54951	-13.5014
	-0.020918	0.182873	-0.0833923	-0.018047	-0.0935748	-0.621309	-6.68147	-7.80903	-13.6879
	0.091866	0.192014	-0.150944	0.042856	0.0599309	-0.448808	-6.65843	-7.31242	-13.6452
	-0.15163	0.0013485	0.0124151	-0.032056	0.129264	-0.621072	-6.65262	-7.54832	-13.6295
	-0.065556	-0.0020941	-0.0908717	-0.337643	0.0973276	-0.399183	-6.7362	-7.52196	-13.3297
	0.00437	0.228698	-0.117821	-0.133443	-0.0731546	-0.453794	-6.78463	-7.47044	-13.457
	-0.285546	0.223831	0.076643	-0.113855	-0.113639	-0.433137	-6.62982	-7.47851	-13.2732
	-0.04205	-0.0142035	0.0264242	0.011752	-0.0266159	-0.719966	-6.70485	-7.65588	-13.5446
	0.184944	-0.0828242	-0.0197581	-0.348565	0.186962	-0.52004	-6.32495	-7.55354	-13.4899
	-0.071019	-0.0170528	0.1233	-0.034193	-0.254085	-0.396927	-6.66853	-7.58108	-13.4957
	-0.016287	0.0734117	0.0308169	-0.077288	-0.113876	-0.191541	-6.67161	-7.77128	-13.6185
	0.176515	0.187384	0.039246	0.166445	-0.200304	-0.433849	-6.66176	-7.73649	-13.4958
	0.147784	0.0329286	-0.0789996	0.119194	-0.0111829	-0.41153	-6.8041	-7.58809	-13.5601
	-0.122068	0.0223619	-0.165666	0.191969	-0.277117	-0.499621	-6.82013	-7.67974	-13.7242
	-0.18214	-0.0315372	-0.0761503	0.114326	0.223528	-0.451895	-6.87878	-7.77424	-13.7677
	0.037492	-0.159755	-0.301601	-0.196841	-0.0264977	-0.414142	-6.90715	-7.49608	-13.3763
	-0.046917	0.30741	-0.306587	-0.129763	-0.250048	-0.593766	-6.85409	-7.57705	-13.3599
	-0.102123	-0.152038	0.0297484	0.155404	-0.0919121	-0.721865	-6.82773	-7.85711	-13.5576
	-0.010827	-0.283462	-0.0861228	0.041432	0.0479405	-0.556132	-7.09651	-7.68176	-13.7399
	-0.138213	-0.199526	-0.0567989	0.011633	-0.0438306	-0.587474	-7.25762	-7.67737	-13.4309
	-0.030653	0.389446	-0.121977	0.028847	-0.120762	-0.751902	-7.20395	-7.57159	-13.703
	-0.205647	0.0880143	-0.011329	0.193513	-0.106396	-0.660012	-6.95061	-7.19667	-13.5976
	-0.030891	-0.0524316	-0.190241	0.362333	0.0785702	-0.420909	-6.72231	-7.68769	-13.6941
	-0.035401	-0.0254825	0.166039	0.109814	-0.0865697	-0.745491	-6.72207	-7.52386	-13.8282
	-0.05606	0.115439	0.202487	-0.093435	0.104333	-0.595428	-6.89208	-7.45191	-13.6541
	0.039512	0.140608	-0.147858	0.193038	0.14173	-0.358581	-6.83841	-7.55674	-13.5609
	-0.208141	-0.145864	-0.11426	-0.204082	-0.265838	-0.402032	-6.85325	-7.59438	-13.5623
[truncated: 6,410 more rows]

## Sheet: MB435 to HBMEC-60
2014-03-06	MDA-MB-435 adhesion to HBMEC-60 monolayer with different cell-cell contact time (dwelling). A single MB435 cell was attached on the very end of the cantilever. AFM setting: Force Dist 25um (40nm adjusted Z volt); Scan Rate 0.03 um/s; Velocity 1.50 um/s; Dwell 0.5, 1, 2, 5, 10, 30, 60, 120 and 300 sec.;
	Dwell rate 1Hz; Sample rate 1 kHz; Trigger 'Defl Votl'. Spring constant = 10.26 pN/nm . Loading force ~500 pN.
Contact time	0.5 s	1 s	2 s	5 s	10 s	30 s	60 s	120 s	300 s	Sec.		Data Processing
Deflection	32.0279	30.7849	33.4541	28.714	27.7577	27.7909	30.3692	30.003	28.6551	nm		1. Copy and paste exported curve data (xxxxDefl.txt) into the time-corresponding column.
(nm)	29.3014	27.9304	31.9421	26.3987	24.7635	22.742	26.1577	22.9564	25.1051			2. Remove the approach data and keep the retraction data. Align the apical points (number) of deflections.
	25.1895	25.9842	27.5744	25.3459	23.4298	18.3797	22.7852	15.3296	16.1653			3. Make a graph on the data.
	22.8748	24.6964	24.3778	24.8459	22.5982	16.4966	19.3521	12.6785	9.07401
	20.7985	23.2765	25.0603	20.7963	21.531	14.9286	16.7155	10.1721	5.0151
	18.3918	20.4882	23.3369	19.6092	20.6658	12.1201	15.4544	8.66952	4.11009
	17.646	19.5368	21.3034	17.7321	20.3519	10.6862	14.7347	7.35686	3.87666
	17.1642	19.0909	19.9556	16.1978	19.7735	8.56467	13.8804	6.69711	2.71511
	16.8709	18.2001	19.0482	16.0419	18.3295	7.82092	13.8568	6.1527	2.32267
	17.1089	18.0688	18.6765	15.0223	15.5596	6.32699	12.7619	5.88328	0.774141
	16.9323	16.78	17.5917	15.1799	13.8053	4.981	12.5786	3.80446	0.348087
	15.102	17.1136	16.9931	14.6451	13.3144	1.25666	9.94241	2.34939	-0.556473
	14.5868	17.3756	15.8578	14.7916	13.0739	1.07737	9.40454	-0.382406	-2.15173
	15.0206	16.4092	16.383	13.9108	12.1088	0.13383	7.71296	-1.7309	-0.491261
	15.5072	15.8818	15.7263	12.8008	11.8745	-1.1969	5.59604	-0.946146	0.448087
	15.1282	16.0709	14.9419	12.0551	11.3769	-1.23708	5.203	-1.94584	-0.456473
	15.9696	16.2295	14.805	11.8079	9.94159	-2.66497	5.79989	-3.38338	-2.05173
	15.6119	15.4987	12.9139	11.1176	10.2456	-2.92258	3.98767	-3.45395	-0.356473
	14.395	14.9543	13.6965	10.6207	9.44127	-3.87566	4.11009	-4.02425	-1.95173
	13.7447	13.7988	14.0035	10.1888	9.07339	-4.31315	2.71511	-4.50001	-2.92587
	15.025	13.306	12.2028	9.71106	9.367	-4.7553	2.32267	-4.76335	-4.37915
	14.7707	14.3926	12.0473	9.20239	9.35544	-5.93726	0.774141	-5.18153	-6.10983
	13.8274	13.9504	12.4252	8.60146	8.3449	-5.82926	0.348087	-5.33746	-6.56426
	13.8027	13.0525	11.9565	8.99222	7.8813	-6.15386	-0.556473	-6.63863	-4.37915
	13.4571	11.6598	11.5839	7.94783	7.23113	-6.02106	-2.15173	-6.63732	-5.21098
	12.8591	12.39	10.9287	8.06919	5.86583	-7.4027	-2.37322	-6.02518	-6.10983
	12.7207	12.5435	10.7392	7.52965	5.29756	-6.34043	-2.43509	-6.16584	-6.89997
	12.3038	12.3	9.94643	7.12576	4.70151	-6.93707	-3.79444	-6.77834	-8.63946
	12.2853	11.1015	9.41929	6.67766	5.20755	-7.97824	-4.89986	-7.13585	-6.99997
	12.2852	11.0685	10.1074	5.72422	5.2761	-7.1129	-6.03474	-6.492	-8.63946
	12.0827	11.0153	9.3157	5.20041	4.59041	-7.70204	-6.83046	-7.08852	-9.33146
	11.9594	10.4267	9.00444	4.69509	4.23576	-7.74459	-7.62296	-6.98088	-10.4489
	12.8349	9.33994	8.22708	4.71345	4.68303	-7.57281	-8.21972	-7.48799	-10.3739
	13.0838	8.69192	8.20109	4.44213	5.09574	-8.64212	-8.65138	-9.19603	-11.7311
	12.5587	9.47727	7.28175	4.34127	4.44056	-8.10925	-8.26025	-9.50549	-12.5623
	11.1856	9.25018	7.12797	3.75929	3.02424	-8.00375	-8.19576	-9.30689	-12.9472
	10.8071	8.73221	6.74101	3.17004	2.53333	-9.2744	-9.11439	-9.97363	-12.0083
	11.1711	8.54827	6.4176	2.90719	2.38444	-9.85782	-9.50551	-10.0196	-11.7186
	9.78801	8.69824	5.81166	3.43516	1.12344	-9.70439	-9.52816	-9.80757	-12.3939
	10.7625	8.18635	6.35978	3.05811	2.21528	-10.2568	-10.8414	-10.6821	-13.2063
	10.9557	7.67196	5.35711	3.01674	1.13596	-10.7693	-12.2699	-11.2259	-14.0609
	10.3883	7.82968	5.96377	3.13833	1.02116	-11.9293	-12.1545	-11.4044	-14.0083
	10.2024	8.59631	5.62831	1.15088	0.781671	-11.8316	-12.0596	-10.9736	-13.7186
	10.4614	8.11876	4.60586	2.04101	0.493661	-11.903	-13.4301	-12.1136	-14.3939
	9.99269	7.1062	4.10339	1.43245	0.65519	-12.5354	-13.0093	-12.2784	-15.2063
	10.5933	6.61327	4.91687	1.23397	0.22699	-12.7924	-13.7773	-12.7618	-16.0609
	9.78276	6.83369	4.5087	0.939875	-0.613555	-13.7483	-13.9966	-13.571	-16.9783
	9.44266	8.16025	4.59525	0.768214	-0.440821	-13.5272	-14.5657	-13.0657	-16.2461
	8.33496	7.87975	4.59143	0.987082	-0.873431	-14.4341	-14.4337	-13.5501	-16.2023				Cantilever calibrations
	8.80608	7.01679	4.07108	0.357181	-1.16859	-14.6096	-15.3537	-13.4817	-17.0916					s	spr
	9.30771	6.59956	4.32333	0.455051	-1.77859	-14.4239	-16.1089	-14.6516	-16.9783				Expt. Date	nm/V	pN/nm
	7.76717	6.07468	3.80238	1.02654	-1.91401	-14.9856	-15.3883	-16.028	-16.2461				2013-12-10	104.78	11.26
	7.35041	6.11163	3.7522	0.697881	-2.01009	-16.0516	-15.6879	-15.477	-17.0916				2013-12-10	109.57	13.96
	8.33818	5.24999	2.61351	-0.046463	-3.10539	-15.8626	-16.9263	-15.3464	-18.2285				2013-12-16	112.04	9.71
	9.07954	5.65614	3.58984	0.360756	-3.37254	-16.5633	-17.2946	-15.431	-16.2023				2013-12-16	112.04	9.71
	7.88781	5.34452	2.97984	-0.140161	-2.81964	-16.8723	-17.4756	-16.5028	-17.0916				2013-12-19	178.01	5.01
	7.68015	5.4809	2.64915	-0.362247	-3.00847	-16.6401	-16.9685	-16.427	-18.2285				2013-12-30	139.84	13.49
	7.70387	4.94219	2.72032	-0.981063	-3.57388	-17.7365	-18.3194	-15.8839	-18.9694				2013-12-31	113.51	13.61
	7.76025	5.00525	2.0326	-0.634403	-4.12117	-17.7713	-18.595	-16.3597	-19.4832				2014-01-02	101.78	18.73
	7.34576	4.83323	2.39452	-1.04555	-4.36924	-18.104	-19.374	-16.9958	-19.4867				2014-01-03	119.79	16.33
	7.59062	4.29024	1.73851	-1.38673	-3.98932	-18.2465	-19.7514	-17.1231	-20.3879				2014-01-06	95.86	12.36
	6.90541	3.80744	1.42058	-1.68082	-4.16194	-18.6135	-20.3126	-17.0917	-21.3822				2014-01-08	112.12	9.06
	7.43458	4.20142	0.260319	-2.09031	-4.7593	-18.9739	-19.8554	-17.5246	-22.5123				2014-01-12	83.27	14.11
	6.82744	3.92844	-0.092064	-2.29201	-4.09602	-18.5101	-20.5238	-18.7745	-22.6901				2014-01-13	121.42	8.84
	6.73339	3.88659	0.063504	-2.16422	-5.19453	-19.9364	-21.8265	-18.0239	-22.5921				2014-01-13	131.9	5.33
	6.09037	2.9502	-0.162397	-1.92162	-5.85709	-19.5772	-20.3841	-18.8122	-23.2078				2014-01-15	166.42	6.35
	5.66539	2.93173	-0.242387	-1.97873	-5.1391	-20.0812	-21.0761	-18.512	-23.8627				2014-01-16	96.04	8.75
	5.99429	2.40601	-0.375782	-2.97126	-5.37489	-21.6724	-21.5886	-19.1272	-24.8221				2014-01-17	88.93	11.93
	5.74621	2.77556	-1.39502	-2.87124	-5.96963	-21.5692	-21.5012	-20.3219	-26.1593				2014-01-20	109.94	7.2
	4.90829	3.7259	-0.41083	-2.89723	-6.85678	-22.2687	-21.8134	-20.0096	-26.2988				2014-01-21	113.42	7.26
	5.1578	3.25824	-0.79051	-3.0379	-7.36974	-22.0113	-22.3534	-20.4862	-26.5765				2014-01-23	102.49	8.89
	5.30526	2.90192	-0.536356	-3.22124	-6.69418	-21.8634	-22.5704	-21.1913	-26.2795				2014-01-24	95.93	11.36
	4.68954	1.93836	-0.130688	-3.17559	-7.23873	-22.5007	-21.6353	-21.8147	-26.2761				2014-01-25	115.11	7.45
	4.78706	1.63616	-1.00842	-3.28049	-7.69792	-23.2976	-22.6204	-22.1795	-27.4549				2014-01-28	93.71	10.36
	3.52856	1.48238	-1.61151	-3.2905	-7.79091	-22.6086	-22.0537	-23.0868	-26.0451				2014-01-30	93.54	13.48
	3.77127	2.90812	-2.57102	-3.80966	-7.30644	-22.693	-22.2253	-22.2291	-26.5839				2014-01-30	105.96	8.03
	4.60669	2.83529	-2.72003	-5.17282	-7.60172	-22.8185	-22.5371	-22.3615	-26.7751				2014-02-02	95.76	9.81
	4.96718	2.30135	-2.1092	-4.24322	-8.7143	-23.4127	-22.4567	-23.7452	-27.609				2014-02-05	109.86	8.64
	4.54935	1.6277	-2.02206	-5.28464	-7.97592	-23.8017	-23.326	-23.4669	-28.5765				2014-02-08	126.57	6.35
	4.05714	0.625742	-2.23616	-5.50517	-8.06366	-24.0649	-24.3913	-23.7765	-28.2795				Ave	112.486	10.2632
	3.71703	1.63282	-2.70191	-5.92801	-8.85282	-24.2837	-24.6049	-23.6422	-28.2761
	3.69748	1.79316	-2.8309	-5.45868	-10.0393	-24.6332	-25.1709	-23.3562	-28.4501
	4.25789	1.1058	-3.47475	-5.97629	-10.0589	-23.7339	-24.7133	-23.9544	-28.4627
	4.16884	1.21356	-3.21678	-5.14433	-10.0396	-24.2497	-26.7217	-25.3237	-30.0277
	3.51044	1.48023	-3.9306	-5.2695	-9.64664	-25.5032	-27.2017	-25.4227	-30.4392
	3.45096	0.812424	-4.08104	-6.91387	-10.3118	-25.5938	-27.3922	-25.8736	-30.7059
	3.28562	0.436795	-3.8884	-7.14538	-11.1776	-25.3449	-27.4013	-27.1257	-30.896
	2.72581	0.534428	-3.97423	-7.64117	-11.2305	-25.0916	-27.7485	-27.0697	-29.4549
	2.55403	0.344527	-4.12563	-8.89918	-11.76	-25.5017	-28.3228	-27.231	-30.4501
	2.90724	-0.718224	-4.24114	-7.92691	-10.4654	-26.1018	-28.6605	-26.7806	-30.4627
	2.58967	-0.919806	-5.04271	-7.0959	-11.6467	-26.9345	-27.9198	-27.4077	-32.0277
	2.6333	-1.02805	-5.02542	-7.63616	-12.2626	-27.1581	-27.9133	-27.5637	-32.4392
	1.81469	-2.36438	-5.03269	-7.84585	-11.7087	-27.5346	-27.9371	-27.8568	-32.7059
	2.47487	-1.95383	-5.46077	-8.63847	-12.4091	-26.6056	-28.5924	-27.5174	-32.896
	2.238	-0.807272	-5.68882	-8.00535	-12.6873	-27.023	-29.4203	-27.994	-32.5348
	1.51858	-0.505912	-5.63017	-8.42032	-13.3202	-27.4501	-29.2547	-28.8907	-33.401
	1.45861	-0.738131	-5.01195	-9.49845	-13.1693	-27.9755	-29.4443	-29.8983	-34.1051
	2.22441	-0.983822	-6.06481	-9.40999	-13.7288	-27.8626	-29.7509	-29.9103	-34.4242
	1.78692	-1.50393	-6.28022	-9.01386	-13.5981	-27.6546	-29.5944	-31.1842	-34.9921
	1.13603	-1.42931	-6.53246	-8.5946	-13.3525	-27.9941	-29.7493	-30.8734	-35.5762
	1.58331	-0.905501	-7.27502	-9.44719	-13.6347	-28.6385	-30.2908	-30.5888	-36.888
	1.12376	-1.90531	-7.04304	-10.2554	-14.2608	-28.9715	-30.0663	-31.3495	-36.4238
	1.09371	-1.64067	-6.9919	-10.6418	-13.6419	-28.5832	-30.8708	-32.0219	-37.0862
	2.27889	-2.21132	-7.32497	-10.0412	-14.69	-28.7197	-30.8662	-31.5296	-37.9978
	0.768153	-2.91322	-7.10479	-10.7908	-15.3961	-28.8029	-31.9641	-32.2237	-37.985
	1.59594	-2.76731	-7.80312	-11.2416	-14.7716	-29.1585	-31.2814	-32.2735	-38.1627
	1.99267	-1.49058	-7.54312	-10.3028	-15.6135	-30.0615	-31.1354	-32.9162	-39.3656
	1.08608	-2.23266	-8.00422	-10.4308	-16.1298	-29.816	-30.7047	-33.2199	-40.3156
	2.21678	-3.48734	-8.0289	-10.7158	-16.4252	-30.1645	-31.7937	-34.364	-40.4345
	1.90958	-3.87202	-8.19376	-10.2551	-16.3808	-30.0593	-32.0885	-34.3833	-39.8642
	2.29522	-4.46152	-9.13945	-10.6038	-17.4323	-30.0959	-32.1639	-34.4682	-39.716
	2.30154	-3.25428	-9.78592	-11.8099	-16.2128	-29.72	-32.1217	-34.8202	-40.3271
	0.959127	-4.22703	-9.54727	-11.966	-16.5477	-30.9124	-32.5877	-35.4997	-41.0627
	1.38411	-4.37234	-9.13326	-11.6176	-17.2634	-31.1485	-33.3481	-36.5479	-41.7345
	2.29546	-4.31167	-8.62972	-11.9309	-17.3362	-30.919	-33.4588	-36.2483	-42.045
	1.39651	-4.21344	-8.32811	-12.4864	-16.5145	-32.0783	-33.5027	-37.1799	-42.1923
	1.79097	-4.02068	-8.58704	-13.2788	-17.6184	-31.8871	-33.7628	-38.0001	-42.7663
	1.74543	-4.13691	-8.72985	-12.199	-18.0309	-32.2581	-33.867	-37.3452	-44.3463
	1.35526	-4.5601	-8.5539	-11.3858	-17.6226	-32.5364	-34.1562	-38.0568	-44.2476
	1.9519	-5.33854	-9.53308	-11.3929	-18.3533	-32.6826	-33.8324	-37.9603	-44.4957
	1.62384	-5.42818	-10.1561	-12.984	-18.672	-33.8015	-34.4595	-37.9997	-45.3324
	1.09526	-5.12456	-9.60759	-13.5479	-18.3234	-34.6721	-35.4391	-38.093	-45.9387
	1.05426	-5.34879	-9.20621	-13.1646	-17.8048	-33.4192	-35.4936	-39.185	-47.0227
	0.479786	-5.75648	-8.89019	-12.6214	-18.4961	-33.1833	-35.0271	-39.5868	-47.4613
	0.323384	-5.46478	-9.27869	-12.9343	-19.089	-33.3592	-34.945	-40.3268	-47.9182
	0.371901	-5.80536	-9.09344	-12.9918	-18.4878	-33.0971	-35.296	-39.0746	-48.4371
	-0.339897	-6.27647	-8.58	-13.0868	-18.5499	-33.8175	-35.2374	-39.2674	-49.1271
	-0.353129	-6.38198	-8.88685	-13.4834	-19.009	-34.7519	-36.3256	-40.727	-49.8021
	-0.303181	-6.44993	-9.15006	-13.2072	-19.6655	-35.6292	-36.3274	-40.8209	-50.4763
	0.050752	-5.34402	-9.03181	-13.3953	-20.1908	-35.1528	-36.5681	-40.721	-51.0697
	-0.560315	-6.02661	-9.53153	-14.1086	-20.7034	-34.6439	-36.1534	-41.3757	-50.8875
	-0.73138	-6.14427	-10.1056	-13.4473	-19.8455	-35.0478	-36.7384	-42.0729	-51.348
	-0.631126	-6.71111	-10.1846	-13.553	-20.8442	-34.5998	-37.5968	-42.9554	-51.3846
	-1.06111	-7.14098	-10.0813	-13.6199	-21.2082	-35.6348	-37.9298	-42.9644	-52.0893
	-0.37852	-7.5867	-10.3181	-13.2343	-21.2719	-35.3541	-37.9164	-42.9289	-52.7496
	-0.093253	-8.40985	-10.5018	-13.6574	-21.5794	-34.9398	-38.0102	-44.0296	-52.871
	-0.849993	-7.55369	-10.0448	-15.0217	-22.457	-34.913	-38.2541	-43.3084	-53.6845
	-0.751288	-8.1576	-10.7071	-14.618	-22.3029	-34.9834	-38.5716	-42.6177	-54.1683
	-0.742586	-7.92276	-11.0393	-14.3141	-21.6977	-34.6907	-38.3306	-42.9772	-54.6134
	-0.499161	-7.73429	-11.0218	-15.0079	-22.5618	-35.2865	-38.2811	-43.4247	-55.6096
	-1.01867	-7.32838	-10.7653	-14.7769	-23.5872	-35.0748	-38.6404	-43.4829	-55.351
	-0.686916	-7.76468	-10.5946	-14.7011	-22.976	-35.7655	-39.357	-43.0504	-55.4403
	-0.964911	-8.35215	-10.7112	-14.5137	-23.2233	-36.6103	-39.5601	-43.1776	-55.8295
	-0.519783	-8.40913	-11.159	-14.6644	-22.6736	-37.1092	-39.2914	-43.3116	-56.6777
	-0.388535	-7.83144	-10.7586	-15.3303	-24.039	-37.1868	-39.7719	-43.5704	-57.524
	-0.709803	-7.99893	-11.858	-15.7922	-23.3453	-37.0191	-40.2516	-43.2812	-58.1317
	-0.48867	-7.95411	-11.6035	-14.4033	-23.4353	-37.834	-40.4868	-43.6462	-58.6963
	-0.331076	-7.21859	-10.5108	-14.2035	-23.0938	-37.3766	-40.7486	-44.4661	-58.7497
	-0.690014	-7.70615	-10.9244	-14.7427	-23.0816	-38.0292	-40.602	-44.7244	-59.3836
	-0.403555	-8.51904	-11.3806	-15.168	-23.5444	-38.0571	-40.2463	-44.72	-59.5877
	-0.210435	-8.17453	-11.1404	-14.2687	-23.3285	-38.0259	-40.403	-44.9509	-60.4463
	-0.522406	-8.51725	-11.0098	-15.1591	-23.3041	-38.6209	-40.6584	-44.8211	-60.9473
	-1.88986	-8.02289	-11.4144	-14.7956	-24.409	-38.1872	-38.9673	-45.6736	-60.2747
	-1.98212	-8.5318	-11.7638	-14.5983	-24.6034	-38.7311	-39.577	-45.4006	-61.8407
	-1.64655	-9.18864	-12.2105	-14.4995	-24.618	-38.8083	-39.2374	-45.0643	-62.6364
	-1.10725	-8.99123	-11.5636	-14.8176	-23.8031	-37.5458	-39.0761	-46.0312	-61.8371
	-2.30852	-8.98146	-11.4974	-14.4226	-24.0151	-38.557	-39.6074	-46.0163	-62.2164
	-2.70632	-8.84043	-12.2772	-15.4422	-23.87	-38.2139	-40.1936	-45.4342	-62.156
	-2.01479	-8.62788	-12.5736	-15.0798	-25.4985	-38.4342	-40.4091	-44.9594	-62.7464
	-2.37242	-8.96011	-12.2229	-15.3748	-25.6699	-39.4186	-40.7689	-44.9005	-64.371
	-2.05913	-8.80884	-12.9166	-15.3179	-25.761	-39.4469	-41.026	-44.4022	-64.5643
	-1.58039	-9.76871	-12.1338	-15.7911	-24.4919	-38.6742	-40.5978	-45.8264	-64.8955
	-1.87352	-9.78898	-12.9111	-16.3512	-23.9814	-39.3498	-40.7417	-46.7809	-65.5183
	-2.33629	-9.93358	-13.0436	-15.9455	-25.4282	-39.3275	-40.4156	-46.3509	-66.3667
	-3.58251	-10.6318	-12.6719	-15.616	-25.2471	-39.1951	-40.5724	-46.6019	-66.4846
	-3.22679	-9.82796	-13.0645	-17.3073	-25.3212	-38.8681	-40.9851	-47.241	-65.524
	-2.99779	-10.0949	-13.9042	-16.8816	-25.1201	-39.0253	-41.8693	-47.5596	-66.4449
	-4.17558	-10.7282	-13.7297	-17.3335	-25.0954	-39.785	-40.9656	-47.676	-67.1426
	-3.96732	-10.3121	-13.8682	-17.4693	-25.2597	-40.4468	-41.2302	-48.3031	-67.2762
	-2.77856	-10.7816	-13.7434	-18.0262	-26.0638	-40.1931	-41.5291	-48.9586	-67.1767
	-2.83197	-11.1595	-14.5873	-17.212	-25.7432	-39.7463	-41.9682	-49.7759	-68.7261
	-4.89977	-11.1061	-14.7306	-17.5715	-25.9611	-39.7228	-41.6004	-49.6412	-68.4061
	-3.37079	-11.413	-14.8154	-17.4041	-25.082	-39.8988	-41.786	-50.2472	-68.5803
	-3.65952	-11.5937	-14.1267	-17.5374	-25.748	-40.1003	-42.7104	-50.4353	-69.2339
	-4.25163	-12.2139	-14.8255	-18.4853	-26.4977	-40.0037	-42.5702	-51.305	-69.523
	-3.71519	-11.3143	-14.8347	-18.5785	-25.9318	-39.5893	-42.2609	-51.0059	-69.6739
	-3.14573	-11.3673	-15.2759	-19.1035	-25.472	-41.5332	-42.3423	-50.7185	-69.7531
	-4.0268	-11.4286	-15.401	-18.1585	-25.1052	-41.8148	-43.1397	-51.4617	-70.1469
	-4.13087	-10.9956	-15.3653	-18.764	-24.6451	-41.9906	-43.6525	-51.3553	-70.5618
	-4.06519	-10.7182	-15.2823	-18.2042	-24.9282	-42.0015	-43.5162	-51.9932	-71.298
	-4.31291	-11.6753	-14.2777	-18.8675	-24.7727	-42.4182	-44.6352	-52.0371	-72.2413
	-3.05107	-11.0842	-15.0225	-19.6202	-25.419	-41.5676	-44.5359	-51.5047	-72.5458
	-3.71805	-10.7176	-14.4402	-20.0044	-25.7211	-42.2676	-43.805	-50.9996	-73.3031
	-3.59491	-11.1967	-14.8108	-20.2048	-25.656	-41.9682	-44.0053	-51.5258	-73.336
	-3.69993	-12.4813	-14.1051	-20.4905	-25.1752	-42.4512	-44.7462	-51.6838	-73.5441
	-3.53685	-11.7952	-15.4845	-19.2933	-25.5024	-42.4916	-44.9734	-52.4962	-73.7919
	-4.08629	-11.132	-15.7553	-20.5894	-25.3537	-42.1904	-45.158	-53.086	-74.3575
	-3.66619	-11.4039	-16.2151	-20.9795	-26.2588	-42.551	-46.0659	-53.32	-74.5528
	-4.05279	-11.5135	-15.4935	-21.1148	-26.7067	-43.1201	-45.9682	-53.0853	-75.6004
	-4.34354	-12.181	-15.9059	-20.9242	-26.7496	-42.5346	-45.8643	-53.4843	-76.2094
	-4.46752	-12.1384	-15.8545	-20.2527	-26.901	-42.9395	-45.5148	-53.7753	-75.2786
	-4.39325	-12.1142	-15.7835	-19.7633	-27.1555	-43.7173	-45.3984	-54.4659	-75.6196
	-4.00594	-12.5657	-15.6175	-20.474	-27.749	-44.6171	-46.2344	-54.8283	-76.4012
	-3.61136	-13.1566	-15.7596	-20.3559	-26.9078	-44.153	-46.3952	-55.5276	-76.6768
	-5.0644	-13.5637	-15.9461	-19.6217	-26.9441	-43.8612	-46.2233	-55.8452	-77.2893
	-5.58201	-13.0058	-15.3143	-18.5088	-27.1082	-43.4299	-46.6162	-56.5413	-77.2697
	-4.68627	-13.0809	-15.6502	-19.019	-26.8158	-43.8142	-46.2701	-57.7556	-77.2215
	-4.98334	-12.9148	-15.4828	-19.2581	-27.2451	-43.8593	-45.2167	-57.273	-77.8444
	-4.48409	-13.4351	-15.8008	-19.1688	-27.5054	-44.3482	-46.4773	-57.9183	-78.1387
	-4.75374	-14.061	-16.3093	-18.919	-27.1184	-44.3479	-47.6064	-58.362	-78.0274
	-3.73963	-13.3856	-16.2638	-18.3634	-28.2494	-44.4118	-47.4539	-57.8927	-78.583
	-4.43784	-12.9267	-16.3052	-19.3534	-28.9546	-44.0366	-47.6794	-57.7793	-78.783
	-4.90537	-13.1068	-16.6337	-19.8279	-29.1024	-44.0294	-47.9219	-57.3058	-79.4054
	-4.98036	-14.8106	-17.1386	-19.6727	-28.4068	-44.3346	-47.5299	-57.9078	-79.0907
	-4.51735	-14.5657	-16.4925	-19.5342	-28.7062	-45.2085	-47.7117	-57.3398	-79.3329
	-4.02036	-14.0924	-14.616	-19.0122	-30.5166	-45.012	-48.6313	-57.0676	-79.4768
	-3.55199	-13.2847	-14.9045	-19.4629	-29.7354	-44.8641	-48.2327	-57.9669	-79.6287
	-4.6058	-13.435	-15.0993	-20.3491	-29.647	-45.1969	-48.3425	-57.5467	-80.0331
	-4.04361	-14.6108	-15.5746	-19.8847	-29.9576	-45.3568	-47.8329	-56.9805	-79.1122
	-4.52331	-14.9606	-14.2917	-19.5497	-29.5675	-45.7646	-47.3166	-56.6211	-79.4179
	-5.37148	-15.0965	-14.8054	-19.0949	-30.1786	-45.0938	-48.4535	-56.8219	-81.0044
	-5.34252	-15.0581	-13.8053	-19.6007	-30.2758	-45.4265	-48.6245	-57.1077	-80.9757
	-4.77711	-14.2112	-14.4515	-20.7317	-30.4594	-46.4758	-48.0592	-57.8292	-81.9886
	-4.47098	-13.9974	-14.3772	-20.9137	-30.1008	-44.4382	-48.1883	-58.5766	-81.4649
	-5.02053	-14.2215	-14.5026	-20.106	-30.6245	-43.8511	-48.9931	-58.3783	-81.8455
	-4.64097	-14.9443	-14.4388	-20.1027	-31.2323	-44.9034	-49.5381	-57.418	-82.5789
	-5.66462	-13.9534	-14.1986	-19.5046	-30.5469	-44.6769	-49.6453	-56.745	-82.5307
	-5.85798	-14.3224	-13.8613	-18.6908	-29.5119	-44.1474	-49.866	-56.6047	-83.7529
	-5.1705	-14.909	-13.7524	-19.1842	-30.3888	-44.1562	-50.23	-56.3671	-83.5984
	-5.46697	-14.4861	-13.2189	-18.7328	-30.5871	-44.3333	-50.0685	-56.4692	-83.5285
	-5.45171	-14.2537	-12.3735	-18.9047	-29.9781	-44.4147	-50.9485	-56.7446	-83.1243
	-5.49117	-14.8513	-13.0819	-19.0984	-28.8045	-44.5896	-51.4371	-56.9162	-83.75
	-5.19064	-15.7653	-13.1157	-20.2218	-29.0096	-44.6185	-51.6309	-57.6012	-84.096
	-4.86055	-16.3296	-13.7545	-19.7264	-29.1074	-44.2387	-51.7794	-57.8714	-84.1706
	-5.41523	-15.6608	-12.6773	-19.6357	-28.6708	-44.4459	-51.4737	-58.5519	-84.2222
	-5.58177	-15.5567	-12.4325	-19.3419	-28.3288	-45.2898	-50.8049	-57.907	-85.0986
	-6.12739	-16.1321	-12.3933	-18.7717	-29.4553	-44.7299	-51.1524	-58.7536	-84.4367
	-5.21413	-16.3438	-13.0594	-19.3872	-29.6057	-44.861	-50.7369	-58.8339	-84.2187
	-4.04349	-16.063	-13.6177	-19.9457	-30.2051	-44.6489	-50.741	-60.0401	-84.4879
	-4.69771	-13.8267	-13.2889	-19.88	-30.6939	-43.6374	-50.9564	-59.6717	-83.7446
	-4.29943	-13.2959	-13.1313	-19.6626	-30.099	-43.9009	-51.0544	-60.2289	-82.9128
	-4.32316	-12.9851	-13.4721	-19.7642	-30.1922	-44.3737	-52.6618	-60.5556	-83.4202
	-4.36607	-12.8811	-13.7523	-20.5736	-30.576	-44.7619	-51.9546	-60.5609	-83.1362
	-4.46394	-13.0701	-13.0854	-19.3131	-30.8134	-44.9502	-52.3747	-59.9868	-83.9024
	-3.58465	-12.1052	-14.1063	-18.9395	-30.1304	-45.5635	-52.0401	-59.9884	-83.3238
	-4.51604	-12.7622	-14.0646	-19.7732	-30.4915	-45.5083	-52.1586	-59.9484	-83.9764
	-3.96911	-12.9803	-13.7627	-20.5253	-30.8008	-45.4963	-52.7952	-59.7811	-84.5495
	-3.1257	-12.9808	-13.6814	-20.1168	-31.478	-45.2619	-52.9842	-59.6081	-84.654
	-3.87183	-12.4823	-13.9822	-19.1474	-30.4654	-45.2621	-53.09	-59.4245	-84.8973
	-3.49417	-12.1983	-13.8857	-20.4944	-31.2099	-44.9155	-52.6935	-60.8489	-85.6297
	-3.81592	-11.9258	-13.7247	-20.2433	-31.2717	-44.7852	-52.8324	-61.2318	-85.6261
	-4.37215	-11.9207	-14.5681	-20.6235	-30.7722	-44.3947	-53.5315	-60.452	-85.3775
	-4.19215	-11.4096	-14.0318	-20.863	-30.8008	-43.5797	-53.8671	-61.2072	-86.403
	-5.25537	-11.8556	-13.578	-19.9098	-30.3109	-42.9714	-53.4741	-62.0498	-86.2426
	-3.98138	-11.5857	-11.9633	-21.0663	-29.3959	-43.3517	-54.0419	-61.8762	-86.111
	-4.26319	-11.1273	-11.2653	-20.9688	-29.5004	-43.6259	-53.9104	-62.8962	-86.4229
	-3.76609	-11.0788	-10.3894	-20.3601	-29.3511	-43.2318	-53.1349	-62.5719	-86.702
	-4.33067	-11.5157	-11.9261	-20.9684	-28.9471	-43.2575	-53.5582	-63.0371	-87.29
	-3.67525	-9.92964	-11.5284	-20.9828	-28.8004	-42.1728	-53.8499	-64.2199	-87.5359
	-3.54829	-9.91284	-10.8778	-21.7452	-28.4859	-42.7726	-54.4359	-64.7279	-88.2608
	-4.12896	-10.2944	-11.1143	-21.2869	-28.1648	-42.1714	-54.1879	-64.2651	-88.9753
	-4.89095	-10.894	-11.6212	-21.5776	-28.5159	-41.7939	-54.461	-64.6757	-88.2593
	-4.859	-11.673	-12.0162	-21.463	-27.9537	-42.1099	-54.5743	-64.9584	-88.324
	-4.97177	-11.5412	-12.1309	-21.3997	-28.8712	-41.5546	-54.7645	-65.9398	-88.7513
	-4.82407	-11.0302	-12.4001	-21.4536	-28.6892	-40.8395	-54.2123	-66.265	-89.5729
	-4.86127	-10.9655	-12.5857	-21.8885	-28.0522	-41.6651	-54.9119	-65.9938	-90.1108
	-4.99025	-11.3675	-10.7841	-21.4052	-28.535	-42.3913	-55.3999	-66.9529	-90.5729
	-4.2738	-11.2651	-11.5077	-21.7716	-28.8576	-42.2518	-54.7052	-66.7269	-90.6123
	-4.36381	-10.9932	-11.832	-21.7154	-28.6882	-43.2288	-55.0934	-67.4249	-90.4154
	-4.51723	-12.0292	-12.144	-21.4753	-28.9421	-42.1399	-52.8537	-67.7903	-90.2593
	-4.51687	-12.4266	-11.9021	-22.26	-29.1195	-42.4407	-52.0269	-68.2312	-90.0922
	-3.43326	-11.3615	-11.993	-22.4715	-29.323	-42.8448	-52.8202	-67.9982	-90.3965
	-3.02211	-9.94526	-12.8	-22.0563	-29.0513	-42.5563	-53.5789	-68.5129	-90.5918
	-2.76175	-8.61107	-12.1167	-22.0436	-29.5968	-42.4161	-53.2789	-69.222	-90.702
	-2.4598	-9.12284	-11.773	-22.9733	-29.9698	-43.039	-53.179	-68.4449	-90.9899
	-1.7598	-8.76378	-11.7367	-22.8665	-29.5933	-43.6246	-53.5909	-69.1787	-91.3757
	-2.23366	-9.63174	-12.6032	-23.4463	-29.4685	-42.6761	-54.1178	-68.9608	-91.4396
	-2.84782	-9.85442	-12.7803	-22.8295	-29.9519	-42.8826	-53.7159	-69.7329	-92.0291
	-2.22758	-9.15824	-12.6512	-22.3548	-30.0249	-42.8621	-52.9527	-69.476	-92.1899
	-2.46576	-9.75262	-12.6633	-21.9415	-29.9461	-42.3561	-52.9261	-69.4095	-92.375
	-2.44144	-8.8303	-13.0731	-22.3384	-30.9679	-43.1042	-53.3012	-69.8805	-92.9478
	-2.58103	-9.07754	-13.3959	-22.5055	-31.2731	-42.5741	-53.3124	-70.5948	-92.7525
	-2.14186	-9.34337	-13.5209	-21.6011	-30.6793	-42.063	-53.7549	-70.6547	-92.6216
	-2.00394	-9.33563	-14.2937	-22.0337	-30.9614	-42.7211	-53.9662	-70.9611	-92.576
	-2.82839	-9.54245	-13.3092	-22.4758	-30.7152	-43.2566	-53.6772	-70.8766	-93.6036
	-1.93754	-9.3789	-13.582	-22.8318	-31.0248	-43.3982	-53.8136	-70.7815	-93.3727
	-2.01097	-10.0072	-13.7079	-22.4026	-31.9558	-43.7842	-53.575	-72.2807	-93.2619
	-2.26131	-9.18125	-13.6338	-22.7292	-31.6815	-43.8613	-53.0361	-71.6908	-93.8017
	-1.25805	-8.87095	-14.6646	-22.1184	-31.3587	-43.1792	-53.3612	-71.9207	-93.7754
	-1.63332	-8.93234	-13.955	-21.6815	-31.5879	-43.552	-53.8349	-73.3685	-93.9485
	-2.19313	-9.64223	-14.0728	-22.6733	-32.398	-43.6138	-53.3465	-73.8359	-94.012
	-1.83585	-9.1642	-13.0223	-22.393	-31.8057	-43.3498	-54.2398	-74.1421	-94.1304
	-2.23175	-9.61744	-13.2763	-22.1698	-31.3886	-43.1135	-53.2491	-73.8102	-94.2713
	-2.06152	-9.05107	-13.5293	-22.1507	-32.1364	-42.4176	-53.2434	-74.5302	-94.576
	-2.5107	-9.55938	-14.149	-22.7872	-31.4802	-43.0358	-53.6116	-74.7095	-94.8427
	-3.09554	-8.6845	-14.6541	-21.322	-32.0593	-43.4874	-54.2957	-73.576	-94.9098
	-2.75627	-9.0885	-13.6607	-23.4085	-31.5959	-43.0026	-53.6559	-74.0369	-94.736
	-2.66412	-9.55557	-14.2397	-23.092	-31.9023	-43.4562	-54.3331	-74.584	-95.0968
	-3.02365	-9.12331	-14.863	-23.03	-33.3291	-43.6228	-53.9908	-73.4724	-95.1983
	-2.10038	-9.46151	-14.793	-21.8868	-33.2033	-43.234	-54.0582	-74.6814	-95.0745
	-2.62633	-9.09256	-14.8079	-21.656	-32.2605	-43.3387	-53.5786	-74.8938	-95.2869
	-2.35465	-9.37222	-14.9804	-21.8216	-32.5574	-42.9703	-53.156	-75.3145	-95.2265
	-1.60447	-9.91391	-15.0723	-21.9331	-32.5527	-44.0453	-53.6126	-75.217	-95.7852
	-3.44852	-10.3369	-15.0333	-20.836	-32.3317	-44.1485	-53.3265	-75.225	-95.3517
	-3.00864	-10.2497	-14.7729	-18.3754	-33.4612	-44.356	-54.083	-76.1745	-95.8324
	-2.55028	-9.99986	-15.4173	-17.618	-33.6987	-44.3062	-54.058	-75.3742	-95.948
	-2.83149	-9.98794	-16.2654	-17.6539	-33.8902	-44.1214	-53.8335	-75.3941	-96.1648
	-2.9563	-10.7117	-15.5471	-18.2643	-34.2415	-45.6918	-54.2984	-76.0257	-96.5368
	-2.93437	-10.4188	-15.574	-18.3259	-34.1261	-44.8705	-54.5571	-76.9598	-96.5976
	-2.91661	-9.87278	-15.4319	-18.7542	-33.6653	-44.3063	-53.1398	-76.8803	-96.6896
	-3.30213	-10.0396	-16.1121	-17.6521	-33.5849	-44.9927	-52.6973	-77.0366	-96.5631
	-3.40083	-10.2351	-15.6049	-17.7308	-34.2635	-44.4264	-53.1607	-77.9034	-96.8044
	-3.23215	-10.3916	-15.4528	-18.0596	-33.5727	-45.5658	-52.9619	-78.3017	-97.0593
	-3.15944	-10.3596	-15.9721	-17.3893	-33.2955	-45.429	-53.0199	-78.8209	-97.2702
	-3.04893	-10.6201	-15.7748	-17.2862	-33.3525	-44.6206	-54.0423	-77.2217	-97.1073
	-3.38558	-10.2357	-15.7074	-17.3257	-32.8384	-44.4657	-54.1461	-75.1042	-97.2159
	-3.49871	-10.9167	-15.9872	-17.197	-32.7113	-45.4658	-54.5725	-74.8013	-97.5191
	-3.48714	-11.2713	-17.0124	-17.8952	-33.3106	-45.0376	-54.2027	-75.5088	-97.7021
	-2.9358	-10.472	-16.1324	-18.9064	-33.9906	-45.9596	-54.1871	-75.6547	-98.0511
	-3.82999	-10.4351	-16.5739	-18.3499	-34.2625	-45.2685	-54.366	-75.9094	-98.4907
	-2.82172	-10.9385	-16.2592	-18.7145	-33.8515	-45.0021	-55.395	-76.7041	-98.6512
	-3.04702	-10.5843	-16.3764	-18.2987	-34.6165	-46.0424	-55.0377	-77.1744	-98.5663
	-2.9017	-11.1762	-16.9653	-18.5555	-34.0004	-46.3248	-53.8071	-77.7194	-98.8731
	-2.61965	-10.9609	-15.7367	-18.4053	-32.6748	-45.8794	-54.2953	-78.4253	-99.1396
	-3.80293	-11.3211	-15.4102	-18.5605	-32.4812	-45.419	-54.2957	-77.297	-99.3249
	-2.41569	-11.2493	-15.6486	-18.7294	-32.8457	-45.6241	-54.1141	-77.8206	-99.5594
	-2.28027	-11.0305	-15.5263	-19.1166	-32.2291	-45.4035	-54.8681	-77.9081	-99.3021
	-2.98038	-11.2619	-15.7978	-19.9301	-32.7818	-45.6589	-55.3404	-78.4422	-99.8111
	-3.4571	-11.5334	-15.6623	-18.7168	-32.4303	-46.3638	-55.2766	-79.0446	-100.056
	-3.1071	-11.597	-15.9322	-19.1263	-32.4174	-46.1172	-54.6939	-79.5483	-100.351
	-3.31822	-11.6715	-16.3642	-19.1509	-33.1502	-45.8512	-54.8923	-78.8702	-101.156
	-3.37926	-10.2663	-15.5593	-20.0106	-33.721	-44.2076	-54.8208	-78.5503	-100.856
	-3.01555	-8.77773	-15.4719	-19.6162	-33.0607	-44.4783	-55.228	-78.4936	-102.15
	-3.76621	-9.54532	-14.831	-19.0307	-32.6873	-45.1147	-55.1118	-78.755	-102.079
	-4.15376	-9.81938	-16.2835	-19.2914	-33.8429	-44.4221	-55.0708	-78.3089	-101.723
	-4.13612	-9.28234	-16.396	-19.6476	-33.8088	-44.2529	-55.7128	-79.007	-102.835
	-4.18034	-8.82958	-15.9097	-19.8762	-33.8259	-44.8517	-55.8999	-78.8619	-100.488
	-3.65165	-9.65928	-15.3176	-19.7793	-33.6972	-44.6732	-55.2253	-78.7661	-99.4345
	-3.14739	-9.61767	-15.858	-20.1274	-33.6217	-45.0668	-55.2454	-79.1726	-100.568
	-3.14787	-9.90127	-16.1087	-20.7809	-33.5729	-45.3642	-55.2754	-79.164	-100.2
	-3.34135	-8.82481	-16.4721	-20.5624	-34.1564	-45.1386	-56.1005	-79.9057	-100.425
	-3.292	-9.11735	-16.6595	-20.4155	-34.4571	-45.4599	-55.8585	-79.165	-101.022
	-3.43922	-9.53566	-16.6343	-21.1887	-33.9761	-45.7145	-56.9167	-76.4165	-100.977
	-3.83309	-9.75775	-16.807	-19.9721	-33.9241	-46.0784	-56.8954	-75.3588	-101.311
	-3.88995	-9.70112	-17.3215	-20.5916	-34.0469	-45.1754	-55.8472	-76.4481	-101.152
	-4.01035	-8.89157	-16.0632	-20.4094	-34.1865	-45.468	-56.6377	-76.9117	-101.474
	-3.95146	-9.45746	-16.7003	-19.7403	-34.8079	-45.9696	-56.0824	-76.8983	-101.601
	-4.21122	-10.1079	-16.8528	-19.5281	-35.6452	-46.0242	-55.684	-76.7945	-101.853
	-4.46633	-10.1104	-15.9409	-20.023	-35.5189	-45.9767	-55.6976	-77.7424	-102.221
	-4.09904	-9.45233	-15.6806	-19.217	-35.3402	-45.6994	-56.3431	-78.5587	-102.281
	-3.40119	-9.90258	-14.3905	-19.2268	-35.5916	-45.8295	-56.5167	-78.1171	-102.647
	-4.58279	-9.42002	-14.7627	-20.0445	-34.5994	-46.2654	-56.0017	-79.0301	-102.641
	-3.96481	-10.068	-15.5363	-19.6185	-32.9378	-45.9561	-57.0289	-79.7027	-103.233
	-3.25719	-10.1807	-15.4375	-20.0842	-33.2936	-46.3411	-56.8786	-79.6157	-103.406
	-3.33658	-9.52982	-15.1949	-20.0797	-32.6462	-45.808	-56.7788	-79.8284	-103.652
	-3.18828	-9.1344	-15.1959	-19.5172	-30.3725	-46.569	-56.2995	-78.3924	-102.995
	-2.91291	-9.32001	-15.0085	-21.693	-30.9605	-46.5905	-57.2891	-77.5184	-103.604
	-3.31858	-10.1714	-15.3464	-20.8653	-31.2029	-46.3577	-57.7357	-77.5279	-103.181
	-3.32049	-10.2992	-15.7332	-19.9477	-31.5242	-46.6963	-57.0538	-77.765	-103.834
	-2.95404	-8.54908	-15.402	-20.4851	-31.342	-46.7895	-57.7595	-77.4377	-102.379
	-3.08982	-8.91613	-15.3612	-19.9066	-29.5216	-46.1576	-57.8199	-78.1088	-102.112
	-2.80693	-9.81413	-13.8791	-19.5762	-31.2174	-47.0988	-57.7644	-78.6329	-101.607
	-3.48988	-9.42861	-14.2886	-19.8149	-30.6214	-46.9202	-57.7114	-78.0619	-101.718
	-3.4	-9.76192	-14.2302	-20.0262	-31.1937	-45.0398	-58.0578	-78.3225	-100.518
	-3.70136	-10.0728	-14.3626	-19.6984	-30.1014	-44.2644	-57.9745	-77.6741	-99.7848
	-3.39821	-10.4478	-14.6053	-19.3139	-31.052	-44.6256	-57.9302	-78.2683	-99.7648
	-3.91701	-9.10007	-14.4478	-19.7119	-31.5875	-44.1156	-58.445	-78.8143	-98.2894
	-3.88697	-7.08197	-13.9249	-21.0155	-30.7635	-43.8753	-57.3108	-78.9045	-96.9527
	-3.88208	-6.35837	-14.9349	-20.3033	-31.6005	-44.5254	-57.8997	-78.2395	-97.7875
	-3.58919	-6.32488	-15.5486	-20.4062	-31.7907	-43.5696	-58.1379	-76.6128	-97.9995
	-3.9573	-7.49551	-14.6182	-19.834	-31.8976	-44.3848	-58.423	-76.1715	-97.123
	-3.26648	-6.8271	-14.3427	-19.4773	-31.1054	-44.4665	-58.1696	-75.4084	-97.7333
	-4.16544	-6.07108	-14.8689	-20.1379	-31.4231	-44.8951	-58.3289	-73.9397	-98.438
	-3.65403	-6.17956	-14.0422	-20.9139	-31.608	-45.1861	-58.0703	-74.6856	-98.0591
	-3.91856	-7.22407	-14.3468	-20.5635	-32.5242	-45.1153	-57.7858	-76.1778	-99.6209
	-3.52004	-7.28141	-14.4632	-19.9066	-33.3609	-45.0014	-58.5254	-77.0196	-98.5453
	-3.40727	-7.51125	-14.6488	-21.3324	-32.3331	-43.957	-59.1379	-75.7257	-98.9763
	-4.28298	-6.92342	-14.8076	-20.9732	-31.5037	-44.7822	-58.5481	-75.4814	-99.0603
	-3.78195	-6.86763	-14.6624	-21.2394	-32.4414	-45.5329	-58.9188	-75.0426	-99.3751
	-3.89746	-7.30418	-12.1497	-21.0365	-32.8081	-45.2011	-58.1895	-75.8548	-99.3317
	-3.2039	-7.15445	-11.2212	-22.1159	-32.7785	-45.7894	-58.3962	-76.6611	-99.7074
	-3.4726	-6.46972	-11.4099	-21.5877	-32.6692	-45.6051	-60.0951	-77.6973	-99.6939
	-4.7833	-6.38996	-11.8071	-22.2268	-30.6023	-44.5183	-59.2084	-77.2826	-99.4301
	-4.48385	-6.59369	-11.2787	-21.3268	-30.197	-45.4158	-58.612	-77.435	-99.9373
	-3.73533	-6.70527	-9.08557	-21.8816	-30.7555	-42.6714	-58.3575	-77.8416	-100.155
	-3.95599	-6.45744	-9.0994	-22.857	-30.0791	-41.3124	-58.9235	-77.6535	-99.3525
	-4.08152	-6.39116	-9.7454	-22.1396	-30.2153	-40.9424	-59.0385	-76.6742	-100.353
	-3.34695	-6.96014	-9.12336	-21.4545	-30.682	-40.2126	-58.5249	-77.0656	-100.35
	-4.33508	-6.95037	-8.99104	-22.3403	-29.9854	-40.4656	-59.0478	-77.4218	-100.194
	-4.25413	-7.15111	-8.69671	-21.7133	-29.4728	-41.0366	-59.1984	-77.4103	-98.7389
	-4.27714	-6.28959	-7.93103	-20.6362	-29.2381	-40.6162	-59.3456	-77.818	-98.4135
	-4.09451	-6.78359	-7.6578	-20.0222	-29.1077	-41.0264	-59.601	-77.5645	-98.5303
	-4.36404	-6.39187	-7.67664	-20.2983	-28.6609	-41.8145	-59.0776	-76.1748	-98.3413
	-3.24002	-6.81733	-7.98419	-20.8932	-28.5358	-39.8026	-58.8844	-75.1172	-98.6303
	-3.92893	-7.6754	-8.07026	-21.2719	-28.5643	-40.9068	-58.3057	-73.5136	-98.8145
	-4.29824	-7.7201	-8.28472	-20.6363	-28.3359	-41.964	-59.0866	-72.9301	-99.0679
	-3.61923	-7.33541	-8.32108	-21.0778	-27.3373	-40.8543	-59.2325	-73.4809	-99.4247
	-3.56868	-7.59445	-8.27101	-20.6709	-27.6328	-40.6639	-58.3098	-73.7991	-99.3302
	-3.61458	-6.94584	-8.34767	-21.9106	-28.0994	-40.7079	-58.7134	-72.9567	-99.5762
	-4.21909	-6.90233	-8.45614	-21.0812	-28.1237	-41.3173	-59.3913	-73.482	-99.9066
	-4.05839	-6.65187	-8.43743	-21.338	-28.2913	-40.9399	-59.0581	-73.7399	-99.7149
	-3.02318	-6.77906	-9.1261	-22.2434	-28.4781	-41.0262	-58.3593	-74.1143	-98.623
	-3.11771	-6.22236	-8.20962	-19.7497	-29.037	-40.852	-55.504	-75.0142	-98.9987
	-3.20545	-6.63697	-8.59705	-18.9365	-28.3807	-40.8601	-54.8195	-75.0381	-98.6655
	-4.12503	-6.85083	-7.93484	-18.8408	-27.9567	-41.0238	-54.9973	-74.0794	-99.0254
	-3.6327	-7.82405	-8.44065	-18.7103	-28.7566	-40.8248	-54.8176	-74.2546	-99.5554
	-3.83452	-6.83068	-9.43175	-18.6696	-29.1855	-40.7423	-54.777	-74.5319	-99.3624
	-4.558	-7.01426	-8.21582	-19.0911	-28.8515	-41.3251	-54.4057	-74.7582	-99.111
	-3.48786	-7.0201	-8.61839	-18.7413	-28.5283	-40.5437	-55.8353	-74.4474	-98.5631
	-3.91856	-6.94119	-8.52397	-18.4943	-29.349	-40.9484	-55.4169	-74.9627	-99.9934
	-4.04528	-7.10677	-8.27638	-18.1521	-29.062	-41.7806	-54.3656	-74.3499	-99.7285
	-3.99545	-7.29083	-8.65463	-18.2523	-28.4613	-41.5018	-54.1031	-74.7502	-99.7164
	-4.2024	-6.83616	-8.32907	-17.7977	-28.4804	-41.0924	-54.3783	-74.0992	-99.6577
	-3.31739	-6.17491	-9.02919	-18.1597	-29.3287	-40.4374	-55.194	-74.2885	-99.115
	-3.65546	-6.90674	-9.21658	-18.1797	-28.7117	-41.2064	-54.9653	-74.0142	-99.608
	-4.56515	-7.13848	-8.61553	-18.1145	-28.2011	-41.2814	-54.9796	-73.9794	-99.81
	-4.36977	-7.38023	-7.785	-18.1672	-28.745	-41.1525	-55.2256	-74.2484	-99.7269
	-4.298	-6.51025	-8.91665	-18.4791	-28.8161	-41.7093	-54.6389	-74.1945	-99.1026
	-3.73474	-7.05229	-8.09446	-18.0913	-28.6956	-41.7374	-54.8978	-73.8201	-99.6796
	-4.35761	-6.53778	-7.91946	-18.6811	-29.0143	-41.6954	-55.3523	-74.547	-99.8142
	-4.46847	-6.99841	-9.10417	-17.7799	-29.1432	-41.3562	-55.77	-74.7113	-99.3331
	-4.63453	-4.92715	-8.66905	-17.9991	-30.048	-41.9375	-56.0737	-74.5742	-99.8848
	-4.21682	-3.64326	-8.55628	-18.3818	-29.68	-42.2169	-55.539	-75.0317	-99.7972
	-3.80793	-4.12248	-5.84069	-17.9463	-29.6036	-42.187	-55.9957	-76.2275	-100.496
	-3.9523	-4.35876	-2.40556	-17.691	-29.4658	-41.2742	-55.0907	-75.6619	-100.443
	-3.96016	-4.22441	-1.45689	-17.9	-28.7305	-40.8298	-55.4024	-75.9195	-100.216
	-0.838907	-4.61685	-1.62164	-16.705	-29.5486	-41.124	-55.7356	-76.3589	-100.762
	0.027029	-4.41741	-1.36963	-17.405	-29.4318	-40.7968	-55.6355	-76.5465	-100.545
	-0.15846	-4.49954	-1.50744	-17.1623	-29.8574	-41.1606	-56.2742	-76.4884	-100.659
	-0.017317	-4.69934	-0.882539	-16.9205	-29.6482	-41.2152	-56.2826	-76.2826	-101.161
	-0.622542	-3.9786	-0.925456	-17.6379	-29.6103	-40.3691	-56.3775	-76.7885	-101.853
	-0.429066	-4.36209	-1.46822	-16.6731	-29.7565	-40.9077	-56.2487	-76.176	-101.184
	-0.380785	-4.40716	-1.76028	-15.5679	-30.4972	-39.8598	-55.8987	-77.0378	-101.408
	0.309079	-4.18674	-0.537072	-12.8294	-30.1049	-40.3632	-55.6134	-77.6365	-101.135
	0.409572	-4.07373	-1.07947	-14.0592	-29.6358	-40.1009	-55.7869	-77.2627	-101.04
	0.617711	-4.04488	-0.87038	-14.1012	-30.439	-40.388	-55.7873	-77.7278	-102.015
	-0.60025	-4.16874	-1.5513	-14.1684	-30.5826	-39.7681	-56.2809	-77.5503	-102.799
	-0.994118	-4.93191	-1.22551	-14.1191	-30.3168	-40.1981	-56.4652	-78.2718	-102.489
	0.4867	-4.6749	-2.09478	-13.2004	-29.0848	-40.3071	-56.8603	-79.0624	-101.644
	-0.596435	-5.03467	-1.52341	-12.9902	-29.277	-40.1895	-56.4953	-79.1809	-101.336
	-0.766309	-5.3749	-0.808273	-13.0157	-28.2947	-40.7651	-56.0838	-79.1471	-101.646
	-0.730665	-5.65015	-1.38227	-12.8995	-26.7026	-40.1571	-56.8475	-79.1997	-101.822
	-0.734003	-5.53368	-1.27295	-12.5133	-26.7684	-40.102	-56.2353	-79.2553	-102.118
	-0.614913	-5.34009	-1.55572	-13.5461	-26.7167	-38.8037	-55.658	-78.3611	-102.486
	-0.571521	-5.06781	-0.869785	-12.9147	-26.675	-37.8774	-56.1129	-79.461	-101.012
	-0.552685	-5.25175	-1.6909	-12.5416	-24.0933	-37.9403	-56.3973	-79.6224	-101.81
	-1.0089	-5.45215	-1.74919	-12.8505	-22.7842	-37.437	-55.9803	-79.0354	-102.133
	-0.266464	-5.40374	-1.02082	-13.0756	-23.128	-37.4814	-56.9956	-79.0112	-101.411
	-1.25232	-5.27071	-1.25197	-13.0586	-22.8125	-37.2746	-56.5466	-78.7203	-101.542
	-0.589998	-4.78314	-1.73763	-12.189	-23.1304	-37.5661	-57.155	-78.6843	-101.901
	-0.911148	-5.60378	-1.48133	-12.3054	-23.268	-37.2626	-57.5253	-78.9944	-101.342
	-0.245126	-2.54713	-1.79843	-12.5262	-23.8466	-37.3154	-57.2133	-79.2335	-101.467
	-0.593097	-1.05165	-1.57062	-13.0946	-23.313	-37.4903	-57.2711	-79.9211	-102.585
	-0.662835	-0.32388	-1.78507	-13.3085	-23.5215	-37.624	-57.2429	-79.4821	-101.981
	-0.970991	1.01031	-1.33005	-12.4626	-23.4201	-38.0576	-57.3709	-78.8295	-101.446
	-0.571521	1.12451	-1.98499	-13.082	-23.025	-37.4304	-57.5402	-78.9951	-101.088
	-1.4619	0.951183	-1.63904	-13.4233	-23.6119	-37.7621	-56.9351	-80.0035	-100.42
	-0.782283	0.70895	-1.34793	-13.1877	-23.0714	-37.5709	-57.1008	-80.7643	-100.279
	-0.076445	0.670326	-1.08973	-12.8148	-22.9034	-37.4455	-56.3873	-79.8744	-101.252
	-0.466735	0.820887	-1.53736	-13.3624	-23.6388	-37.9055	-55.968	-78.0212	-101.175
	-0.398667	0.399363	-2.35239	-10.2074	-23.293	-38.0576	-56.5651	-77.8125	-101.327
	-1.61866	0.818861	-1.61627	-9.32273	-23.5615	-38.0245	-56.525	-77.8755	-101.249
	-1.20142	1.15944	-2.58902	-9.42335	-23.1966	-37.6087	-56.1551	-76.3479	-101.877
	-0.545414	1.79173	-1.98558	-9.04796	-23.1669	-37.8491	-55.6704	-77.183	-101.608
	-0.290902	0.376356	-1.9987	-8.35475	-23.4502	-37.8041	-56.5892	-77.4356	-101.187
	1.25965	0.292314	-1.98582	-9.39474	-23.7226	-33.3589	-57.2369	-77.8082	-101.421
	1.3251	0.290406	-1.45033	-9.08777	-23.6984	-32.8628	-57.2944	-78.33	-101.707
	1.4604	0.543726	-1.50314	-8.9421	-23.3705	-32.9951	-56.5916	-77.9415	-101.304
	0.909654	1.11522	-2.4232	-8.66327	-24.2227	-32.9531	-56.4936	-78.3137	-102.416
	0.77924	0.457299	-2.09478	-9.17694	-24.0447	-32.2092	-56.4806	-78.1839	-101.579
	1.21686	1.23001	-2.26251	-8.79225	-24.0968	-32.0337	-56.4364	-78.0703	-101.331
	0.977008	1.37223	-1.26413	-9.30318	-24.0143	-32.0886	-57.035	-76.446	-102.18
	0.947802	0.163687	-1.14158	-8.97619	-23.9472	-32.5727	-56.253	-76.59	-101.411
	0.030129	0.900639	-2.37039	-9.02209	-24.3997	-32.7484	-56.4982	-76.961	-102.07
	0.480382	0.438941	-2.363	-9.45911	-24.271	-32.3534	-56.7135	-77.7217	-102.626
	1.01992	1.25755	-0.642214	-9.08896	-23.7969	-33.0115	-56.8739	-77.1817	-102.524
	1.8594	1.26947	-0.565444	-8.75017	-23.9572	-32.4747	-57.1269	-77.369	-102.256
	1.77273	1.11677	-1.14838	-9.57617	-24.4562	-32.4427	-57.4909	-77.1518	-102.474
	0.934689	0.975502	-1.25936	-9.03162	-24.4119	-31.6518	-57.3994	-77.0848	-102.877
	0.590532	1.10473	-0.498329	-9.16526	-24.1355	-32.3024	-57.6334	-77.3361	-101.966
	1.0049	0.611556	-0.168835	-8.64777	-24.4105	-32.725	-58.1924	-77.8621	-101.981
	1.57115	-0.394571	0.471796	-9.10887	-25.1226	-32.5106	-58.0423	-78.7416	-102.258
	0.724404	1.44888	0.112858	-9.15083	-24.7325	-32.3624	-56.6495	-78.7295	-102.566
	1.70502	0.678194	0.226582	-9.1413	-24.7156	-32.5221	-56.9725	-79.1763	-102.16
	1.76915	0.326169	-0.352775	-9.93821	-24.8139	-33.2106	-57.1445	-78.403	-101.968
	1.20112	1.57763	-0.061188	-10.1469	-24.6123	-33.3308	-57.1507	-77.922	-102.32
	1.29804	1.38892	0.209298	-8.8701	-24.7652	-33.1839	-56.8836	-78.7328	-102.588
	0.692575	0.952375	0.503625	-9.25109	-24.0109	-32.9016	-57.3876	-79.517	-102.571
	2.20808	0.810278	0.610437	-9.46686	-24.3664	-32.0325	-55.6878	-78.6568	-102.718
	0.783054	1.22823	-0.914249	-9.65533	-24.5616	-29.7145	-54.1611	-78.9642	-102.767
	0.516026	1.50908	-0.608597	-9.33179	-24.5055	-27.566	-54.5551	-78.2311	-102.581
	0.987976	0.295413	-0.465307	-9.55197	-24.1958	-26.6798	-54.3543	-78.3284	-102.515
	1.02159	0.367296	-0.134741	-9.22331	-24.3332	-26.9471	-54.2617	-77.3611	-103.479
	0.976174	1.26101	-0.196491	-9.98256	-24.5621	-26.4576	-54.5112	-77.0342	-102.367
	1.44359	0.493896	-0.059042	-9.66844	-24.0828	-27.419	-54.7763	-77.6021	-102.697
	1.21257	0.489009	-0.479136	-9.48915	-23.9459	-27.237	-54.5825	-77.9118	-103.71
	1.19194	0.732435	0.008311	-9.88123	-25.036	-27.4727	-53.987	-77.5266	-102.857
	0.815479	0.851167	0.783053	-10.2764	-24.3736	-26.5423	-54.6762	-75.7179	-103.048
	1.69512	0.857247	0.184621	-10.2014	-25.0575	-27.5174	-54.9048	-76.4552	-103.798
	1.51309	1.43613	0.272718	-10.1968	-24.9566	-26.8122	-54.2332	-76.3161	-103.357
	1.46612	1.03546	-0.413571	-9.98983	-24.6295	-27.5566	-54.6882	-76.75	-102.159
	1.32319	0.682843	-0.041639	-9.25812	-23.9755	-27.2649	-54.2998	-77.2945	-103.679
	1.27158	0.949753	1.02529	-9.98685	-25.135	-27.4353	-54.0857	-77.8088	-103.074
	0.380723	1.04166	0.379052	-8.8416	-24.9685	-27.8653	-54.5136	-76.9045	-103.739
	0.912039	1.24515	-0.445161	-5.36844	-24.8555	-27.7874	-54.1183	-77.0737	-102.534
	0.688045	1.15694	-0.134979	-5.39872	-24.7075	-27.0769	-54.0159	-77.4665	-104.189
	1.20827	1.26625	0.502433	-5.25925	-25.0074	-27.1743	-53.8336	-78.1742	-104.307
	0.956266	0.803602	0.536766	-4.89399	-25.3627	-27.3416	-54.2517	-77.6141	-102.308
	1.1706	0.896824	0.416484	-5.29024	-24.7838	-27.3601	-54.1072	-77.6265	-104.494
	1.30602	0.732792	0.083294	-5.55083	-25.1038	-26.9865	-54.9469	-78.4626	-103.164
	0.706999	1.05346	0.40206	-5.58159	-26.1727	-27.5149	-54.2121	-77.9047	-98.8142
	0.409095	1.32777	-0.575695	-5.12073	-25.0466	-27.1204	-53.8533	-77.3234	-96.7085
	1.49378	0.872625	0.27391	-5.39407	-25.7856	-28.3202	-54.171	-76.6837	-96.0548
	1.20768	1.24503	-0.129018	-5.48193	-24.7701	-27.7176	-53.7162	-77.5659	-96.7792
	1.34799	0.430596	-0.156436	-5.47633	-25.3	-27.0865	-54.4744	-77.5983	-97.0479
	1.59761	1.35948	0.337448	-5.13539	-25.3068	-27.5369	-54.5524	-76.6097	-97.3377
	1.36194	1.03868	-0.185881	-5.42817	-25.0108	-27.6765	-54.5681	-78.5063	-96.8173
	1.10945	1.00709	-0.324998	-5.09521	-25.6419	-27.9775	-54.5151	-78.1356	-96.3704
	0.450342	1.10818	0.284161	-5.18176	-24.9872	-28.3243	-54.7243	-78.7179	-97.0898
	0.655262	0.900997	0.707593	-5.29739	-24.827	-27.4814	-54.9055	-78.9031	-97.2465
	1.08513	1.32955	0.487652	-5.33399	-25.8064	-27.7043	-55.1271	-79.5637	-97.9064
	0.793665	0.709427	0.711764	-5.35068	-25.8882	-27.2612	-55.3423	-79.2659	-97.332
	1.31187	1.90867	0.452366	-5.3806	-26.3165	-27.1508	-54.4583	-78.8749	-97.8644
	1.09288	0.60643	0.622953	-5.97271	-25.6655	-28.466	-54.834	-80.1202	-98.0637
	0.905244	0.457776	-0.381504	-5.71021	-26.0901	-28.0793	-54.912	-79.237	-98.449
	1.04484	-0.094759	-0.176702	-6.00025	-26.4686	-27.0697	-54.7695	-79.5268	-98.0952
	0.61795	0.844134	-0.057017	-5.54237	-25.9254	-27.0185	-55.2411	-78.9232	-97.3762
	0.604837	0.383508	0.151243	-5.04598	-25.8597	-27.1597	-54.8793	-79.4921	-97.7912
	1.17895	1.3112	-0.300799	-5.89105	-25.6613	-27.2315	-54.4984	-78.4273	-97.4888
	1.24618	0.683558	0.267353	-5.08639	-25.8193	-27.3363	-54.3886	-77.7794	-98.4726
	1.47995	0.868691	-0.3306	-5.82108	-25.1763	-26.781	-55.1047	-77.8056	-98.6264
	2.02927	1.31084	-0.308787	-5.89177	-24.1755	-26.9808	-54.714	-78.4744	-98.2182
	1.12113	1.20164	0.242795	-5.57122	-24.0069	-27.549	-54.711	-78.3882	-98.8573
	1.36825	1.66179	0.679578	-6.22854	-23.681	-27.2998	-55.3184	-79.5389	-98.3249
	0.488011	1.25612	-0.180994	-6.29851	-24.4714	-27.4122	-55.4723	-79.2789	-96.5121
	0.824658	1.0605	0.606502	-5.93981	-24.5316	-26.5009	-55.4733	-79.1735	-95.827
	0.932663	0.732912	0.550952	-5.96699	-23.5947	-27.3982	-55.2744	-79.6356	-95.3252
	0.807016	1.26578	0.253286	-5.84528	-24.3136	-27.9009	-55.0997	-79.1262	-95.0906
	1.36194	0.916613	0.02798	-5.49075	-25.2478	-27.0579	-54.7961	-79.1207	-95.6175
	0.817625	0.372184	-0.223552	-5.79473	-24.3738	-27.2754	-54.8222	-79.341	-94.5591
	1.25059	0.476015	-0.344072	-6.67056	-24.7431	-27.2869	-55.1218	-79.5139	-92.207
	1.29041	1.33253	0.421967	-6.8098	-24.6094	-27.6896	-54.9053	-80.8072	-91.4521
	1.21888	1.19211	0.236716	-5.68208	-24.5646	-26.6784	-55.4658	-81.1603	-90.8564
	1.44073	1.09137	0.910249	-6.58652	-24.5243	-27.4499	-55.678	-79.4107	-90.2104
	1.05092	0.469935	0.173297	-6.4294	-23.8681	-27.5213	-55.1878	-79.2311	-91.248
	1.01694	1.90104	0.234093	-5.97116	-23.738	-26.2781	-55.2179	-79.9463	-91.4035
	0.800817	1.39035	0.23016	-5.25543	-25.0158	-27.5264	-54.7988	-80.6757	-90.8589
	1.26013	1.4192	-0.593816	-6.19742	-24.6243	-28.0528	-55.9609	-79.7195	-90.5778
	1.3251	0.70597	0.016059	-5.8814	-24.5124	-27.0317	-55.7385	-79.7211	-90.7331
	1.21388	1.10008	0.550593	-5.89725	-23.9154	-28.1049	-56.0179	-80.2926	-91.1402
	1.80873	1.30142	0.519003	-5.87294	-24.6652	-27.5144	-55.3389	-80.0208	-91.1869
	1.41701	1.49311	0.747765	-6.26597	-24.7557	-27.7981	-54.9796	-79.9776	-91.162
	0.956385	1.56475	0.376906	-5.9273	-24.0593	-27.6219	-54.9589	-80.386	-90.6233
	1.01384	1.32896	-0.117931	-6.67199	-23.8159	-26.3025	-52.3151	-80.4939	-90.5587
	1.7533	1.22024	0.993814	-6.18848	-24.4715	-27.4417	-52.272	-80.4112	-91.6002
	1.08251	1.67753	0.307168	-6.41462	-24.0934	-27.7062	-51.4644	-80.5979	-90.8392
	1.21805	1.10961	-0.277672	-6.39698	-24.4855	-27.6646	-51.6652	-80.9456	-90.2592
	1.62312	1.1809	-0.345859	-6.43322	-24.804	-26.9297	-52.1987	-81.712	-89.8479
	1.61335	1.37771	0.158992	-6.81946	-24.7191	-27.3749	-52.4062	-81.4299	-90.045
	2.20844	0.923884	-0.434791	-6.67212	-24.7078	-27.9544	-52.2736	-80.3597	-91.0617
	2.01973	1.081	0.038232	-7.02176	-25.2806	-27.4854	-51.8081	-79.6035	-90.888
	1.4058	2.08212	-0.59477	-6.14163	-24.4633	-27.8235	-52.4696	-81.0518	-90.807
	1.04508	1.5762	-0.161324	-6.64756	-24.9982	-27.8866	-51.9758	-81.7364	-92.6422
	1.43644	0.897539	-0.447664	-6.87787	-25.2882	-27.3632	-50.7749	-81.8541	-92.6044
	0.973194	0.877512	-0.046168	-6.25512	-25.3638	-27.5677	-51.5146	-82.3783	-93.4602
	1.56507	1.19187	-0.713501	-6.26621	-24.9723	-27.2501	-51.1515	-82.5569	-93.0082
	1.61931	1.41324	0.295844	-6.80408	-24.8632	-26.899	-52.007	-82.4168	-93.5163
	0.49123	1.06682	0.063744	-6.78584	-25.1351	-27.8428	-51.0134	-81.6816	-91.3532
	1.3766	0.970853	0.531521	-6.5423	-25.2304	-28.0017	-51.9511	-81.4833	-91.269
	1.21793	0.814689	0.343765	-6.93616	-25.4657	-26.7061	-51.7924	-82.2739	-93.006
	1.04078	0.014436	0.823703	-7.52863	-25.0788	-26.8417	-52.423	-82.1222	-92.8614
	1.35431	0.465882	1.38387	-7.49835	-25.2241	-26.7345	-52.0866	-82.026	-92.3119
	1.74484	0.907672	0.071254	-6.58795	-25.0854	-27.8639	-51.9068	-82.7345	-93.1781
	1.06844	1.28461	-0.198399	-6.97455	-24.927	-27.4033	-51.8588	-84.1528	-93.6291
	1.24308	1.70232	0.571098	-7.25517	-24.8448	-27.1495	-52.4756	-84.1126	-93.7966
	1.3642	0.98182	1.04519	-7.3131	-25.2142	-27.6868	-52.4792	-83.4501	-95.3886
	1.09836	0.849021	0.27081	-6.12196	-25.1745	-27.8053	-52.4172	-84.6579	-96.3712
	1.56078	0.363601	0.688877	-6.52823	-25.0133	-27.4864	-51.8587	-84.6273	-95.2603
	1.35884	1.01794	1.17978	-6.79037	-25.4092	-27.1417	-51.7496	-85.337	-95.4295
	0.662296	0.908387	0.685897	-8.34724	-25.0809	-27.103	-51.0719	-85.1872	-96.0357
	1.39436	0.747693	1.0738	-8.08522	-24.7959	-28.0339	-51.2534	-84.6096	-96.1769
	0.912754	1.79018	0.601854	-7.01556	-25.3636	-24.2421	-51.6813	-84.4271	-94.3144
	1.38459	0.369561	1.03327	-6.98361	-24.9839	-21.1564	-51.8707	-81.7677	-92.3398
	1.5324	-0.692475	0.411835	-7.08887	-24.4032	-21.8428	-50.8472	-81.3268	-92.7912
	2.33719	0.708831	-0.065598	-7.17327	-25.3357	-22.2735	-51.7484	-81.7029	-93.863
	0.818102	0.534547	0.450339	-6.3158	-25.6613	-21.7637	-51.6256	-81.845	-93.5118
	1.44574	0.990164	0.909414	-6.94427	-25.802	-22.3438	-51.3622	-81.6802	-94.3409
	1.63349	0.483525	0.259724	-6.13794	-25.3948	-22.2586	-52.1753	-80.8041	-94.4163
	1.4157	1.34493	0.84814	-6.08668	-25.4028	-21.8277	-51.6056	-81.2805	-94.6229
	1.72147	0.902427	1.20207	-6.45098	-25.8107	-21.3501	-52.1863	-81.9819	-94.5366
	0.620453	0.919712	0.855532	-6.98313	-25.5086	-21.1055	-52.2957	-82.2348	-95.0339
	1.60715	0.868214	0.554171	-5.6313	-25.8229	-21.7804	-51.7507	-82.8975	-95.071
	1.62598	0.798476	0.485506	-5.27367	-25.9048	-21.5041	-52.1842	-82.5611	-94.9617
	1.13591	1.25529	0.557866	-5.76517	-25.4314	-22.0106	-52.3149	-82.7634	-94.1519
	1.48067	2.04481	0.401941	-5.93111	-25.5327	-22.36	-52.4148	-82.9607	-95.4517
	1.59451	1.55164	0.496711	-5.44545	-25.5504	-21.7145	-52.5386	-82.4627	-95.0376
	1.5367	1.01568	0.612702	-5.83717	-25.5406	-21.5223	-52.4843	-83.1536	-95.0344
	1.08728	0.936401	1.15832	-6.36885	-25.6762	-22.2427	-52.689	-80.8238	-94.7814
	1.31008	0.582469	0.920978	-6.63957	-26.0987	-22.2612	-51.9466	-80.2654	-94.9033
	1.52132	0.963939	0.904287	-6.31723	-25.6286	-21.9193	-52.6	-80.3857	-93.1764
	0.982134	0.752104	0.624623	-6.84068	-26.0544	-22.0988	-51.9707	-80.7243	-93.1295
	1.46708	0.752342	0.425543	-6.91447	-24.8552	-22.7761	-52.1199	-80.6901	-93.3919
	1.82566	0.956429	0.787343	-6.93605	-24.9503	-21.544	-52.9002	-81.4587	-93.081
	2.2454	0.634564	1.0223	-5.94053	-25.5694	-22.1222	-52.5463	-80.27	-92.8687
	1.15892	1.39524	0.348176	-7.01246	-25.5086	-22.5469	-52.6549	-79.3581	-94.3145
	1.3468	0.939859	0.125136	-6.67009	-25.23	-21.7363	-52.5376	-78.6851	-95.3129
	1.56888	0.426305	0.494803	-6.31294	-25.3502	-21.3334	-51.9191	-79.36	-94.7481
	0.989168	1.46056	0.632014	-6.15785	-25.5877	-22.3059	-52.4923	-79.6811	-94.4708
	0.530331	2.07151	1.13484	-6.16965	-26.0774	-21.5227	-52.6439	-79.9457	-95.9182
	1.03316	1.30738	-0.021134	-7.40251	-25.2162	-20.7302	-52.3629	-79.8485	-95.1243
	1.08346	0.680697	0.475969	-7.06646	-26.2624	-21.5301	-52.8008	-79.4934	-95.2638
	1.31795	1.37032	0.751343	-6.00144	-25.7277	-21.9133	-52.5695	-80.1045	-95.6049
	1.35443	1.60445	0.597086	-6.5957	-25.2496	-22.1924	-52.4477	-79.2024	-96.2405
	0.973551	1.63223	0.559296	-7.61315	-25.9971	-22.234	-51.954	-78.8294	-95.7526
	1.22091	1.07945	0.742879	-6.85045	-25.6479	-22.9458	-52.1779	-78.8432	-96.2124
	1.74519	1.27329	-0.022088	-6.65566	-25.4513	-22.2155	-52.6602	-78.8708	-95.4228
	0.886171	1.30774	0.883545	-6.94904	-26.0799	-21.8184	-52.423	-76.8948	-95.6971
	1.19659	0.751627	1.34536	-7.52625	-25.8409	-21.9489	-52.4553	-76.1504	-96.1276
	1.60429	1.32645	1.18038	-6.74662	-25.7472	-21.2737	-51.8923	-76.2932	-96.0278
	0.872104	0.717414	0.883904	-6.62824	-25.0375	-22.5645	-52.2183	-76.1143	-96.2344
	1.02398	0.615609	0.481333	-6.35907	-25.39	-22.0623	-52.1026	-77.1601	-95.6189
	1.25477	1.45007	0.656095	-6.68809	-26.0008	-21.9522	-52.4144	-77.2615	-96.2569
	1.40628	1.49633	0.778164	-5.9782	-25.6272	-22.2105	-52.1771	-76.4825	-96.1499
	1.33368	1.15384	0.683751	-6.81636	-25.2465	-21.7278	-51.8714	-77.5275	-95.5794
	1.52966	1.0121	0.079003	-6.78048	-25.9411	-22.0786	-51.888	-77.4138	-96.0753
	1.51846	1.42528	0.361886	-6.7974	-25.511	-21.3732	-52.4216	-77.9673	-95.565
	1.31795	1.35781	1.04412	-6.35478	-25.9887	-21.1955	-52.8253	-77.4309	-96.1159
	1.00359	1.2442	0.728931	-7.2585	-26.2613	-21.6029	-52.3205	-77.5306	-96.1537
	1.67975	1.55748	0.657882	-6.98325	-26.7746	-21.4557	-52.6756	-77.9797	-95.9819
	1.39686	0.858081	0.515427	-6.97741	-26.4144	-22.1502	-52.6276	-77.9967	-95.7459
	1.20363	0.825179	0.341143	-6.95118	-25.9701	-21.9557	-52.7043	-78.6858	-96.1179
	1.35264	1.12833	-0.191723	-6.95059	-25.715	-22.6243	-52.8718	-78.7089	-96.2465
	1.88133	1.44543	0.228728	-6.73077	-26.365	-22.289	-53.3564	-77.6447	-95.8467
	1.3518	0.662697	-0.090037	-6.25524	-26.4139	-22.4479	-52.8122	-78.8366	-95.867
	1.15856	0.981224	-0.548277	-6.42619	-25.7221	-22.1731	-49.7259	-78.6544	-95.7408
	1.39567	1.33361	0.350918	-7.01007	-25.8437	-21.7364	-47.7924	-78.4632	-96.3605
	1.88002	1.06479	0.179376	-6.23581	-26.5519	-21.9505	-48.1166	-75.749	-96.4289
	1.6807	0.519408	-0.082408	-6.9252	-26.3357	-23.1396	-47.4628	-76.0051	-96.4515
	1.47769	0.937355	0.250544	-7.81819	-26.4276	-23.151	-47.0622	-75.4758	-96.4484
	1.54862	0.807536	0.142779	-6.84866	-26.1898	-22.0217	-47.0743	-75.2491	-96.8786
	1.0713	0.904334	-0.213061	-6.99875	-26.2428	-21.9779	-46.7843	-75.1086	-96.1921
	1.21805	1.14597	-0.477109	-7.32514	-26.0695	-22.0797	-45.457	-74.3382	-93.1464
	1.67486	0.700248	1.0204	-7.28592	-26.3697	-21.5208	-41.2223	-73.4096	-92.6979
	0.982253	0.455034	0.360575	-6.56435	-26.3043	-22.1821	-42.595	-73.8461	-92.1664
	1.13317	0.832808	-0.420127	-6.77666	-26.3809	-22.4122	-41.9412	-73.6113	-92.1453
	1.53992	1.07862	-0.348959	-7.32193	-26.6958	-22.6213	-41.6292	-73.8405	-91.6294
	1.01206	0.716341	0.236835	-7.09698	-26.5325	-22.1416	-41.3609	-73.1919	-91.7455
	0.934332	1.7481	-0.333105	-6.8762	-26.978	-22.7766	-41.4053	-73.0212	-91.8906
	1.7713	1.1449	0.020708	-7.77575	-27.2094	-22.8104	-41.606	-73.9025	-91.6477
	1.11183	-0.018942	0.312414	-7.86373	-26.4751	-22.3837	-41.9511	-74.0868	-91.8662
	1.74937	0.500691	-0.387106	-7.78505	-26.5283	-22.9438	-41.0618	-74.3896	-91.7818
	1.35323	1.4093	0.458445	-7.74786	-26.448	-22.3136	-40.9352	-75.4627	-90.2296
	1.13591	1.498	0.764932	-7.96184	-26.3713	-22.6311	-41.01	-75.0505	-87.9313
	1.55422	1.71925	0.132407	-7.81724	-26.6844	-22.5647	-41.2179	-74.7308	-88.162
	1.31318	1.3857	-0.034009	-7.04262	-26.5379	-22.5126	-41.6634	-74.9364	-86.9661
	1.99553	1.06002	0.539985	-7.95194	-26.1633	-21.768	-40.9825	-75.4733	-86.9027
	1.48043	1.35399	1.13114	-8.06138	-25.9427	-22.3976	-40.8649	-75.2041	-87.178
	1.29101	0.882877	-0.170981	-7.31286	-26.5299	-22.2995	-41.0371	-75.8293	-86.6424
	0.925152	0.653518	-0.142371	-7.25362	-26.289	-18.859	-40.5529	-75.985	-87.578
	1.52001	1.21547	0.47132	-7.889	-26.3163	-16.9621	-36.6175	-75.7713	-87.0016
	1.03149	1.37831	0.258173	-7.1089	-25.7356	-17.687	-36.2146	-75.4302	-86.3131
	1.17978	1.24062	0.034775	-7.10282	-26.5145	-17.2568	-35.8665	-76.4774	-85.815
	0.93898	1.07755	-0.380312	-6.89742	-26.4973	-16.856	-35.8474	-76.9475	-82.4705
	1.09419	1.66704	-1.03894	-7.62686	-25.9487	-17.8802	-35.7565	-76.9917	-81.4099
	2.02283	0.850809	0.224317	-6.83543	-26.7237	-17.5312	-35.8597	-76.9138	-81.7186
	1.58545	1.27925	-0.289236	-7.89508	-26.1065	-16.9299	-35.632	-77.7488	-81.7104
	1.08143	2.04612	0.457491	-7.70768	-27.1001	-17.2651	-35.6485	-77.1204	-81.7681
	1.33344	1.18996	-0.235473	-7.62984	-27.2326	-17.439	-35.4943	-77.4163	-81.8702
	1.52323	0.723613	-0.346456	-7.79495	-26.6932	-17.9165	-35.6915	-77.1693	-82.2155
	1.2345	1.66942	-0.016486	-7.64904	-26.6435	-17.8018	-35.7003	-76.9345	-82.0015
	0.897018	1.73689	0.743355	-7.36973	-26.3858	-17.2639	-35.6785	-77.6409	-82.638
	1.38184	0.563992	0.142898	-7.88781	-26.3282	-17.8961	-35.5481	-77.5831	-81.8472
	1.11374	1.08053	0.165071	-7.96232	-26.6285	-17.5809	-36.165	-77.6631	-81.4896
	1.14295	1.42742	-0.099573	-7.59861	-26.9279	-16.6539	-36.2748	-78.0199	-81.4766
	1.50308	1.01723	-0.011002	-7.72056	-27.1416	-16.9784	-35.5479	-78.8984	-81.3672
	1.05438	1.12308	0.44271	-7.51111	-26.7572	-17.2894	-35.6592	-76.6685	-81.6516
	0.855295	0.470055	-0.168954	-7.70971	-27.5675	-16.779	-35.073	-75.3638	-80.4415
	1.63481	1.04643	-0.433002	-7.40609	-27.8227	-17.9966	-35.7437	-75.7647	-81.099
	1.21328	1.62913	-0.564847	-7.73856	-27.1888	-17.2569	-36.1592	-76.4032	-80.5231
	1.07607	0.942601	0.414338	-7.81032	-27.2052	-17.3645	-36.5408	-77.2842	-80.9247
	2.00149	0.627053	-0.281367	-7.50002	-26.9717	-17.4798	-37.1615	-76.035	-80.6493
	0.573365	1.22381	0.953045	-7.73725	-26.4351	-16.884	-35.4554	-75.0717	-81.5787
	0.838486	1.19234	0.554171	-8.21409	-27.143	-17.6416	-35.7182	-74.7839	-81.6119
	1.0905	1.64379	-0.545298	-7.36627	-27.4763	-17.387	-35.5656	-75.2645	-81.3971
	1.25608	0.634921	0.372615	-8.06376	-26.437	-17.4656	-35.5605	-76.0085	-81.5808
	1.54635	0.791562	0.179614	-8.31839	-26.8941	-17.392	-35.385	-77.5237	-81.0806
	1.36802	0.097168	-0.220571	-7.31871	-27.4547	-17.0824	-35.6888	-76.4149	-81.5297
	1.17609	1.17303	-0.273023	-7.35769	-26.7225	-17.1763	-35.3139	-76.7139	-82.0215
	1.24034	1.53328	0.040139	-7.79733	-27.0314	-17.388	-35.3531	-76.239	-81.2578
	0.977366	1.31811	-0.173841	-7.84966	-27.8483	-17.3659	-35.3658	-76.3066	-81.9347
	0.451176	1.42886	0.454512	-8.55824	-27.0796	-17.2986	-34.8682	-76.7195	-81.8477
	1.42738	1.03725	0.24363	-8.59425	-27.6195	-17.1155	-35.23	-76.7441	-80.8268
	1.47113	0.709069	0.025834	-8.67328	-25.1719	-17.5868	-36.0644	-76.1208	-80.8906
	0.770537	1.06264	-0.686083	-8.57529	-21.8899	-17.822	-35.3853	-76.7848	-80.6783
	1.0986	1.15062	0.377264	-7.40823	-22.4781	-17.9481	-35.2111	-77.4713	-80.598
	1.23843	0.851047	0.190702	-7.31036	-21.3873	-17.5456	-35.1176	-78.002	-81.4969
	1.19158	1.30738	-0.274453	-8.37943	-22.022	-17.8795	-35.516	-77.8734	-80.1851
	1.35037	1.14406	0.284637	-8.37669	-21.1494	-17.5547	-36.0489	-78.2585	-80.6082
	0.202624	0.74364	-0.685607	-7.79066	-21.0863	-17.2871	-35.7987	-78.3528	-80.6662
	1.30209	0.704539	-0.274931	-7.60159	-22.158	-17.4076	-35.435	-78.3087	-80.7837
	1.09503	0.99851	0.115956	-7.84764	-22.59	-17.598	-35.1492	-78.5251	-81.0833
	1.27086	1.60719	-0.208888	-8.12468	-22.6488	-18.0582	-35.5449	-77.8973	-80.3241
	1.48675	0.91256	-0.474249	-8.0224	-21.9875	-17.6683	-35.1095	-76.1506	-79.9451
	1.52084	1.01961	-0.17837	-8.62059	-22.0731	-16.8659	-35.4193	-76.8528	-80.3617
	1.35419	2.26523	-0.385438	-7.88781	-22.2047	-17.8284	-34.8828	-76.7244	-80.2622
	0.878899	1.2709	0.215258	-7.86087	-22.2676	-17.8582	-35.5605	-77.2397	-79.6832
	0.904768	1.49382	-0.723039	-8.49554	-21.4455	-17.3166	-35.8492	-78.0488	-80.2243
	0.976412	1.92643	-0.292096	-7.84835	-22.2732	-17.3235	-35.5345	-75.2919	-79.9209
	0.858156	1.10163	-0.227366	-7.89246	-21.5549	-17.3655	-36.15	-74.789	-80.2841
	1.22806	0.504506	-0.890766	-8.16915	-21.6967	-17.4284	-35.7463	-75.1608	-79.9434
	0.883905	1.34267	-0.749979	-7.95457	-21.659	-17.0756	-34.9327	-75.611	-80.0503
	0.438063	1.51874	-0.340735	-8.17201	-21.8456	-17.0995	-34.9127	-74.8568	-80.439
	0.501601	1.29868	-0.977312	-7.98771	-21.2839	-17.3846	-35.3376	-71.9793	-81.1042
	0.930874	1.13631	-0.716839	-7.75215	-21.6147	-18.3541	-35.8049	-70.9059	-80.6881
	1.19421	0.969423	-1.21895	-7.95147	-21.7547	-17.4606	-35.3367	-70.2574	-80.5916
	1.45325	1.24623	-0.960145	-8.3501	-21.7373	-18.4999	-35.6289	-70.0422	-79.4523
	0.751941	1.56666	-0.907693	-8.36668	-21.9278	-17.3961	-35.1541	-70.8641	-79.4153
	-0.266106	1.10043	-1.98403	-8.11872	-22.4715	-17.6073	-35.7657	-70.3031	-79.103
	1.28552	0.538242	-1.6965	-7.44769	-21.8735	-17.217	-35.1505	-69.545	-79.7151
	1.65221	1.26363	-1.26687	-8.1124	-21.9538	-17.379	-35.5878	-69.2952	-77.0721
	1.11017	1.28628	-1.96734	-7.95838	-21.6813	-16.7734	-35.4825	-69.2296	-75.2619
	1.37135	1.14883	-1.53366	-7.3503	-21.9204	-16.9454	-34.9596	-70.0506	-75.4296
	1.16321	1.13858	-1.44104	-7.30857	-21.5049	-17.4433	-36.033	-70.1075	-76.5582
	1.04842	0.768555	-1.46929	-7.68003	-22.148	-17.9398	-36.1527	-70.8328	-76.018
	0.985353	1.02593	-1.19165	-4.67703	-21.7907	-17.3516	-36.222	-70.6422	-76.1352
	1.19921	1.18352	-0.403914	-2.79793	-21.8307	-17.5322	-36.0857	-70.7529	-76.0108
	1.66401	0.82959	-1.59958	-3.74171	-21.501	-17.1239	-36.1904	-70.9792	-75.9595
	1.87871	0.869048	-1.10999	-2.98736	-22.1455	-17.1316	-35.7242	-71.1662	-76.0904
	0.853507	1.52065	-1.21084	-3.81968	-22.1922	-17.6154	-35.501	-72.2172	-76.6004
	1.20029	1.32717	-1.21239	-3.62	-21.6739	-16.9716	-35.7544	-72.3731	-76.7215
	1.50487	1.52851	-1.5134	-3.29074	-21.1511	-16.9408	-36.3593	-72.1188	-75.8795
	1.37457	1.1331	-1.02213	-3.13744	-21.7781	-17.4945	-36.0802	-72.3917	-76.531
	1.26812	1.07111	-1.28714	-3.373	-21.9323	-17.5331	-35.9546	-72.6649	-75.5804
	1.49259	1.29808	-1.66897	-3.77056	-21.4563	-17.3071	-35.8245	-72.3358	-76.0867
	1.14283	0.730408	-1.50577	-3.2123	-22.1946	-16.7151	-36.3079	-73.6017	-76.0577
	1.31091	1.24432	-1.36927	-3.59628	-21.9686	-17.1205	-35.9415	-73.3267	-76.1005
	1.1892	1.36103	-0.871931	-3.30588	-22.1755	-16.8864	-35.5227	-73.5507	-76.468
	1.42678	0.744594	-1.36283	-2.83095	-21.7917	-17.5703	-35.519	-73.1043	-76.8076
	1.46195	1.57214	-1.12775	-3.17785	-21.8578	-17.3101	-35.3493	-73.5887	-75.9713
	1.29828	2.43951	-1.16685	-3.5778	-21.9461	-17.7548	-35.5928	-73.1518	-75.8075
	1.34775	1.45115	-1.18736	-3.59818	-21.6157	-17.2666	-36.1601	-74.2301	-75.3741
	1.91542	1.68611	-1.98749	-3.90241	-21.5609	-17.6472	-36.038	-73.7473	-76.3194
	1.4703	1.04357	-1.3316	-3.38957	-22.1714	-16.9512	-35.9602	-74.1849	-76.4472
	1.20148	1.11843	-1.82441	-3.65135	-21.4231	-17.7751	-36.2394	-75.0776	-75.9714
	0.699608	0.762475	-1.0449	-4.44433	-21.7331	-17.5826	-35.2387	-75.6152	-76.096
	1.01361	1.13512	-1.84623	-3.27537	-22.7969	-17.6543	-35.0959	-74.9966	-76.5098
	1.55839	1.2771	-1.64417	-3.15961	-22.4664	-17.0078	-35.5073	-75.6302	-75.8273
	1.50427	1.61864	-2.39292	-3.57327	-21.732	-17.7397	-35.4996	-74.7412	-75.8437
	1.19027	0.805628	-1.99047	-3.37705	-21.4134	-17.0634	-35.3078	-74.3088	-76.0593
	1.5628	0.955356	-1.54177	-3.1955	-22.5185	-16.7833	-35.6628	-74.0875	-76.0775
	1.4188	1.45532	-1.47155	-3.08248	-22.4013	-17.9804	-36.5664	-74.9952	-76.8849
	1.33094	0.987423	-1.94207	-3.4667	-22.5162	-17.2552	-36.4463	-75.9196	-76.711
	1.32093	1.25004	-1.07578	-3.0323	-21.8608	-17.2404	-36.4981	-75.9923	-75.8124
	1.13186	1.33897	-1.22825	-2.58431	-21.7587	-17.7786	-36.2165	-75.9228	-76.3399
	1.24177	1.5365	-1.89606	-3.31804	-22.3682	-17.8526	-35.8872	-74.1072	-75.5307
	1.40795	1.4521	-1.59613	-3.27489	-22.2839	-17.6781	-36.2891	-73.7284	-76.0738
	1.06582	1.37342	-1.16483	-3.17606	-22.6701	-17.8471	-36.1228	-75.2093	-76.3209
	0.818937	0.917804	-1.87984	-3.61738	-22.1417	-17.0595	-36.0153	-75.3013	-76.0599
	1.14366	0.340355	-1.74991	-3.55253	-22.5077	-17.8476	-36.749	-75.6621	-76.2268
	0.920384	0.73911	-0.937019	-3.51438	-22.1596	-17.1724	-35.9892	-74.9335	-75.9273
	0.980346	1.3764	-1.79866	-3.58638	-22.4919	-17.0607	-35.6844	-75.5092	-75.591
	1.00741	1.07433	-1.95829	-3.23841	-22.3169	-17.2666	-35.8304	-75.1069	-76.4801
	0.881879	1.81712	-1.55095	-3.37586	-21.7473	-17.5124	-36.2595	-75.0053	-76.1927
	1.31866	1.3081	-1.48109	-3.74851	-22.4118	-17.9555	-36.3606	-76.5368	-77.072
	1.26955	0.605119	-1.42327	-3.3544	-23.7934	-18.2133	-36.531	-75.9428	-75.6854
	1.43215	1.3255	-1.88855	-3.44345	-22.3852	-17.6006	-35.6443	-75.6261	-77.0338
	0.635593	1.56225	-2.5889	-3.76079	-22.7537	-17.8601	-35.8447	-76.5857	-76.2138
	0.925509	0.79335	-2.37564	-3.95522	-22.0629	-18.2462	-36.3623	-77.1535	-76.312
	0.677674	1.07135	-2.13436	-3.95915	-23.0176	-18.5285	-36.5681	-77.4484	-76.5015
	1.08608	1.88888	-2.57484	-3.57756	-20.4803	-17.693	-35.7763	-77.104	-76.3323
	1.42643	1.10687	-1.88306	-3.39756	-17.0017	-18.0685	-36.1223	-74.683	-76.1462
	0.997631	1.19461	-1.81583	-2.91857	-17.4334	-17.5403	-36.3374	-72.8857	-76.3504
	1.59153	1.44531	-2.29112	-3.15508	-17.0507	-17.7887	-35.7622	-72.0683	-75.0344
	1.85928	2.0305	-2.55839	-2.47237	-17.4932	-17.4258	-35.7958	-72.2095	-70.6325
	2.02462	1.29713	-2.75866	-2.98962	-17.8845	-18.2003	-36.3957	-72.9992	-70.8977
	1.76951	0.799788	-2.67557	-3.85436	-17.1095	-18.0071	-35.7047	-72.1935	-71.2201
	1.30293	0.888837	-1.87317	-4.09791	-17.334	-17.2209	-36.2409	-72.0745	-71.027
	0.407188	1.41348	-2.27633	-3.61595	-16.8283	-17.56	-36.4946	-71.6744	-70.2761
	1.0812	1.94503	-1.98666	-3.14865	-17.0687	-17.262	-36.1942	-72.6706	-71.2452
	1.14641	1.33027	-2.77237	-3.86974	-17.5404	-18.0111	-36.2103	-72.5204	-70.347
	1.58724	1.50479	-2.60797	-3.25152	-17.7228	-18.1009	-35.3942	-72.0268	-70.6617
	1.44097	0.550402	-2.46087	-3.46622	-16.8993	-17.4344	-35.9395	-73.385	-69.6643
	1.24511	1.32526	-2.92018	-3.05805	-16.7373	-18.0982	-35.966	-73.443	-69.8849
	0.923125	1.67753	-2.64374	-3.55813	-17.2841	-17.0258	-35.8172	-73.4344	-69.9906
	0.689595	1.52792	-2.45658	-3.58579	-17.2633	-17.6689	-35.6209	-73.7399	-70.0299
	1.32999	2.09762	-2.90051	-2.87411	-16.827	-17.5802	-36.103	-74.0483	-70.4642
	1.41713	1.31215	-2.68975	-2.75526	-17.117	-17.2612	-35.5938	-73.7402	-70.2713
	1.02433	1.4378	-2.50987	-3.50425	-17.1113	-17.212	-35.6611	-73.5351	-70.4088
	1.01158	1.485	-2.19432	-2.75871	-17.2535	-17.7248	-36.0326	-73.0515	-70.5098
	1.22186	1.34529	-2.45765	-3.77938	-17.3569	-17.9143	-36.3685	-73.2389	-70.9327
	1.17907	0.829352	-2.66818	-3.53763	-17.1858	-17.3321	-36.0332	-72.5356	-70.6668
	1.41331	1.70184	-2.98194	-3.18965	-17.8704	-17.7743	-36.0489	-73.5766	-70.2005
	1.14342	1.09066	-2.89217	-3.12218	-15.9106	-17.8361	-36	-73.3365	-69.9593
	1.04603	0.91399	-2.50498	-2.7363	-12.0132	-17.1885	-36.2428	-73.7826	-69.8823
	0.7461	0.749123	-2.87214	0.421315	-11.7012	-18.2773	-36.9387	-72.6763	-70.062
	0.853626	1.34469	-2.64112	1.57407	-11.7477	-17.9807	-35.5361	-72.1843	-70.1393
	1.05211	0.929965	-2.34667	1.42577	-12.7408	-17.0703	-36.2874	-73.3996	-69.9783
	1.99065	0.84759	-2.51392	1.1802	-11.9905	-17.2524	-36.8367	-72.8105	-69.6599
	1.35001	1.1294	-3.56022	1.18306	-12.1879	-18.0148	-35.9888	-72.9656	-69.549
	1.34143	1.28318	-2.99588	0.570327	-12.0288	-18.2788	-36.8985	-73.4193	-69.1212
	0.053613	1.64105	-2.81588	1.06826	-11.6528	-17.8888	-36.7074	-73.7064	-66.4329
	0.996081	1.94062	-2.61167	1.52662	-11.4723	-18.1289	-36.3435	-73.025	-62.0659
	0.756113	1.33921	-2.72242	1.01259	-12.0452	-16.9821	-36.6767	-73.7431	-61.3459
	0.970928	1.12666	-0.708018	0.668555	-12.5489	-17.9766	-36.8531	-74.6787	-61.0511
	0.818937	1.32526	0.791158	0.650912	-11.916	-17.8707	-36.5589	-74.8197	-59.0323
	0.569312	1.19175	0.325765	0.82746	-11.9586	-17.4271	-33.9724	-75.3284	-58.2458
	1.65018	1.62734	0.442232	1.46308	-11.9321	-17.3604	-31.0888	-70.8789	-59.0962
	1.60012	1.08517	0.57384	1.30478	-11.5807	-17.8845	-31.5949	-70.476	-58.4819
	0.879376	1.55844	-0.086103	1.38918	-12.3527	-17.4784	-30.6271	-69.8395	-57.969
	1.15535	0.43751	0.315393	1.11106	-12.6928	-17.5429	-31.3755	-69.7167	-56.9466
	1.17001	0.870479	0.945534	1.26222	-11.3106	-18.2621	-30.2545	-68.7297	-57.4222
	1.27694	1.377	0.8423	0.928789	-11.0365	-17.5555	-30.6561	-68.2567	-58.5189
	1.35979	1.23156	0.080671	0.303417	-11.2053	-17.7173	-31.3455	-68.3723	-58.0816
	1.38411	1.71579	0.06112	0.520378	-11.9198	-17.1547	-31.0577	-69.3123	-57.7113
	1.41093	0.918162	0.819887	1.24136	-11.603	-17.3598	-30.197	-68.579	-58.2258
	1.33034	1.36627	0.16376	1.29119	-12.1201	-17.9238	-30.3834	-68.2124	-58.6633
	0.579326	1.80007	-0.114475	1.40241	-12.8167	-17.5734	-30.2471	-67.9009	-59.6114
	1.48973	0.943912	-0.242149	0.963002	-12.3112	-18.2794	-30.0076	-68.2432	-58.6727
	1.05104	1.10222	0.497546	1.07959	-11.5846	-17.0017	-30.5263	-68.4654	-58.2278
	1.01742	1.62734	0.804509	1.01033	-11.9262	-17.5629	-31.2851	-69.0676	-59.2515
	1.56328	1.43899	0.443545	0.988155	-11.4993	-17.4369	-31.2012	-68.8202	-59.5754
	1.02851	1.7444	1.13973	0.904709	-11.7264	-17.8167	-30.9479	-69.3332	-59.3973
	0.9571	1.78541	1.26966	1.53354	-10.9008	-17.6998	-30.9755	-68.8903	-59.2406
	0.812737	1.01699	0.492538	0.578313	-10.874	-17.2844	-30.3339	-68.4762	-60.1368
	1.37326	1.77158	1.1861	0.815659	-11.8559	-17.3474	-30.4335	-68.2376	-59.9082
	1.39281	1.51898	0.64906	1.10367	-11.1406	-17.6648	-30.7212	-68.2856	-59.5526
	1.18598	1.1598	0.154103	0.75379	-11.5257	-18.0225	-30.8621	-68.6064	-59.651
	0.889747	1.29749	0.243511	1.44389	-12.1274	-17.9613	-30.8948	-69.2203	-59.0948
	1.05652	1.14716	0.672665	0.590711	-12.4954	-17.5378	-30.7025	-68.7528	-55.9451
	1.28421	1.26554	0.598278	0.693827	-11.8302	-17.2909	-30.3354	-69.3214	-54.2299
	1.34763	0.474108	1.00848	0.611216	-12.324	-17.3514	-30.6947	-70.0729	-54.5502
	1.59487	1.07325	0.771251	1.42053	-12.5205	-16.9257	-31.0642	-69.8288	-54.1283
	1.02636	1.09054	0.817979	0.970512	-12.4527	-18.6028	-30.7485	-69.695	-54.4668
	0.987618	1.65535	1.14843	1.21108	-12.6169	-17.7186	-30.6324	-69.9705	-55.0254
	1.1861	1.62865	0.463213	1.156	-12.3377	-17.5037	-30.9856	-69.8702	-54.1962
	1.45849	1.33754	0.694121	1.2739	-12.3314	-18.7365	-30.7138	-70.1861	-53.9802
	1.10909	1.51254	0.174489	0.942498	-10.1243	-18.3106	-30.5851	-70.2926	-54.7958
	1.05914	1.29236	0.156011	1.138	-5.4711	-18.593	-30.7438	-70.2786	-54.6204
	1.55494	1.82213	0.547733	1.16089	-6.34287	-17.7814	-31.268	-70.2852	-54.0036
	1.3909	1.49919	0.033583	1.771	-6.34371	-17.8472	-31.3532	-69.7127	-54.4875
	1.32927	1.23562	0.79402	1.29762	-6.18575	-17.6039	-30.6051	-70.0629	-55.3146
	1.80992	2.07592	0.542607	0.958472	-6.04545	-17.2939	-30.4925	-70.5816	-54.7482
	1.37529	2.13589	0.374521	0.944524	-5.65313	-18.1804	-30.6677	-70.6309	-54.4748
	0.40838	1.53209	0.414933	1.14945	-5.88165	-17.5882	-30.7332	-71.0973	-54.4152
	1.13448	1.34982	1.11696	0.786572	-6.01815	-17.5791	-30.6085	-71.1081	-52.6177
	0.926225	1.11963	1.05199	0.972062	-7.03751	-17.5937	-31.4223	-70.6867	-52.8321
	0.383465	0.699771	0.406112	0.920683	-6.66593	-17.7432	-30.6144	-70.1638	-53.2226
	1.64804	1.81736	0.772562	1.28248	-6.76464	-17.8359	-31.0638	-68.4848	-54.094
	1.70216	1.7953	0.359024	0.355035	-5.81871	-17.785	-30.8371	-67.0797	-54.208
	1.62992	1.45317	0.690188	1.02416	-6.20852	-17.0753	-30.8241	-67.4668	-54.1208
	0.749319	1.44149	0.463571	0.62111	-6.13128	-16.9232	-30.8195	-67.4818	-54.4187
	0.762908	1.36305	0.888909	1.50326	-6.3412	-17.2844	-30.6603	-67.7085	-54.507
	1.34107	0.645769	0.468817	1.22514	-6.22044	-17.4704	-30.353	-67.8865	-53.788
	1.18789	1.77146	0.453677	1.00735	-6.6757	-16.8465	-31.5529	-67.3821	-54.506
	1.48317	1.36913	0.715699	0.996142	-6.49665	-17.0913	-32.2045	-67.8671	-53.9506
	1.34763	0.831021	0.48646	1.99512	-6.61932	-17.1693	-30.7591	-67.3172	-54.1871
	1.75735	1.23121	0.258292	1.36402	-6.68286	-17.9179	-31.2805	-68.195	-54.6719
	1.25202	1.06908	-0.065719	0.591069	-6.58892	-17.4724	-31.1495	-68.2277	-54.946
	1.17561	0.97133	1.02421	1.18569	-5.83123	-18.0167	-30.96	-69.4186	-55.0614
	1.18801	1.12904	1.00609	1.44401	-6.00491	-17.4364	-31.5398	-68.6492	-54.6275
	1.42655	1.48882	1.43095	0.920206	-5.96021	-17.4022	-30.6768	-67.5837	-54.8168
	1.57902	1.10437	-0.20269	1.52805	-6.56663	-17.7191	-30.4846	-66.0259	-55.9683
	1.58045	1.06765	1.3369	1.29607	-6.25609	-18.1972	-30.7589	-66.4974	-54.9154
	0.731199	0.837338	0.432935	0.760346	-5.45727	-18.6513	-30.8011	-66.1954	-55.0442
	0.685899	0.95476	0.633682	1.34495	-6.3753	-17.4641	-30.8745	-66.1927	-55.2582
	1.03912	1.30476	0.458683	1.04132	-6.14034	-17.4821	-31.3391	-65.5326	-55.3601
	1.58259	1.56809	1.18121	0.948339	-6.33083	-17.3552	-31.0518	-64.755	-54.9374
	1.14784	1.57703	0.509467	0.980407	-6.72041	-17.6382	-30.4443	-64.8321	-55.6403
	0.945895	2.22851	0.632133	0.935822	-6.59321	-17.9401	-31.0944	-64.201	-55.8671
	1.21328	1.73057	0.251735	1.42983	-6.4529	-18.573	-30.5691	-68.9766	-55.2033
	1.22985	1.01353	0.690664	0.909	-6.17741	-18.2561	-31.1759	-68.0702	-55.9764
	0.823824	1.18209	0.838246	0.667363	-5.99454	-17.4791	-31.1139	-67.175	-55.6298
	1.16524	1.23252	0.220266	1.54462	-5.82825	-17.4113	-31.6587	-67.4168	-55.7453
	1.21614	1.47547	0.816668	1.3136	-5.90716	-17.3202	-31.3046	-66.87	-55.646
	1.24475	1.5489	0.993098	0.902682	-5.53511	-17.6007	-31.14	-67.1006	-55.6158
	1.5597	0.90493	0.748838	1.23313	-5.99228	-17.6976	-31.7625	-67.6885	-55.2575
	0.541655	0.812901	1.04758	0.714569	-6.12281	-17.6497	-31.2798	-66.3625	-55.9282
	0.591724	1.49049	0.803198	0.031858	-6.03186	-17.5575	-31.1588	-66.2042	-55.8436
	0.608056	1.03058	0.756349	0.927239	-5.31255	-17.393	-30.7354	-66.131	-56.2784
	1.39007	1.22012	0.903333	0.995903	-5.72394	-17.9553	-30.0351	-65.2462	-55.6043
	1.63898	1.02533	0.508989	0.835567	-5.82527	-17.6059	-31.1117	-64.5147	-55.9406
	1.65221	1.7357	0.611629	1.31789	-6.2326	-17.8143	-31.7869	-64.0724	-55.7033
	2.29451	2.07974	0.525321	0.857263	-5.56277	-17.5746	-30.8602	-64.0166	-55.4604
	1.28135	1.28783	0.733103	0.926047	-5.67876	-17.6729	-31.1544	-65.0988	-56.092
	0.641195	0.921381	0.875201	1.19665	-5.83242	-17.8202	-30.1805	-64.5179	-56.3171
	0.200122	1.72104	0.826682	0.867039	-6.20173	-18.2889	-25.9328	-64.254	-56.1644
	0.995008	1.13691	0.4079	0.056773	-6.67737	-17.6193	-26.1561	-63.8086	-55.8938
	1.43096	1.59849	0.467744	1.18127	-6.46411	-17.4724	-25.5383	-63.4383	-52.599
	0.911085	1.67371	1.02266	1.11511	-5.48731	-17.4113	-24.6352	-62.8028	-48.6972
	1.93986	1.77587	0.685778	0.511437	-6.35789	-17.7108	-25.0566	-64.3605	-49.3144
	1.8129	0.863683	0.553574	1.45093	-5.94281	-17.847	-24.4496	-63.8749	-49.8432
	1.32975	1.52041	0.673618	1.27593	-5.99609	-18.2016	-24.5625	-64.2012	-50.5051
	0.849812	1.54401	0.046339	0.803023	-6.83914	-18.0822	-25.3686	-64.3831	-50.7194
	0.675886	1.02497	0.603999	1.61544	-6.18325	-17.9381	-25.7788	-67.7353	-50.4411
	1.61132	1.92465	1.17394	0.92712	-5.66302	-18.3841	-25.5301	-67.3219	-50.0266
	1.2984	1.19556	0.811304	0.691443	-6.52669	-17.898	-25.8009	-67.1838	-49.6742
	1.01527	0.537884	-0.051174	0.591665	-6.16799	-17.4582	-25.3538	-67.1091	-50.2187
	1.32474	1.33039	0.935283	0.743895	-6.43741	-17.5823	-25.6107	-66.1009	-50.072
	1.17597	0.956071	1.07619	0.342756	-5.49672	-17.5392	-25.7955	-64.9818	-50.3647
	0.507443	1.19497	1.07655	1.77506	-6.24703	-17.0802	-24.8634	-65.1303	-50.0755
	1.04424	0.655067	0.066604	1.44902	-5.98846	-17.3847	-25.3303	-66.0329	-49.512
	1.39758	1.08553	1.17251	0.466734	-6.23403	-17.9173	-25.1416	-66.1888	-50.263
	1.19063	1.38964	0.60841	1.31384	-5.98381	-17.9584	-25.332	-66.5427	-50.1267
	1.68905	1.02033	1.11612	1.55345	-5.57505	-17.6759	-24.447	-66.5444	-50.7377
	1.22198	1.72759	-0.263605	0.724345	-6.00027	-18.1064	-25.063	-66.6629	-51.1286
	1.39746	1.37104	0.257459	0.740677	-7.00997	-18.0811	-24.6116	-66.6852	-51.0897
	1.61907	1.18734	0.381317	1.56668	-5.61832	-17.7454	-25.8722	-66.4106	-49.9385
	1.41534	1.54961	1.19099	1.74084	-5.47551	-17.8885	-25.1842	-62.9278	-50.2449
	0.996797	1.5849	0.336136	1.07172	-6.14165	-17.9675	-25.0379	-61.7192	-50.0421
	1.6559	1.34648	0.297512	0.973254	-6.81292	-17.9998	-25.4076	-61.1886	-50.7171
	1.27169	1.74249	1.0657	0.979095	-5.91014	-17.1593	-25.9191	-61.9075	-50.1149
	0.684707	1.12928	0.197496	0.861316	-6.4175	-17.9743	-25.0377	-61.3266	-49.7462
	1.3425	1.29117	0.624742	1.2584	-6.55745	-17.9292	-25.2472	-61.8631	-50.026
	1.08537	1.21237	0.690545	1.47191	-6.26837	-15.7255	-25.6146	-61.9695	-50.785
	0.94816	1.62245	0.221338	1.20488	-5.60437	-11.9995	-25.4986	-61.871	-50.4281
	1.48961	0.63957	0.875677	0.585347	-6.12126	-12.1088	-25.3938	-61.587	-49.6172
	1.72886	1.59384	0.800695	1.44651	-5.14112	-12.0924	-25.9435	-61.5917	-49.8946
	0.803916	1.37759	-0.007543	1.21072	-6.08466	-11.7519	-25.373	-61.141	-49.9251
	1.82411	1.29963	0.448312	0.98434	-6.16811	-11.6103	-25.5225	-60.6918	-49.7819
	1.14319	1.05168	0.330176	0.919729	-5.84684	-12.1797	-24.9448	-60.255	-49.6684
	1.4337	0.721109	1.21507	0.392347	-6.27838	-12.3206	-24.8612	-58.8502	-49.7895
	1.43	1.05025	0.524726	0.910669	-6.14189	-12.7812	-25.2651	-58.6324	-50.3742
	1.54337	1.66334	0.731911	1.20536	-6.20995	-12.7349	-24.8697	-58.1475	-50.0291
	1.26108	2.12861	0.978079	0.994354	-6.12365	-12.9427	-24.9152	-56.6269	-49.419
	1.03697	1.46605	0.781502	0.665217	-6.15166	-12.0672	-25.2017	-56.6034	-50.3291
	0.642864	1.19246	0.689472	1.362	-5.97368	-11.6606	-25.2388	-57.1095	-49.3962
	0.451891	1.15527	0.00986	1.08376	-5.72477	-12.8738	-25.3469	-56.859	-50.6068
	1.09062	1.16445	0.832286	0.923425	-5.61498	-12.72	-24.7861	-56.9556	-50.2732
	0.964849	0.732673	0.420417	0.515967	-5.84017	-12.6046	-23.1788	-57.6051	-49.9594
	0.711409	0.461472	-0.026021	0.766426	-5.962	-11.7691	-18.9002	-56.9557	-50.2153
	0.667779	1.55879	0.676478	0.652104	-5.8708	-11.8648	-20.0081	-56.7957	-50.6716
	1.69441	0.862849	1.15725	0.857024	-5.82181	-12.3468	-19.8141	-56.4507	-50.4224
	1.14641	0.739587	0.984754	1.6779	-6.22557	-12.4199	-19.9318	-56.9526	-50.0309
	0.633924	0.816	-0.055944	1.07577	-5.77591	-12.0162	-19.4596	-57.145	-50.1745
	1.19504	1.88078	-0.790153	0.542789	-5.63942	-12.3023	-20.118	-58.2869	-50.0169
	0.778406	1.23073	1.21936	0.730901	-6.8395	-12.0907	-19.7526	-58.091	-49.9397
	1.28552	1.25421	1.09323	0.79444	-6.75593	-11.3804	-18.9269	-58.2694	-50.4025
	1.04126	1.42754	0.668135	1.19975	-6.20948	-7.18967	-19.8646	-58.1014	-50.2868
	1.45778	1.09912	-0.217471	1.49348	-6.28482	-6.44879	-19.8417	-58.4712	-50.3171
	1.47483	1.75227	0.408497	1.55941	-5.24281	-6.151	-19.585	-58.4184	-49.1644
	0.559418	1.50622	0.377144	0.600844	-5.50102	-5.99651	-20.0299	-58.4847	-49.8938
	0.763385	1.60099	0.752773	1.38751	-5.66552	-6.68208	-19.8549	-58.3073	-49.599
	1.51619	1.61375	0.85124	1.20679	-6.34287	-5.59	-19.842	-58.2703	-48.6972
	0.64656	1.45222	0.913825	1.04442	-6.64256	-5.64281	-19.987	-56.9659	-49.3144
	1.22401	1.89163	0.194277	0.615268	-5.98739	-6.40051	-19.5359	-56.5264	-49.8432
	0.506012	1.09555	-0.041877	0.975519	-6.77012	-6.89058	-19.7923	-54.6311	-50.5051
	1.15582	1.46378	0.301685	0.693112	-5.70868	-6.19571	-20.203	-55.3647	-50.7194
	1.87012	0.98027	0.301209	0.683695	-5.50519	-6.393	-20.6182	-54.6409	-50.4411
	0.597088	1.40382	0.509586	1.65203	-6.07942	-6.20989	-18.9453	-57.9367	-50.0266
	0.926702	1.61578	0.165548	0.426322	-6.41333	-5.74092	-19.4898	-56.7737	-49.6742
	1.04293	1.61268	0.156965	0.926047	-6.59226	-6.936	-19.7909	-56.8147	-46.2187
	1.77738	1.87362	0.884023	1.00103	-5.72024	-6.93147	-19.2626	-57.4181	-45.8675
	1.06046	1.49692	0.57527	0.849753	-6.28458	-6.01391	-19.3591	-56.1225	-45.4996
	1.17204	0.615967	-0.233922	0.431566	-6.37148	-6.22229	-19.1509	-56.3135	-45.6927
	1.16536	1.31286	-0.00063	1.73178	-6.03138	-6.48169	-19.76	-55.9575	-45.821
	1.29005	0.69989	0.077095	1.60816	-6.18051	-6.03644	-19.9091	-56.3055	-44.8963
	1.18527	1.7512	0.39729	0.77477	-6.10982	-6.89761	-19.021	-55.8574	-45.5108
	2.05335	1.77504	0.551428	1.4315	-5.91849	-6.2149	-19.2407	-55.4794	-45.3538
	1.87823	2.2508	1.04352	0.660568	-5.79689	-6.30061	-19.4075	-55.3431	-45.4919
	2.21559	1.38189	0.492657	-0.158877	-6.0458	-6.40909	-19.0984	-54.0156	-45.2052
	1.43942	1.35316	0.505532	0.456482	-5.83456	-6.77793	-18.9798	-53.5827	-45.3178
	1.43859	1.03463	0.740971	1.51411	-6.24107	-7.03041	-18.5659	-53.2977	-45.6588
	0.878422	0.921858	0.495995	0.876098	-6.30508	-6.53188	-19.1606	-52.507	-45.4561
	0.620692	1.2895	0.918116	-0.00462	-6.34728	-5.97326	-15.4132	-52.2007	-45.6676
	1.64911	1.16683	1.0601	1.49432	-6.5497	-6.21061	-13.5633	-51.4062	-44.9908
	1.13496	0.687493	0.564065	1.03453	-6.59595	-6.6406	-13.8035	-51.6188	-45.3324
	1.13341	1.29725	0.706996	1.42792	-6.62313	-6.73263	-14.1952	-48.2718	-44.9337
	1.04806	1.43184	0.209655	0.320702	-5.88761	-6.79843	-13.4379	-46.2276	-45.7024
	0.830142	1.341	0.058855	0.593811	-6.4833	-6.63833	-14.2001	-46.3815	-45.8967
	1.27289	1.39858	0.844921	0.616937	-6.09551	-6.22551	-13.8704	-45.7274	-45.732
	1.17204	1.40513	0.91013	1.27319	-5.65921	-6.20655	-13.63	-45.3731	-45.4269
	0.427453	0.716937	-0.077638	0.882774	-5.89965	-6.08401	-13.6532	-45.6379	-45.5552
	1.17037	1.56344	0.057068	1.14015	-5.79785	-6.42232	-14.2241	-45.8712	-46.3213
	0.777571	1.29188	0.740852	0.950008	-6.13545	-6.76267	-13.4652	-46.0654	-45.9682
	1.57818	1.91749	0.486817	1.43531	-6.30556	-6.84981	-13.1062	-45.6858	-45.7076
	1.25381	1.03129	0.473585	0.541597	-6.16203	-6.49933	-13.8055	-46.0983	-45.924
	1.10885	0.644577	0.520672	0.562578	-6.38829	-6.25531	-13.0788	-45.4904	-46.0291
	1.53348	1.35328	0.449742	1.39347	-5.64752	-5.61587	-13.5977	-46.013	-46.5916
	0.720828	1.47082	0.746097	0.846892	-5.84947	-5.90066	-12.8022	-47.0509	-46.7146
	1.15141	0.884784	0.736322	0.496775	-6.04056	-6.94994	-13.5106	-46.8623	-46.6537
	1.08823	0.705374	0.633087	0.416546	-6.16477	-6.00294	-13.8575	-46.9632	-46.3281
	1.03077	1.52494	1.08036	1.17651	-5.90406	-6.27665	-14.0605	-47.1008	-46.0625
	1.37088	0.74805	0.982131	0.60144	-5.25545	-6.37989	-14.2822	-46.8108	-45.9478
	0.937788	1.46199	0.649776	0.677496	-6.48092	-6.26735	-13.5951	-46.0046	-46.2212
	1.87656	1.24086	0.394071	0.566393	-6.49773	-5.5881	-14.4692	-45.5978	-46.1455
	1.5088	1.37521	0.544991	1.11905	-6.27349	-6.5252	-12.8281	-45.5398	-46.598
	2.02092	1.53102	0.735011	0.857621	-5.91098	-6.72798	-13.4218	-45.8082	-46.6463
	1.54397	1.15575	0.400152	0.974088	-5.91801	-6.90917	-13.3925	-45.7328	-45.9116
	1.68249	1.09423	0.232544	1.17674	-6.33131	-5.91163	-14.0828	-45.9021	-46.4937
	0.665753	1.26375	0.757899	0.674634	-5.65098	-6.03549	-13.6462	-45.4284	-46.5028
	1.05247	1.42826	0.297512	1.61508	-6.2264	-6.08055	-13.2368	-45.1463	-45.9902
	1.35669	1.70852	0.693288	0.94512	-3.45944	-6.55941	-13.0197	-45.3574	-46.3864
	0.984757	0.870598	0.455345	0.7191	0.224487	-6.06768	-14.1126	-45.5942	-45.9943
	0.949829	0.981343	0.767675	1.03346	-0.631555	-6.10284	-13.6507	-45.7492	-45.5454
	0.838606	0.768674	0.589575	1.61341	0.0627195	-6.65037	-13.5634	-46.8614	-45.5068
	0.49123	1.59921	0.205126	1.67766	-0.310167	-6.19201	-13.9782	-46.9131	-46.249
	1.68607	1.4254	-0.194583	0.87896	-0.307306	-6.02667	-13.8298	-44.4627	-46.0839
	0.845163	0.749481	0.098672	0.648647	-1.12389	-5.90734	-13.4358	-44.7113	-46.0578
	1.23152	1.06527	0.559774	0.802784	-0.774368	-6.69746	-14.5376	-45.2903	-46.755
	1.04913	1.37092	0.110831	1.63522	-0.867471	-6.38942	-14.0197	-44.5893	-46.9394
	0.727384	1.26363	1.52227	0.666529	-0.0303829	-6.0101	-14.0735	-44.0073	-46.0587
	1.21209	0.863922	1.12804	1.29381	0.210301	-6.65097	-13.494	-44.0396	-45.7039
	1.14819	0.694645	-0.191245	0.830322	-0.398382	-6.36129	-13.6824	-44.4058	-46.0018
	0.879733	1.07516	0.006046	1.06826	-0.254974	-6.48336	-13.5318	-44.0647	-46.2496
	0.783889	0.740541	-0.03985	1.38798	-0.362738	-6.78412	-13.2362	-43.876	-46.2815
	1.14533	1.45639	0.17413	1.59326	-0.761255	-5.07371	-13.0223	-43.8868	-46.8479
	0.334708	1.24062	-0.104342	0.859767	-0.0648345	-5.67774	-13.3807	-43.5264	-46.0357
	1.22139	1.24229	0.649538	0.906855	0.271574	-6.55238	-13.3164	-43.9126	-46.3762
	1.54349	1.08637	0.675643	0.907927	-0.13946	-6.02881	-13.3241	-46.3188	-46.2591
	0.875442	1.36079	0.197615	0.821501	-0.206932	-5.40451	-13.6499	-46.5337	-46.1103
	1.08418	1.17959	-0.002181	2.11325	0.0811967	-6.36761	-13.9093	-45.9366	-45.888
	1.29744	1.17005	0.312295	0.928312	-0.0332442	-6.94959	-13.8224	-45.5642	-46.5725
	0.974863	1.53197	0.533547	1.15362	-0.255927	-5.52503	-14.0752	-44.8887	-45.8667
	1.9643	0.96215	0.175919	1.19904	0.0958597	-5.83271	-13.1691	-45.1312	-46.3214
	1.57067	1.81628	0.803555	0.727325	0.0043067	-6.08353	-13.4294	-46.3438	-46.5572
	0.731437	0.988257	0.532474	0.751882	0.525132	-5.747	-13.4136	-46.4213	-46.8162
	0.514476	0.597609	0.076738	1.25077	0.239984	-5.74629	-14.1345	-46.3312	-45.9106
	1.44812	1.36758	0.990595	0.915318	-0.694856	-6.34329	-13.7696	-46.5436	-46.1017
	1.60476	1.85944	1.29005	1.39847	-0.174984	-7.34727	-14.0939	-45.7192	-46.8162
	0.737279	1.09721	0.702228	1.36998	-0.412926	-5.99043	-14.4482	-45.6072	-46.9389
	1.02004	1.62889	0.567879	1.11487	-0.527843	-6.41684	-14.1792	-45.2179	-46.8094
	0.932663	1.4428	0.666822	0.81554	-0.606283	-6.58433	-12.9484	-44.9994	-45.8535
	1.23236	1.4546	0.149693	1.67528	-0.310763	-6.1392	-13.5998	-45.185	-46.5469
	1.35121	0.866068	0.06565	1.48132	0.453726	-6.87186	-13.1	-45.7335	-46.5893
	0.066845	1.56082	0.838603	0.413924	0.284687	-6.23135	-14.0675	-46.0212	-46.1963
	0.592201	1.65535	0.50589	0.884204	-0.467285	-5.56175	-13.9438	-44.0506	-47.2489
	1.46279	1.60576	0.319328	0.821262	0.481502	-6.96103	-14.1105	-44.5864	-46.6458
	0.882475	1.45866	0.295963	0.594884	-0.188812	-6.39181	-13.4244	-44.0562	-47.1746
	0.724284	1.31298	0.596608	0.654965	-0.615462	-6.15279	-13.9051	-44.0955	-46.8089
	0.64811	1.73105	0.476207	0.623613	0.0863228	-6.15291	-13.4004	-43.8779	-46.2465
	0.822036	0.801099	0.081981	0.754148	0.812307	-6.46595	-13.947	-43.1236	-47.211
	0.635116	1.88674	0.171032	0.947386	0.415579	-6.26592	-13.6265	-44.0076	-45.9961
	1.12828	1.47201	0.726071	1.04573	-0.438317	-6.16912	-13.7517	-44.1562	-46.2285
	1.29387	1.68623	0.62808	1.33672	-0.141248	-5.95705	-13.6819	-43.1818	-46.8416
	1.61514	1.31942	0.429478	1.22693	-0.224337	-6.1336	-13.587	-41.4328	-46.3419
	1.33869	1.48476	1.00287	1.07375	-0.655874	-6.57467	-13.862	-41.1819	-46.738
	1.37219	2.23352	1.26597	1.28439	-0.196084	-6.39991	-13.3394	-42.0724	-46.4237
	1.0955	2.15806	0.878061	1.59207	-0.0797359	-6.18438	-13.6396	-41.8081	-46.778
	1.70836	1.4794	0.620688	0.769644	0.337735	-6.44509	-13.672	-42.1878	-46.7458
	0.894396	1.38534	0.784721	1.74001	-0.406488	-5.97696	-13.6231	-41.8572	-46.9865
	0.390856	0.857485	0.453677	1.29285	-0.594243	-6.6245	-13.2775	-41.9864	-46.2833
	0.792949	0.863326	1.1501	1.37404	-0.939592	-6.13753	-13.8332	-42.3328	-47.2228
	0.709979	1.57095	0.907268	1.06528	0.0229033	-6.69376	-13.6986	-42.2423	-46.5314
	0.702469	0.921142	0.485744	0.490814	-0.420674	-6.61914	-13.1968	-41.3413	-46.1014
	1.27181	1.40632	0.727382	1.1895	0.324622	-6.62879	-13.1964	-41.5652	-46.4002
	1.19969	1.3534	0.436748	1.22705	-1.01601	-6.32541	-13.4852	-41.7384	-47.0956
	1.16393	1.13059	0.74276	0.757365	0.96418	-6.38346	-13.3996	-41.3444	-45.6685
	0.77173	0.669015	0.777091	1.04228	-0.546202	-6.43663	-14.0017	-40.3211	-46.937
	1.79443	1.25767	0.39586	1.03977	-0.450715	-5.54947	-14.2057	-41.0464	-47.1403
	2.03094	0.808013	0.332798	1.19498	-0.74552	-5.9853	-12.7248	-40.4578	-46.6583
	1.15666	1.25493	0.5165	1.25864	-0.600323	-5.91735	-13.636	-40.3231	-46.9968
	1.51202	2.32757	0.004854	1.28511	-0.542387	-6.2062	-13.2545	-40.7117	-46.5483
	1.43513	1.63127	0.851478	1.46106	0.128642	-5.72769	-13.352	-39.9965	-47.0796
	1.23641	0.739229	1.26955	0.88325	-0.124558	-6.20059	-13.5411	-40.5702	-47.3218
	1.25334	0.828875	0.943388	0.326663	-0.976547	-6.05707	-14.4184	-41.4636	-46.7141
	0.71439	2.09249	0.468696	0.839382	-0.0656689	-5.95371	-13.5806	-41.3682	-46.7861
	0.672547	1.08923	0.312055	1.28034	-0.464663	-6.06183	-12.936	-41.3836	-46.5001
	0.866739	1.78279	0.320639	0.932484	-0.0190582	-5.36804	-12.9964	-40.9624	-46.619
	1.7018	1.35673	0.239695	0.407367	0.245348	-6.10117	-12.9297	-39.6591	-47.2769
	1.41796	1.64641	0.373329	1.74251	0.293389	-5.10649	-13.3437	-39.83	-43.0273
	1.44765	1.14228	0.631775	1.82393	-0.124201	-5.98459	-13.2216	-40.225	-42.7458
	1.22246	0.831974	-0.105891	1.55535	0.0186121	-6.21716	-13.1313	-39.966	-41.8476
	1.03852	1.27496	-0.127469	1.33899	-0.325068	-6.48479	-13.1534	-40.0032	-42.6478
	0.036447	1.24837	0.079241	1.18497	-0.310048	-6.22086	-13.4355	-39.7526	-42.9415
	0.530211	0.680816	0.501241	2.10133	-0.608786	-5.61838	-13.8364	-40.7495	-42.9684
	1.07834	1.03642	0.746216	1.03453	-0.240787	-5.73949	-14.032	-39.8879	-42.7173
	1.35311	1.53936	0.349964	1.25101	0.362769	-6.42578	-13.8707	-39.9886	-42.5122
	0.881879	1.23299	-0.025545	1.25161	0.60393	-6.17818	-13.7783	-40.1544	-42.3809
	1.2022	1.70971	-0.016724	1.27712	0.494138	-6.15386	-13.9653	-40.0858	-42.797
	0.844686	1.57739	0.802125	1.07995	0.202433	-6.28738	-13.8452	-40.6856	-42.3561
	0.613539	1.36639	0.664438	1.33243	-0.216826	-5.90674	-14.1743	-39.9778	-42.8081
	1.18646	1.80973	0.396098	1.12608	-0.327333	-6.16316	-13.739	-39.0944	-42.7582
	1.00764	1.1983	-0.094805	0.638157	-0.630125	-5.72948	-13.5074	-39.0053	-42.8017
	1.41236	1.7593	0.342454	1.4278	0.119344	-6.2062	-14.1344	-38.9787	-42.6526
	1.51953	0.991953	0.076738	1.49336	-0.0314558	-5.5813	-13.5477	-39.1373	-42.2257
	1.19564	2.28776	0.492419	0.995189	0.315324	-6.04193	-14.1257	-38.8466	-42.3408
	1.44097	0.559581	0.565376	1.27426	-0.179395	-6.61652	-13.9778	-39.0819	-42.5673
	1.19135	1.15122	0.564303	0.550895	-0.388846	-5.77788	-13.3938	-39.7947	-43.3755
	1.21626	1.62364	1.6174	1.27903	0.146762	-6.04193	-13.0829	-39.2682	-43.2494
	0.845043	0.815166	0.554647	0.977903	0.756041	-6.59637	-13.6688	-39.5703	-43.3155
	0.796883	1.81044	1.05199	1.00484	0.0262416	-5.65938	-13.6839	-40.2508	-42.9136
	1.50856	1.8412	0.063385	0.588446	-0.450477	-5.56187	-14.3919	-39.5313	-42.7197
	0.702827	1.56499	0.200477	1.10546	0.0806008	-5.70063	-13.5708	-39.6606	-42.4827
	0.359981	1.24992	0.569906	0.947386	-0.332936	-6.60853	-13.5491	-39.3805	-42.3135
	0.776975	1.64593	0.394311	1.24291	-0.909551	-5.81221	-13.9915	-38.848	-42.5328
	1.44038	1.15837	-0.136887	1.04859	-0.988111	-5.60193	-14.0904	-39.2235	-42.3617
	0.720112	1.63175	0.669087	1.23802	-0.497087	-6.71391	-12.9219	-39.1993	-42.1588
	0.974505	1.64558	0.528659	1.07589	0.0312482	-6.44974	-13.5537	-39.4389	-42.7074
	1.57162	1.33802	0.711288	1.09211	0.10635	-6.07435	-13.6108	-38.9173	-43.3166
	0.767795	1.2622	-0.07907	0.765234	-0.46204	-6.30335	-13.1357	-38.6393	-43.1648
	1.09777	1.74083	0.813809	1.48574	-0.32483	-6.33041	-13.3256	-39.7633	-43.4104
	1.15916	2.06877	0.126447	1.1349	0.0687991	-6.44688	-13.166	-38.4447	-42.7616
	0.944583	1.69374	0.599589	1.21179	-0.147804	-5.95335	-13.5163	-38.0618	-43.5102
	1.54516	0.508678	0.216569	1.69542	0.363961	-5.60729	-13.4182	-38.8753	-43.1361
	0.99036	1.42552	0.132526	1.42291	0.223771	-5.56509	-13.7769	-39.8378	-43.2686
	1.30877	1.32395	-0.132595	1.11964	0.0893031	-5.87146	-13.5496	-39.4808	-42.8345
	1.02767	1.99426	0.047888	0.481635	-0.989421	-6.22491	-14.275	-39.2718	-43.0685
	1.14033	1.19783	0.82263	0.909835	-0.0597083	-5.80399	-13.6975	-39.0732	-43.5847
	1.37636	1.70137	0.745978	1.67397	0.184194	-5.89065	-13.319	-38.7175	-43.3852
	1.01492	1.68682	1.0328	0.802308	-0.264033	-6.64167	-13.7273	-38.2402	-42.9882
	1.08871	1.53638	0.720706	1.264	-0.176057	-5.85083	-14.128	-36.5879	-43.2397
	0.960557	2.25807	0.336494	0.980645	-0.414714	-5.98137	-13.2268	-35.0785	-43.0034
	1.33607	1.04095	1.044	1.11952	0.292436	-5.96849	-14.168	-35.13	-43.4237
	1.3034	1.79757	0.410046	1.37976	-0.186428	-5.67154	-14.3416	-33.8268	-43.5636
	1.008	1.33468	0.216807	1.0182	0.238434	-6.16316	-13.3963	-33.8305	-43.1654
	1.32868	0.982774	0.140871	1.04395	-0.0252572	-5.86895	-14.1416	-34.4388	-43.4951
	1.34954	0.965965	0.457253	1.63022	-0.532731	-5.78455	-13.5992	-34.1376	-42.7885
	1.68642	1.91857	0.089492	1.74096	-0.350937	-6.12943	-13.7028	-32.1604	-43.2416
	1.69811	1.7382	0.027742	1.22085	-0.54942	-5.79791	-14.1597	-30.8201	-42.6477
	1.59928	1.35101	0.500406	1.05742	-0.0389663	-6.52723	-13.6833	-30.494	-43.0363
	1.39054	0.908387	0.971879	1.52865	-0.709995	-6.85076	-13	-30.9791	-43.0845
	0.822752	0.960839	0.082697	1.29858	-0.148996	-5.84511	-13.4527	-31.0222	-43.4822
	0.626294	1.4335	0.859942	1.61317	0.521914	-6.31337	-13.5212	-31.2018	-43.2744
	1.37874	0.794185	0.759686	1.00222	0.139848	-6.05587	-14.1838	-30.8127	-43.1204
	1.90517	1.6271	0.483479	0.967413	0.0370893	-5.4497	-14.2412	-31.2818	-43.2216
	0.943153	1.25862	0.975933	1.3341	0.350968	-5.68966	-13.4354	-30.3944	-43.1098
	1.64959	1.88984	0.561442	1.09795	-0.681743	-6.04979	-13.8252	-31.0205	-42.6235
	1.40318	1.4831	1.2668	1.40658	-0.381574	-6.24566	-13.9625	-31.4596	-43.0275
	1.98182	1.14144	0.573244	1.18878	-0.16342	-6.47752	-13.6249	-30.2541	-42.6893
	1.69179	1.5812	1.17251	1.30764	0.424043	-6.13741	-13.0233	-29.9527	-43.1809
	2.00161	1.04011	1.0235	1.05932	-0.105247	-5.71231	-13.1983	-30.6279	-43.5475
	2.08637	1.72211	0.603284	0.901251	-0.836714	-6.57479	-13.8788	-29.3717	-43.1803
	0.943987	1.81331	0.597205	1.45653	0.0107442	-6.62557	-14.0246	-29.1813	-42.4076
	1.20017	1.79626	1.36456	0.520378	0.160471	-6.56514	-13.8221	-28.9171	-43.2686
	1.01182	1.83715	0.509229	1.31562	-0.253901	-6.94255	-13.5244	-29.5698	-42.8345
	1.1377	2.48231	1.11219	0.592857	-0.339493	-6.393	-13.8434	-29.1903	-43.0685
	1.48937	1.82272	0.337208	1.25399	-0.275239	-6.14814	-13.9593	-28.949	-43.5847
	0.307052	1.04524	-0.020061	1.15564	-0.559196	-6.08925	-14.2691	-29.4566	-43.3852
	1.84175	1.20236	0.657287	1.33756	-0.0393238	-6.24327	-14.2702	-29.6274	-42.7197
	0.677316	1.34338	1.09657	1.57085	0.366703	-5.78896	-13.8083	-29.4947	-42.4827
	1.25548	1.31549	0.807012	1.16613	-0.0960673	-5.8984	-13.6986	-28.8814	-42.3135
	1.87549	1.46283	0.22253	1.51089	0.0087178	-5.89196	-14.4093	-28.9165	-42.5328
	1.25751	1.48274	0.279512	1.11881	-0.0512444	-6.41589	-13.8769	-29.5278	-42.3617
	1.54504	1.52005	0.313368	1.48037	0.23903	-6.36069	-14.4299	-29.5789	-42.1588
	0.740497	1.87625	0.543561	1.16816	0.239507	-6.52532	-13.4912	-28.9301	-42.7074
	0.986068	1.20975	0.271883	1.07196	0.540272	-5.91723	-14.8127	-29.4233	-43.3166
	1.25799	1.14287	0.11691	0.917822	0.174299	-6.01451	-13.7457	-29.9769	-43.1648
	1.27169	1.34446	0.396933	2.03529	0.244514	-6.10773	-13.4962	-30.8608	-43.4104
	0.996081	1.10949	1.04138	1.7716	-0.101432	-6.07626	-13.7329	-30.5797	-42.7616
	2.22286	1.17697	0.565852	1.89379	0.421301	-6.52329	-14.2125	-29.9964	-43.5102
	1.13627	1.15694	0.782099	1.12072	-0.0129786	-5.97076	-13.5918	-29.0103	-43.1361
	1.42452	0.317228	0.694837	0.950128	-0.483974	-6.15029	-13.9469	-28.5189	-43.2686
	1.57842	0.762117	-0.271235	1.28534	-0.362381	-6.21776	-13.9649	-28.4569	-42.8345
	1.71789	0.789536	0.323976	1.37213	-0.191673	-6.7238	-14.2394	-28.5128	-43.0685
	1.41224	0.693333	0.544991	1.17114	0.0282679	-6.13479	-14.025	-29.5424	-43.5847
	1.72314	1.43505	0.727023	1.54129	0.692144	-5.98161	-13.5592	-28.726	-43.3852
	1.21829	1.4912	0.445451	1.47501	-0.383123	-6.12978	-13.4288	-28.4945	-42.9882
	1.42559	1.78696	0.545707	1.98415	0.226513	-6.39908	-13.6454	-29.5219	-43.2397
	2.09555	0.925553	0.38549	1.49253	-0.305876	-5.25896	-13.7349	-28.3754	-43.0034
	1.98504	1.28151	-0.049268	1.52364	-0.612482	-6.22229	-13.4146	-28.3224	-43.4237
	1.16834	0.954521	0.545229	1.67468	0.16214	-6.3719	-14.1035	-28.7341	-43.5636
	0.58779	1.09102	1.08859	1.00902	-0.130161	-5.76667	-13.503	-28.753	-43.1654
	1.23283	1.62495	0.223006	1.25471	-0.627741	-5.91068	-14.0519	-28.9569	-43.4951
	0.673024	1.31942	0.458326	0.701576	-0.0984516	-5.88242	-13.1863	-29.7847	-42.7885
	0.608652	0.885738	0.145163	1.46046	0.446096	-6.13884	-13.7496	-29.4983	-43.2416
	1.36432	1.29975	0.892487	1.91	0.857607	-5.37948	-14.2908	-28.9651	-42.6477
	0.90739	1.01961	0.63702	1.2224	-0.320538	-6.22205	-13.7246	-29.2861	-43.0363
	1.31699	0.965608	0.71701	1.69733	-0.584349	-6.16722	-13.4919	-29.7776	-43.0845
	1.46994	1.43708	-0.306998	1.385	-0.210985	-6.04407	-14.1722	-30.3235	-43.4822
	0.326245	1.40311	1.15725	1.15553	0.741258	-6.09271	-13.864	-27.3439	-43.2744
	1.67379	1.57369	0.839319	1.9888	-0.105723	-5.54923	-13.9808	-26.6071	-43.1204
	1.87048	1.39917	0.475612	1.80152	-0.413879	-6.18712	-14.1696	-27.0704	-43.2216
	1.73065	1.71436	1.25989	1.36259	-0.049695	-6.13717	-13.7529	-25.926	-43.1098
	1.26955	0.959409	0.809874	1.16661	-0.264987	-5.95765	-13.3861	-27.0297	-42.6235
	1.4511	0.808609	0.787463	0.836044	-0.141724	-6.69269	-14.7263	-27.1697	-43.0275
	1.02207	1.54473	0.791874	0.979692	0.333444	-5.61015	-14.9288	-26.9801	-42.6893
	0.917761	1.57358	0.578489	0.889927	-0.0005805	-5.65974	-13.8397	-25.8286	-43.1809
	1.28981	0.532878	0.325168	0.764876	0.6385	-6.3806	-13.8763	-26.4364	-43.5475
	1.82876	1.27972	0.847664	1.39621	0.305906	-5.60097	-14.1937	-26.247	-43.1803
	1.26216	1.68563	0.491227	1.39072	-0.1062	-5.52742	-13.7297	-26.5341	-42.4076
	1.30114	1.26911	1.32212	1.68314	0.120893	-6.69424	-14.3111	-26.3531	-36.7193
	1.42702	0.597847	1.08978	0.734001	0.621096	-5.88731	-14.0773	-25.5837	-37.2379
	1.53598	0.643266	0.551785	1.28534	0.875012	-6.12001	-13.6678	-25.5574	-36.5846
	1.84986	1.50658	0.123586	1.6115	0.571147	-6.07125	-14.2491	-25.4648	-36.587
	1.61585	0.941289	-0.084435	1.40134	0.258938	-5.85596	-14.2465	-25.2644	-36.5708
	1.17466	1.01031	-0.127231	1.27128	-0.0274026	-6.59446	-14.3108	-26.5971	-36.5491
	1.79228	1.21631	-0.012551	0.672012	0.400201	-6.64286	-13.8404	-26.1807	-36.9915
	1.53348	1.91904	0.563349	1.32921	0.362054	-5.88064	-14.2702	-25.7699	-37.0904
	1.02207	0.538242	1.34405	0.804692	-0.587091	-5.98554	-14.1099	-26.2829	-35.9219
	1.15356	1.20331	0.38239	0.8668	-0.28716	-5.95777	-14.0371	-26.2827	-36.5537
	1.39007	1.87732	0.415649	0.57271	0.172392	-5.69467	-14.2187	-26.5046	-36.6108
	1.3909	1.50277	0.922884	1.04275	0.528709	-6.2546	-14.0097	-26.7218	-36.1357
	1.39269	1.04131	0.29334	1.6785	-0.0890342	-6.29417	-14.2499	-26.6341	-36.3256
	1.45361	1.52613	-0.221287	1.09997	-0.0611392	-5.8947	-14.0467	-26.237	-36.166
	0.981776	0.499022	0.200118	1.69674	0.485793	-5.90853	-14.1095	-26.0831	-36.5163
	1.75604	1.02676	0.495281	1.02964	-0.105366	-6.52615	-14.0071	-26.4197	-36.4182
	1.57198	0.797284	0.534261	0.333934	-0.428423	-6.25269	-14.3418	-26.1427	-36.7769
	1.62777	1.15944	1.00311	1.44103	0.257627	-6.02548	-13.8333	-26.2766	-36.5496
	1.04496	0.769985	0.125255	1.17615	0.33392	-6.30454	-13.4344	-26.6079	-37.275
	1.00931	1.30237	0.754441	0.802784	-0.668153	-6.2695	-14.2603	-26.8954	-36.6975
	1.0992	0.946295	1.02099	0.995308	0.140683	-5.91759	-14.3521	-26.6473	-36.319
	1.3375	1.48894	-0.111256	0.933915	-0.0600663	-6.17699	-14.3993	-28.1058	-36.7273
	1.90005	1.46605	0.95972	0.690132	0.0733292	-6.12263	-14.0115	-26.9024	-37.128
	1.20732	0.976336	1.47494	1.28069	0.0575934	-5.99687	-13.9107	-24.9364	-36.2268
	1.01504	1.41717	0.174846	0.654965	-0.18762	-6.33006	-13.984	-24.1208	-37.168
	0.96616	1.08994	0.155773	0.686317	-0.303968	-6.43734	-13.7706	-23.4792	-37.3416
	1.48758	1.27543	0.823106	1.26746	-0.29622	-5.639	-13.866	-23.7906	-36.3963
	1.40414	1.20057	0.780667	1.59016	0.405804	-5.5422	-13.7197	-23.7022	-37.1416
	0.895111	0.651849	0.925984	0.618606	-0.0587549	-6.11464	-13.7286	-23.1073	-36.5992
	1.16369	1.37914	-0.117574	1.04395	-0.472411	-6.72035	-13.5368	-22.4532	-36.7028
	1.5324	1.29796	0.80892	1.19343	0.0577128	-6.69269	-13.3787	-23.4885	-37.1597
	0.224678	1.85014	0.26473	1.04347	0.560895	-6.00223	-14.6197	-23.7721	-36.6833
	1.73399	1.37724	1.33976	0.533014	0.529066	-6.0188	-14.0522	-23.1433	-36
	0.350921	1.11736	0.571336	1.30322	-0.151857	-6.49599	-13.6666	-23.5886	-36.4527
	0.621645	1.79435	0.40647	1.37153	-0.0321713	-6.05075	-13.9557	-22.7977	-36.5212
	1.68726	0.89444	0.900711	1.13907	-0.18917	-6.13253	-13.7124	-23.7298	-37.1838
	1.35562	1.51647	0.633325	1.37296	0.0783359	-5.83772	-14.2963	-22.0443	-37.2412
	1.34191	1.36722	0.927891	1.37594	0.334517	-5.49035	-14.5915	-20.9527	-36.4354
	1.53002	1.04655	0.575508	1.63367	-0.44094	-6.13253	-13.8606	-20.7459	-36.8252
	1.35168	0.608933	0.605548	1.80104	-0.321611	-7.20386	-13.55	-20.9716	-36.9625
	1.45468	1.413	0.492776	1.90845	0.155941	-6.00807	-13.5075	-21.4323	-36.6249
	1.34537	1.11438	0.809039	1.51232	0.197784	-6.40051	-14.392	-21.8712	-36.0233
	1.10802	0.998629	0.261273	0.991732	0.560537	-3.15813	-14.1722	-22.1947	-36.1983
	1.26216	1.60826	0.339594	1.18831	0.469938	-0.952763	-13.5241	-22.6551	-36.8788
	1.78489	0.457299	0.905122	1.80593	-0.284895	-1.31599	-13.8333	-22.0604	-37.0246
	0.643818	0.503672	0.435675	1.06552	-0.246152	-0.868601	-13.8191	-22.4621	-36.8221
	1.10492	0.697744	0.874009	1.29583	-0.185951	-1.02178	-14.1702	-22.0809	-36.5244
	1.40068	1.2647	0.760759	1.46607	-0.444516	-0.971359	-14.4011	-22.0066	-36.8434
	0.471799	0.621093	1.00681	0.684648	-0.272736	-0.655455	-14.3887	-21.747	-36.9593
	0.970571	1.10449	0.600065	0.530749	0.0626	-0.547213	-14.2002	-22.3423	-37.2691
	1.00955	1.2355	0.250902	0.756531	0.181571	-0.675721	-13.9548	-22.5583	-37.2702
	0.790207	1.4372	0.686135	1.35055	-0.319346	-0.526709	-13.7099	-22.3806	-36.8083
	1.18539	1.6364	0.669803	1.62175	0.195042	-0.524206	-13.9306	-22.2618	-36.6986
	0.950901	1.45162	0.36141	0.816613	0.10933	-0.464362	-13.5863	-21.8533	-37.4093
	1.11577	1.88221	1.53407	1.26472	-0.11979	-0.255389	-13.8285	-21.7663	-36.8769
	1.55863	1.10985	-0.095162	0.397473	-0.0173893	-0.746054	-14.462	-22.2351	-37.4299
	1.08513	1.2566	0.453318	0.746995	0.24511	-0.755591	-14.3269	-22.0573	-36.4912
	1.10563	0.652922	0.846351	1.23313	0.145093	-1.31885	-14.1282	-21.6741	-37.8127
	1.03768	1.13536	0.858511	1.47322	-0.453219	-0.325007	-14.1311	-22.5317	-36.7457
	0.572888	1.14657	0.330295	1.57371	-0.402435	-0.0348512	-14.2741	-22.1778	-36.4962
	1.70931	1.45615	0.91454	1.25697	0.261203	-0.0298445	-14.8211	-22.4659	-36.7329
	1.1259	1.3112	0.715461	0.76273	0.144259	-0.448746	-14.4206	-22.138	-37.2125
	1.13675	1.81938	0.586476	1.09461	-0.252947	-1.14493	-13.8738	-21.0708	-36.5918
	1.92877	1.78076	0.513519	1.21751	0.701324	-0.887913	-13.8069	-21.2743	-36.9469
	1.11398	1.43315	0.696029	1.1839	-0.280603	-0.679535	-14.1418	-20.7048	-36.9649
	0.727026	1.22262	0.124539	1.38012	-0.0705566	-0.588936	-13.7582	-21.6405	-37.2394
	1.57615	2.17141	0.589694	1.33648	-0.211581	-0.208897	-13.4646	-21.7874	-37.025
	1.90398	1.13691	1.3698	1.56596	0.190512	-0.585479	-14.2908	-21.5212	-36.5592
	1.17978	2.17034	0.054803	1.35449	-0.401124	-0.611109	-13.9129	-21.3336	-36.4288
	1.35848	1.00447	0.607218	1.11344	-0.34295	-1.20704	-14.3606	-21.9353	-36.6454
	1.20768	1.65869	0.535693	1.53568	0.0838195	-0.859541	-13.8251	-22.056	-36.7349
	1.48043	1.85956	0.586952	1.93492	0.310794	-1.00772	-14.371	-22.166	-36.4146
	1.64267	0.627173	0.716056	1.89498	-0.259623	-0.390095	-13.7969	-21.3024	-37.1035
	1.46267	0.823987	0.251854	0.99495	-0.203713	-0.617665	-14.5532	-21.9971	-36.503
	1.72493	1.10139	0.135985	0.730901	-0.603541	-0.661296	-14.0851	-22.534	-37.0519
	1.52311	0.863326	0.386442	1.00508	0.27074	-0.117583	-14.0795	-22.7186	-36.1863
	0.743835	1.22274	0.862207	1.01462	0.748649	-0.426335	-13.8273	-21.7234	-36.7496
	1.03113	2.0137	0.698175	1.27462	-0.378951	-0.382346	-14.3279	-21.8742	-37.2908
	1.51714	1.93693	0.117029	0.649124	0.565782	-0.134153	-14.0095	-21.2219	-36.7246
	0.933378	1.75418	1.22782	1.29047	0.423328	-0.699682	-14.1285	-21.0556	-36.4919
	0.948994	0.964296	0.385609	0.373155	0.245944	-0.85668	-13.949	-21.6934	-37.1722
	1.24678	1.47296	0.556674	1.35401	0.199333	-0.456256	-13.6246	-21.4369	-36.864
	1.64029	0.733745	0.578489	1.49158	0.149504	-0.53553	-13.8719	-21.6052	-36.9808
	1.05652	0.559819	0.355805	0.789433	-0.30218	-1.10213	-14.2057	-20.6753	-37.1696
	0.988929	1.32312	0.246611	1.16339	0.623718	-0.679893	-14.6186	-21.3784	-36.7529
	1.50511	1.92059	0.847067	0.932484	-0.0586354	-0.601453	-13.81	-21.7984	-36.3861
	1.55195	1.27341	0.656333	1.33851	0.315086	-0.526113	-14.2609	-22.0247	-37.7263
	1.81171	0.958217	0.940408	1.44187	0.126616	0.342088	-14.146	-21.3789	-37.9288
	1.26895	1.52983	0.696983	1.30621	-0.468954	-0.921649	-14.0586	-21.8037	-36.8397
	1.45778	1.84513	0.579919	1.37165	0.143186	-0.546736	-14.253	-21.7954	-36.8763
	1.25107	1.58693	0.942197	1.17662	0.194207	-0.708265	-14.2206	-22.1304	-37.1937
	1.39794	1.64808	0.706877	0.715523	0.188485	-0.604433	-13.6017	-20.1378	-36.7297
	1.16107	1.41634	0.640239	1.24994	0.206486	-0.661535	-14.0005	-19.4032	-37.3111
	1.5125	1.06634	0.356759	0.939517	-0.234827	0.247675	-13.6671	-20.475	-37.0773
	1.32569	1.28223	0.202145	1.03477	-0.470385	-0.51753	-13.333	-20.648	-36.6678
	0.714151	1.64272	0.926938	1.35258	-0.092491	-0.200314	-14.3322	-20.2582	-37.2491
	0.769226	0.966085	0.367131	1.62199	0.220314	-1.26306	-13.5994	-20.3413	-37.2465
	1.13913	1.22107	0.799145	1.49122	-0.0935639	-0.907344	-13.7911	-20.3202	-37.3108
	1.52704	1.43005	0.622715	0.962406	0.442759	-0.44064	-12.8089	-20.2099	-36.8404
	1.37541	2.1695	-0.164305	1.19057	-0.454053	-0.738067	-13.7463	-20.6842	-37.2702
	1.69512	1.19735	0.743713	1.07971	-0.436648	-0.90496	-14.2974	-20.1975	-37.1099
	1.11779	1.19187	0.657763	1.85135	-0.518187	-1.22659	-14.1475	-20.0659	-37.0371
	1.25429	0.252379	0.580992	1.37189	-0.0580395	-0.420493	-14.0722	-19.783	-37.2187
	1.43978	0.898255	0.156011	0.864416	0.218764	-0.328464	-13.8918	-19.6661	-37.0097
	1.14962	1.96482	0.143852	1.12334	-0.601157	-0.689549	-14.3484	-19.5607	-37.2499
	1.16953	1.60826	0.03704	1.1045	0.405923	0.426608	-14.5925	-19.3045	-37.0467
	1.51011	1.25135	0.816907	1.38798	0.366226	-0.712079	-14.1393	-19.9829	-37.1095
	0.75063	1.33551	0.052418	1.27521	0.4877	-0.765008	-13.5825	-20.098	-37.0071
	1.36551	0.845207	1.48734	0.878721	-0.138267	-0.769538	-14.4844	-19.3134	-37.3418
	1.05473	0.342858	1.02195	1.26889	-0.20431	-0.893158	-13.6977	-19.4179	-36.8333
	1.06117	1.19294	0.213231	1.30859	0.287668	-0.682992	-14.257	-19.8438	-36.4344
	0.774233	1.10616	0.83014	1.30108	-0.0755632	-0.348491	-14.2919	-19.8504	-37.2603
	0.907748	1.07075	1.05592	0.472337	-0.379189	-0.614447	-13.8844	-19.8421	-37.3521
	1.47709	1.54711	0.626291	0.800639	-0.187859	-0.806374	-14.1145	-20.2046	-37.3993
	1.42142	1.38201	0.685897	1.67802	0.429527	-0.170869	-14.0758	-20.2595	-37.0115
	1.85546	0.715268	0.656809	1.12143	0.294343	-0.0555937	-13.932	-20.6088	-36.9107
	0.986068	1.01365	0.950661	1.08543	0.0364934	-0.449223	-13.5875	-20.7761	-36.984
	0.889509	1.32908	1.06772	1.31729	0.774995	-0.655693	-14.0082	-20.5989	-36.7706
	0.75504	1.04703	0.156846	0.929027	-0.266298	-0.430626	-13.6983	-20.1652	-36.866
	1.7595	1.24062	0.826206	1.23766	0.182763	-0.805062	-14.4985	-20.4077	-36.7197
	1.32593	1.72211	-0.34133	1.25745	0.191942	-1.45785	-14.5214	-20.2511	-36.7286
	0.576584	1.68551	0.691975	1.1827	0.161306	-0.847024	-13.9861	-20.7747	-36.5368
	0.913112	1.44221	1.19861	1.40646	-0.427111	-0.515503	-14.1598	-20.8822	-36.3787
	1.29685	1.5067	1.5926	1.53139	0.368372	0.0333365	-14.0204	-21.1068	-37.6197
	1.36682	1.77349	0.140871	1.54284	-0.220522	-0.266952	-13.6759	-20.7677	-37.0522
	1.42524	1.32157	0.631299	1.00639	-0.810965	-0.249786	-13.6213	-21.1149	-36.6666
	1.56387	1.16695	0.03704	1.03036	0.185743	-0.782651	-14.5259	-20.7212	-36.9557
	1.69048	1.63914	0.209059	1.52662	-0.390991	-0.351352	-14.5079	-21.1669	-36.7124
	1.10075	1.40716	0.365223	1.61937	-0.733718	-0.257892	-14.0475	-20.8751	-37.2963
	1.25608	1.20272	0.810112	0.791698	-0.317082	-0.88684	-13.9967	-20.7349	-37.5915
	0.779717	1.31751	0.807728	1.03071	0.269071	-1.0858	-14.6151	-20.3775	-36.8606
	0.769107	1.13739	0.611986	0.997811	-0.0440919	-0.364346	-13.7156	-20.8486	-36.55
	1.01432	0.731362	0.815477	0.557094	0.665799	-0.124735	-13.9793	-21.2875	-36.5075
	2.04524	1.53126	0.211085	1.53092	0.0776205	-0.231189	-14.2275	-21.9284	-37.392
	0.855057	1.32288	0.943865	1.3403	0.157372	-0.376148	-14.0359	-21.7223	-37.1722
	0.845997	1.61065	0.732506	0.9723	0.375048	-0.359339	-13.5165	-21.3483	-36.5241
	0.413268	1.00101	0.898447	0.912934	-0.0209656	0.530201	-13.6237	-21.4125	-36.8333
	0.836461	1.5675	0.638928	1.05909	0.390903	0.448423	-13.5889	-21.3599	-36.8191
	0.886171	1.62567	0.93397	0.78526	0.155941	0.202614	-13.962	-21.4473	-37.1702
	1.68273	1.42814	0.966872	1.23611	-0.358805	-0.292105	-14.4022	-21.53	-37.4011
	1.25584	0.962985	0.150171	0.924378	0.274077	-0.657958	-14.4827	-21.9431	-37.3887
	1.01122	1.48166	-0.103388	0.613004	0.189081	-1.05171	-14.3294	-21.4528	-37.2002
	1.03912	1.35018	0.109519	0.982552	0.0138435	-0.88529	-14.3021	-21.7271	-36.9548
	0.970571	1.44209	1.33499	1.03346	0.872866	-0.322623	-13.7334	-21.653	-36.7099
	0.799625	0.841273	0.799026	1.71748	-0.0378934	-1.09486	-14.516	-21.7508	-36.9306
	1.54349	0.958694	0.290956	1.18008	0.227467	-0.796599	-14.1431	-21.9068	-36.5863
	1.1867	1.67109	0.508275	1.33493	0.048295	-0.696701	-14.5674	-22.1605	-36.8285
	1.32891	1.69267	0.159706	1.7679	0.271574	-1.12144	-13.862	-21.772	-37.462
	1.10969	1.66775	0.493254	1.67206	-0.0024879	-0.168842	-14.052	-22.3074	-37.3269
	1.14545	0.919235	0.990833	1.39895	0.375763	-0.280542	-13.9484	-22.3211	-37.1282
	1.55982	0.543607	1.06403	1.85922	0.0896606	-0.507159	-14.9804	-22.997	-37.1311
	1.43167	1.4105	0.703301	1.84503	-0.637516	0.174003	-14.4248	-22.0176	-37.2741
	1.45015	1.76801	0.288453	0.898271	0.132099	-0.134749	-14.1326	-22.5059	-37.8211
	1.62789	1.41264	-0.039015	1.62843	-0.287875	-0.73461	-13.8406	-22.2293	-37.4206
	1.40568	1.96768	0.240173	0.47627	-0.696405	-0.18434	-13.8741	-21.8046	-36.8738
	1.26549	1.696	0.717129	1.39704	-0.44249	-0.424666	-14.1702	-21.6075	-36.8069
	0.890224	0.909579	0.767316	1.47215	-0.028714	-0.377936	-14.4043	-22.2716	-37.1418
	2.04763	0.997079	0.480498	1.90046	-0.549778	-0.145358	-14.8368	-21.3234	-36.7582
	0.84552	1.62376	0.663127	1.28773	-0.154003	-0.399393	-13.7065	-21.8677	-36.4646
	1.38947	1.27269	0.24673	1.22622	-0.81943	-0.626726	-14.8133	-22.1927	-37.2908
	0.744073	1.56344	0.091281	1.36641	-0.17713	-0.166458	-14.379	-21.8357	-36.9129
	1.11958	0.919235	0.659432	1.82596	0.113264	0.472146	-13.8905	-21.2401	-37.3606
	1.19552	1.32324	0.290718	1.52877	0.54206	-0.544829	-14.7616	-20.686	-36.8251
	1.60405	1.48727	0.622834	1.42112	0.468031	-0.374955	-13.9173	-22.1624	-37.371
	0.856011	1.59301	0.089492	1.7803	-0.0469532	-0.28078	-14.4172	-21.9891	-36.7969
	1.14998	1.30643	0.953164	1.23528	-0.163897	-1.38049	-14.3877	-21.292	-37.5532
	1.02314	1.18173	0.439013	1.51327	0.173346	-0.597162	-14.758	-21.0972	-37.0851
	1.31449	0.718606	0.550712	1.86303	0.0541361	-0.319523	-14.6984	-20.3048	-37.0795
	1.16834	1.5154	0.855294	0.548392	0.115052	-0.551743	-14.6347	-19.2269	-36.8273
	1.0303	1.34052	-0.136171	1.8051	0.4275	-0.671667	-14.2374	-17.7669	-37.3279
	1.05652	1.16898	0.747884	1.70651	0.236884	-0.600857	-14.0306	-17.6509	-37.0095
	1.80659	1.24694	0.782218	1.95947	-0.197991	-0.614089	-13.7658	-17.8382	-37.1285
	1.5758	1.93466	0.671114	1.03953	-0.112757	-0.576061	-14.1585	-17.593	-36.949
	1.15892	1.24527	0.556912	0.965148	0.217572	-1.08914	-14.1735	-17.6048	-36.6246
	0.890582	1.16862	-0.336681	1.8076	-0.17105	-0.919861	-14.2175	-17.1034	-36.8719
	1.03613	1.55998	1.00645	1.25208	-0.0662649	-0.288171	-14.2609	-17.2995	-37.2057
	0.846474	0.863326	0.796285	1.36223	0.153438	-0.145597	-14.1417	-17.5515	-37.6186
	1.64506	1.39297	0.164952	1.56489	0.339881	0.375825	-14.2514	-16.9518	-36.81
	1.22806	1.42278	0.490751	1.45319	0.0587853	0.337439	-14.5685	-16.7613	-37.2609
	0.989406	0.982059	0.851359	1.69113	0.027672	-0.261349	-13.9231	-16.4356	-37.146
	1.95011	0.993026	0.49087	1.48585	-0.155911	0.0006731	-14.6879	-16.6645	-37.0586
	1.63719	1.11152	0.623788	1.19331	-0.173315	-0.97124	-14.0392	-16.9511	-37.253
	1.24714	1.79197	0.544396	0.437647	-0.395283	-0.285906	-13.4339	-17.5308	-37.2206
	1.00705	1.20784	-0.028526	1.07804	-0.0282371	-0.801486	-14.1567	-17.9577	-36.6017
	0.853626	1.63843	0.575032	1.12715	0.165239	-0.312251	-14.3334	-17.5578	-37.0005
	0.936358	1.67002	0.832762	0.990301	-0.487193	-0.898999	-13.424	-17.4987	-36.6671
	1.18562	1.52744	0.885334	1.53092	0.0019228	-0.847263	-13.8646	-16.4448	-36.333
	0.989168	1.70471	0.074352	0.766188	-0.474795	-0.454111	-13.9986	-15.6597	-37.3322
	1.6168	1.42361	0.883426	1.18199	-0.190839	0.0494296	-14.0802	-15.6441	-36.5994
	1.63194	1.40561	0.489082	1.29905	-0.0748482	-0.383539	-13.9537	-16.0969	-36.7911
	0.214188	1.70852	0.878658	1.3465	0.332252	-0.422639	-13.9097	-16.2409	-35.8089
	1.60345	1.08863	0.24196	1.90702	0.103131	-0.646157	-13.8255	-15.4975	-36.7463
	1.29041	1.31418	0.279035	1.19713	-0.185713	-1.20358	-13.8756	-14.9324	-37.2974
	1.25608	0.903738	0.054803	1.65811	-0.431522	-0.842614	-14.0197	-15.8126	-37.1475
	1.39126	1.12237	0.492657	1.29655	-0.478133	-1.06959	-13.2465	-15.2987	-37.0722
	1.46457	1.5123	0.066485	1.33803	0.329748	-0.36673	-13.8412	-15.3625	-36.8918
	0.802367	1.7506	0.536407	1.16256	-0.491485	-0.62601	-14.1578	-15.3042	-37.3484
	0.467389	1.35459	0.695313	1.09461	0.671283	-0.606698	-14.2647	-15.62	-37.5925
	0.643222	0.969423	0.632968	0.775128	-0.0390853	-0.307841	-13.768	-15.1352	-37.1393
	0.763266	2.00547	0.275697	1.59422	-0.880941	-0.458164	-14.2272	-15.7934	-36.5825
	1.69882	1.8598	0.111069	1.09616	-0.119909	-0.120444	-14.3811	-15.7676	-37.4844
	1.22389	2.01656	0.767794	1.67194	-0.332578	-0.561756	-13.8058	-16.2104	-36.6977
	1.05533	1.67288	0.135745	1.5296	-0.695809	-0.347537	-14.209	-15.8863	-37.257
	1.22866	1.32133	0.099624	1.19153	-0.602826	-0.442547	-13.0836	-16.2979	-37.2919
	1.12828	1.50217	0.256981	0.558167	-0.408992	-0.350398	-14.1571	-16.0495	-36.8844
	1.11768	1.23371	0.345911	1.07387	0.5994	-0.606579	-14.078	-16.1886	-37.1145
	0.911681	1.32562	0.997033	1.57335	0.32343	-0.263018	-13.3332	-16.1446	-37.0758
	1.04842	1.22274	1.27419	1.19904	-0.388488	-0.676674	-13.6089	-15.8602	-36.932
	0.797836	1.42468	0.535812	1.55607	-0.86163	-0.702662	-13.5825	-15.3585	-36.5875
	1.37636	1.48572	0.062671	1.21286	-0.282869	-0.190658	-14.3772	-15.3848	-37.0082
	0.938622	1.87184	0.519003	1.30358	-0.129923	-0.334901	-13.9148	-15.7468	-36.6983
	0.621645	0.842703	0.785437	1.53723	-0.253901	-0.0992244	-14.2456	-16.2859	-37.4985
	1.33821	1.52577	0.111188	1.0958	-0.215038	-0.421566	-14.4562	-15.8596	-37.5214
	1.09646	1.12392	0.803674	0.917941	-0.633463	-0.604433	-14.0731	-16.16	-36.9861
	0.536888	0.640643	0.362005	1.27676	-0.349506	-0.499768	-14.1557	-16.119	-37.1598
	1.21102	1.42874	0.236954	1.13037	-0.637993	-0.445527	-13.782	-16.6697	-37.0204
	1.65281	1.17601	0.066604	1.19093	-0.340208	-0.376028	-13.8625	-17.1245	-36.6759
	1.39198	1.57358	0.863161	1.06695	-0.217423	-0.60038	-13.5911	-17.4869	-36.6213
	0.351994	1.33873	0.773277	1.48812	-0.656232	-0.891489	-13.7219	-16.5906	-37.5259
	1.14867	0.914944	0.552382	1.38548	-0.944361	-1.18439	-14.6236	-16.8712	-37.5079
	1.3307	1.24253	1.0564	1.88199	-0.242099	-0.368637	-14.4658	-15.8934	-37.0475
	1.14056	1.89484	0.424948	2.152	-0.116214	-0.860972	-14.1125	-16.671	-36.9967
	1.54635	1.34362	0.270213	1.6059	-0.0626886	-0.0814621	-14.2593	-16.8103	-37.6151
	1.28826	1.53388	0.342335	1.56239	-0.458821	-0.903052	-14.6098	-16.6166	-36.7156
	1.47506	1.07147	0.658001	0.880748	0.376597	-0.1723	-14.748	-16.8891	-36.9793
	1.47447	1.32467	0.016656	1.07554	0.0004924	-0.0579778	-14.0936	-17.1149	-37.2275
	1.7713	1.05227	0.394906	1.51065	-0.50269	-0.205559	-14.1964	-16.7956	-37.0359
	1.79812	1.52148	0.681724	1.44842	-0.111326	-0.676197	-14.3116	-16.5165	-36.5165
	1.65328	1.46426	0.085678	1.29607	-0.333413	-0.447435	-14.2276	-16.3718	-36.6237
	1.15046	1.4937	0.800934	1.65752	-0.279173	-0.428719	-13.7702	-16.6292	-36.5889
	1.26681	1.27293	0.856366	1.7679	-0.401005	-0.48892	-13.6473	-16.665	-36.962
	1.30066	1.32824	0.031556	1.55213	0.559345	-0.863117	-13.7025	-16.5934	-37.4022
	0.792115	1.57405	0.720466	1.23873	0.0505599	-0.821752	-13.256	-17.1443	-37.4827
	1.34239	0.860227	1.0235	0.898152	-0.803813	-1.02274	-13.6201	-16.9154	-37.3294
	1.12495	1.4341	0.766243	1.32135	-0.594601	-0.0902835	-14.0582	-16.811	-37.3021
	1.04603	0.884665	0.57813	1.40384	-0.347241	-0.521106	-14.3895	-17.2748	-36.7334
	1.34262	0.924719	1.17573	1.04561	-0.204667	-0.937862	-13.5988	-17.2331	-37.516
	1.85212	1.9895	1.1352	0.813394	0.148073	-0.66225	-13.6015	-17.3507	-37.1431
	1.57282	1.22048	0.482644	1.62044	-0.4078	-0.912828	-13.5716	-16.4683	-37.5674
	1.16762	1.60528	0.408735	1.21191	0.0252877	-0.712318	-13.6174	-16.5353	-36.862
	0.792592	1.02569	0.582303	1.30013	-0.3414	-0.929875	-13.0009	-17.6183	-37.052
	1.55601	1.47094	0.723925	1.76564	-0.315174	0.364857	-13.3803	-17.5444	-36.9484
	1.00633	1.6941	0.747527	1.6419	-0.0650729	0.0519332	-13.8414	-18.2153	-37.9804
	1.27682	1.48548	0.052895	1.20798	-0.509962	-0.0923101	-14.5311	-17.6477	-37.4248
	1.72409	1.68551	0.870432	1.18211	-0.467762	-0.106735	-13.9285	-18.1503	-37.1326
	1.39054	1.34851	0.482763	0.88039	0.354305	-0.107211	-13.615	-17.491	-36.8406
	1.30829	0.76176	0.841584	1.18378	0.635282	-1.17509	-14.2791	-18.1992	-36.8741
	0.640003	1.62042	-0.059162	0.834137	-0.0653114	-0.710172	-14.0661	-18.0585	-37.1702
	1.41331	2.11717	0.116672	1.42887	0.199572	-0.268382	-14.3465	-17.5218	-37.4043
	1.66938	2.5009	0.815358	1.54796	-0.117763	-0.52194	-14.4424	-17.4993	-37.8368
	1.23557	1.19175	0.338521	1.48872	-0.367983	-1.16889	-14.5409	-17.6016	-36.7065
	1.30615	0.952852	0.415292	1.94004	0.29482	-0.941796	-14.5867	-17.9308	-37.8133
	1.34382	1.16433	0.737752	1.78102	0.175372	-0.2356	-14.6388	-18.1634	-37.379
	0.840752	1.20963	0.893558	1.93968	-0.391826	-0.774783	-13.6707	-17.8417	-36.8905
	0.978796	1.4484	0.865307	1.4967	-0.368341	-0.107092	-13.9872	-17.1045	-37.7616
	1.20732	0.768197	0.381077	0.956564	0.295178	-0.101489	-13.7914	-16.3865	-36.9173
	1.08191	1.9951	0.508989	2.07403	0.213519	-4.21e-05	-13.8413	-16.7252	-37.4172
	1.58557	2.02967	0.644055	1.55857	-0.0589934	-0.654263	-13.974	-16.641	-37.3877
	1.59392	1.41503	0.334468	1.34495	0.417128	-0.110192	-13.909	-16.3708	-37.758
	1.1774	1.78565	0.783886	0.879556	0.821606	-0.143809	-14.4895	-16.8981	-37.6984
	1.27145	1.117	0.52544	1.43543	0.10027	-0.705284	-13.9979	-16.3505	-37.6347
	1.71968	1.43291	-0.062857	1.67373	-0.0164354	-0.620169	-14.124	-16.4845	-37.2374
	1.35097	2.2806	0.380004	1.6301	-0.227197	-0.545902	-13.6919	-16.8112	-37.0306
	1.26645	2.5586	0.781621	1.36128	0.0366124	-0.602645	-14.483	-17.007	-36.7658
	1.52823	1.23371	0.279274	1.4824	-0.737532	-0.948233	-13.8292	-16.8965	-37.1585
	1.42917	1.54473	0.799742	1.78137	-0.23745	-0.708861	-13.5108	-16.9389	-37.1735
	1.08668	1.61399	0.576938	1.41802	-0.295028	-0.699085	-14.2291	-17.5596	-37.2175
	1.27682	1.68873	-0.06989	1.16363	-0.250682	-0.289005	-14.3061	-16.8598	-37.2609
	1.31103	2.00678	-0.172054	1.80057	-0.263437	-0.638527	-14.2912	-17.3362	-37.1417
	1.41665	1.96208	0.565852	1.65084	0.266329	-0.0615543	-14.372	-17.5503	-37.2514
	1.32915	1.39083	0.39896	1.56191	0.330702	-0.525755	-14.4262	-17.3583	-37.5685
	0.995247	0.980628	0.263062	1.30025	-0.153407	0.0420386	-14.5261	-18.062	-36.9231
	1.69942	1.7624	1.19087	1.33994	-0.915155	-0.735921	-13.731	-17.5441	-37.6879
	1.61859	1.51635	0.714269	1.27819	0.0928794	0.0612313	-13.9748	-17.7688	-37.0392
	2.07719	1.91487	0.084962	1.17972	0.205532	-1.03776	-13.966	-17.0862	-36.4339
	0.749319	0.815762	0.237192	1.81618	-0.203356	-0.807566	-14.1071	-17.7572	-37.1567
	0.951258	0.801338	-0.419651	1.31133	0.0146779	-0.245375	-14.2123	-17.9123	-37.3334
	1.13413	1.78589	0.113215	1.55273	-0.208839	-0.249309	-14.2714	-18.4917	-36.424
	1.6056	1.76431	0.356759	1.58468	0.980512	-0.336093	-13.8007	-18.0301	-36.8646
	1.46684	2.27357	0.21645	0.900059	-0.275954	-0.456614	-13.972	-17.6265	-36.9986
	1.64482	1.5942	0.209536	1.2466	-0.269278	-0.333232	-14.0193	-17.6693	-37.0802
	0.759093	1.14275	0.599589	1.02833	-0.0609007	0.342446	-13.9995	-16.3994	-36.9537
	1.87608	1.6507	-0.076924	1.22848	-0.0806893	-0.451488	-14.6071	-17.3288	-36.9097
	1.14807	0.720394	-0.07442	1.3552	0.575677	-0.94561	-13.3364	-18.2067	-36.8255
	1.533	1.19938	0.789847	2.03422	0.179783	-0.54757	-14.3558	-17.3219	-36.8756
	2.22179	1.75692	-0.329886	1.83228	0.155941	-1.1671	-14.5335	-18.1559	-37.0197
	0.918238	1.7208	0.064458	1.44687	-0.353083	-0.527186	-14.2329	-18.066	-36.2465
	1.2066	1.06586	0.145163	1.29917	-0.092491	-0.0842039	-14.1805	-17.5406	-36.8412
	1.43382	1.55486	0.135507	1.75789	-0.405535	-0.595969	-14.122	-18.0973	-37.1578
	1.4908	1.43899	0.772562	1.59159	0.15165	-0.432057	-14.4819	-17.5304	-37.2647
	0.853388	1.00375	0.619258	1.51291	0.162736	-0.36673	-13.8911	-18.3419	-36.768
	1.40294	0.908149	0.322665	1.42851	0.0566399	-0.77526	-13.693	-17.7077	-37.2272
	1.43918	1.24801	0.474301	1.66038	0.240103	-1.05874	-14.063	-17.3241	-37.3811
	1.2407	1.76014	0.345554	1.28332	0.296489	-0.068826	-13.9191	-16.7593	-36.8058
	1.03327	1.66847	1.16405	0.923425	0.872866	-0.35922	-14.4383	-17.4891	-37.209
	0.873415	1.38081	0.339354	1.61687	-0.0272836	-0.519079	-14.1286	-17.7666	-36.0836
	0.737994	1.43851	0.910963	1.39859	-0.0221575	-0.409288	-14.2831	-17.8435	-37.1571
	0.966279	1.46199	0.89809	1.47322	0.209228	-0.634713	-14.1019	-17.3592	-37.078
	0.897853	1.23895	0.993695	1.45713	-0.321254	-0.501079	-14.3406	-18.0964	-36.3332
	0.914423	1.13238	0.624026	1.30156	-0.26296	-0.0006383	-14.0667	-17.9853	-36.6089
	1.25834	1.22882	0.030723	1.05706	-0.31267	-0.536007	-13.9158	-18.1231	-36.5825
	1.36146	1.17947	0.312771	1.26997	-0.0057067	-0.18434	-14.1596	-18.2541	-37.3772
	0.850289	1.32264	0.831451	0.913172	0.430719	-0.509424	-14.4548	-17.9874	-36.9148
	1.6422	1.2175	0.573006	1.75634	-0.133261	-0.306768	-14.1695	-18.4684	-37.2456
	1.41141	1.00757	-0.265394	1.95113	-0.0189387	-0.273866	-14.4081	-17.7958	-37.4562
	1.34215	0.942839	0.947799	1.44735	0.18026	-1.02763	-14.2469	-18.3129	-37.0731
	1.31962	1.31596	0.980225	1.73369	0.0517523	-0.819844	-14.4357	-18.9718	-37.1557
	1.16142	0.91995	0.465598	1.16721	-0.349268	-0.91104	-13.8162	-17.9403	-36.782
	1.22866	0.573648	0.53021	1.41695	-0.078663	-0.972194	-13.7587	-18.3447	-36.8625
	1.3617	0.432504	0.721182	1.20047	0.183836	0.150638	-13.7926	-18.5933	-36.5911
	1.77118	1.51194	0.562038	1.30036	0.301496	-0.238938	-13.6864	-18.5004	-36.7219
	1.04365	1.06622	0.293459	1.48502	0.0082409	-0.554365	-13.9945	-18.4101	-37.6236
	1.42583	1.28604	0.274267	1.398	-0.236377	-0.976724	-13.624	-18.3321	-37.4658
	1.31175	1.2225	0.937429	1.55714	-0.357851	-0.41644	-14.132	-18.4812	-37.1125
	0.728814	1.46271	0.62808	1.38262	-0.402674	-0.396294	-13.9641	-17.9021	-37.2593
	0.505535	1.25088	0.126923	1.62998	-0.0077335	-1.3235	-14.5612	-18.3818	-37.6098
	1.67808	1.56392	0.230041	1.20392	0.321284	-0.306529	-13.6521	-19.3423	-37.748
	0.736086	1.20224	0.376548	1.72165	0.991002	0.401335	-13.8233	-19.1372	-37.0936
	1.54599	1.60111	0.163522	1.39168	0.419394	0.17305	-14.2844	-19.4086	-37.1964
	1.65877	1.55093	0.297631	1.69578	0.277177	-0.627917	-14.2026	-19.2224	-37.3116
	1.7291	1.40454	-0.092659	1.41981	0.0325596	-0.203056	-13.6373	-19.4079	-37.2276
	0.945418	1.36138	0.814642	1.57741	0.57222	-0.625891	-14.244	-18.9222	-36.7702
	1.04734	1.99426	0.477876	2.41366	0.24058	-1.025	-14.1978	-19.7929	-36.6473
	0.914662	1.15277	0.164236	1.08996	0.468985	-0.46925	-13.9469	-19.8595	-36.7025
	1.75854	1.46724	0.004497	1.65418	-0.300988	-0.856084	-13.9213	-19.3788	-36.256
	1.00383	1.32991	0.44104	1.72177	-0.168308	-0.410599	-14.0232	-19.6584	-36.6201
	1.29553	1.73987	0.705207	1.26317	0.26621	-0.392837	-13.665	-19.7928	-37.0582
	1.54921	0.832212	0.025596	1.43555	-0.538691	-1.00259	-14.6581	-19.573	-37.3895
	1.8135	0.815524	0.378812	2.04459	0.179068	0.252681	-14.2474	-14.7108	-36.5988
	1.20482	1.72771	0.28595	1.62306	-0.146374	-0.174326	-14.3347	-14.9839	-36.6015
	0.853268	1.42862	0.758138	1.65418	-0.336036	-1.11322	-14.0566	-15.7247	-36.5716
	1.58235	1.40895	0.491108	0.971942	0.127331	-0.408453	-14.1535	-15.429	-36.6174
	1.12113	0.669849	-0.077043	1.63797	-0.145897	-0.73008	-14.1696	-15.3039	-36.0009
	1.90803	1.52792	0.413265	2.02182	0.226274	-0.848574	-14.6455	-14.8219	-36.3803
	0.915019	1.25386	0.153149	1.73548	-0.0405157	-0.551028	-14.2241	-14.8457	-36.8414
	1.4151	1.38189	0.497665	1.20655	0.457064	-0.0080293	-14.6248	-14.9841	-37.5311
	1.42202	1.15897	0.6462	1.10796	-0.043377	-0.404281	-14.5559	-15.2355	-36.9285
	0.824777	0.982416	0.246014	2.09644	-0.441774	-0.776452	-14.0126	-14.9256	-36.615
	1.37982	1.59897	0.176873	1.32444	-0.414833	-0.571531	-13.4623	-15.2794	-37.2791
	1.25214	1.70161	0.315393	1.54796	-0.0507679	-0.198406	-14.0667	-14.7681	-37.0661
	1.55601	1.62126	0.528183	1.21549	0.31449	-0.214619	-13.9419	-14.7605	-37.3465
	1.1172	1.49132	0.862326	0.726372	-0.415548	-0.724239	-13.9751	-14.6402	-37.4424
	1.14462	1.67335	0.48336	1.45438	0.536457	-0.350518	-13.975	-14.9468	-37.5409
	0.790327	1.37163	0.617232	1.51816	-0.218972	-0.65462	-14.3186	-14.6804	-37.5867
	1.51011	1.30786	0.316944	1.0201	0.249878	-0.473541	-14.2633	-14.7288	-37.6388
	0.984876	1.36377	0.337448	1.70735	-0.0872459	-0.352544	-14.0395	-14.8971	-36.6707
	1.08954	1.65297	0.766362	1.47286	-0.0533903	-0.455064	-13.7142	-14.2874	-36.9872
	1.605	1.88102	0.585641	1.09521	0.141159	-0.529927	-14.9064	-14.4733	-36.7914
	1.28862	1.15765	0.631537	1.31968	0.152723	-0.326795	-14.2769	-14.4115	-36.8413
	0.657885	1.49967	0.589337	1.62354	0.154749	-0.265402	-13.9998	-14.8822	-36.974
	1.43203	1.31775	0.645008	1.13025	0.167505	-0.822229	-14.0562	-15.3069	-36.909
	2.29677	1.13631	0.710812	0.893861	0.245944	-0.469131	-13.8553	-14.3015	-37.4895
	0.818818	1.71543	0.661459	1.51816	0.0205195	-0.719232	-14.8019	-15.1385	-36.9979
	1.15713	1.78648	0.217523	1.5699	-0.52832	0.371533	-14.0922	-14.9606	-37.124
	1.7167	1.45794	-0.265989	1.54939	-0.117644	0.498849	-14.5896	-14.6161	-36.6919
	1.49175	1.52613	1.16106	1.61078	0.18026	-0.503582	-14.346	-14.8111	-37.483
	1.55148	1.75954	0.485149	1.83156	0.59034	-0.784916	-14.2093	-15.3781	-36.8292
	1.16	0.732554	0.518407	1.39478	0.152484	-0.177664	-14.6564	-14.8948	-36.5108
	1.11875	1.82892	0.341381	1.83025	0.0423345	-0.796718	-14.5721	-15.1784	-37.2291
	1.80039	0.942481	0.688638	1.55965	-0.178322	0.28463	-14.7008	-14.7028	-37.3061
	1.26061	1.54663	0.831092	1.75503	0.161902	0.0452574	-15.3238	-15.1305	-37.2912
	0.739781	1.93597	0.821914	1.09759	-0.405654	-0.079197	-14.2407	-15.8199	-37.372
	0.522702	1.72414	0.751343	1.16053	-0.447139	-0.019831	-14.4597	-15.6226	-37.4262
	1.19099	1.53877	0.672665	2.0093	-0.0481452	-0.525159	-14.4738	-14.7597	-37.5261
	0.922887	1.59956	0.212517	1.16637	-0.0382508	-0.445766	-13.7527	-14.7795	-36.731
	0.809638	1.35125	0.487055	1.48681	0.164524	-0.333828	-13.7793	-14.9345	-36.9748
	1.29446	1.20748	0.36272	1.72475	0.0444803	0.255066	-14.3629	-14.8476	-36.966
	1.59678	1.24468	0.614013	1.63713	0.306502	0.0475223	-14.4763	-15.1873	-37.1071
	0.81536	1.55963	0.582303	0.875979	0.188962	-0.28829	-13.9045	-15.2611	-37.2123
	0.748961	1.00685	1.00359	1.94839	0.282064	-1.17616	-14.4472	-15.0035	-37.2714
	1.06069	1.01997	0.597324	1.10105	0.0332746	0.151473	-14.6331	-14.7952	-36.8007
	1.49163	0.800384	0.022021	1.66133	0.713364	-0.311536	-14.1265	-14.4384	-36.972
	1.32283	0.926269	0.174965	1.50815	-0.326499	-0.674528	-14.27	-14.7451	-37.0193
	1.461	1.02295	0.899758	1.73822	0.32045	-0.88231	-14.5193	-14.5192	-36.9995
	1.47566	1.3038	0.441518	1.74144	0.936762	-0.56879	-14.5018	-14.7009	-37.6071
	1.36265	1.4707	0.488128	1.14349	0.261084	-0.298304	-14.477	-14.8123	-36.3364
	1.58235	1.30178	0.560488	1.21143	0.291601	-1.05576	-14.2524	-15.1075	-37.3558
	1.24082	1.13453	0.627007	1.02106	0.11982	-0.0204269	-14.5561	-15.1787	-37.5335
	1.2289	0.624907	0.861729	0.945836	-0.511392	-0.303311	-11.4132	-14.6303	-37.2329
	0.406592	0.903023	0.087227	1.63332	-0.0610197	-0.752372	-10.9447	-14.9358	-37.1805
	1.23832	1.81688	0.43067	1.72034	-0.0235879	-0.323815	-11.1961	-15.3746	-37.122
	1.42905	1.43839	0.865307	1.95804	-0.0655499	-0.713152	-10.4815	-14.565	-37.4819
	1.97252	1.16743	1.12232	1.02547	-0.154003	0.374633	-10.6751	-14.8123	-36.8911
	1.43537	1.1778	0.269737	1.78936	0.155464	-0.0290101	-10.0104	-14.6209	-36.693
	0.842301	1.21321	-0.574862	1.40336	-0.0986901	-0.524206	-11.6908	-14.6841	-37.063
	1.28159	1.53853	0.096167	1.22335	0.0417385	-0.234169	-11.5894	-15.4418	-36.9191
	0.870912	1.45484	0.600065	2.00465	0.323907	-0.546498	-10.6317	-15.8758	-37.4383
	1.60822	1.47368	0.377383	1.24756	0.23605	-0.181836	-10.9394	-14.6732	-37.1286
	1.19337	1.45699	-0.351224	1.15386	-0.330075	-0.110788	-11.0253	-14.8041	-37.2831
	1.63826	1.58812	0.19237	1.29631	-0.182613	-0.748557	-11.0807	-14.7438	-37.1019
	1.85808	0.940455	0.013318	1.1262	-0.494584	-0.251097	-10.7893	-14.1766	-37.3406
	1.29148	1.36305	0.545469	1.25745	0.345126	-0.642699	-10.5446	-14.0889	-37.0667
	0.93743	1.0096	0.132288	1.51482	0.0741637	-0.912589	-10.7406	-14.2284	-36.9158
	1.26907	1.38153	0.401941	1.1504	-0.199064	-0.601334	-11.1761	-14.6358	-37.1596
	1.11684	1.5458	0.661459	1.62128	-0.214561	0.0642116	-11.4948	-14.5803	-37.4548
	1.79478	1.30738	1.27575	1.12119	0.247613	-0.226182	-11.3733	-14.1237	-37.1695
	0.45654	1.2839	0.293936	1.45009	0.0999129	-0.377816	-10.8456	-14.6933	-37.4081
	1.25405	0.749839	0.337924	1.2255	-0.0362245	-0.164789	-10.6686	-13.8092	-37.2469
	1.15582	0.962985	-0.059758	0.934273	0.523106	-0.826997	-10.5926	-13.8798	-37.4357
	0.871627	1.6991	0.525918	1.38023	-0.674709	-0.143332	-10.4168	-14.4981	-36.8162
	1.40437	2.01584	0.675764	1.62247	-0.070914	-0.603956	-10.8458	-14.4818	-36.7587
	1.82483	1.29796	1.12256	2.1477	0.606552	-0.42407	-10.7778	-14.8655	-36.7926
	1.48937	1.24253	0.483122	1.3856	0.0617656	-0.467343	-11.2248	-14.1706	-36.6864
	1.4691	1.3795	0.823106	1.57216	0.337497	-0.641984	-10.8969	-14.4016	-36.9945
	1.14128	0.488413	0.706042	1.59016	0.211135	-0.772876	-10.4786	-14.5492	-36.624
	1.66008	0.705493	0.247325	1.58003	-0.070795	0.118094	-10.5718	-14.7624	-37.132
	1.29577	0.639212	0.609959	1.49909	-0.129684	-0.516099	-10.5855	-13.9172	-36.9641
	1.60608	1.36758	0.990476	1.88723	0.268951	-0.434918	-11.2957	-14.7283	-37.5612
	1.27145	1.48155	0.476922	2.0577	0.211612	-0.0558322	-10.874	-15.1562	-36.6521
	1.04663	2.08153	0.574436	1.16411	-0.3234	-0.453872	-10.8829	-14.3644	-36.8233
	0.882832	1.56213	0.377025	0.995427	0.396386	-0.366134	-11.2787	-14.2589	-37.2844
	1.15582	0.598205	0.87091	1.84551	0.406758	-0.995678	-11.2271	-14.5159	-37.2026
	0.737517	1.0723	0.558461	1.10045	0.388876	-0.20234	-10.7093	-14.4222	-36.6373
	1.34274	1.64617	0.04622	1.55237	0.494019	0.0901992	-10.9071	-14.0428	-37.244
	1.49354	1.16659	0.049199	1.73166	-0.0887957	-0.065488	-10.528	-14.6578	-37.1978
	1.22663	1.38713	0.072327	1.64035	-0.180468	-0.345153	-10.828	-14.4834	-36.9469
	1.21125	1.12761	0.011172	1.77732	0.180856	-0.771088	-10.8067	-14.6358	-36.9213
	0.730841	1.27984	0.433649	1.38989	-0.243529	-0.140828	-11.4824	-14.5803	-37.0232
	1.44789	1.15742	0.667419	1.76135	-0.156029	-0.165624	-11.3935	-14.1237	-36.665
	1.46898	1.67884	0.673499	1.80903	0.108257	-0.325007	-11.902	-14.6933	-37.6581
	1.30257	1.1474	0.105229	1.27104	-0.110849	-0.513119	-11.0826	-13.8092	-37.2474
	1.16202	1.21189	0.823703	1.28344	-0.134929	-0.382943	-10.4979	-13.8798	-37.3347
	1.33881	1.25779	0.947442	1.25089	-0.581845	-0.533742	-10.8789	-14.4981	-37.0566
	0.848024	1.3739	0.744428	1.08674	-0.0332442	-0.266713	-10.3032	-14.4818	-37.1535
	1.5367	1.14633	0.498022	1.30883	-0.344738	-1.13789	-10.7546	-14.8655	-37.1696
	1.40199	1.8381	0.717368	1.26758	-0.216946	-0.717205	-11.2575	-14.1706	-37.6455
	1.58247	1.13131	0.065412	1.47417	0.117675	-0.860257	-10.8011	-14.4016	-37.2241
	1.30722	1.55677	0.502552	1.57836	-0.421866	-0.490112	-10.7066	-14.2589	-37.6248
	1.53586	1.49943	0.396336	0.938922	0.260965	-0.348968	-11.1942	-14.1766	-37.5559
	1.51726	1.52613	0.440326	2.13078	-0.202879	-1.07901	-11.0955	-14.0889	-37.0126
	0.675886	0.886692	1.27109	1.63701	0.134007	-0.798864	-10.6327	-14.2284	-36.4623
	1.06522	1.54437	0.818814	1.41886	-0.536307	-0.0554745	-10.9076	-14.6358	-37.0667
	1.1439	1.47713	0.936475	1.4191	0.236407	-0.277084	-10.8964	-14.5803	-36.9419
	1.58092	1.19926	0.642742	1.79353	-0.223144	-0.0160162	-10.935	-14.1237	-36.9751
	1.4095	1.97066	0.500168	1.60006	-0.50567	0.047403	-11.2014	-14.6933	-36.975
	1.26192	2.1943	0.312771	1.9336	0.186459	-1.51185	-11.0458	-13.8092	-37.3186
	0.902622	1.37712	0.92503	1.27402	-0.0254953	-0.647706	-10.1501	-13.8798	-37.2633
	1.31437	1.2709	0.290242	0.839382	-0.516995	0.203686	-11.6188	-14.4981	-37.0395
	1.35824	1.00185	0.452245	0.660806	-0.527009	0.222164	-11.2396	-14.4818	-36.7142
	1.56602	0.870717	0.49993	1.18092	-0.0105943	-0.697178	-11.1261	-14.8655	-37.9064
	1.36718	1.30678	0.045504	1.23885	0.579372	-0.444454	-10.9431	-14.1706	-37.2769
	0.958412	1.90378	0.332203	1.58396	0.118152	-0.367803	-10.8541	-14.4016	-36.9998
	1.13365	1.04286	1.0409	1.60411	0.535623	0.165659	-10.8048	-14.5492	-37.0562
	1.23283	1.07206	0.559893	1.32444	0.500337	-0.562114	-11.0663	-14.7624	-36.8553
	1.16965	1.19449	0.376548	1.41326	-0.175819	-1.06995	-10.7803	-13.9172	-37.8019
	1.7527	0.483287	0.810352	1.71092	-0.495299	-0.656766	-10.325	-14.7283	-37.0922
	0.711648	0.843299	0.191178	1.42148	-0.0309789	-0.300211	-10.5969	-15.1562	-37.5896
	0.593154	1.64629	1.13365	1.45546	0.424996	-0.306529	-10.7951	-14.3644	-37.346
	1.59833	1.12213	0.617113	2.15057	-0.101909	-0.957174	-10.9704	-14.2589	-37.2093
	1.59416	1.46223	0.795688	1.80045	0.776306	-0.671667	-12.1642	-14.5159	-37.6564
	1.1526	0.924242	1.38708	1.38846	0.335828	-0.246805	-11.2038	-14.4222	-37.5721
	1.54754	1.3435	0.126447	1.3881	-0.191793	-0.750465	-11.1335	-14.0428	-37.7008
	1.51834	1.20665	0.254478	2.07022	0.103012	-0.585241	-10.5302	-14.6578	-38.3238
	1.04555	0.979674	0.628796	1.62497	-0.0043953	-1.24256	-10.4508	-14.4834	-37.2407
	1.27515	1.06789	0.700918	1.60077	0.759379	-0.134629	-10.7303	-13.6129	-37.4597
	1.60178	1.05203	-0.118647	1.22634	-0.350818	-0.296635	-11.7716	-13.5629	-37.4738
	1.5237	1.72461	0.809398	1.48979	0.595823	0.0295218	-11.2012	-13.0068	-36.7527
	1.71467	1.46498	0.212277	1.26389	0.375286	-0.190777	-11.3848	-13.9894	-36.7793
	1.1383	1.4676	0.523413	0.872641	-0.276431	-0.379843	-11.4911	-13.065	-37.3629
	0.961392	1.51421	1.15677	1.64047	0.0116976	-0.35922	-10.6717	-11.6045	-37.4763
	1.01611	1.0872	0.895585	2.12494	0.298635	-0.468535	-11.408	-11.5777	-36.9045
	1.1979	0.643981	0.475731	2.05257	0.330702	-0.776691	-11.0844	-10.5775	-37.4472
	2.13763	0.333441	0.701156	1.43018	0.648275	-0.575585	-11.4375	-10.8989	-37.6331
	1.21102	1.27293	0.778164	1.34042	-0.218138	-0.706238	-11.1997	-11.0482	-37.1265
	1.11899	1.64176	-0.20269	1.7809	-0.100955	-0.284714	-10.7113	-10.3451	-37.27
	1.5938	1.781	-0.377688	1.79055	0.200048	0.182825	-11.9376	-10.5702	-37.5193
	1.26967	1.01329	0.381793	1.52603	0.602618	0.0899608	-11.3223	-10.9092	-37.5018
	0.781028	1.37545	1.20231	2.00191	-0.139221	-0.440997	-11.1545	-10.4856	-37.477
	1.14068	1.16338	0.22992	1.22502	-0.168904	-0.609202	-10.8812	-10.2535	-37.2524
	0.551074	1.13334	-0.145112	1.192	-0.110611	0.0435885	-11.4055	-9.07467	-37.5561
	1.40211	1.2597	0.226582	1.53378	0.550643	-0.645799	-10.8783	-8.79679	-36.9132
	0.659434	1.37974	0.699248	1.29357	0.213877	-0.241083	-10.6654	-8.90229	-36.4447
	0.533073	1.07123	0.673499	1.29762	-0.821336	-0.064892	-11.5232	-9.25444	-36.6961
	1.45265	1.04882	0.438894	1.68183	0.355021	-0.171465	-10.6899	-8.82528	-35.9815
	1.27324	1.19234	0.562633	1.50075	0.158206	-0.497383	-10.5903	-8.52547	-36.1751
	1.50797	1.0425	0.402298	0.696689	-0.372514	-0.279469	-11.2554	-9.32	-35.5104
	1.51309	1.7922	0.039305	1.72737	-0.345215	-0.097913	-11.2055	-9.15669	-37.1908
	1.5237	0.981343	0.31146	1.75694	-0.596508	0.104027	-11.14	-9.01828	-37.0894
	0.844328	0.901235	0.832881	1.86566	0.368253	-0.325007	-11.559	-9.28186	-30.5465
	1.34608	1.36651	0.647987	1.41922	0.393883	-0.3442	-10.8649	-9.24132	-30.1818
	0.992863	1.3863	0.39896	1.46523	-0.0591124	-0.125689	-11.1511	-8.69523	-30.1108
	1.0508	0.67724	0.322189	1.52269	-0.377997	-0.180883	-10.67	-8.42963	-30.7486
	0.995724	1.74106	-0.0023	1.84289	0.128165	-0.143928	-11.1772	-8.28431	-30.2511
	1.2494	0.958098	0.746216	1.84229	-0.114664	-0.13606	-10.9245	-8.62013	-30.6427
	1.72648	0.983489	0.879493	1.83883	-0.0395622	0.376063	-11.2141	-8.18322	-30.9126
	0.697939	1.71245	0.790323	1.52412	0.279204	0.137406	-11.1994	-8.24819	-30.6013
	1.304	1.88364	0.591721	1.58992	-0.132665	-0.260753	-10.6633	-8.50092	-29.9358
	1.07774	1.87768	0.412668	1.24815	-0.201806	0.140267	-11.2908	-8.63705	-30.2262
	1.23414	1.0965	0.833478	0.994712	-0.438079	0.129061	-11.3258	-7.94671	-30.3778
	1.36718	1.69636	0.630941	1.09711	0.347749	-0.466985	-11.2861	-7.68743	-30.1648
	1.18658	1.18865	-0.219379	1.06207	-0.0159589	-0.0024265	-11.5235	-7.53592	-30.827
	1.33666	1.40275	-0.033293	1.64965	0.387207	-0.667495	-11.089	-8.2166	-30.1433
	1.48067	1.65082	0.655379	1.06457	0.0976476	-0.23405	-10.9211	-8.66888	-30.604
	1.08859	1.25123	0.895825	1.21191	0.216619	0.632721	-10.7005	-8.49126	-30.4241
	1.0955	1.31871	0.90393	1.70067	0.31139	-0.168723	-10.4919	-7.6953	-30.4673
	1.11923	1.43279	0.032034	1.65072	0.484482	-0.01244	-11.3557	-7.94802	-30.642
	1.19659	1.38904	0.957455	1.27664	0.0816737	0.079232	-11.4384	-7.63403	-30.7729
	1.36778	1.1598	1.01623	1.614	-0.298246	-0.371618	-11.0578	-7.75109	-29.8819
	0.928013	0.806701	0.357118	0.91353	-0.158771	-0.308198	-11.5204	-7.43876	-30.5161
	1.02529	1.76777	0.407184	1.10689	0.809566	-0.356239	-11.1281	-7.4936	-30.4349
	1.51691	1.40537	0.196661	1.26627	-0.0563706	-0.416321	-11.1646	-7.86708	-30.0558
	1.26085	1.06431	0.521507	1.65465	-0.0715105	-0.24609	-11.4459	-7.7499	-30.4539
	1.14974	1.1896	0.366772	1.50529	-0.0789014	-0.520629	-11.0906	-7.63116	-30.3661
	0.855534	1.24015	0.780072	1.25709	0.197545	-0.692052	-10.272	-7.83787	-30.9957
	0.867931	1.25743	0.614132	1.72415	0.131026	-0.920695	-10.146	-7.79579	-30.2023
	0.915377	1.49144	-0.013624	1.14527	0.384346	0.250178	-10.7338	-7.2634	-29.9098
	1.15332	1.09006	0.477638	1.04895	0.318662	-0.501079	-11.0427	-7.6525	-30.0655
	1.77738	1.53316	0.587192	1.62938	-0.11836	-0.403804	-11.4401	-7.95518	-30.3452
	1.00109	1.11426	1.15177	1.58933	0.226394	-0.964803	-10.9097	-7.56214	-30.7711
	1.06022	1.83727	0.466312	1.5507	0.169054	-0.161928	-11.2694	-7.61245	-30.1408
	1.13162	1.16099	0.741449	1.28093	-0.560149	-0.173253	-11.0932	-7.61853	-30.1656
	1.30209	1.94229	0.528778	1.89999	0.181214	-0.430865	-10.865	-7.12619	-30.325
	0.62546	1.56785	0.658479	2.12601	0.48174	0.371652	-11.1565	-6.5137	-30.5131
	1.24201	1.43625	0.248398	1.90559	0.140206	0.139552	-11.1526	-6.2425	-30.3829
	1.16774	1.56761	0.386682	1.39776	-0.146374	-0.901264	-10.7557	-5.75684	-30.5337
	1.59892	1.03856	0.255432	0.915199	-0.531777	-0.39987	-10.5565	-6.45505	-30.2667
	1.38733	0.720394	0.765289	1.61698	0.939146	-0.429553	-10.9529	-7.19462	-31.1379
	1.214	0.891817	0.485149	2.67425	-0.51485	0.134307	-11.0764	-6.28601	-30.7172
	0.888555	1.23288	0.567879	1.18998	0.341073	0.31777	-11.3574	-7.27187	-30.8603
	1.36897	1.51647	0.378098	1.29917	-0.391706	-0.270886	-11.1043	-7.20904	-30.4901
	1.09836	2.12087	0.437464	1.3018	0.114218	-0.54769	-11.0571	-6.52574	-30.349
	1.1749	0.841869	0.851597	0.61956	0.538484	-0.0769322	-10.5094	-6.12293	-31.079
	1.25977	0.865233	1.14461	0.981479	1.05561	-0.565452	-11.7927	-6.86346	-30.7989
	1.10647	1.86242	0.363435	1.67933	0.579611	-0.753326	-10.7561	-7.25685	-30.0555
	1.18407	1.57524	0.785794	1.42696	0.247494	-0.464005	-11.2943	-7.02105	-30.2771
	1.0533	1.32777	0.543083	1.00365	-0.0113097	-0.361127	-10.9985	-6.72231	-30.016
	0.583498	1.3671	0.720109	0.912814	0.0422155	-0.0735944	-11.2135	-6.69227	-29.9526
	1.02779	1.16385	0.176516	1.44604	0.295535	0.239926	-11.5314	-6.05605	-31.5119
	0.680893	1.65404	0.533308	1.87722	0.034705	0.133353	-11.3611	-7.10402	-30.6477
	0.492422	1.99212	0.833119	1.57097	0.48329	0.185447	-11.2451	-6.40629	-29.7963
	1.61168	1.87279	0.754919	1.27903	0.608817	-0.0061219	-11.1917	-6.9196	-29.7778
	1.0266	1.69934	0.208344	1.45748	0.091449	-0.392956	-11.1162	-7.99595	-30.6972
	0.765412	1.05323	0.903811	1.37642	0.0963366	-0.0293676	-10.855	-7.53461	-30.4445
	1.56447	1.22072	0.952091	1.07124	0.506536	-0.346464	-11.2976	-6.87705	-30.3678
	0.838606	0.933063	0.882234	1.38906	0.428811	-0.283164	-10.7269	-7.06194	-29.8343
	0.891059	1.22632	0.569668	1.82405	-0.000104	-0.400466	-11.5281	-6.58558	-30.5621
	0.996201	1.0065	0.922646	1.51613	0.737802	-0.689906	-10.8209	-6.90637	-31.0699
	1.4219	1.36019	0.552025	1.71092	0.534788	-0.114126	-10.8268	-7.98033	-30.6568
	1.44419	1.02068	0.948156	1.3285	0.784174	-0.649733	-11.2329	-7.23563	-30.3002
	1.59904	1.21857	1.19826	1.31014	0.174776	-0.513119	-11.1759	-6.91686	-30.3065
	1.27503	1.08839	0.588979	1.3769	1.33146	-0.132841	-11.3013	-7.40646	-30.9572
	0.354974	1.23431	0.512327	1.68911	0.631586	-0.634236	-11.6119	-7.44615	-30.6717
	0.838963	1.25171	0.273075	1.21298	0.143543	-0.216765	-11.1	-6.65556	-30.2468
	0.675051	2.09714	0.347819	1.59171	0.0164663	0.0005538	-10.9606	-6.60906	-30.7505
	0.992625	1.8381	-0.006232	0.858574	-0.0964252	-0.0219766	-10.8178	-7.27187	-30.5852
	1.21376	1.28211	0.257697	1.4154	-0.0189387	-0.425977	-10.9772	-7.20904	-31.2426
	0.730602	1.68706	0.774945	1.03274	0.193611	-0.627083	-11.1108	-6.95257	-30.1346
	1.17692	1.76848	0.225749	1.84074	0.0535402	-0.710053	-10.9203	-7.12293	-30.2966
	0.456659	1.45103	1.20148	1.51363	0.0579509	-0.256938	-11.2416	-6.86346	-29.9705
	1.6925	1.02211	0.253881	1.90154	0.0304138	-0.477833	-11.0195	-7.25685	-30.1908
	1.49855	0.964415	0.180687	1.49694	0.014082	-0.267071	-11.2318	-7.02105	-30.3798
	0.874965	1.10258	0.267353	1.57192	0.302688	-0.487012	-10.9037	-6.72231	-30.3592
	0.575273	1.36794	0.101294	1.11833	0.0947867	0.179129	-10.7735	-6.69227	-30.4685
	1.42965	1.21034	0.552501	0.762134	0.412837	-0.245971	-10.6915	-7.05605	-30.7767
	0.608771	1.30166	0.41243	1.66598	0.454918	-0.548405	-10.4581	-7.10402	-30.5756
	1.46434	1.28461	0.955429	1.13657	-0.336036	0.137645	-11.0626	-6.84063	-30.7062
	0.648467	0.78739	1.00359	0.697285	-0.0934449	-1.27117	-10.9051	-6.9196	-30.2847
	0.890462	0.817907	0.479068	0.954418	0.266329	-0.556511	-10.6928	-7.99595	-29.8172
	0.589101	1.36007	0.662889	1.0412	0.263587	-0.522417	-10.6127	-7.53461	-29.91
	1.42524	0.81004	-0.285302	0.701814	0.0527057	-0.122113	-11.3209	-6.87705	-30.441
	0.459282	1.61721	0.393476	1.09616	0.276938	-0.551624	-10.621	-7.06194	-30.6092
	0.129907	1.54759	0.617589	1.50254	0.217572	-0.0328248	-10.5396	-7.02069	-29.9564
	0.538676	1.83178	0.861491	1.14015	0.396028	-1.01511	-10.982	-7.05073	-30.6458
	1.64911	1.70828	0.745143	1.68553	-0.0299064	-0.335736	-10.9666	-7.14706	-30.2411
	1.64279	0.846875	0.390139	2.15831	0.0285064	-0.326199	-10.6804	-7.2665	-30.0649
	0.935047	1.22858	0.932897	1.56382	0.405208	-0.644845	-10.4604	-7.48621	-30.1715
	0.887363	1.3218	0.349607	0.884562	-0.268444	-0.232143	-11.2391	-6.98255	-30.4974
	1.18062	1.50455	0.478114	1.91286	0.20136	-0.390095	-11.1974	-7.27676	-30.2795
	0.817387	0.733864	0.834551	1.01975	-0.234589	-0.50537	-10.8868	-6.86727	-30.0979
	0.631659	1.20176	0.838962	1.01271	-0.195607	-0.118536	-11.2606	-6.79265	-29.896
	1.30281	1.19807	0.393833	0.962883	-0.0169124	-0.22952	-10.4277	-6.99113	-30.325
	0.82001	1.32502	0.137772	1.32838	-0.917777	-0.717801	-10.8503	-7.06301	-30.3442
	1.3828	1.23335	1.28218	1.64607	0.0674877	-0.406665	-11.0312	-7.98355	-30.1257
	1.16679	1.59801	1.00609	1.46917	0.69894	-0.284356	-10.7734	-7.45505	-30.1809
	1.52764	1.45341	0.304547	1.50672	0.219241	-0.0770514	-10.6913	-7.19462	-30.1439
	0.904052	1.39083	0.568833	1.73655	0.0541361	0.118809	-10.623	-6.9286	-30.1361
	1.00359	1.6302	-0.072395	1.52984	0.0230228	0.127273	-11.081	-7.27187	-29.6239
	1.76951	1.72318	0.392165	1.05491	-0.224933	-0.443739	-10.4684	-7.20904	-29.8626
	1.04198	1.09185	0.441159	1.36176	0.0091943	-1.50232	-10.8418	-6.52574	-30.2608
	0.953166	1.44423	0.721301	1.12966	-0.147804	-0.12104	-10.3539	-7.12293	-29.8597
	1.39984	1.24301	0.928964	1.68922	0.457064	-0.295323	-10.4925	-6.86346	-29.8709
	1.46207	1.25719	0.272359	1.11714	-0.45155	-0.421804	-11.1091	-7.25685	-30.467
	0.819771	1.18996	0.887955	1.14957	-0.164732	-0.328941	-11.1844	-7.02105	-30.0024
	1.32772	1.67109	0.147906	0.978619	0.463501	0.0726755	-10.5189	-6.97223	-30.6675
	0.592916	1.77969	0.360813	0.787049	0.164166	-0.658793	-11.223	-6.96923	-30.2341
	1.81231	1.35673	1.02815	0.955372	0.111714	-0.408692	-10.8375	-7.05605	-29.3673
	0.891535	1.11998	0.778283	1.2795	0.411764	-0.195188	-10.3744	-7.10402	-30.1687
	0.64346	1.69123	-0.031744	1.56203	0.0237378	-0.289363	-10.5748	-6.94063	-30.0124
	0.89523	0.803602	0.365223	1.08293	0.116364	-0.31547	-11.2979	-6.9196	-29.9208
	1.26049	1.35351	0.184026	0.860005	0.33392	-0.233931	-10.6733	-7.99595	-30.3716
	0.807493	0.906003	0.836697	1.18974	0.007287	-0.202579	-10.9499	-7.53461	-30.3082
	0.975936	1.20128	0.866975	1.8796	0.95369	-0.1934	-11.2712	-6.61188	-30.3562
	1.02231	1.65523	0.626291	1.25316	0.559822	-0.585122	-10.5314	-6.78401	-30.4163
	0.668256	1.28974	0.244941	0.89839	0.342027	-0.604076	-11.0075	-6.7889	-30.2461
	1.23057	1.12296	0.371899	1.32742	0.506893	-0.326675	-10.9318	-6.85494	-30.5206
	1.10754	0.963223	0.099148	1.53461	0.102655	-0.460786	-10.7127	-6.64418	-30.6921
	2.21059	1.26423	0.784959	0.869661	0.62503	-0.138802	-10.6266	-7.16739	-30.9207
	1.49211	1.5706	0.905241	1.64929	0.123278	0.0491914	-10.9548	-7.17645	-29.7498
	1.21817	0.985158	0.642385	0.70241	0.90994	-0.536007	-11.0602	-7.31485	-30.5011
	1.54039	1.09924	0.059214	0.738054	-0.208005	-0.110072	-10.7921	-7.13306	-30.4038
	1.4399	1.77826	1.04221	1.43781	0.0906145	0.299888	-11.5171	-6.89392	-30.9648
	1.07154	1.17911	0.70187	0.939756	0.116125	-0.297827	-10.9205	-7.18098	-30.1619
	1.38256	1.20546	0.690902	1.95721	0.628844	-0.0034991	-10.8296	-6.4786	-30.1733
	1.27825	1.28807	0.761713	1.54784	-0.464186	0.204163	-10.8164	-6.89273	-30.4309
	1.48615	1.24134	0.770773	1.28665	0.38673	-0.359458	-11.1896	-6.96104	-29.6283
	0.830381	1.34875	0.535215	1.72821	0.394956	-0.0071946	-11.4679	-6.78342	-29.8604
	1.91161	0.908268	0.243154	1.94851	0.231878	-0.511092	-11.362	-7.01003	-30.9013
	1.2922	1.4527	0.289645	2.2451	0.277654	-0.713748	-11.4144	-7.11446	-30.3999
	1.82029	1.74059	0.598754	1.0784	0.0730908	-0.0057642	-11.0489	-6.42877	-30.4296
	1.25047	1.62078	0.45475	1.03691	-0.0618542	-0.554723	-10.5647	-6.94602	-29.8657
	1.42261	1.45711	1.23462	1.33541	-0.345453	-0.699682	-10.9041	-6.55001	-29.6822
	1.43871	1.84358	0.095095	1.36664	0.357882	-0.906748	-10.8244	-6.84195	-30.2709
	0.294773	1.21714	0.305739	1.4067	0.218645	-0.498099	-11.0597	-7.08335	-30.5477
	0.648825	1.03439	0.878301	1.46225	0.0240957	-0.109953	-11.2007	-6.64037	-30.0769
	1.62944	1.37581	1.32748	1.58957	0.140683	-0.284595	-10.8699	-6.568	-30.5655
	1.42917	1.1803	0.048247	1.21263	0.0106252	-0.306768	-10.9096	-7.20148	-30.7533
	0.518529	1.79805	0.143852	0.94977	-0.143632	-0.286264	-11.0784	-7.1575	-30.464
	1.1147	1.467	1.37326	0.913649	0.441447	-0.499887	-10.7499	-7.13783	-30.3611
	1.01837	0.761283	0.522102	1.5898	0.27527	0.0571783	-10.8554	-7.0061	-30.0736
	1.21602	0.939739	0.892725	1.33052	-0.202641	-0.521583	-10.902	-7.24643	-29.7601
	0.894157	1.29439	0.138487	1.62402	-0.0625696	-0.1512	-10.6153	-6.81632	-29.8666
	1.57043	0.929965	0.343527	1.64106	0.574485	0.0448997	-10.4172	-7.65579	-29.8146
	1.45718	1.4881	0.278796	1.27056	0.223414	0.0670726	-11.508	-7.14593	-30.0061
	0.810949	1.16814	0.587906	0.885635	0.131742	-0.152272	-11.3142	-6.3036	-30.393
	0.438182	1.02712	0.540699	1.26806	-0.0799739	-0.408334	-11.2527	-6.7976	-30.0294
	1.1979	1.09233	0.401225	0.988155	0.475303	-0.385446	-10.8032	-6.99656	-30.3465
	1.24213	1.58728	0.504222	1.46261	-0.282749	-0.378889	-11.6068	-7.68476	-30.2832
	0.698416	1.44006	0.702586	2.11087	-0.198826	-0.383419	-11.121	-7.51834	-30.4005
	1.9134	1.76681	0.141825	1.76504	-0.0424231	-0.648779	-10.893	-6.9397	-30.6899
	1.09359	1.16278	0.0852	1.47048	-0.107869	0.16399	-11.4356	-6.19166	-30.1141
	0.381081	1.25755	0.300612	1.22789	0.133053	-0.0522559	-10.8505	-7.17383	-30.6497
	1.12423	1.43267	0.889028	1.41373	0.366942	-0.649971	-10.4081	-6.46513	-30.5131
	1.59785	1.83095	0.519123	0.986605	0.357286	-0.648183	-10.7209	-7.02982	-30.1328
	1.78966	1.05871	0.532593	1.4545	0.129119	-0.423474	-11.0161	-6.77293	-30.6342
	0.660031	1.50968	0.439253	1.28749	0.0190886	-0.0219766	-11.1417	-6.9428	-30.2168
	1.06165	0.790966	0.118937	2.45395	0.0803623	-0.496787	-11.2302	-6.91252	-29.9994
	1.01849	0.717414	0.255432	1.80963	-0.498995	-0.48427	-10.9124	-7.53479	-30.022
	1.36766	1.59503	0.499811	1.3186	-0.376447	-0.464005	-10.758	-7.00884	-30.426
	1.00681	1.05346	0.624504	1.71843	0.180141	-0.857515	-10.8401	-7.34597	-30.6271
	0.609009	1.49943	1.14569	1.63701	0.219241	-0.304384	-11.5754	-7.39055	-30.7101
	1.38637	0.94868	0.526394	1.47274	-0.436768	-0.10292	-10.9193	-6.99167	-30.2569
	0.856487	0.607145	0.841108	1.78638	-0.355944	-0.543517	-10.2829	-7.14236	-30.4778
	0.873177	1.68837	0.384774	1.69352	0.0589048	-0.445289	-10.4303	-7.08549	-30.2671
	1.30662	2.00118	0.596848	1.41838	0.423447	0.281888	-11.1118	-7.27122	-30.487
	1.31962	0.913275	0.003424	1.24374	-0.637635	-0.0344937	-10.7257	-7.38161	-29.8209
	1.18551	1.60016	0.816787	1.15779	0.0560435	-0.135583	-10.6884	-7.23796	-30.246
	0.875919	1.87911	0.318017	1.3825	0.708238	-0.382227	-10.5785	-6.85399	-30.5484
	1.75497	1.22739	0.939932	2.50044	0.144616	-0.607533	-10.8661	-6.97296	-29.8624
	0.573127	1.64296	0.807371	1.29917	0.084058	-0.320238	-10.9779	-7.26502	-31.2712
	1.5609	1.23645	0.477757	1.52495	-0.744685	0.118094	-10.7782	-7.53956	-30.5565
	1.43692	1.3069	0.250306	1.38941	0.0580703	-0.0787203	-10.5655	-6.75469	-30.5224
	1.55935	1.49251	0.174965	1.70317	0.619308	0.0774439	-11.4732	-7.31592	-30.1221
	0.94053	1.52088	-0.037466	2.36431	0.224606	-0.243944	-11.2248	-7.2177	-30.5516
	1.37791	1.06944	0.259246	1.72332	0.521794	-0.295323	-10.9112	-7.49963	-30.0328
	1.1439	1.23478	0.943985	1.04657	-0.317916	-0.10745	-11.1017	-7.01587	-31.0151
	1.32629	0.710619	0.533428	0.96479	0.0436459	-0.567836	-11.5131	-7.50034	-30.3357
	1.48103	1.0636	0.568714	1.4607	-0.536903	-0.216169	-11.3422	-6.80785	-30.3262
	1.19767	1.71794	1.07201	1.76778	-0.161394	-0.451965	-11.3507	-6.92397	-30.6448
	0.605671	0.859154	1.3369	1.56239	0.0400696	-0.0731175	-11.1228	-6.94876	-30.2321
	0.820367	1.10759	0.659313	1.92752	0.10933	0.151473	-9.82994	-7.44813	-30.3901
	0.200241	0.826967	0.551309	1.35186	0.198022	-0.698012	-11.3091	-6.35844	-30.5054
	1.13186	0.577939	0.362243	1.54105	0.405685	-0.242514	-10.9307	-7.57413	-30.1185
	0.84862	1.34553	0.638571	1.45057	0.204817	-0.607294	-11.1004	-7.28803	-30.2295
	0.688522	1.07278	0.521626	1.55416	0.0442418	-0.165266	-10.619	-7.12591	-30.7178
	1.19564	0.535501	0.690902	1.60232	0.684276	-0.57034	-11.0713	-6.96366	-30.4067
	0.628678	1.18972	0.043836	1.23742	0.141993	-0.31845	-10.8073	-6.91371	-30.2844
	1.12268	1.07516	1.06927	1.7933	0.456825	-0.513477	-10.4143	-6.93183	-30.0771
	0.944583	1.32383	0.450815	0.978619	0.600115	-0.200194	-11.0313	-7.20506	-29.8812
	1.48711	1.15527	-0.134025	1.39371	0.398532	-0.57928	-11.0938	-6.68471	-29.8727
	1.6478	0.919116	0.249829	1.23301	0.804678	-0.446123	-10.8174	-7.51977	-30.4437
	1.10301	1.8139	0.086511	1.14432	0.344411	0.108438	-10.8584	-7.30424	-31.5023
	0.848382	0.978601	0.096764	1.70043	0.151292	-0.0733559	-10.7004	-6.82681	-30.121
	0.697223	0.801218	-0.32786	1.41504	0.338808	-0.784439	-10.9953	-6.77078	-30.2953
	1.33845	1.63199	0.591005	1.9547	0.138775	-0.293178	-10.8297	-7.49903	-30.4218
	1.22103	1.19294	0.290361	1.3403	0.17573	-0.931782	-10.8034	-6.82752	-30.3289
	0.36463	1.24754	0.700202	1.58337	0.692502	-0.331444	-11.13	-7.1302	-29.9273
	0.645845	0.889433	0.407781	1.41075	-0.455364	-0.868482	-11.2985	-6.91014	-30.6588
	1.49259	0.932348	0.566687	1.43436	-0.361785	-0.565094	-10.9903	-6.78342	-30.4087
	1.08811	1.29403	0.506248	1.36903	0.0131285	-0.151676	-10.4882	-6.71046	-30.1952
	0.966875	0.862968	0.414933	1.25614	-0.345692	0.0969942	-10.8994	-6.84088	-30.2894
	0.845043	1.47356	0.774469	1.77625	0.0964556	0.287848	-11.5262	-6.6269	-30.3155
	1.10039	1.36353	-0.025902	1.08722	0.341669	-0.596327	-11.191	-6.89369	-30.2339
	0.429241	1.83536	0.460591	1.10045	0.707045	-0.733299	-11.3799	-6.82741	-30.2026
	0.733583	1.51528	0.931945	1.42565	0.648752	-0.0447457	-11.3508	-6.37191	-30.1934
	1.03983	0.708354	0.889028	1.89403	-0.221475	-0.156326	-11.6497	-6.83694	-30.5851
	1.02124	1.9554	-0.373755	1.40288	-0.177726	-0.125212	-11.1378	-7.0576	-30.6041
	1.3313	0.815047	0.696983	1.42792	-0.0892723	-0.464959	-10.5795	-6.72357	-30.3267
	1.22091	1.11951	0.292029	0.912457	0.492708	-0.94263	-11.6267	-7.06964	-30.4608
	1.56924	1.26935	1.00895	1.25125	-0.200256	0.240999	-10.8339	-5.90818	-30.1388
	1.0359	1.13357	0.729288	0.804573	0.0155124	-0.282926	-10.9336	-7.01087	-29.9508
	0.890462	1.04357	1.2041	1.03512	0.0769055	-0.0772899	-11.3993	-6.76244	-30.536
	1.49128	1.52613	0.764335	1.40277	-0.0902262	-0.164074	-11.2287	-6.36034	-30.1101
	1.04126	1.42087	0.299182	1.76218	-0.198229	-0.164313	-10.2142	-7.42238	-29.7001
	1.53848	1.00566	0.377383	1.57693	0.548497	0.365692	-11.0437	-6.85911	-30.2978
	0.627963	0.986231	0.955905	1.39549	0.332252	0.20619	-11.3119	-6.63905	-30.0035
	1.22937	0.975263	0.562752	0.976115	0.179187	-0.460428	-10.8386	-7.27718	-29.7958
	1.16214	1.37521	0.705566	1.24577	-0.697955	-0.466866	-11.0849	-7.16274	-30.3595
	0.622599	1.45186	0.672784	2.08667	-0.106558	-0.0582163	-11.3465	-7.26443	-30.0072
	1.31151	1.92679	0.341024	1.11213	-0.199302	-0.0486797	-11.2233	-6.38228	-30.5111
	1.2562	1.41193	0.858988	1.56859	-0.121101	-0.206751	-10.4954	-6.8038	-30.7137
	1.27575	1.42182	0.721063	1.57967	-0.443086	-0.121755	-11.4936	-6.88582	-30.0058
	1.07381	1.18388	0.466074	1.63475	-0.0552977	-0.275416	-11.3035	-6.7045	-30.5547
	0.911204	0.581396	0.750389	1.23826	-0.185713	-0.426335	-11.4092	-6.80416	-30.6997
	0.988095	0.69691	0.741449	1.62068	0.568524	-0.420136	-11.2501	-7.2202	-30.9067
	0.738351	1.19556	0.351394	0.829249	-0.144824	-0.428957	-10.9709	-7.11899	-30.4981
	1.00693	1.38904	0.729766	1.59779	0.084773	-1.02477	-10.8388	-7.1743	-30.11
	0.8305	0.90338	0.420537	0.970989	0.602976	-0.589651	-10.9407	-6.87425	-30.2846
	0.756232	1.70018	0.812377	0.813751	0.386254	-0.459475	-11.5743	-6.61915	-30.3068
	1.0471	1.66298	0.311341	1.02118	0.265733	-0.528855	-10.8435	-6.59113	-30.2863
	1.77273	1.03117	0.934686	1.92931	-0.279054	-0.471038	-10.7971	-6.97797	-30.4999
	0.630109	1.13536	0.530805	1.80665	0.576273	-0.251812	-11.0361	-6.86925	-29.9428
	1.3394	1.50646	0.294055	1.17818	0.0927604	-0.226301	-10.6753	-6.29227	-30.5216
	1.09014	0.465405	0.849929	1.46261	0.197545	0.176745	-11.1755	-7.04019	-30.1512
	0.692933	0.999106	0.3266	1.29715	0.101105	-0.11794	-11.0411	-6.89082	-29.9551
	0.778406	0.975859	0.429716	1.38882	0.183121	-0.269813	-10.4826	-7.0762	-29.9329
	0.818818	1.28211	1.16249	1.28618	-0.162229	-0.518245	-10.9149	-6.20644	-30.1523
	1.32701	1.16206	0.607456	1.03667	-0.88714	-0.323576	-10.6791	-7.57175	-30.4083
	0.684111	1.09209	-0.050579	1.38858	-0.177964	0.324922	-10.8131	-6.56634	-30.3854
	0.931709	0.512374	0.358191	1.41957	0.530973	0.291067	-10.1903	-6.54166	-30.3789
	1.71813	0.643624	0.284877	0.998049	-0.118717	-0.380558	-10.4885	-6.62773	-30.3834
	2.20331	1.09173	1.12065	1.76063	-0.101312	-0.280661	-10.642	-6.89559	-30.6488
	1.26144	0.820768	0.419344	1.56405	0.0780974	-0.94871	-10.8392	-7.19207	-29.836
	1.05962	1.64987	0.297155	1.16232	0.376717	-0.0102942	-11.1055	-6.81298	-30.0523
	0.916927	1.06455	0.314441	1.46571	0.638023	-0.0476068	-11.2794	-7.16274	-30.65
	0.699965	1.11688	0.483241	1.7778	0.612394	0.0987824	-10.7273	-7.15952	-30.6482
	0.480859	1.29796	0.983444	1.5333	0.244394	0.114875	-11.3729	-6.6269	-30.4235
	1.18777	1.49907	0.500765	0.902801	-0.189885	-0.453872	-10.6599	-6.80237	-30.022
	1.20208	0.890029	0.428643	1.30931	0.309721	-0.661177	-10.7102	-7.28803	-30.4968
	1.56304	1.00137	0.371899	1.05837	0.709191	-0.176591	-11.2614	-7.21591	-30.4843
	1.03864	0.691307	-0.054155	0.944644	0.180141	-0.455779	-11.0654	-6.93887	-30.464
	0.982253	1.49978	0.917759	1.21382	-0.0077335	-0.179929	-10.6877	-6.81513	-30.8575
	0.972478	0.795258	0.127282	1.18044	0.453011	-0.280184	-10.7833	-6.91908	-30.3044
	0.835388	1.89532	0.384536	1.42434	-0.304445	-0.411434	-11.5896	-6.82252	-30.1029
	0.611393	1.82856	-0.14225	1.60316	0.495568	-0.0764552	-11.1058	-7.12877	-30.5435
	1.3518	1.0152	0.107613	1.02869	-0.3625	-0.799937	-11.1014	-6.44737	-30.4453
	1.43418	1.69159	0.524248	1.27783	0.240341	-0.777764	-11.6319	-6.62797	-29.7181
	0.755755	1.05847	0.357475	1.50648	0.127688	-0.698251	-10.9385	-7.03423	-30.0345
	0.900237	0.768078	0.202861	1.76623	0.0708255	-0.132245	-11.3626	-6.69818	-30.1356
	0.908939	0.967873	0.810231	1.94171	-0.52689	0.0509795	-11.9821	-6.86508	-30.3822
	0.955908	1.63795	0.6822	1.1417	-0.0847425	-0.407261	-11.6383	-7.12114	-30.6075
	0.647514	1.0096	0.380363	1.56501	0.746742	0.108438	-10.9286	-7.61741	-30.3202
	1.48353	1.01806	0.495281	1.92764	0.561253	0.0475223	-11.0812	-6.55621	-29.8819
	1.04365	1.2324	0.39133	1.29345	0.620976	-0.0293676	-10.4321	-6.8429	-30.0787
	0.803439	1.31036	0.089611	0.880509	0.137225	-0.279826	-10.8568	-6.59447	-29.9226
	1.75533	0.837458	0.635709	1.19451	0.32045	-0.303072	-11.0005	-6.64358	-30.2439
	1.00145	0.49783	0.061598	1.48395	-0.179156	-0.43158	-11.3555	-6.95794	-30.2953
	0.863879	0.654591	0.12585	1.24314	-0.129803	-0.150365	-11.5188	-7.2587	-30.1074
	0.714271	0.507725	0.399795	1.11011	0.006691	0.146227	-11.0157	-6.55609	-30.5678
	0.697104	1.16683	1.09848	1.21096	0.481621	0.0693377	-10.654	-6.45058	-30.2162
	0.719039	1.11069	0.857439	1.04251	0.0298178	0.0170047	-10.8032	-6.6958	-30.452
	1.08525	1.36389	0.084605	0.634938	0.161306	-0.0399773	-10.8055	-7.27766	-30.0731
	1.37147	1.62805	1.21089	1.00914	-0.0601853	-0.406546	-10.7734	-7.25906	-29.8485
	0.615327	0.982536	0.335778	1.86208	0.1712	0.23635	-11.1817	-7.22247	-30.698
	1.16655	1.38999	0.70044	2.00644	0.219003	-0.268501	-10.183	-6.9279	-30.2425
	0.15506	1.48739	0.221696	1.3589	0.354305	0.054198	-11.2632	-6.60961	-30.6073
	1.07738	0.771416	0.333395	1.71533	0.677363	0.528174	-10.8779	-6.75922	-30.1653
	1.13866	1.56666	0.508394	1.85111	-0.174149	-0.0948137	-10.9459	-6.67839	-30.5703
	0.644056	0.972641	0.728215	1.94219	-0.0766361	-0.115794	-11.1077	-6.82729	-30.3185
	0.678628	1.2076	0.359859	1.21584	-0.645622	-0.443739	-10.9127	-6.80785	-30.5135
	1.63421	1.42039	0.812974	1.58015	0.103608	-0.227494	-11.5246	-7.0725	-30.2002
	1.08048	1.78934	0.541296	1.5544	-0.163778	-0.169677	-10.9475	-6.93934	-30.5793
	0.804274	1.22799	0.392045	1.32826	0.395671	0.258404	-11.2563	-6.71392	-30.4461
	1.30853	1.18161	1.35132	1.42398	0.331417	-0.218672	-11.4146	-6.54273	-29.8916
	1.06546	1.73308	0.334349	1.01474	0.346795	-0.625653	-11.8194	-6.90477	-30.0734
	0.688164	1.15432	-0.014697	1.66848	0.391499	-0.501079	-11.7108	-6.75874	-30.7844
	0.943749	1.02176	0.634517	1.45248	0.291959	0.02225	-11.1179	-6.92194	-30.2932
	1.13246	0.790608	0.855413	1.50516	0.0819121	-0.734014	-10.8473	-6.6871	-30.9318
	0.717847	1.36317	0.195469	1.6624	-0.385388	-0.626368	-11.0939	-6.91991	-30.3314
	1.55482	1.26554	0.356283	1.74656	0.33106	-0.236315	-11.0872	-7.01337	-30.8685
	1.3667	1.2504	0.673618	1.89748	0.419513	-0.0696604	-11.2068	-6.87366	-30.5651
	1.29947	1.54496	0.365342	1.34471	-0.0715105	-0.149054	-10.9773	-6.92778	-30.1517
	0.761239	1.16886	0.470247	1.32623	0.995652	-0.435752	-11.4954	-6.4507	-29.903
	0.427453	1.33623	0.663127	0.842839	0.153199	-0.454349	-11.2137	-6.89297	-29.7122
	0.827639	0.586165	0.720587	0.906616	0.411764	-0.63817	-11.4071	-6.43974	-30.5963
	0.76422	1.18448	0.301566	0.972777	0.514404	0.212389	-11.4028	-6.89559	-30.7333
	1.35025	1.53102	0.043715	1.70043	0.359908	-0.178737	-11.3001	-6.11656	-30.0447
	1.08644	2.0882	0.303593	1.28999	0.838772	-0.0495141	-10.3804	-7.12865	-30.1563
	1.03459	1.54628	0.790682	1.43734	1.14836	0.0696952	-10.6062	-6.72942	-30.1252
	1.76772	1.13381	0.761475	1.36188	0.528351	0.0414427	-11.3849	-6.28441	-30.465
	0.774114	1.99558	0.152316	1.6723	0.440255	-4.21e-05	-10.8585	-6.67398	-30.9426
	0.788419	1.91678	1.30197	2.16058	0.235931	-0.447554	-11.0545	-6.84266	-29.759
	0.83658	0.787509	0.448908	1.56549	0.406877	-0.0625079	-10.6277	-6.42138	-30.2829
	0.598041	0.855935	0.475015	1.43686	0.388041	-0.0849191	-11.3453	-6.88868	-30.0773
	0.97224	1.74714	0.651684	1.84217	0.278131	-0.138444	-10.4712	-6.71463	-30.1641
	0.666826	1.12404	-0.032816	2.13316	-0.606999	-0.462932	-11.1645	-6.69353	-30.1643
	1.11314	1.31191	0.863756	0.953107	0.556604	-0.109596	-11.4016	-7.03733	-29.6343
	1.38828	1.76145	0.236954	2.14019	-0.0973787	0.0115211	-11.2459	-7.07989	-29.7938
	1.05438	1.45305	-0.011835	1.5085	-0.153288	0.0896033	-11.1098	-7.15988	-30.4604
	1.10492	1.40466	0.572171	1.47763	0.173465	-0.387711	-11.0489	-6.58291	-30.4669
	1.31962	1.87315	0.441756	1.75169	-0.140056	0.101763	-11.1204	-6.61927	-30.0582
	1.92985	1.30881	0.854935	1.5575	0.183836	0.377136	-11.2608	-6.87878	-30.0487
	1.05557	0.57329	0.520196	1.56787	-0.20872	0.169235	-10.9591	-6.61843	-30.2068
	0.846832	1.3373	0.318017	1.83561	0.564233	-0.342888	-11.2724	-6.7957	-30.1218
	1.25071	1.36651	0.593032	1.38667	0.290171	0.087219	-11.1521	-6.79808	-30.2754
	1.06785	1.30023	0.587311	1.74382	0.220314	0.303107	-10.9597	-7.10159	-30.4263
	1.38566	1.902	-0.206504	1.97211	-0.0127401	0.224548	-11.1676	-6.99442	-30.4201
	1.29875	1.48119	0.085559	1.35949	0.432745	-0.347418	-11.478	-7.11565	-30.429
	1.46577	1.30774	0.213709	0.808507	0.110284	0.0395353	-10.7724	-7.0272	-31.0248
	1.02576	1.05704	0.306334	1.92574	-0.0065411	-0.005049	-11.29	-6.48766	-30.5897
	1.28135	1.68682	0.193324	1.84074	0.145451	0.432688	-12.0603	-6.51853	-30.4595
	1.02982	1.63401	0.257816	1.81416	0.118271	-0.150603	-11.138	-7.02267	-30.5289
	0.986903	1.04595	0.525918	1.3366	0.956431	-0.002188	-11.2147	-6.5425	-30.471
	1.2109	2.05423	0.204172	1.60292	0.355855	-0.0229303	-10.9114	-7.07262	-30.2518
	1.51619	1.39393	0.279988	2.0794	0.0510368	-0.175161	-11.5637	-6.71654	-30.2263
	0.996677	1.86993	0.398006	1.76206	0.370875	0.0555094	-11.0491	-6.63357	-29.8233
	1.25584	1.27674	0.431265	1.699	0.253931	-0.967783	-11.062	-7.34752	-30.1179
	1.13103	1.33432	-0.080857	1.59183	-0.136002	0.101763	-10.9893	-6.62284	-30.2698
	1.1203	0.88693	0.389542	1.05336	-0.022396	0.033098	-11.2621	-7.27444	-30.5182
	0.763028	1.71818	0.318136	1.46213	-0.366911	-0.18732	-11.1685	-7.42894	-30.3236
	0.53653	1.18829	0.768389	0.808507	0.166908	-0.164432	-10.7171	-6.5363	-29.6751
	1.16011	1.37163	0.206675	1.46821	-0.414952	-0.237149	-10.7237	-6.28309	-29.7089
	1.58343	0.436438	-0.010643	1.02714	0.471369	-0.245852	-11.5475	-7.23129	-30.3806
	1.75985	1.55653	0.233139	1.63904	0.445977	0.297147	-12.0187	-6.78544	-30.2807
	0.868527	1.34851	0.462855	1.63069	-0.522479	-0.167889	-11.4688	-6.55036	-30.9487
	1.05569	1.25815	1.00442	1.5296	-0.0724639	-0.191015	-11.5256	-6.79593	-30.0103
	1.07035	1.47702	0.30979	0.672488	0.0622425	-0.333709	-11.1758	-6.4327	-30.0476
	0.564425	2.15091	0.707593	1.61901	0.335709	-0.682158	-11.372	-6.65157	-29.9012
	1.2674	1.2231	0.33697	1.81106	0.616566	-0.114364	-11.2912	-6.09653	-29.8851
	0.651686	1.41431	0.510181	1.57264	0.409976	-0.410837	-11.1083	-6.50578	-30.4539
	0.893443	1.38308	0.004138	1.95733	-0.071868	-0.0399773	-11.1609	-6.79665	-30.6612
	1.36098	1.35721	0.711169	1.56763	0.338093	0.0235612	-11.1114	-6.9794	-30.1766
	1.04198	1.38689	0.067676	1.44735	-0.322207	-0.0697797	-11.0704	-7.13282	-30.4558
	0.997631	1.49692	0.406827	1.69566	0.227705	0.854688	-11.467	-7.05152	-30.1799
	1.05116	1.28628	0.380601	1.7437	-0.252112	0.147539	-11.5402	-7.31914	-30.2802
	1.11684	0.679267	0.119534	2.02206	0.244275	-0.309271	-11.5595	-6.47848	-30.4114
	0.691979	2.11538	0.253762	1.30859	0.525728	-0.198406	-11.6054	-7.01862	-30.0765
	0.766485	1.61029	0.714864	1.06695	0.564352	0.296908	-11.6201	-7.01421	-30.7999
	0.540345	1.42051	-0.146781	1.21978	0.659004	-0.384731	-11.0025	-7.96442	-30.7778
	1.37707	1.835	0.560607	1.37606	1.01592	-0.587029	-11.4701	-6.59471	-30.6983
	0.853984	1.06932	0.401225	1.49217	0.149861	-0.301642	-11.4691	-6.63965	-30.1322
	0.879257	0.714792	0.447716	1.04263	-0.298961	-0.0966018	-10.9655	-6.65074	-29.949
	1.26478	1.30786	-0.31415	1.53771	0.138894	-0.502986	-10.3824	-6.44641	-30.4073
	0.83503	1.33611	0.405874	1.50397	0.0764285	-0.169081	-10.8519	-6.65849	-29.8916
	0.794737	1.81891	0.828709	1.30835	-0.249609	-0.328106	-10.8716	-7.20673	-29.9525
	0.450938	1.07564	0.343051	1.82775	0.0608121	-0.198883	-10.3901	-6.2558	-30.0294
	1.30877	1.23991	0.508513	1.85981	0.366346	0.410276	-11.6642	-6.80189	-30.2798
	0.918953	1.35566	1.10778	2.0254	-0.0474302	-0.110668	-11.6937	-7.59845	-30.3031
[truncated: 3,166 more rows]
