# Supplementary material for: Temporal and molecular dynamics of human metastatic breast carcinoma cell adhesive interactions with human bone marrow endothelium analyzed by single-cell force spectroscopy
Source: PLoS One. 2018 Sep 20;13(9):e0204418. doi: 10.1371/journal.pone.0204418 (PMC6147572; doi:10.1371/journal.pone.0204418)
Supplement: S2 File — (XLSX) [file pone.0204418.s002.xlsx]

## Sheet: Graph
2015-12-10	Contact-time dependent study of adhesions between single MDA-MB-231/-435 cell and a HBMEC-60 cell monolayer.
Adhesion forces were measured using AFM (in room 219 and 256) with cancer cell coupled cantilevers (MLCT-O10). The cantilever was pretreated by incubation in 0.5 mg/ml biotin-BSA overnight at R/T, the next day Streptavidin 0.5mg/ml and then Con A 0.5 mg/ml 15min before cancer cell attachment.
AFM setting: Force dist 25um; scan rate 0.03 Hz (velocity 1.50 um/s); Dwell times 0.5, 1, 2, 5, 10, 30, 60, 120 and 300 sec.. Dwell rate 1 Hz; Sample rate 1k Hz; Trigger point 0.3V; Loading force: ~500 pN.
																						Anova: Single Factor
MB231 to HBMEC-60, n=9 *																						SUMMARY
Expt date	0.5	1	2	5	10	30	60	120	300	sec.												Groups	Count	Sum	Average	Variance
9/13/2016a	28.408	65.826	134.348	132.321	201.095	244.216	325.208	391.281	465.011	pN												Column 1	9	209.459	23.2733	332.393
9/13/2016b	22.0106	70.911	97.0079	96.0439	159.42	189.962	246.459	240.519	307.622													Column 2	9	522.182	58.0202	1402.3
2016-11-07	41.3239	57.2315	55.9204	96.4132	143.128	270.804	175.247	165.953	417.046													Column 3	9	707.505	78.6117	2000.49
2016-11-08	62.3277	141.494	143.274	228.56	403.208	488.435	596.511	756.879	1185.32													Column 4	9	935.888	103.988	3533.04
2016-11-09	7.40463	31.74	36.5285	68.2373	74.935	138.569	273.534	318.945	382.879													Column 5	9	1699.85	188.872	10096.2
2016-11-10	9.01781	53.1722	85.6608	110.996	128.873	210.402	235.741	244.962	421.796													Column 6	9	1942.08	215.787	14428.8
2016-11-11	11.4655	24.3407	22.3365	27.2812	284.822	153.354	222.387	299.556	402.017													Column 7	9	2424.99	269.443	18734.4
2016-11-17	12.2858	11.991	30.382	42.7319	111.932	54.0817	107.252	114.2	729.777													Column 8	9	2916.62	324.069	34798
2016-11-18	15.2154	65.4752	102.048	133.304	192.437	192.261	242.646	384.328	671.314													Column 9	9	4982.79	553.643	75058.3
																						ANOVA
¯𝑥	23.2733	58.0202	78.6117	103.988	188.872	215.787	269.443	324.069	553.643													Source of Variation	SS	df	MS	F	P-value	F crit
SD	17.189	35.3057	42.1689	56.04	94.7334	113.25	129.046	175.874	258.299													Between Groups	1.98872e+06	8	248590	13.9497	5.01092e-12	2.06983
SE	5.72966	11.7686	14.0563	18.68	31.5778	37.75	43.0153	58.6246	86.0998													Within Groups	1.28307e+06	72	17820.4
																						Total	3.27179e+06	80
MB435 to HBMEC-60, n=18 *
Expt date	0.5	1	2	5	10	30	60	120	300	sec.
2014-02-05	36.49	46.25	77.56	51.32	35.99	90.6	213.41		363.55	pN
2014-02-11	144.18	229.35	261.65	299.87	322.81	431.36	494.21		609.98
2014-02-14	74.05	213.37	272.91	233.19	191.17	298.88	517.87	816.94	932.01													Anova: Single Factor
2014-02-16	90.04	144.55	164.39	204.74	232.59	380.92	392.72	393.06	315.14													SUMMARY
2014-02-19	97.63	259.11	298.02	400.28	550.93	558.33	666.75	746.71	944.87													Groups	Count	Sum	Average	Variance
2014-02-25	65.79	148.43	129.78	187.76	181.93	241.92	249.03	298.03	579.21													Column 1	18	1238.6	68.8114	664.972
2014-04-02	85.0077	208.65	262.447	288.698	316.096	345.775	382.135	462.665	534.848													Column 2	18	2742.81	152.378	3090.98
2014-04-03	49.06	189.02	190.3	154.03	224.53	323.33	274.1	317.5	773.91													Column 3	18	3546.58	197.032	5197.22
4/5/2014a	54.4855	123.473	165.615	258.689	248.704	319.359	410.884	399.628	462.246													Column 4	18	4174.66	231.926	11329.1
4/5/2014b	47.3743	87.966	162.837	183.61	196.321	231.135	314.862	499.713	580.302													Column 5	18	4854.88	269.716	21646
4/7/2014a	69.25	161.69	191.97	210.62	242.07	338.63	380.38	392.83	466.28													Column 6	18	6468.86	359.381	26535.4
4/7/2014b	54.52	125.98	182.32	211.83	292.78	420.36	547.26	579.96	659.97													Column 7	18	7499.51	416.64	21247
2014-04-10	57.08	130.86	183.29	232.11	260.99	332.48	395	406.59	564.35													Column 8	16	8263.73	516.483	44484
2014-04-11	59.98	157.44	181.12	209.92	231.92	377.62	525.55	818.66	1070.44													Column 9	18	11508.7	639.375	74447.1
2014-04-12	50.5667	71.1391	87.0322	102.922	149.535	179.429	218.686	216.649	233.311
2014-04-17	43.3221	105.97	143.983	144.075	144.851	243.456	274.473	324.689	331.646													ANOVA
2014-04-23	67.7154	174.537	354.065	521.842	677.381	824.335	562.772	794.292	1164.3													Source of Variation	SS	df	MS	F	P-value	F crit
2014-04-24	92.0629	165.023	237.294	279.158	354.284	530.939	679.42	795.818	922.38													Between Groups	4.74343e+06	8	592928	25.8918	7.43165e-25	2.00021
¯𝑥	68.8114	152.378	197.032	231.926	269.716	359.381	416.64	516.483	639.375													Within Groups	3.45794e+06	151	22900.3
SD	25.0605	54.0302	70.0606	103.439	142.981	158.307	141.657	204.215	265.163													Total	8.20137e+06	159
SE	5.90682	12.735	16.5134	24.3809	33.7008	37.3134	33.3888	51.0537	62.4994
												* p< 0.001 by ANOVA analysis
MB231 to hydrogel dish (Control), n=7
MB435 to Hydrogel dish (control), n=10												Anova: Single Factor
Expt date	0.5	1	2	5	10	30	60	120	300	sec.		SUMMARY
9/6/2017a	37.3901	75.2702	63.3086	87.8933	23.5545	82.7009	92.9781	88.7848	108.469	pN		Groups	Count	Sum	Average	Variance
9/6/2017b	25.8148	74.4597	62.3293	89.5898	28.6426	44.1932	93.3767	75.4055	98.4293			Column 1	10	200.906	20.0906	771.909
9/7/2017a	18.4779	55.0568	62.224	83.6503	32.3826	43.3734	57.5347	43.9379	44.6324			Column 2	10	219.125	21.9125	710.569
9/7/2017b	9.35089	13.1658	18.7779	11.1928	18.3229	4.40461	32.4492	31.9057	28.9058			Column 3	10	194.497	19.4497	450.094
9/8/2017a	0	7.33895	2.63825	9.65856	0	11.7032	30.9789	47.6669	41.4707			Column 4	10	221.108	22.1108	711.313
9/8/2017b	2.55818	15.8384	7.97704	21.0216	8.03084	14.5883	12.441	27.0705	45.0856			Column 5	10	279.756	27.9756	841.645
9/8/2017c	3.97011	8.27789	24.4935	18.8729	13.6396	11.5625	26.371	46.6222	67.7558			Column 6	10	371.585	37.1585	2185
¯𝑥	13.9374	35.6297	34.5355	45.9828	17.7962	30.3609	49.4471	51.6276	62.1069			Column 7	10	632.842	63.2842	1622.93
SD	12.8499	29.0353	25.1821	35.7865	10.6448	25.9784	30.2894	20.8324	28.3446			Column 8	6	363.085	60.5142	5176.61
SE	4.85681	10.9743	9.51794	13.526	4.02337	9.8189	11.4483	7.8739	16.3648			Column 9	10	948.302	94.8302	5372.7
												ANOVA
MB435 to hydrogel dish (Control), n=10												Source of Variation	SS	df	MS	F	P-value	F crit
MB435 to Hydrogel dish (control), n=10												Between Groups	54194.6	8	6774.32	3.72911	0.000986148	2.06108
Expt date	0.5	1	2	5	10	30	60	120	300			Within Groups	139878	77	1816.6
2014-01-30	19.0897	23.134	40.0553	33.7159	52.5009	73.0938	82.8754		106.101			Total	194073	85
2/8/2014 a	48.6724	31.9503	52.8618	55.3676	68.4948	98.1202	116.678		196.209
2/8/2014 b	43.9354	43.1002	41.5934	58.6124	47.0926	66.2407	91.9875		108.742
2/8/2014 c	79.1756	83.8957	36.3831	58.5952	68.7702	117.656	110.921		187.714
2014-03-06	5.58423	23.9268	4.63759	0	0	0	65.726	191.092	150.774	sec.
2014-03-11	4.44829	13.1176	18.9662	14.817	28.0116	16.4736	60.0236	35.4711	26.2243	pN
2015-03-10	0	0	0	0	0	0	49.9204	93.758	131.042
2015-03-11	0	0	0	0	0	0	0	7.6795	0
2015-03-12	0	0	0	0	0	0	0	0	18.3022
2015-03-13	0	0	0	0	14.8866	0	54.7099	35.0845	23.1942
¯𝑥	20.0906	21.9125	19.4497	22.1108	27.9756	37.1585	63.2842	60.5142	94.8302
SD	26.3575	25.2886	20.1267	25.3018	27.5224	44.3452	38.2183	65.6798	69.5372
SE	8.33498	7.99695	6.36462	8.00113	8.70334	14.0232	12.0857	26.8137	21.9896

## Sheet: MB231-HBMEC-60
2016-12-01	Adhesions between MB231 and HBMEC-60 monolayer for different contact times, measured by AFM (Asylum Research) in room 256 with cantilever (MLCT-O10). The cantilever was incubated in 0.5 mg/ml overnight at R/T, then Con A 0.5 mg/ml 30min before cancer cell attachment.
AFM setting: Force dist 25um; scan rate 0.03 Hz (velocity 1.50 um/s); Dwell times 0.5, 1, 2, 5, 10, 30, 60, 120 and 300 sec.. Dwell rate 1 Hz; Sample rate 1000 Hz; Trigger point 0.3V; Loading force: ~500 pN.
Date	091316a										091316b										110716
Contact T (s)	0.5	1	2	5	10	30	60	120	300		0.5	1	2	5	10	30	60	120	300		0.5	1	2	5	10	30	60	120	300
Force (pN)	84.852	25.1866	61.5131	94.4152	260.732	206.792	374.963	542.484	496.887		0	0	191.009	109.188	170.004	311.037	283.835	186.91	504.157		41.2405	53.9175	172.561	172.537	128.023	205.43	246.617	195.414	390.923
	47.8593	75.9799	253.054	315.63	205.3	218.999	303.851	538.867	348.125		0	26.0515	96.9829	33.8332	174.827	63.9442	159.781	273.401	271.889		36.3595	34.7829	56.8866	125.902	261.378	255.613	152.516	34.7105	173.226
	0	75.7068	79.907	142.742	236.872	137.439	168.388	259.911	652.061		0	109.219	51.6064	96.5649	194.798	122.457	203.744	224.969	281.764		81.8664	88.2142	0	65.8311	92.6772	315.535	172.439	103.397	254.573
	24.7273	61.0641	0	51.6064	138.612	159.328	237.259	431.595	486.51		43.5909	73.7701	91.7647	101.4	147.617	166.673	132.271	528.334	182.592		47.8387	0	66.2698	55.6969	130.098	144.488	144.813	129.811	359.705
	0	134.582	157.993	176.486	215.916	232.758	331.142	549.556	581.231		46.1627	123.5	107.067	106.093	173.312	240.83	176.809	366.571	335.864		38.8321	133.34	27.6219	149.512	103.712	328.988	239.46	142.448	213.121
	25.0108	0	172.824	123.461	181.013	250.455	361.866	258.045	272.553		0	93.3041	0	160.288	144.49	145.929	316.857	231.215	268.375		36.3367	94.92	80.6001	56.1231	87.9039	342.909	213.123	369.842	398.082
	58.1922	121.959	86.4762	42.0205	184.473	183.935	461.114	321.411	450.55		0	32.3187	84.3182	65.3905	98.8409	221.656	296.922	168.276	177.304		62.32	59.2702	27.3384	136.489	263.037	269.969	120.661	27.3343	704.257
	0	0	95.7559	122.37	211.236	217.675	360.49	414.529	399.798		0	92.0523	113.459	99.8113	193.953	199.393	262.154	143.897	138.983		0	58.6805	73.4432	103.815	125.397	227.257	177.496	231.747	790.886
	0	32.5545	149.183	178.868	206.026	149.332	312.144	253.143	481.397		0	47.2448	104.309	134.797	115.753	144.06	297.479	125.108	298.099		62.32	79.0752	52.3513	66.2057	266.418	301.625	109.766	171.15	443.943
	0	37.4396	184.301	37.5141	246.321	406.071	326.518	355.983	442.582		31.1041	51.205	129.554	110.852	92.9669	161.614	174.67	162.692	345.452		62.3738	0	0	54.9314	170.207	342.834	177.215	125.068	414.682
	100.254	71.2293	232.285	120.367	190.088	376.831	358.396	390.774	490.269		55.0783	72.4191	83.1181	71.5521	192.861	220.535	448.648	239.804	342.001		0	26.8522	69.7231	36.6947	27.5702	277.02	137.948	235.933	317.505
	0	154.211	138.883	182.369	136.547	390.975	306.367	379.068	478.175		88.1915	129.848	110.906	62.7566	213.612	281.421	204.342	235.053	544.985		26.3991	57.7247	44.2489	133.22	61.1158	237.979	210.907	224.584	543.649
Ave (pN)	28.408	65.826	134.348	132.321	201.095	244.216	325.208	391.281	465.011		22.0106	70.911	97.0079	96.0439	159.42	189.962	246.459	240.519	307.622		41.3239	57.2315	55.9204	96.4132	143.128	270.804	175.247	165.953	417.046
Date	110816										110916										111016
Contact T (s)	0.5	1	2	5	10	30	60	120	300		0.5	1	2	5	10	30	60	120	300		0.5	1	2	5	10	30	60	120	300
Force (pN)	80.2008	108.427	155.97	252.342	102.863	422.274	454.181	921.041	2883.57		36.8892	27.2246	28.9171	109.472	51.8754	151.178	119.382	536.761	83.7596		33.7587	30.7979	41.2715	101.216	114.202	86.7866	487.23	309.212	168.074
	73.2529	290.44	162.498	293.076	378.451	382.047	483.783	1232.72	1026.78		0	39.2872	26.2708	26.5895	131.286	219.299	514.508	567.72	249.874		0	31.3441	67.5713	208.613	112.766	464.656	249.483	372.598	681.609
	36.2685	110.326	165.52	249.849	398.068	347.686	283.016	550.852	1109.67		25.3625	62.2724	32.4863	123.109	95.3794	131.809	151.442	293.496	507.193		30.7524	77.4303	111.406	132.982	208.964	213.063	55.0928	236.733	178.768
	81.2001	164.629	136.047	90.5626	349.265	453.769	807.722	605.452	887.145		0	0	0	86.139	118.435	110.744	207.781	506.493	496.252		0	0	25.6315	114.262	185.203	266.604	361.572	101.967	274.359
	79.7414	188.52	112.741	285.068	406.81	688.067	518.237	651.072	1015.65		0	0	25.9687	56.8267	95.4084	202.712	327.524	430.943	511.855		0	123.345	63.9028	190.835	143.323	79.4083	250.844	418.651	301.285
	31.8779	107.249	169.205	212.014	587.643	352.551	951.942	398.309	1344.18		0	30.0903	81.5891	52.4154	122.273	278.038	266.147	294.058	159.129		0	118.22	156.305	65.4732	81.8788	259.603	186.691	43.0405	344.637
	58.7488	76.6544	160.586	213.932	559.398	273.953	986.168	958.003	1035.07		0	34.3567	0	160.654	26.9929	128.615	462.37	58.4219	797.267		0	25.8942	36.0057	65.9222	117.018	190.631	49.9346	344.283	272.113
	72.9735	178.348	96.4573	182.549	481.869	492.481	490.671	1174.86	406.274		26.6039	25.0087	25.9811	64.9249	56.3983	89.3977	268.139	269.786	193.666		0	30.0717	133.756	45.7117	101.247	74.7074	174.02	267.618	1180.02
	28.2115	141.935	194.553	230.406	385.838	487.464	785.054	930.44	992.105		0	57.8777	33.7484	28.1412	51.954	81.887	201.725	421.651	138.443		0	0	90.335	93.4696	126.883	172.292	341.206	420.584	134.486
	0	170.49	148.819	199.039	521.928	602.774	410.873	735.02	834.087		0	25.5549	31.4352	29.9848	53.1313	119.457	215.182	224.505	630.617		0	82.6899	76.7041	124.069	68.6575	335.824	348.433	238.184	243.106
	111.067	37.2782	102.598	228.612	377.973	453.055	421.982	412.519	918.162		0	52.7465	84.4258	51.1822	71.0742	51.0871	261.09	150.226	507.463		43.7026	90.3288	133.522	161.494	116.993	238.686	42.1322	43.4067	755.057
	94.3904	123.636	114.288	305.273	288.389	905.094	564.507	512.264	1771.2		0	26.4612	67.5195	29.4096	25.0128	98.603	287.121	73.2798	319.03		0	27.9447	91.5185	27.9012	169.338	142.558	282.252	143.272	528.04
Ave (pN)	62.3277	141.494	143.274	228.56	403.208	488.435	596.511	756.879	1185.32		7.40463	31.74	36.5285	68.2373	74.935	138.569	273.534	318.945	382.879		9.01781	53.1722	85.6608	110.996	128.873	210.402	235.741	244.962	421.796
Date	111116										111716										111816
Contact T (s)	0.5	1	2	5	10	30	60	120	300		0.5	1	2	5	10	30	60	120	300		0.5	1	2	5	10	30	60	120	300
Force (pN)	0	25.6108	51.8485	24.7997	227.201	42.126	165.233	89.7123	370.053		0	28.5799	37.8637	0	420.842	0	81.2767	244.078	875.097		27.0715	57.4287	150.307	107.481	172.067	125.285	329.673	774.156	1002.75
	0	30.4938	0	24.8742	149.111	187.272	258.258	326.899	467.364		0	34.3484	63.7435	0	35.5423	0	56.9715	146.868	797.508		0	60.9296	85.2307	73.3087	297.003	328.763	251.684	106.12	435.996
	0	0	32.0269	0	445.11	156.7	55.5624	603.411	89.9233		26.4384	0	26.2687	64.7345	27.8681	54.0355	220.057	109.401	958.552		0	31.5097	154.031	124.307	217.82	196.941	325.752	211.048	1034.26
	29.2296	0	0	41.0128	292.161	144.211	294.541	765.928	373.807		0	0	27.1419	94.7773	123.5	75.5309	82.9774	68.4775	258.269		0	0	133.028	162.771	179.213	288.875	303.001	208.097	487.884
	29.0971	71.1217	39.5686	0	703.32	122.691	222.796	203.353	246.571		0	0	31.5986	0	120.798	55.788	79.0131	119.927	1194.5		30.5558	25.9625	117.827	158.713	179.714	182.354	228.424	507.482	722.262
	0	98.185	0	27.3178	275.23	176.304	369.436	445.437	342.86		0	0	0	28.3936	165.653	62.62	190.204	57.6646	372.394		0	61.3579	31.0193	77.3868	231.283	44.9316	220.234	378.528	456.291
	0	0	0	0	83.0271	126.198	92.2613	182.576	484.593		0	0	56.4149	54.7017	102.952	0	25.2797	122.062	61.6631		0	99.8361	29.6206	127.001	180.622	257.645	168.988	789.029	566.272
	0	0	30.4855	63.069	153.189	100.674	288.522	41.4122	393.247		52.2147	0	60.5406	0	120.734	98.3257	120.791	57.0749	1158.22		26.5936	52.8706	100.403	137.102	239.27	95.6463	99.4244	229.355	530.798
	54.1327	0	0	61.72	289.113	59.9323	285.888	75.8371	512.371		52.3202	36.5892	29.5482	52.5892	89.1308	132.405	109.182	62.5207	1030.44		0	62.0655	120.984	212.931	136.392	95.1766	164.07	376.823	277.141
	0	0	28.6544	0	193.339	281.692	171.903	33.1132	422.599		0	27.6116	0	84.4403	51.0167	108.309	181.044	34.9236	952.93		0	34.4705	121.24	116.391	221.203	185.489	286.49	202.538	879.863
	0	0	25.6253	56.9901	500.79	242.897	207.75	399.632	764.93		53.3134	0	32.4325	119.275	62.289	79.8159	145.111	166.956	1265.43		0	114.235	46.8497	210.222	226.52	272.228	189.72	471.006	379.685
	25.1266	66.6775	59.8288	27.5909	106.277	199.546	256.493	427.358	355.884		0	0	90.1778	61.5793	72.2328	68.8913	54.3603	235.314	893.273		25.2032	69.0113	54.8921	152.307	204.758	309.953	322.632	518.812	801.474
											0	52.7361	0	0	25.3356	0	200.417	175.454	383.433		26.4467	106.641	69.2203	137.499	173.968	147.042	69.1127	225.064	582.366
Ave (pN)	11.4655	24.3407	22.3365	27.2812	284.822	153.354	222.387	299.556	402.017		0	0	0	29.4468	86.9852	0	32.0373	55.7321	589.701		26.6246	140.222	175.864	72.3777	158.237	209.705	197.057	384.435	1131.36
											0	0	0	51.0416	174.095	75.504	30.0531	56.5494	155.248		65.736	65.587	140.199	129.755	68.4858	143.884	483.423	382.428	781.304
											12.2858	11.991	30.382	42.7319	111.932	54.0817	107.252	114.2	729.777		15.2154	65.4752	102.048	133.304	192.437	192.261	242.646	384.328	671.314

## Sheet: MB231-Hydrg
2017-09-14	Adhesions between MB231 and Hydrogel coating for different contact times, measured by AFM (Asylum Research) in room 256 with cantilever (MLCT-O10). The cantilever was incubated in 0.5 mg/ml biotin-BSA overnight at R/T, the next day 0.5mg/ml Streptavidin
and then Con A 0.5 mg/ml 15min before cancer cell attachment. AFM setting: Force dist 25um; scan rate 0.03 Hz (velocity 1.50 um/s); Dwell times 0.5, 1, 2, 5, 10, 30, 60, 120 and 300 sec.. Dwell rate 1 Hz; Sample rate 1 kHz; Trigger point 0.3V; Loading force: ~500 pN.
	090617a										090617b										090717a
	0.5	1	2	5	10	30	60	120	300	sec.	0.5	1	2	5	10	30	60	120	300		0.5	1	2	5	10	30	60	120	300
	25.3232	156.392	97.2457	113.806	0	34.936	122.995	59.8855	93.372		53.8886	31.1062	86.0728	114.967	64.8173	0	0	0	62.9324		0	0	101.595	106.426	0	41.7825	47.0524	0	28.3088
	0	116.283	96.6228	92.5737	0	81.9015	122.697	30.7437	160.822		0	107.33	56.5328	79.338	53.452	52.3968	104.795	87.4073	76.7206		0	0	66.0215	129.906	51.4843	26.515	28.5778	0	27.5143
	0	113.374	88.6322	63.0711	26.4301	66.8243	86.1095	80.3291	32.5152		62.0076	68.8975	85.2452	86.031	0	84.9844	120.245	65.4215	145.078		0	31.4724	82.7539	86.081	32.7159	53.9279	24.8494	0	25.9501
	128.55	88.9136	80.1035	88.6587	33.0366	39.3576	61.0268	56.7853	202.912		25.2425	81.0884	70.8362	98.452	63.2593	62.709	80.778	64.8628	244.809		0	120.808	87.6928	82.7478	0	0	57.257	29.602	25.1515
	93.7573	29.0248	29.9455	138.914	33.8084	87.6345	67.7197	179.22	175.423		0	105.298	0	100.899	0	26.2067	149.605	59.2433	83.229		25.7825	54.6665	29.9806	58.8543	32.2628	0	65.1898	0	24.9363
	0	39.8376	0	79.8817	25.6811	129.324	109.783	173.592	34.9066		56.3921	69.541	124.599	53.5431	32.8959	37.5203	108.6	214.577	90.2005		58.8708	60.8385	85.2679	83.1699	99.0581	84.8748	92.6875	62.6842	24.9997
	42.2129	91.5102	0	84.7444	0	136.463	83.952	34.3469	120.39		0	81.4484	28.193	113.049	72.0011	145.442	62.411	0	69.7686		67.054	90.1509	29.5503	111.448	56.2287	88.9963	84.5644	91.9096	130.224
	56.0963	0	49.947	68.4217	28.6813	63.5366	134.685	32.9125	71.4309		34.1187	53.6755	25.108	40.9028	0	0	115.408	0	125.418		0	51.8588	79.671	26.0018	0	32.9559	25.437	144.968	34.7788
	27.9613	84.403	83.2857	81.0429	29.7758	108.59	97.9135	153.785	154.534		26.4984	100.564	62.2807	121.845	0	0	79.3794	206.91	61.3764		33.0718	57.1163	28.9833	84.5913	25.9356	61.3082	58.6536	57.8508	70.6417
	0	32.9642	107.303	67.8175	58.1322	78.4421	42.8994	86.2486	38.3842		0	45.6472	84.4257	86.8714	0	32.6725	112.544	55.6328	24.7604		0	83.6561	30.7234	67.2774	26.1405		91.0778	52.3637	53.818
Ave	37.3901	75.2702	63.3086	87.8933	23.5545	82.7009	92.9781	88.7848	108.469		25.8148	74.4597	62.3293	89.5898	28.6426	44.1932	93.3767	75.4055	98.4293		18.4779	55.0568	62.224	83.6503	32.3826	43.3734	57.5347	43.9379	44.6324
	090717b										090817a										090817b
	0.5	1	2	5	10	30	60	120	300	sec	0.5	1	2	5	10	30	60	120	300		0.5	1	2	5	10	30	60	120	300
	30.0675	28.4185	28.2137	86.9004	0	0	59.1605	0	28.7384		0	0	26.3825	0	0	0	0	0	71.159		0	0	27.0322	0	0	0	0	92.102	135.054
	0	0	0	0	0	0	0	57.915	34.0856		0	0	0	64.2628	0	0	61.453	30.3779	0		0	0	0	0	0	0	0	0	102.36
	0	0	0	0	0	0	41.0004	64.7015	69.152		0	0	0	32.3228	0	0	81.107	47.8056	91.5847		0	35.8588	0	28.9564	0	53.3279	41.226	0	0
	0	0	0	0	25.0997	0	0	80.1532	0		0	0	0	0	0	0	57.5942	0	38.4493		0	0	0	38.201	0	0	0	29.6765	28.344
	0	0	31.3028	0	35.4843	0	26.2956	0	34.639		0	0	0	0	0	0	0	108.988	38.2652		0	0	0	28.3833	27.0467	0	26.246	0	0
	0	0	0	25.0273	28.0812	44.0461	0	0	0		0	0	0	0	0	0	84.5417	41.5301	0		25.5818	66.1002	0	0	0	0	27.415	31.5221	0
	0	27.0695	76.5716	0	28.0067	0	62.6883	26.4777	62.8228		0	37.75	0	0	0	25.6418	0	32.4883	61.5336		0	26.4756	0	64.1221	27.953	0	0	36.3368	125.321
	37.5699	51.4305	26.1777	0	25.9832	0	70.561	59.4481	31.7704		0	0	0	0	0	50.5429	0	71.55	29.0641		0	0	0	0	25.3087	39.9556	29.5234	51.8651	59.7771
	25.8715	24.7397	25.5135	0	40.5742	0	64.7863	0	0		0	0	0	0	0	40.8473	25.0935	72.9529	33.6658		0	0	25.8384	25.1452	0	25.8549	0	29.2027	0
	0	0	0	0	0	0	0	30.3613	27.8495		0	42.9784	0	0	0	0	0	70.9769	50.9855		0	29.9496	26.8998	25.408	0	26.7446	0	0	0
												0
Ave	9.35089	13.1658	18.7779	11.1928	18.3229	4.40461	32.4492	31.9057	28.9058		0	7.33895	2.63825	9.65856	0	11.7032	30.9789	47.6669	41.4707		2.55818	15.8384	7.97704	21.0216	8.03084	14.5883	12.441	27.0705	45.0856
	090817c
	0.5	1	2	5	10	30	60	120	300	sec
	0	26.0391	0	41.7267	0	0	0	71.0742	104.134
	0	25.9605	25.2694	0	59.1626	0	50.8036	103.875	33.7484
	39.7011	30.7793	54.292	0	0	0	0	46.3386	96.9684
	0	0	44.7578	32.5297	0	0	0	25.7846	112.822
	0	0	36.0761	25.5198	50.0753	55.0597	60.3213	59.9178	105.425
	0	0	0	25.8322	0	26.1487	29.6827	50.5342	62.2786
	0	0	27.1253	0	0	34.4167	0	45.2064	35.3995
	0	0	25.3315	63.1207	27.1584	0	71.1155	0	46.6179
	0	0	0	0	0	0	0	34.6712	0
	0	0	32.0828	0	0	0	51.7864	28.8199	80.1656
Ave	3.97011	8.27789	24.4935	18.8729	13.6396	11.5625	26.371	46.6222	67.7558

## Sheet: MB435-HBMEC-60
5/15/2014 Comparison of MB435 adhesion to HBMEC-60 cell monolayer for a series of contact times (dwell). Cells were washed twice and kept in serum-free CO2 independent medium before AFM experiment.
MB435 cell at 40-50% confluence was detached in cell dissociation buffer and resuspended in CO2-independent medium. A single MB435 was attached on the Con A-coated tipless cantilever (MLCT-O10) and
brought into contact with HBME monolayer in CO2 independent medium for designed contact time (dwell) and then retracted. AFM (Rm219) setting: Force dist 25um; scan rate 0.03 Hz (velocity 1.50 um/s); dwell rate 1Hz;
Sample rate 1 kHz; dwell time 0.5, 1, 2, 5, 10, 30, 60, 120 & 300 sec; trigger point 0.3v; set point 0.3v. Loading force ~500 pN. Total adhesion forces (pN) were calculated as follows.
MB435 to HBMEC-60 (n=18, X±SE). Averaged data from 18 individual samples are put together.											2014-02-05											2014-02-11											2014-02-14
Expt date	0.5	1	2	5	10	30	60	120	300	sec.		0.5	1	2	5	10	30	60	120	300	(sec.)		0.5	1	2	5	10	30	60	120	300	(sec.)		0.5	1	2	5	10	30	60	120	300	(sec.)
2014-02-05	36.49	46.25	77.56	51.32	35.99	90.6	213.41		363.55			27.0753	76.2454	100.251	39.4673	74.0932	111.465	301.588		316.214			190.637	232.362	359.805	309.062	556.418	380.758	405.115		655.5			93.3334	180.064	299.309	289.362	249.437	443.997	452.301	722.638	694.261
2014-02-11	144.18	229.35	261.65	299.87	322.81	431.36	494.21		609.98				57.8869	74.7255	59.5694	14.0677	25.9325	164.692		241.53			148.056	192.033	234.642	308.146	371.739	576.327	342.187		499.673			78.2231	166.781	289.888	168.134	290.352	230.157	214.528	727.632	774.246
2014-02-14	74.05	213.37	272.91	233.19	191.17	298.88	517.87	816.94	932.01			63.6926	73.341	57.699	54.9084	19.7973	134.391	173.953		532.906			36.1016	164.088	273.939	186.714	297.917	348.285	494.477		510.409			57.3033	219.325	252.235	324.085	269.421	289.349	400.197	861.811	750.2
2014-02-16	90.04	144.55	164.39	204.74	232.59	380.92	392.72	393.06	315.14			24.4113	14.8316										36.9462	286.958	251.115	477.72	220.018	439.244	714.512		334.639			74.3396	218.325	180.626	273.257	194.018	330.574	307.167	805.218	776.958
2014-02-19	97.63	259.11	298.02	400.28	550.93	558.33	666.75	746.71	944.87			30.7807	26.6025										194.26	314.218	208.772	234.821	315.335	390.685	352.323		1332.59			49.6601	151.663	219.106	236.441	253.234	176.608	368.596	765.928	799.938
2014-02-25	65.79	148.43	129.78	187.76	181.93	241.92	249.03	298.03	579.21				28.5788										49.2915	194.831	177.426	293.036	351.605	269.831	453.535		906.676			83.5359	188.527	218.96	204.334	275.044	320.362	297.358	657.207	920.305
2014-04-02	85.0077	208.65	262.447	288.698	316.096	345.775	382.135	462.665	534.848														245.094	299.653	288.616	339.873	329.06	358.113	328.751		501.031			52.2024	249.071	305.82	236.057	153.645	208.003	264.749	643.177	1132.68
2014-04-03	49.06	189.02	190.3	154.03	224.53	323.33	274.1	317.5	773.91		Ave (pN)	36.49	46.2477	77.5586	51.315	35.9861	90.5961	213.411		363.55			178.824	294.132	225.921	228.75	427.913	464.4	418.114		555.155			53.2424	175.073	239.886	254.871	189.096	265.839	607.133	854.917	1454.49
4/5/2014a	54.4855	123.473	165.615	258.689	248.704	319.359	410.884	399.628	462.246														158.933	238.982	299.009	336.565	209.737	487.856	809.888		484.099			56.2674	237.169	274.156	166.409	68.1766	340.917	384.52	912.231	1485.85
4/5/2014b	47.3743	87.966	162.837	183.61	196.321	231.135	314.862	499.713	580.302														159.035	163.613	260.291	244.522	185.287	493.476	658.203		769.763			43.9154	235.712	308.183	217.953	148.795	368.836	510.025	794.324	531.407
4/7/2014a	69.25	161.69	191.97	210.62	242.07	338.63	380.38	392.83	466.28														148.564	294.194	222.998	339.488	285.977	437.536	425.215		685.429			69.7407	232.278	413.98	194.265	109.866	301.246	621.747	818.284
4/7/2014b	54.52	125.98	182.32	211.83	292.78	420.36	547.26	579.96	659.97														183.497	38.3439	337.368			405.395	483.499		463.307			83.0228	274.416			136.004	310.746	664.541	894.691
2014-04-10	57.08	130.86	183.29	232.11	260.99	332.48	395	406.59	564.35														143.996	268.186				401.731	421.863		502.863			105.069	247.481			148.137		574.108	1162.43
2014-04-11	59.98	157.44	181.12	209.92	231.92	377.62	525.55	818.66	1070.44														133.577					500.369	611.302		782.781			111.367	211.416					708.377
2014-04-12	50.5667	71.1391	87.0322	102.922	149.535	179.429	218.686	216.649	233.311														153.876					403.283			504.727			66.3538
2014-04-17	43.3221	105.97	143.983	144.075	144.851	243.456	274.473	324.689	331.646														146.191					544.717			460.127			73.0905
2014-04-23	67.7154	174.537	354.065	521.842	677.381	824.335	562.772	794.292	1164.3																						420.958			89.9025
2014-04-24	92.0629	165.023	237.294	279.158	354.284	530.939	679.42	795.818	922.38													Ave (pN)	144.18	229.354	261.659	299.881	322.819	431.375	494.213		609.984	(pN)		92.4075
¯𝑥	68.8114	152.378	197.032	231.926	269.716	359.381	416.64	516.483	639.375	pN																							Ave (pN)	74.0543	213.379	272.923	233.197	191.171	298.886	455.382	816.96	932.033	(pN)
SD	25.0605	54.0302	70.0606	103.439	142.981	158.307	141.657	204.215	265.163
SE	5.90682	12.735	16.5134	24.3809	33.7008	37.3134	33.3888	51.0537	62.4994
											2014-02-16										2014-02-19												2014-02-25
											0.5	1	2	5	10	30	60	120	300	(sec.)		0.5	1	2	5	10	30	60	120	300	(sec.)			0.5	1	2	5	10	30	60	120	300	(sec.)
Cantilever calibration (Type-D) on Rm219-AFM (Asylum)											46.5089	69.24	179.965	168.76	229.051	424.907	609.233	387.713	295.714			92.7992	309.062	237.104	333.208	560.181	572.764	671.553	868.365	840.619				68.1692	172.8	172.229	95.4815	199.528	186.529	346.73	426.922	555.44
	s	spk	Trigg point	Load force							73.0503	93.5446	143.45	177.342	177.072	266.309	482.979	378.962	354.385			133.691	356.881	308.021	213.051	509.898	710.939	688.422	656.175	982.736				46.3762	122.44	145.723	164.638	190.264	252.031	191.611	332.898	319.41
	(nm/v)	(pN/nm)	(v)	(pN)							125.361	168.598	184.433	233.41	202.178	374.016	471.258	395.279	218.153			123.186	404.342	319.223	367.261	544.193	535.163	673.269	734.527	844.524				15.9898	129.65	110.085	144.969	149.31	235.811	327.552	203.327	419.899
2014-03-05	72.1	15.72	0.3	340.024							81.8467	197.641	181.965	190.015	166.929	469.781	483.128	498.485	392.321			70.9634	215.341	299.956	485.589	544.482	582.496	540.001	685.977	864.159				37.3618	145.66	82.5198	298.185	214.151	176.516	280.25	118.176	694.575
2014-03-06	65.53	18.78	0.3	369.196							78.6221	177.25	156.594	232.02	255.861	233.307	258.629	313.333				40.3557	214.459	336.103	272.914	554.219	445.333	533.77	550.678	574.225				33.4244	139.898	201.466	220.879	145.146	139.328	167.011	314.317	613.94
2014-03-11	102.11	9.13	0.3	279.679							65.1612	142.007	146.5	226.905	261.615	459.004	325.463	320.606				98.7423	143.421	274.587	360.443	560.05	614.09	792.26	960.902	1000.59				89.8551	219.17	104.789	171.037	183.113	205.287	219.882	396.678	712.406
2014-04-02	79.09	24.23	0.3	574.905							92.4305	175.19	165.373		330.415	439.108	254.236	541.332				81.1614	250.691	381.234	258.569	570.817	527.197	768.009	770.362	721.09				74.5541	109.376	49.2834	248.277	146.23	258.042	210.183	220.79	610.142
2014-04-03	75.98	27.99	0.3	638.004							66.1719	99.952	165.926		237.586		314.16	308.792					176.388	287.897	414.939	613.245	491.194			1583.31				94.9596		139.081	104.204	227.678	270.999		309.792	556.451
2014-04-04	59.47	33.02	0.3	589.11							120.365	116.541	155.338				458.799					86.5352	338.981	243.38	491.479	504.297	447.998			1093.28				82.3367		174.404	184.815		473.319		335.461	626.336
2014-04-05	67.11	24.36	0.3	490.44							95.0908	205.499					300.911					60.4133	261.893	292.706	408.467	547.912	544.725			944.201				114.827		106.886	245.104		221.314		321.9	683.511
2014-04-08	55.29	32.93	0.3	546.21							102.093						361.092					186.496	236.434		510.94		582.375									120.152
2014-04-10	67.77	29.53	0.3	600.374							128.581											99.3331	199.685		432.398		645.684									137.863
2014-04-11	67.75	29.32	0.3	595.929							95.4225											87.8146	260.856		578.052											92.8794
2014-04-12	64.98	33.79	0.3	658.702							79.4362											107.749			476.643											179.511
2014-04-13	68.34	31.1	0.3	637.612							100.46										Ave (pN)	97.6338	259.11	298.021	400.282	550.929	558.33	666.755	746.712	944.873	(pN)		Ave (pN)	65.7854	148.428	129.776	187.759	181.928	241.918	249.031	298.026	579.211	(pN)
2014-04-14	68.34	31.1	0.3	637.612						Ave (pN)	90.04	144.546	164.394	204.742	232.589	380.919	392.717	393.063	315.143	(pN)
2014-04-17	76.04	24.47	0.3	558.21
2014-04-22	73.74	19.57	0.3	432.928
2014-04-23	68.92	37.39	0.3	773.076						2014-04-02											2014-04-03												4/5/2014a
2014-04-24	79.97	35.34	0.3	847.842							0.5	1	2	5	10	30	60	120	300	(sec.)		0.5	1	2	5	10	30	60	120	300	(sec.)			0.5	1	2	5	10	30	60	120	300	(sec.)
2014-05-05	58.63	32.99	0.3	580.261							173.419	261.313	219.192	261.136	273.375	327.689	415.457	474.68	660.866			39.2308	189.786	134.473	63.0581	93.4418	386.746	316.513	252.897	272.798				79.8562	185.252	174.009	233.114	275.541	446.545	177.359	336.484	571.959
2014-05-06	64.44	33.78	0.3	653.035							81.0324	239.998	187.472	298.671	382.168	228.591	424.161	359.12	557.704			58.8898	170.268	289.972	44.5814	264.113	519.227	276.533	240.268	771.013				44.2136	201.701	155.497	268.829	232.78	292.887	211.646	165.535	513.089
2014-05-07	73.34	26.18	0.3	576.012							82.651	194.758	403.502	387.944	369.04	226.313	307.091	574.372	332.632				110.797	249.001	168.719	288	282.186	172.008	418.634	945.328				26.6159	143.345	311.464	186.053	332.274	312.464	352.667	545.203	267.654
2014-05-08	62.02	35.54	0.3	661.257							108.628	225.533	267.155	188.609	417.568	401.784	330.626	467.748	549.41				142.151	174.627	188.855	81.9514	303.541	290.288	436.896	442.236				41.8049	48.2737	137.583	280.703	206.471	361.673	560.325	690.688	610.507
2014-05-09	59.14	35.02	0.3	621.325							69.6031	287.736	234.767	394.164	345.215	415.612	460.956	535.093	684.907				239.835	204.702	78.5422	148.123	453.821	477.181	262.742	540.391				3.77403	222.374	31.1905	340.38	352.111	530.458	450.784	318.772	566.583
2014-05-12	63.91	31.26	0.3	599.348							91.6936	126.301	316.529	331.508	295.012	273.53	398.758	322.761	617.933				142.151	178.577	215.242	260.935	233.336	328.215	367.789	632.707				92.2739	179.946	189.859	278.552	230.044	410.026	357.265	446.349	459.319
2014-05-13	63.84	31.2	0.3	597.542							122.95	263.836	296.907	354.432	237.922	425.949	451.427	522.496	418.103				229.611	124.01	147.999	336.347	318.172	374.674	295.823	985.21				67.2104	143.172	287.131	231.465	243.485	505.491	411.034	446.84	397.64
2014-05-14	61.16	33.92	0.3	622.364							74.5242	274.739	223.529	174.928	378.889	396.09	356.811	287.588	433.215				309.151	153.977	279.002	228.093	338.48	146.034	240.05	1815.51				22.8185	41.8018	92.2036	175.103	46.9875	495.751	603.43	474.202	311.216
2014-05-19	62.87	32.35	0.3	610.153							39.6645	125.625	369.941	303.883	335.791	376.767	373.503	481.894	558.865				174.332	317.131	99.8303	252.753	261.251	170.123	324.165	559.993				67.3692	144.389	238.407	209.69	251.059	130.205	505.062	332.768
2014-05-20	58.11	33.56	0.3	585.051							66.8045	145.937	166.593	220.137	269.733	458.18	302.558	600.899					152.217	157.43	213.596	157.931	259.514	189.383	320.305					28.5891	30.1411	168.642	382.998	201.195	197.129	454.736	236.887
2014-05-21	64.46	33.91	0.3	655.752							24.1137	149.373	176.39	262.304	145.678	273.024							178.386	155.274	194.874	234.058	255.346		332.891					20.822	77.2631	101.917		363.795	208.111	435.414	402.18
Ave	68.0161	29.1957		583.284									322.307	286.665	342.762								229.534	131.907		348.57	268.291							90.2774	77.7103	130.793			203.671
SD	9.10273	6.59992		115.262									231.692											202.821										40.5157	96.7141	134.292			188.763
SE	12.8538	5.51747		21.7824									258.277																					78.225	136.534				333.023
																					Ave (pN)	49.0603	189.018	190.3	154.027	224.526	323.326	274.095	317.496	773.909	(pN)			85.6675					174.185
										Ave (pN)	85.0077	208.65	262.447	288.698	316.096	345.775	382.135	462.665	534.848	(pN)														81.7475
																																	Ave (pN)	54.4863	123.473	165.615	258.689	248.704	319.359	410.884	399.628	462.246	(pN)
4/5/2014b		spk=24.36 pN/nm									4/7/2014a		spk=18.77 pN/nm									4/7/2014b		spk=48.77 pN/nm									2014-04-10		spk=29.53 pN/nm
	0.5	1	2	5	10	30	60	120	300	(sec.)		0.5	1	2	5	10	30	60	120	300	(sec.)		0.5	1	2	5	10	30	60	120	300	(sec.)		0.5	1	2	5	10	30	60	120	300	(sec.)
	28.6064	48.9519	58.8119	239.469	192.844	103.016	208.904	572.672	797.294			46.5271	211.885	290.751	313.986	294.516	324.877	475.461	454.223	464.466			52.34	176.942	307.602	112.878	156.084	582.655	520.035	793.546	624.115			40.1638	115.377	131.595	237.711	412.853	265.451	347.164	373.543	404.762
	39.3843	42.1993	144.999	191.575	178.961	275.781	219.404	433.256	672.836			57.348	172.793	180.297	254.106	179.963	311.764	360.018	333.312	435.171			42.4348	172.714	117.097	222.772	326.354	483.979	591.034	388.643	524.838			25.13	245.188	254.596	306.492	327.423	342.265	407.033	492.227	402.689
	41.6527	94.5158	161.767	79.5344	107.214	273.033	370.486	692.945	401.3			109.309	145.334	137.815	256.928	158.586	272.261	444.926	284.957	405.584			34.9291	34.3877	77.6809	197.767	163.141	367.579	529.876	397.456	635.332			110.791	175.32	190.026	214.397	377.65	289.477	371.396	559.88	216.112
	69.4523	82.0718	126.428	236.133	327.942	192.408	398.879	564.309	662.83			50.5363	64.7321	199.848	256.008	265.374	359.331	292.101	495.603	480.55			100.632	79.1732	216.339	297.19	198.494	262.982	524.414	959.155	575.057			42.7211	154.167	222.532	327.748	197.606	281.38	412.398	476.555	516.766
	64.5384	65.9269	93.864	242.769	252.988	209.091	263.795	353.237	241.658			25.912	188.115	145.468	188.342	295.445	519.58	491.787	459.801	544.535			44.9611	100.632	221.743	157.586	464.554	418.286	637.38	455.775	670.075			57.492	46.6279	271.959	338.753	336.087	369.875	315.079	415.112	287.262
	62.7406	126.045	173.48	165.228	356.876	329.997	481.077	389.391	745.498			95.1996	139.981	175.881	156.668	313.6	265.982	320.858	343.6	472.403			138.521	191.271	199.947	163.126	297.487	506.608	427.386	542.288	610.366			47.437	65.7072	115.152	220.066	532.514	238.886	374.21	436.146	1482.02
	20.3601	149.861	179.227	198.342	153.927	221.561	252.298	630.359	504.416			98.9141	217.37	109.305	266.114	314.692	304.847	252.511	454.384	383.916			31.8761	138.521	91.0243	269.249	374.534	381.44	518.469	372.832	766.352			38.6991	143.442	184.814	296.709	288.363	549.184	343.714	176.188	670.284
	50.5567	76.7077	189.537	130.769	138.112	185.538	138.15	346.958	522.648			86.5935	183.113	279.91	145.721	160.667	467.427	466.057	326.953	611.808			56.8463	129.416	122.749	103.904	230.229	250.414	728.19	729.994	821.867			49.6281	101.037	175.142	272.001	352.328	352.963	407.797	195.474	715.039
	60.1741	72.7438	192.463	173.179	211.593	162.226	450.608	289.055	674.236			106.683	138.481	206.237	145.646	270.119	236.059	421.244	372.444	610.586			20.6492	154.386	182.049	233.125	231.482	413.794	615.058		711.696			111.393		322.53	348.909	341.299	499.795	457.048	377.19	311.5
	30.1382	50.206	286.17	179.104	127.557	260.445	365.017	724.948				36.7686	170.097	204.873	194.609	352.394	324.194	278.853	403.022	347.814			50.9208	118.189	351.841	151.85	410.736	535.851	380.767					82.4861		283.137	290.239	332.576	534.357	274.393	396.293	571.219
	60.6769	133.315	197.243		163.193	329.386						84.893	133.717	200.929	287.951	191.95				372.249			35.7289	270.386	157.805	328.378	367.511							24.0167		221.121	200.305	273.92	271.732	361.279	331.985	583.9
	46.9057	74.071	156.049		144.643							48.1094	174.719	118.17	107.22	184.607							44.4148	35.7289	141.96	304.144								50.2955		159.66	262.342	182.808	272.352	621.804	345.135	610.598
	61.8871	174.009	201.35									43.796		229.152	122.542	184.47								44.4148										24.2766		262.339	193.9	130.552	203.308	576.904	389.808
	26.1685	40.8985	118.331									78.9485		208.914	252.886	222.667								132.128										43.0075		107.779	191.729	203.14	253.985	202.57	445.324
																								111.474										51.0692		58.245	133.836	127.109	320.527	356.353	663.663
Ave (pN)	47.3744	87.966	162.837	183.61	196.321	231.135	314.862	499.713	580.302	(pN)	Ave (pN)	69.2527	161.695	191.968	210.623	242.075	338.632	380.382	392.83	466.28														42.8982		170.893	169.062	167.447	278.937	490.924	428.034
																						Ave (pN)	54.5212	125.984	182.32	211.831	292.782	420.359	547.261	579.961	659.966			43.1906		123.846	89.9602	103.975	327.733		409.543
																																		89.9543		122.83	122.369	94.7175
																																		104.129		156.683	211.45	176.457
2014-04-11		spk=29.32 pN/nm									2014-04-12		spk=33.79 pN/nm									2014-04-17		spk=24.47 pN/nm										29.7279		130.853	214.281
	0.5	1	2	5	10	30	60	120	300	(sec.)		0.5	1	2	5	10	30	60	120	300	(sec.)		0.5	1	2	5	10	30	60	120	300	(sec.)		77.5162
	78.6157	177.081	93.4311	341.156	279.176	396.081	407.489	832.377	855.66			50.5667	83.2619	140.495	179.861	57.6559	221.02	198.472	254.081	123.648			63.1546	99.8327	132.701	102.495	81.6882	300.274	279.651	364.787	312.966			69.6701
	126.742	91.0503	235.78	206.715	178.292	413.013	387.874	771.21	1364.54				56.3955	85.2454	180.827	103.333	176.144	198.577	243.798	85.4819			62.7435	112.107	141.3	131.903	144.787	141.928	381.238	358.18	627.235		Ave (pN)	57.0769	130.858	183.287	232.113	260.991	332.483	395.004	406.594	564.346	(pN)
	45.4783	160.759	226.462	233.877	248.572	375.223	630.943	884.499	863.075				56.9328	56.3212	51.3878	104.019	161.344	112.622	189.265	227.126			28.2653		173.394	103.52	126.906	309.592	341.817	266.711	254.973
	54.3388	175.565	89.857	239.691	346.316	351.99	403.229	686.68	777.631				127.05	82.505	65.7824	203.098	135.14	138.985	242.991	420.074			25.9529		175.956	163.315	256.309	292.336	195.378	466.477	362.511
	54.1599	154.704	229.687	147.553	189.9	465.563	602.11	918.66	822.552				59.6495	70.5941	72.7701	215.58	137.941	174.904	300.464	215.114			29.2319		139.024	148.907	111.194	187.11	284.633	258.606	484.437
	110.674	91.6103	236.114	210.623	192.817	356.66	581.005	892.533	1121.11				34.2022		126.601	205.463	136.755	315.345	164.027	285.887			24.9129		70.4198	179.867	279.934	297.702	198.349	241.203	293.055
	61.1762	158.492	117.283	139.645	241.037	284.823	625.381	983.627	1331.14				63.5962		122.691	143.293	231.813	339.336	128.152	161.026			45.7344		173.326	132.762	113.783	410.501	246.782	336.617	127.78
	55.7168	225.741	220.349	160.128	308.15		636.687	1025	1427.81				79.1125		76.3451	161.634	229.103	102.637	334.254	299.008			40.4342		146.318	134.737	106.643	319.666	170.402	360.059	191.368
	29.3288	160.568			191.606		455.211	643.492					89.8307		131.217	151.437	185.534	266.813	158.793	178.496			47.7165		174.324	98.482	128.93	218.431	184.81	309.986	330.487
	28.9564	181.98			143.337			492.045					61.3593		58.0647	149.838	213.249	339.171	150.663	337.251			29.9415		140.159	124.004	73.8089	215.03	326.173	154.134
	21.4593	154.343						875.173							55.1791		145.672						63.0788		130.153	146.086	90.7592	80.0756	354.362	454.819
	53.078														100.272								46.3829		130.724	262.822	180.023	258.917	330.086
															111.142								55.6374				190.854	278.728
Ave (pN)	59.977	157.445	181.12	209.924	231.92	377.622	525.548	818.663	1070.44						168.389												142.293	86.9884
															43.2951													254.561
											Ave (pN)	50.5667	71.1391	87.0322	102.922	149.535	179.429	218.686	216.649	233.311		Ave (pN)	43.3221	105.97	143.983	144.075	144.851	243.456	274.473	324.689	331.646
2014-04-23		spk=24.23 pN/nm									2014-04-24		spk=35.34 pN/nm
	0.5	1	2	5	10	30	60	120	300	(sec.)		0.5	1	2	5	10	30	60	120	300	(sec.)
	88.7448	158.261	263.368	589.991	765.666	1081.81	776.777	793.155	1018.49			99.1817	227.236	202.124	173.459	291.756	555.52	721.54	869.032	1115.26
	59.2012	83.7946	379.19	612.639	621.623	770.853	565.472	720.806	1266.52			116.071	69.6163	184.379	221.501	251.267	371.356	401.208	907.86	465.071
	44.6147	109.461	327.909	651.302	607.662	1047.43	520.756	585.634	1224.45			77.0836	102.454	197.812	259.449	258.155	569.147	640.87	797.316	695.576
	57.2046	164.386	275.066	653.171	606.584	631.378	563.599	501.83	1151.68			113.661	107.37	330.284	304.525	405.261	505.818	619.086	1074.75	787.428
	25.6814	149.213	411.573	618.592	472.458	889.374	434.773	680.165	1133.52			111.166	216.705	202.749	409.944	335.564	392.048	819.174	1077.29	849.029
	99.0377	69.7921	315.906	404.99	689.053	736.507	415.666	540.167	1160.13			142.395	156.122	241.817	249.56	213.962	450.659	1052.64	407.703	688.25
	78.2629	196.21	295.238	466.481	602.009	852.513	607.708	812.57	1172.3			140.575	174.919	158.977	335.635	454.391	560.489	917.437	467.944	1380.58
	18.9139	155.162	337.999	610.058	616.377	411.811	688.42	602.229	1044.49			51.2218	152.644	311.748	364.285	626.917	530.938	661.042	851.295	1221.2
	77.9624	192.994	401.876	543.198	642.824	743.972	680.689	769.603	1808.89			34.2091	115.233	148.06	444.294	233.679	691.367	753.982	997.878	1113.35
	46.2502	83.0871	364.221	427.18	845.993	876.009	437.729	984.734	1172.11			61.5375	236.046	207.414	539.278	321.294	484.444	518.95	695.339	678.238
	17.259	145.385	407.599	437.223	908.523	992.151	508.563	971.003	1864.14			40.0367	249.112	160.504	242.878	339.43	702.202	417.521	928.771	769.829
	97.3828	256.094	422.976	376.413	665.135	936.923	553.113	1156.08	886.474			83.1126	165.299	260.064	303.719	499.983	526.517	710.822	377.198	926.445
	53.7131	159.014	422.724	392.708	762.046	745.625		1207.82	924.096			126.567	172.537	312.42	75.8538	374.028	561.705	598.186	893.257	896.254
	87.3928	68.3359	395.865						916.27					395.073	298.149					1157.25
	93.5617	30.3844	377.152						688.297					245.988	339.579					701.973
	115.667	370.363	266.38						1093.3						297.043					874.591
	90.3125	357.848							1042.14						204.385					1189.38
		272.682							1453.22						259.201					1093.13
		293.733							1101.24						197.646
															238.973
Ave (pN)	67.7154	174.537	354.065	521.842	677.381	824.335	562.772	794.292	1164.3						358.818
															113.017
															250.836
															217.762
											Ave (pN)	92.0629	165.023	237.294	279.158	354.284	530.939	679.42	795.818	922.38

## Sheet: MB435-Hydrg
2014-01-30	Adhesions of single MB435 cell to a Hydrogel coated dish with different contact time (dwell) as control. MB231 cell at 40-50% confluence was detached in cell dissociation buffer and resuspended in CO2-indpndt medium.
	A single MB435 was attached on the Con A-coated tipless cantilever (MLCT-O10) and brought into contact with the bottom of the dish in CO2 indpndt medium for designed contact time (dwell) and then retracted.
	AFM settings: force dist 25um; scan rat 0.03 Hz (velocity 1.50 um/s); dwell rate 1Hz; sample rate 1 kHz; dwell time 0.5, 1, 2, 5, 10, 30, 60, 120 and 300 sec; trigger point 0.3v; set point 0.3v. Loading force ~500pN.
	Total adhesion forces (pN) were calculated as follows.
2014-01-30											2/8/2014a											2/8/2014b
Contact time	0.5	1	2	5	10	30	60	300	(sec.)			0.5	1	2	5	10	30	60	300	(sec.)			0.5	1	2	5	10	30	60	300	(sec.)
	18.5605	20.7897	43.9376	13.4314	62.9891	85.7012	78.6245	141.329				23.916	35.2806	128.841	116.898	40.3949	86.501	107.34	205.405				40.4971	22.6314	23.1737	31.924	11.1963	115.698	0	75.3193
	0	18.7819	34.2016	35.0348	76.7538	75.827	80.137	130.857				30.8762	14.6285	0	24.4583	70.1396	110.435	206.86	535.229				27.5082	120.14	98.4904	86.5073	129.514	43.3553	106.293	138.928
	64.4785	17.1432	31.6322	20.8728	39.3656	54.4209	67.606	59.3129				22.5933	24.4748	49.4316	0	34.6767	102.515	94.361	174.405				70.3453	30.8299	14.017	98.6911	82.169	32.272	36.6687	163.321
	0	24.992	33.2188	43.4131	59.3843	69.2375	59.3511	92.9052				45.2704	43.9426	85.699	59.7129	50.1828	148.859	54.4284	97.1702				41.7811	41.3239	42.4478	183.146	0	48.6366	37.0637	124.294
	0	35.9211	21.3324	51.3504	66.7688	94.0985	56.6581					130.821	0	0	27.1424	86.3841	138.529	141.329	61.7499				18.4182	35.1701	104.571	0	17.0015	11.2598	142.498	41.7868
	55.505	28.152	47.1113	29.3021	34.3424	62.4481	100.24					22.6333	59.1909	113.013	93.1126	87.7684	13.7058	76.7093	103.292				64.3947	33.5115	38.3534	38.4607	27.4758	114.324	190.028	108.805
	0	16.158	49.5629	35.9462	41.7294	78.8606	71.9016					140.401	35.4692	18.1007	138.869	36.7271	94.3064	192.173					46.0134	47.9266	15.1352	11.1658	11.5335	59.883	207.155
	15.3654		68.352	52.7416	70.154	94.7626	140.157					49.8551	12.3292	64.088	45.8178	112.222	13.5217	102.994					15.7937	25.1549	36.0026	84.5471	80.2443	147.857	13.4588
	16.4157		40.6603	33.0036	55.3339	44.9071	91.2038					42.9685	40.7041	0	31.8713	78.3857	77.4624	79.5177					70.6672	56.9385	35.6934	11.155	26.2331	66.6547	81.4565
	20.5721		30.5442	22.0636	41.5696	57.9719						26.0617	28.902	15.7588	12.6194	67.4326	78.6098	111.07						17.3755	32.686	83.2168	46.0172	22.4676	185.153
					36.6887	65.2558						0	29.4875	13.4569	58.5413	10.7969	218.596								16.9577	14.9784	17.8695		12.0891
					50.7097	93.6346							64.7636	38.6645		146.826	64.5103									11.0242	21.8294
					46.722								26.181	115.039			141.852									114.522	13.1712
Ave (pN)	19.0897	23.134	40.0553	33.7159	52.5009	73.0938	82.8754	106.101	(pN)					139.61			84.2791									0	175.041
														11.2243												18.3134
											Ave (pN)	48.6724	31.9503	52.8618	55.3676	68.4948	98.1202	116.678	196.209	(pN)						74.2391
																										126.197
																										49.6684
																										75.88
																						Ave (pN)	43.9354	43.1002	41.5934	58.6124	47.0926	66.2407	91.9875	108.742	(pN)
2/8/2014c										2014-03-06
	0.5	1	2	5	10	30	60	300	(sec.)		0.5	1	2	5	10	30	60	120	300	(sec.)	2014-03-11
	48.9158	25.56	62.3091	0	74.4893	125.808	60.0693	95.8071			18.8889	28.6639	32.4631	0	0	0	12.6727	182.855	77.3605			0.5	1	2	5	10	30	60	120	300	(sec.)
	57.2718	157.748	0	74.0194	124.748	216.594	247.273	348.807			14.6165	51.5868	0	0	0	0	35.543	74.4007	94.2794			26.6897	91.8231	17.0503	52.2473	70.8963	49.4207	178.876	63.2663	104.897
	64.8972	69.5032	21.6951	18.8966	153.807	62.1267	259.257	78.966			0	52.8037	0	0	0	0	13.6286	196.565	366.37			0	0	0	14.2063	0	0	84.3731	114.089	0
	57.6587	17.5205	37.4179	34.3038	166.767	101.901	37.9988	137.218			0	34.4331	0	0	0	0	130.264	285.454	65.0858			0	0	0	8.27269	78.7298	0	43.4451	0	0
	67.6069	76.8092	63.3667	0	50.0362	172.237	54.0313	310.459			0	0	0	0	0	0	0	216.186				0	0	52.8819	11.3249	11.9557		114.523	0	0
	61.9549	163.679	41.495	24.9781	138.896	172.909	83.7707	172.675			0	0	0	0	0	0	97.8513					0	0	0	0	43.2935		76.724	0
	77.3042	153.319	34.5595	20.6442	22.4169	87.595	270.444	88.3824				0	0	0	0	0	153.677					0	0	0	0	19.5017		102.295
	64.5016	91.5534	40.2366	199.514	120.052	93.7729	35.044	269.396									82.1719						0	9.84671	27.6173	55.7387		0
	120.558	83.0257	0	16.9927	27.8374	36.5783	67.329																	0	19.6843	0		0
	179.302	35.3933	17.9143	147.874	20.2312	73.6729	34.9716			Ave (pN)	5.58423	23.9268	4.63759	0	0	0	65.726	191.092	150.774	(pN)				40.3053	0	0		0
	70.9603	48.7412	79.4909	41.494	19.3801	151.023	122.936																	69.5779		0		0
			38.1117	183.022	17.7473		57.9309														Ave (pN)	4.44829	13.1176	18.9662	14.817	28.0116	16.4736	60.0236	35.4711	26.2243	(pN)
				0	0
					26.3725
Ave (pN)	79.1756	83.8957	36.3831	58.5952	68.7702	117.656	110.921	187.714	(pN)
2015-03-10												2015-03-11
	0.5	1	2	5	10	30	60	120	300	(sec.)			0.5	1	2	5	10	30	60	120	300	(sec.)
	0	0	0	0	0	0	0	37.3943	55.2905				0	0	0	0	0	0	0	22.2244	0
	0	0	0	0	0	0	25.7134	117.717	111.94				0	0	0	0	0	0	0	54.5706	0
	0	0	0	0	0	0	0	153.739	145.317				0	0	0	0	0	0	0	0	0
	0	0	0	0	0	0	65.5784	149.662	68.8586				0	0	0	0	0	0	0	0	0
	0	0	0	0	0	0	72.403	91.6539	258.373				0	0	0	0	0	0	0	0	0
	0	0	0	0	0	0	72.9014	23.4769	92.3738				0	0	0	0	0	0	0	0
	0	0	0	0	0	0	173.212	28.5889	208.361				0	0	0	0	0	0	0	0
	0	0	0	0	0	0	24.8699	264.955	130.722				0	0	0	0	0	0	0	0
	0	0	0	0	0	0	26.4418	74.0729	361.129				0	0	0	0	0	0	0	0
	0	0	0	0	0	0	38.0844	23.8347	271.175				0	0	0	0	0	0	0	0
	0	0		0	0			89.4131	0							0	0
				0				119.254	0
								45.0921	0			Ave (pN)	0	0	0	0	0	0	0	7.6795	0	(pN)
Ave (pN)	0	0	0	0	0	0	49.9204	93.758	131.042	(pN)
2015-03-12												2015-03-13
	0.5	1	2	5	10	30	60	120	300	(sec.)			0.5	1	2	5	10	30	60	120	300	(sec.)
	0	0	0	0	0	0	0	0	1.58046				0	0	0	0	33.2024	0	0	0	61.3184
	0	0	0	0	0	0	0	0	50.3532				0	0	0	0	29.0191	0	62.8861	33.1982	0
	0	0	0	0	0	0	0	0	33.4708				0	0	0	0	30.3482	0	73.1612	120.221	100.838
	0	0	0	0	0	0	0	0	3.3228				0	0	0	0	56.2959	0	65.1354	78.1838	92.9788
	0	0	0	0	0	0	0	0	3.78714				0	0	0	0	0	0	52.2872	71.7895	0
	0	0	0	0	0	0	0	0	9.06954				0	0	0	0	0	0	72.8673	23.1957	0
	0	0	0	0	0	0	0	0	18.9826				0	0	0	0	0	0	76.1262	24.2564	0
	0	0	0	0	0	0	0	0	1.63158				0	0	0	0	0	0	65.5657	0	0
	0	0	0	0	0	0	0	0	8.31126				0	0	0	0	0	0	0	0	0
	0	0	0	0	0	0	0	0	52.513				0	0	0	0	0	0	79.0699	0	0
	0		0	0			0									0					0
				0			0
Ave (pN)	0	0	0	0	0	0	0	0	18.3022	(pN)		Ave (pN)	0	0	0	0	14.8866	0	54.7099	35.0845	23.1942	(pN)
