# Supplementary material for: Temporal and molecular dynamics of human metastatic breast carcinoma cell adhesive interactions with human bone marrow endothelium analyzed by single-cell force spectroscopy
Source: PLoS One. 2018 Sep 20;13(9):e0204418. doi: 10.1371/journal.pone.0204418 (PMC6147572; doi:10.1371/journal.pone.0204418)
Supplement: S3 File — (XLSX) [file pone.0204418.s003.xlsx]

## Sheet: MB435-HBMEC-60
6/15/2014 Distribution of rupture forces detected in the unbinding of MB435/HBMEC-60 monolayer adhesions (baseline). Adhesion forces were measured using type-D cantilever (MLCT-O10) on Rm219-AFM, with cell-cell contact
times of 0.5, 1, 2, 5, 10, 30, 60, 120 and 300 seconds, respectively. AFM setting: Force Dist 25um (40 um w/ adjusted Z volt); Scan Rate 0.03Hz; Velocity 1.50 um/s; Trigg point 0.3V; Dwell 0.5s-300s; Dwell rate 1Hz; Sample rate 1kHz.
Loading force ~ 500 pN. The data shows that the histograms are samilar but the number of force jumps increases with prolonging of cell-cell contact time.
0.5	1	2	5	10	30	60	120	300	sec.
26.7497	23.628	22.928	37.8132	23.6978	33.325	22.8774	22.7117	24.604
24.4052	23.4007	26.9991	23.3002	22.663	27.3168	22.5577	30.1621	42.6931
24.797	26.0789	28.2698	54.0548	28.0456	24.0739	61.0784	56.1848	22.2557
21.8815	26.6875	25.9916	36.4081	25.4849	22.1426	29.3942	28.8369	42.788
26.1144	27.5399	27.6344	23.3763	28.0807	25.0834	46.0314	24.8008	25.4303
32.2278	23.1378	43.5623	23.5575	32.4461	23.844	21.597	21.5697	29.2598
23.2028	25.2311	28.831	23.9512	25.4557	26.1144	29.9263	30.2887	35.7124
24.0116	34.9921	22.9475	24.5748	22.2186	28.1119	28.64	24.3351	30.5461
35.6325	32.849	30.9942	26.0345	30.6162	28.6673	31.5341	30.8481	25.062
21.6691	36.3182	21.9478	23.5458	36.1509	22.3804	49.5666	32.5143	24.5358
24.6157	25.2098	27.9112	27.2798	23.6179	23.727	33.4381	39.1404	25.6175
32.1382	27.701	23.1054	34.9874	27.2603	25.6252	33.9642	48.0835	27.9015
23.5322	38.0942	23.2223	21.8445	24.7541	26.397	31.5945	35.079	28.525
35.4863	41.3454	32.7969	33.0834	26.015	35.5818	42.8217	43.9891	25.1497
26.6698	33.2824	25.9584	24.4832	30.2167	24.0525	36.7219	30.926	104.302
30.1796	27.3363	27.3947	33.4205	25.3602	30.8676	25.8123	42.5508	28.0573
32.3194	46.7398	22.9397	32.2649	22.5558	27.9151	34.6347	22.7565	41.1886
22.5032	51.4639	25.0094	24.5202	28.6517	24.2454	30.3862	47.6743	27.4415
21.6281	23.6872	26.2761	36.6497	29.0727	35.7669	29.9692	28.4218	60.1332
26.9095	47.3247	34.202	31.0936	25.7402	22.967	41.3094	28.948	32.2668
23.8381	42.8799	24.6469	26.4262	37.4468	22.9982	38.2088	28.0008	24.7716
32.8203	28.2432	26.1592	24.4695	27.3636	28.6517	23.3957	36.4782	26.2391
36.9986	42.1837	25.4518	24.0233	29.8327	28.1178	31.9648	39.2982	44.4217
22.0471	34.7671	22.9553	36.6049	26.0734	27.767	27.3071	27.0946	62.4075
31.6705	45.9938	28.5192	27.88	29.8249	21.708	28.2931	22.6045	63.9373
30.4466	22.8631	35.3596	26.4515	41.555	25.368	23.4873	32.5474	33.9624
32.0739	33.4884	27.5546	30.7136	34.3755	35.535	30.0959	36.2288	23.2846
42.1318	42.3376	23.8069	37.1077	33.6973	33.062	51.9325	29.4468	25.1419
32.4948	27.0853	25.4069	45.932	30.5382	21.4411	42.545	100.644	28.985			Force (pN)	Frequency
25.1146	21.5749	24.8223	31.6198	29.252	24.109	37.9672	34.469	62.7388				0.5	1	2	5	10	30	60	120	300	sec
22.2167	23.2988	23.0294	22.2284	31.3977	23.0722	38.3082	127.308	45.0453			0	0	0	0	0	3	0	0	3	0
26.0046	37.2227	30.5382	26.4632	30.0744	38.3062	75.1334	31.4347	39.3528			4	0	0	0	3	0	3	0	0	6
25.9386	41.3004	28.8486	26.0676	25.557	31.002	26.0325	31.4659	27.2291			8	0	0	0	0	0	0	0	3	0
27.2929	46.2922	27.9677	38.7116	31.1735	34.1689	66.1357	25.559	32.5397			12	0	0	0	0	0	0	0	0	0
27.7754	28.8992	26.8764	25.7597	22.7195	34.0831	39.384	31.8011	23.2671			16	0	0	0	0	0	0	0	0	0
26.3619	40.0572	22.5714	30.4837	29.632	58.6404	94.3898	36.1606	29.3494			20	0	0	0	0	0	0	0	0	0
25.7975	40.1851	39.877	26.1319	26.1689	47.5204	43.876	32.7579	61.1953			24	144	210	228	252	336	297	258	279	342
35.3799	63.8889	26.4262	22.9826	30.735	43.7279	22.435	48.4714	27.5409			28	210	264	324	363	399	420	411	420	468
29.2663	34.7292	25.3524	32.6644	37.3046	34.0831	22.7896	22.129	33.7304			32	153	192	270	342	315	366	381	393	408
25.0532	45.094	22.2381	30.776	37.0571	21.7509	25.6525	62.7856	56.9234			36	111	186	231	243	270	252	342	324	324
30.5728	66.6539	26.6367	29.1565	33.7421	36.831	35.5974	23.5439	42.3131			40	96	111	174	255	180	204	258	309	348
25.7588	41.5865	33.1691	24.4657	27.1609	24.5787	52.6945	22.32	33.6583			44	66	120	105	189	195	174	213	234	270
30.7366	33.8809	30.3005	28.5095	32.9645	47.3742	50.4904	37.4079	26.473			48	60	90	75	108	132	162	195	246	267
23.2687	24.7476	23.994	43.1179	23.7329	39.762	29.0006	53.3688	42.2487			52	27	36	48	66	84	102	129	135	207
25.5425	22.3947	29.0571	25.442	31.5321	27.2154	23.9726	29.8191	52.6887			56	15	21	36	51	84	75	126	114	144
28.4264	23.907	36.6108	35.2992	22.7663	27.3538	66.1356	35.4454	38.277			60	6	27	15	33	60	84	69	69	132
24.9712	21.9103	30.9065	29.3806	31.0391	21.8035	28.3185	50.354	32.4266			64	6	9	15	18	39	60	51	51	108
41.5385	24.2016	26.4379	29.4274	34.6093	26.9329	41.3776	133.721	24.8574			68	0	3	6	18	39	51	66	81	69
23.9753	21.7001	31.4288	27.765	29.3271	31.117	33.2159	60.9751	37.4566			72	0	0	3	12	15	30	12	45	75
25.8404	47.1331	30.5869	30.8676	24.3768	29.6847	38.9104	23.7855	29.5657			76	3	6	0	15	15	21	36	36	42
33.2879	44.4352	34.2566	31.5828	48.2025	26.0228	30.2381	30.5636	63.4618			80	0	3	0	6	18	15	15	45	54
47.373	24.8413	23.3548	25.9214	23.2388	24.4403	44.87	28.9869	46.4874			84	0	0	0	0	15	12	18	30	57
21.9574	43.2107	43.1667	23.499	25.5267	28.8135	33.2744	31.3606	1.4519			88	0	3	0	0	6	15	24	18	36
32.1727	42.2215	22.1816	21.9536	25.7629	41.6602	24.3974	54.4894	27.8488			92	0	3	0	0	3	6	6	27	51
22.5083	31.247	23.4737	32.6098	21.7263	40.7014	40.6215	42.5996	26.3326			96	0	6	0	3	3	3	9	12	30
22.7074	37.712	31.4815	33.5959	39.0535	23.2652	30.6045	26.2235	37.1369			100	0	3	0	0	0	3	6	12	24
30.1416	47.2405	28.1139	25.7051	32.8245	27.4065	32.4949	39.3313	32.7638			104	6	0	0	3	0	6	6	18	15
22.8667	35.8456	29.3085	40.3428	40.3632	34.66	33.1653	39.6432	38.0997			108	0	0	0	0	0	3	3	12	18
28.9933	32.3961	21.7256	33.2218	31.7843	26.3307	29.8503	29.2228	37.3455			112	0	0	0	0	0	3	3	6	6
32.3652	36.0695	35.7747	29.6262	34.7593	32.5007	23.5965	26.0754	27.3421			116	0	0	0	3	0	6	3	12	3
43.2311	33.8124	25.6759	43.8137	42.9087	22.1251	21.9068	80.4108	33.4732			120	0	0	0	3	0	0	3	3	12
23.4243	36.8005	40.9235	28.3809	25.7891	32.1401	44.3905	31.8751	44.7861			Sum	903	1293	1530	1986	2211	2373	2643	2937	3516
26.6369	31.5805	41.3542	37.5871	51.7429	21.6652	30.1699	32.9197	24.0934			Times	1	1.43189	1.69435	2.19934	2.4485	2.62791	2.92691	3.25249	3.89369
39.4078	28.1195	38.7467	38.1387	43.5767	29.3221	52.2716	36.9791	23.1541			Ave	29.129	41.7097	49.3548	64.0645	71.3226	76.5484	85.2581	94.7419	113.419
26.3847	23.112	31.5847	25.3192	26.8818	25.2607	27.1317	29.6047	69.7604
32.498	23.1576	40.2473	24.2396	30.7704	31.766	44.412	65.1612	36.3418
29.5243	39.6972	34.3384	29.289	32.6122	34.4086	33.7557	33.5472	25.5551
39.6069	32.3184	24.3624	37.1974	27.6094	23.7056	33.2549	22.5207	38.9572
35.6243	27.0732	32.7404	34.8841	26.011	41.286	43.3771	28.2951	27.2641
47.3331	41.2301	27.8664	27.5799	37.195	28.1119	42.1786	24.2942	49.0424
21.818	43.1399	33.1808	28.3828	32.364	51.5525	34.7068	25.292	28.8116
47.2933	42.3015	35.7065	25.6155	23.4989	29.4625	32.9606	27.7046	51.5038
38.6644	33.0357	36.299	28.8213	37.9561	46.0178	30.3901	39.7152	34.434
30.0089	23.345	22.1414	27.0557	22.244	27.9521	27.4474	24.6157	27.1161
41.8504	36.1905	24.5534	31.7075	27.9625	31.0059	23.2067	47.4482	50.9951
33.341	42.0571	29.8472	28.26	56.8077	23.7329	23.5887	60.4372	78.9492
46.6827	21.6773	23.2269	24.0603	22.2035	33.9604	35.3986	35.535	27.9268
41.9102	31.3338	31.646	29.0318	53.4272	24.795	27.4903	31.9024	22.4544
103.773	40.8371	40.9191	39.1326	42.5676	32.9723	37.5092	30.3862	23.1892
38.5117	28.1446	24.6822	30.6727	33.7382	21.9244	25.1302	44.5464	26.5724
48.4947	22.0314	25.5196	26.2605	49.5791	23.7777	26.2761	39.156	26.2274
25.701	43.2244	31.9823	32.8961	24.8778	31.1151	22.7273	60.9186	45.5696
55.6767	41.1707	25.1474	24.8348	22.0651	33.4303	39.9296	28.6946	73.8335
35.2792	26.3079	23.1887	47.0002	33.0917	32.8885	54.8947	28.8408	29.2345
41.5053	21.9244	37.8034	21.9291	39.1227	24.298	21.9789	26.7399	44.2132
47.1141	23.0095	24.3625	25.8893	25.6221	61.1583	22.6104	42.085	36.9811
36.5602	28.8024	34.5589	23.1458	23.11	23.6237	36.9499	21.6613	33.8649
41.2066	25.4179	45.6451	24.7084	27.0177	38.5362	34.4573	25.0639	65.7673
32.3121	24.485	25.3072	27.0631	41.9855	27.7397	30.5752	27.5214	45.2129
38.4851	29.2157	36.3219	21.7478	28.3418	33.8376	34.7535	25.5726	34.2741
59.0619	44.4649	22.0627	26.8555	25.114	24.8067	25.1789	27.9638	32.5689
29.0265	30.392	29.7327	22.2559	55.7651	23.2398	87.1265	33.2491	26.8627
37.0182	35.7413	28.3084	23.2078	22.6209	29.0902	29.2013	25.3602	43.2368
43.4302	23.4455	23.2699	26.314	31.8654	23.1872	60.7101	65.549	36.3048
27.0484	22.6698	25.7343	22.6472	24.0595	24.0038	44.8524	24.4169	21.5541
44.2068	21.4883	23.2007	40.7831	41.9401	26.0968	27.5604	45.7021	30.9124
27.0617	74.2636	22.9144	39.7477	38.0419	25.6895	23.7836	46.6726	35.9872
38.9498	24.8653	48.7369	47.4868	45.0105	26.282	47.7289	35.0712	48.4772
28.8074	30.5973	25.0806	32.7982	35.7756	24.2006	48.7657	24.0096	31.6569
55.6966	25.0275	27.8193	22.0842	25.5052	25.863	34.7146	35.0809	50.9152
38.1068	28.9342	27.1728	26.0229	36.8873	26.9368	33.1341	25.937	52.2969
32.3984	33.7232	26.271	26.5693	23.5036	26.9407	29.5638	65.8862	47.4502
47.5854	50.055	31.4599	35.3581	41.2006	24.7814	21.6223	48.7423	60.6009
29.969	23.7219	22.8738	22.7379	32.469	23.6511	27.7027	40.0349	69.7312
44.2798	44.6829	26.7291	36.7632	60.286	28.2425	31.8089	36.8193	30.3317
36.0757	27.441	44.5	36.1215	38.8698	25.9039	61.8287	57.9349	53.4819
52.1653	34.8641	25.7581	65.346	41.7541	32.9294	50.7515	57.1768	56.7578
31.4891	28.4956	40.2582	42.7346	35.5227	24.9568	35.4473	49.6271	48.7267
43.0253	33.457	37.801	30.1979	23.017	28.7258	32.0252	22.8306	35.1648
30.8651	21.8306	38.3354	24.9375	37.6793	25.327	42.2799	77.1017	38.9806
29.6371	23.0703	50.2829	30.2909	35.7374	24.3623	28.5192	65.966	42.8997
46.8287	22.4061	42.0594	45.4161	37.4145	26.1105	22.5967	37.2344	26.8374
103.521	44.9947	30.8468	30.1167	41.9115	22.7955	32.4442	73.9972	70.8596
35.2791	23.1895	35.6205	54.9826	25.9752	26.8257	26.931	33.2763	31.1385
39.5073	28.2928	34.7617	24.7633	39.1752	23.1502	32.8924	32.7891	27.2271
32.7701	46.2294	37.6722	41.5966	40.6543	30.2849	34.7068	59.301	25.9643
40.1652	30.9979	27.669	24.7418	52.3178	39.0975	65.1982	31.8673	37.6495
25.1307	33.3531	36.496	24.0404	32.4046	30.3316	80.0853	36.4997	36.1158
48.8324	22.6875	31.9895	36.4316	70.74	26.9231	51.7844	47.1949	55.1578
42.7203	31.5176	55.2045	25.9179	42.0737	25.4518	54.0762	41.3893	27.12
28.3466	49.5606	27.0202	27.4209	45.9314	33.5862	48.3583	39.041	23.2301
34.2392	22.9319	32.5549	28.8547	48.0833	30.4875	37.4293	66.0401	77.0452
33.8551	41.5048	36.1215	46.8069	43.8558	33.3952	43.2563	67.5349	65.4204
34.9382	32.0248	26.6814	26.5239	29.5776	24.5436	27.9638	119.547	63.0974
47.4367	27.4108	27.044	43.2093	42.9421	30.5616	22.7078	87.5903	59.7571
28.4468	28.2433	26.0015	40.4491	33.0511	35.9462	54.0938	57.4808	30.9299
33.0821	32.888	52.8427	27.8265	40.1008	26.2449	24.8008	28.7726	36.3302
23.2532	21.5496	40.3465	42.8062	44.3592	23.4971	26.7536	55.7035	59.798
24.0166	23.2821	42.9636	36.57	55.7365	28.8369	22.9124	48.2024	36.5017
23.7303	46.8868	45.7835	38.3473	46.2105	23.8654	24.8165	73.7789	52.9635
24.2766	43.9039	26.3188	38.4976	53.1361	44.7257	26.9368	23.9921	22.4056
43.0089	23.9242	48.2073	38.2638	62.6072	33.9214	42.6366	22.0822	34.2215
30.644	41.173	23.3462	47.2029	42.4101	37.1974	27.6247	35.613	21.5443
28.6567	29.5704	28.2631	40.1962	29.2913	59.6031	48.4304	22.7195	41.0093
22.3251	35.2258	37.5314	40.4181	35.871	67.8954	26.015	64.711	30.3765
29.7279	32.6361	37.529	32.3545	66.7893	36.2191	27.498	33.7596	29.1448
37.7915	63.8807	29.4058	37.3835	36.9278	37.667	25.3193	22.2557	21.8834
21.8504	24.2221	35.5442	32.8865	47.5823	41.3737	32.6215	21.7061	23.2418
40.7759	24.4925	53.2912	21.8146	34.1533	24.8086	21.7802	21.7977	28.5406
30.4555	32.2337	42.1024	53.3389	44.7314	40.7696	22.7799	33.8005	28.186
22.6544	45.2372	35.0742	25.9442	34.7163	41.0561	24.8418	30.5908	42.1299
25.8726	32.8512	28.8857	42.4554	27.4925	65.2469	26.0091	33.1828	37.2772
33.3279	28.9222	39.2682	45.6332	64.1126	28.0554	22.8774	25.253	43.9501
21.5355	23.6139	38.7887	27.2325	28.3132	22.5207	26.0033	34.6483	41.4341
45.4776	43.0285	35.2841	42.768	44.4976	22.3687	29.2188	43.8702	30.8987
23.0147	32.716	32.9223	30.1883	45.7024	27.1843	35.8449	33.3679	33.6154
22.6618	25.1314	28.3489	51.8216	45.3397	44.7608	37.0532	21.4956	24.6098
33.0929	24.474	40.473	38.5644	56.7337	24.5689	29.9224	24.4734	22.1095
35.3118	28.2464	42.8252	32.9485	57.7404	41.7713	32.4286	31.9648	34.6912
29.3278	41.812	38.593	39.8026	44.2733	30.088	23.8771	26.2625	43.3518
30.7107	25.3956	30.6822	37.832	47.3103	22.0004	32.1557	35.1803	31.9901
31.324	22.4128	35.506	59.6418	73.0613	39.879	45.9223	30.7526	21.9615
31.4969	45.6918	30.8086	74.0322	33.1895	31.1969	22.3901	22.4642	31.7173
28.956	28.3938	27.7287	36.3314	56.6621	38.9085	24.261	39.4522	29.5229
39.3421	28.2464	31.6316	27.743	44.4168	45.3844	31.9394	23.4717	27.422
25.674	60.2128	36.1859	55.789	29.8274	41.8434	41.0541	40.7618	39.0741
30.0856	43.477	36.7155	24.4484	41.4165	21.4898	23.3762	53.5169	41.4069
32.1505	92.6462	71.5106	24.4078	22.7518	30.7409	26.7536	58.4319	23.7017
21.8354	94.5416	41.1863	32.2615	22.9578	38.8227	22.6454	22.359	29.593
29.7469	60.0131	45.335	45.6809	31.5088	31.9121	55.6353	30.7311	43.7729
42.9817	30.0895	36.8324	42.0499	22.7471	30.0315	27.9131	27.726	22.6221
30.3697	35.917	40.702	38.7386	22.3635	21.6165	37.3942	25.2315	50.7009
22.7092	39.0381	45.3612	38.5596	30.1471	29.9692	23.0683	26.4379	22.5422
25.7894	29.0666	28.7169	25.6007	21.5252	29.7022	22.3103	26.3131	43.5642
33.52	62.3663	26.1925	25.615	23.0147	30.8715	34.8763	22.092	37.9028
27.1989	43.9193	33.6399	31.4146	40.4835	22.3609	28.7726	27.4513	39.8712
35.2653	31.6408	22.122	41.6944	21.6318	27.5	23.7816	36.9051	44.0923
30.6119	34.2766	34.831	49.882	28.049	24.7209	47.7776	27.1161	23.9492
33.4972	43.9869	38.6909	47.785	28.4469	33.9448	26.4437	26.7692	45.3045
39.6652	62.6059	21.6389	30.1167	22.354	50.391	51.2641	45.3825	28.3224
25.0583	24.345	36.2968	46.1771	50.9596	53.7995	25.0581	24.1772	54.4134
22.7716	29.9021	34.1775	42.0809	43.7371	27.7845	44.7705	54.1678	40.2434
32.2727	24.3512	33.6447	37.498	40.5569	21.7236	21.7158	25.0211	41.2686
26.2028	35.9446	22.9294	32.7624	22.5742	50.4631	45.2188	28.9967	24.0077
29.8352	26.9593	34.4096	42.4841	34.284	24.0524	26.5509	51.2017	31.306
40.0261	36.8447	38.5678	34.8714	43.6377	22.3943	22.2771	23.9736	42.3345
35.7748	38.9459	27.2652	63.4184	33.2658	29.9235	26.9987	46.4133	48.8611
41.0839	27.2326	27.0687	41.129	25.8492	24.0476	40.4396	24.2003	40.9995
39.3865	29.7025	47.822	25.7247	53.6686	22.9931	23.4535	45.8312	23.8537
24.1834	39.7753	29.6853	69.6426	24.6107	26.7768	33.6857	24.9542	47.4813
24.1148	37.3669	25.1175	42.1	82.8827	57.6784	24.842	49.6912	44.1294
28.7821	32.885	35.5083	64.5349	60.4079	53.3961	21.5331	25.5076	25.4576
32.6914	40.8628	41.0021	0.4103	52.7119	54.5699	42.3099	22.8452	57.4638
23.6002	28.5136	34.9329	30.8599	34.5516	34.2273	21.5068	27.4328	25.751
35.1404	86.6498	33.5855	27.315	38.4636	21.7955	35.5131	65.1742	24.1621
27.545	49.7898	40.0478	30.7273	23.898	27.9267	51.3087	22.4039	23.6516
29.6517	24.7904	57.3461	25.8279	31.7147	59.377	41.6849	39.18	70.0444
33.6548	97.8869	36.742	27.997	29.8369	33.1036	26.2686	26.5406	26.0325
24.883	38.8599	39.4416	50.6659	83.3468	26.221	65.5273	36.842	21.9268
25.8413	60.8426	43.1191	36.195	55.0278	47.6276	27.9887	21.7955	38.7338
27.7021	29.0051	32.4772	36.9007	43.4766	28.6829	53.7874	38.3402	34.566
23.1236	52.3825	26.6254	37.9947	38.1889	68.9603	26.7839	56.4569	34.4491
32.0602	32.9648	29.143	27.0237	39.1645	30.9995	28.003	21.6977	34.2392
26.6424	37.8984	25.3302	36.5929	31.0209	27.9553	23.5347	23.3963	22.5589
31.6165	42.6414	30.3652	22.7305	27.1942	24.2861	32.2543	26.1542	28.8548
29.3551	31.2231	30.7558	26.9882	48.2103	40.034	25.9967	30.2312	34.6853
24.2619	54.1181	28.5856	40.6208	40.3864	47.9449	31.1116	27.7335	22.3442
32.2123	25.7059	24.839	27.6726	48.1511	36.6606	45.2777	45.5067	32.092
32.9373	48.8252	31.3155	45.6671	59.527	37.4074	41.2531	58.3297	46.1842
23.6336	45.0897	25.9973	25.9273	52.0938	60.5365	64.6184	30.4316	32.9271
26.9347	47.3998	25.1086	29.4462	44.7862	38.6408	24.9637	29.2436	31.4694
22.4685	46.1281	46.8362	54.7342	39.9602	31.083	46.6423	25.3931	26.7052
33.8863	36.8201	30.0316	22.3019	30.7746	42.3218	38.6884	36.7394	42.4673
23.419	24.2529	35.295	38.2102	49.4369	48.6152	50.092	40.9119	33.297
29.2327	22.9166	26.2074	36.4058	79.2407	36.1334	37.5815	29.5442	31.6151
24.914	54.5912	42.7013	24.7931	43.3985	38.7457	53.8137	47.8232	59.1146
22.758	26.1206	26.6026	46.941	34.9387	34.4205	22.1939	37.9059	35.3223
28.5007	50.3182	33.737	27.9188	52.3897	41.4749	41.1505	37.0018	24.3506
25.9521	45.5352	37.776	93.0557	35.1557	44.5047	33.4042	34.6113	37.6602
26.3181	45.5567	33.2436	28.7713	23.8613	33.4328	33.6833	32.6432	45.9719
29.9425	61.4047	38.3859	23.1804	35.455	33.9601	78.305	31.4169	39.7429
35.2261	30.3261	24.4255	42.6123	23.594	59.4343	57.5973	22.1343	41.7517
26.0719	38.995	22.8355	42.3826	24.0623	49.925	60.1572	46.6781	37.2953
29.7606	43.2189	41.4836	31.4258	42.7881	28.9525	46.9143	65.3317	89.5796
22.6616	57.0088	38.3791	64.0689	31.7678	26.252	86.6167	36.5318	21.6047
57.4942	54.2318	41.7555	29.3136	24.4918	24.5605	37.4956	46.919	41.4892
23.2053	78.6505	34.1208	47.1376	39.5076	64.6637	39.8026	43.362	69.3492
39.9228	28.8669	30.0453	31.9066	25.5701	34.7497	49.7198	58.9834	72.7153
24.6737	91.9213	33.3007	37.3032	34.6234	36.1597	37.7461	59.0406	36.1906
31.3674	57.3406	26.7488	42.9202	27.6443	45.5998	38.2233	25.3191	38.3783
26.6336	72.519	35.7999	22.8584	32.8004	37.3453	44.8459	54.4172	35.4702
24.7505	56.5726	25.6249	63.7687	25.5655	60.973	45.1417	26.0349	48.6964
61.1897	22.3606	30.8152	32.9649	23.5072	22.225	65.3508	52.096	44.9103
29.2785	52.2166	35.2905	23.9664	22.0931	24.3148	84.6819	37.3215	74.4498
46.125	37.7755	28.5741	31.5782	55.8964	46.8689	87.3419	26.636	65.711
30.8852	22.7624	21.5083	25.6271	27.4867	78.942	56.8769	53.5417	32.6503
30.7807	22.6747	32.2567	22.0839	21.8304	32.469	112.267	31.875	68.736
31.3337	31.1501	34.0729	33.6137	37.6754	52.1842	51.7262	73.7865	63.3038
26.3694	25.3075	40.3392	34.2739	35.094	44.6407	27.743	46.2821	51.2657
21.9674	32.602	33.3258	33.5269	38.491	32.1565	34.2511	31.145	34.7068
28.2464	28.1938	50.6444	23.3518	32.8575	42.8491	24.2289	46.2344	49.8892
24.1976	21.8874	22.9932	34.002	40.2158	67.6458	35.995	25.1665	40.3727
45.2311	24.6001	31.2607	24.2428	41.7235	34.275	22.9526	42.632	26.9152
38.4851	26.9972	31.2949	37.2917	26.116	37.1831	40.3274	42.0236	45.2515
29.1864	38.1874	22.0497	28.6884	32.2887	29.5394	33.2802	46.4729	25.0877
45.0007	26.1085	26.8493	24.0463	33.3076	44.4666	29.8042	32.1374	87.7283
21.5649	32.6917	32.1516	27.2765	65.0662	45.7	30.8181	25.2858	83.3937
39.465	28.5426	32.1653	52.8055	38.9959	87.4493	25.1402	48.9445	52.0125
36.2057	28.7375	28.7203	33.1179	30.4771	68.464	45.4375	43.3167	98.5522
37.0689	28.1801	37.0701	43.3021	34.9615	24.1597	27.9339	71.3841	92.9196
24.0348	22.127	30.3377	44.4877	27.1144	45.0487	34.3895	72.4529	44.0229
25.6997	33.5024	35.359	32.2704	27.6649	36.4674	57.8144	46.3751	92.4185
40.8873	34.7009	32.0899	32.9238	27.1029	37.0185	42.1405	29.6873	77.4796
34.9247	23.043	46.53	38.676	26.7762	34.1986	69.5495	115.445	43.7056
41.3205	51.5038	36.1152	34.9021	22.2165	41.4678	52.5874	51.3373	87.9621
32.2153	22.739	34.0112	33.1728	31.5028	37.5815	43.9656	31.1235	45.8168
43.4216	30.4174	38.5138	24.4598	35.7542	38.6765	64.7138	67.2999	98.4925
31.7637	25.0445	34.0797	37.68	32.2087	43.6984	29.3891	36.4412	80.9125
37.9598	24.7755	36.1883	30.6279	25.1406	82.6588	65.544	39.0511	85.8126
47.6517	28.1762	36.1106	34.2053	28.3228	62.581	53.1146	82.8521	54.7368
45.0529	28.6342	35.6377	33.207	32.2156	75.8525	45.1488	41.0861	54.3193
30.4858	25.575	36.122	30.4405	25.0903	48.1548	39.6571	55.8725	93.3753
34.209	22.6826	37.4904	35.4892	38.9136	50.7886	46.5874	86.7312	87.7236
75.9442	31.8279	36.8553	31.1053	24.6699	47.3843	37.572	44.0395	90.2166
39.6309	42.4305	41.8537	42.0114	25.65	57.583	58.7472	30.3219	97.0468
50.6868	46.7492	32.3441	36.403	40.9674	69.6975	100.852	86.2111	94.747
41.5171	21.7177	28.7492	41.7555	29.9151	43.3334	48.8825	25.1235	58.294
32.5594	34.4497	27.7097	22.1365	-2.5358	40.2153	29.3318	21.8432	56.4665
46.7148	29.6519	25.9427	42.2215	46.8864	33.4114	33.576	31.9919	97.2878
37.4265	48.4128	23.3872	34.6554	29.89	53.4677	27.8647	40.4897	55.3667
24.5838	33.4516	34.9477	43.309	38.8953	31.6102	58.3106	46.4729	44.9533
26.5883	33.7865	24.2314	40.9262	22.7168	24.2241	54.8156	49.0161	83.5033
25.4799	42.5769	22.7129	38.4293	39.5327	54.3242	37.5887	47.5393	49.5505
27.5215	36.4261	22.3706	41.7144	31.119	32.9581	53.9687	115.266	58.3297
60.7165	29.6142	24.4951	31.1304	35.1123	48.7417	106.661	24.081	101.501
25.5641	24.1643	40.6469	37.7463	28.5307	64.5945	31.1641	28.6114	46.5778
34.2865	35.4368	27.1013	38.2923	39.6766	46.5326	39.7931	22.8834	64.27
22.6196	24.6522	27.692	41.3466	49.9739	51.2681	84.6556	43.7175	52.752
51.1754	33.9307	23.0272	40.4693	22.8599	32.1112	42.8467	27.8909	120.372
36.911	45.0257	30.1106	28.9419	42.0742	57.7906	29.1935	41.2602	53.6395
24.5231	33.385	31.7914	38.1209	25.2912	43.362	42.2002	43.9584	22.7945
22.9936	39.8531	32.0196	40.3962	26.7946	31.7127	34.912	43.8129	47.4763
27.7338	39.5935	33.9818	43.8481	41.6761	56.0371	45.0225	90.6508	26.3964
34.4786	43.0671	41.5773	33.3121	25.9225	49.6244	52.8069	32.9963	22.2901
25.773	21.5446	47.2358	27.8956	45.2533	45.5091	60.1452	37.696	32.9462
34.8121	43.1625	38.4336	43.4323	27.4435	112.728	25.5935	22.1438	34.0401
34.3674	28.0659	28.8227	47.7911	33.1858	52.4991	64.1913	73.6935	25.9842
36.527	47.8671	31.3782	27.8408	49.1854	60.325	50.061	47.1194	31.0399
23.8729	37.4775	26.4421	30.9091	32.6153	33.595	30.9923	47.5322	29.1858
28.6906	32.2223	42.5229	28.5438	29.3069	26.9811	47.1934	96.6603	32.3541
25.4732	31.7631	33.9058	41.2376	77.3084	29.8771	57.6093	49.4049	24.8048
51.4584	23.1421	40.4897	23.7244	36.7198	24.3029	67.6195	62.2709	38.5086
23.5259	29.9229	33.5813	27.5349	46.1686	22.0888	40.1509	46.4491	28.0348
52.4186	21.9889	30.5314	31.3503	39.7646	31.4306	47.2578	55.0327	23.5569
26.8646	34.202	30.0218	37.1508	21.6124	36.1074	38.104	42.9063	40.152
53.4159	22.8393	28.9621	31.7458	31.8294	35.0868	59.556	24.2385	24.1347
33.3398	28.1303	32.7142	24.3683	30.6861	24.8215	41.7779	42.9588	27.8287
43.3526	24.4006	24.9159	53.0187	37.848	25.5295	64.2271	38.667	24.8356
34.1214	27.5691	37.9976	23.8841	33.6142	65.8756	40.2751	114.307	50.8484
29.014	24.6336	37.4018	33.3861	44.295	24.6817	34.194	51.595	25.4656
39.1918	22.0808	24.1173	26.8681	39.828	22.2782	27.6868	47.8948	21.4447
44.2049	23.7747	26.1785	31.2007	29.7354	27.1753	28.8329	44.3187	64.9332
47.5436	25.8598	39.6277	31.8319	43.0958	34.6037	37.0499	49.393	90.458
48.2848	29.6202	35.3635	27.8517	25.963	40.4669	44.888	30.9437	23.9785
48.5408	25.1591	36.7705	25.0579	35.2342	35.0465	26.7135	22.3705	68.1276
32.2919	22.875	32.8841	38.2004	45.5956	30.6728	41.8546	24.2484	91.6728
29.5288	25.4721	44.3052	33.4444	35.3813	47.874	41.6059	84.2064	42.2808
38.1988	35.8109	27.8786	41.6255	22.9208	37.8763	24.2129	42.5839	68.1063
22.8257	21.5399	38.5477	23.0222	22.0664	99.0988	25.0156	30.0642	71.2274
25.0803	26.3581	36.1494	41.1742	26.4599	23.1023	32.0818	32.9059	80.8533
26.0243	27.1422	34.1162	30.7773	35.9415	46.5811	34.1301	31.182	58.8877
28.7914	31.6219	41.7801	35.3559	35.3711	52.2596	30.7628	36.7752	35.7806
29.2999	24.12	37.341	27.0202	24.6041	31.343	54.0688	79.397	63.5597
27.1202	25.5112	52.7005	48.151	23.945	70.1949	24.5018	28.2906	91.6491
25.7286	22.2117	24.9184	49.9916	21.9143	24.9067	39.264	48.5323	128.176
22.9027	23.1196	28.687	37.4348	37.63	128.614	33.1024	90.7279	63.1003
45.1977	25.3812	60.1711	31.5937	34.4965	47.2655	42.4915	80.2613	86.3708
26.8062	33.2921	39.751	31.4897	27.6413	29.6475	32.212	28.087	78.1017
29.3485	25.4957	35.4079	41.5671	32.0525	61.4403	30.8433	25.1127	78.2011
26.239	25.9251	23.1883	39.7469	37.3308	30.9854	33.9478	23.1923	67.7558
27.7198	21.953	38.7174	49.2108	29.3956	40.2396	46.2638	35.6078	62.9298
28.7611	28.2178	26.165	21.6216	32.2705	62.6717	28.2101	35.2549	52.2217
29.1277	30.0332	52.3611	32.7053	31.5303	44.1847	66.1575	41.1797	43.5951
29.0042	22.0746	61.2646	31.991	28.5793	40.7913	31.2767	39.8536	40.9145
26.0851	35.7279	35.4035	29.462	39.2069	23.0478	47.874	24.3786	25.0038
50.0938	32.5501	34.6139	44.4608	26.8123	23.8601	29.7635	74.3081	27.9496
25.3032	39.9218	22.4363	33.4077	40.3579	67.8956	38.9845	44.708	23.6896
28.5625	28.2344	30.6678	24.2781	25.1574	57.3295	24.973	23.5641	33.711
22.2828	21.5617	32.8349	29.8464	23.7798	40.2656	45.8873	40.3651	70.3252
23.4537	33.9076	25.7968	30.0386	25.0894	67.2396	31.6295	34.3811	33.7678
21.7805	27.5521	33.8508	26.0401	31.8567	36.6307	28.0514	72.615	65.8449
28.6375	34.1915	30.6589	21.5178	25.8207	69.3282	51.7742	32.6714	48.9136
30.801	39.8193	45.9906	23.4465	60.5788	69.1648	46.0341	47.3839	40.0809
26.3282	37.4718	34.8423	43.2959	46.199	120.072	30.4028	27.4855	46.9363
25.8846	23.3677	35.8738	30.6389	32.2835	76.8111	57.6444	51.2319	41.7669
30.2013	22.8452	63.5604	27.9007	23.4294	37.0238	42.8089	44.026	84.6184
30.7706	29.067	33.7887	24.8904	21.528	77.557	65.9562	43.4127	61.8429
31.3884	25.355	43.5129	24.9397	25.2204	35.9136	90.0459	36.1429	74.1684
22.1188	21.4448	45.9418	23.0213	25.8921	26.1962	63.877	34.8665	90.7018
27.5193	28.5756	40.9222	24.62	24.3802	25.6106	58.2199	22.0651	45.3024
37.1151	34.1629	23.9579	25.154	40.6461	35.0111	46.1975	101.251	25.7023
28.3032	21.724	49.9899	25.1404	25.1846	38.3449	54.6087	51.2366	77.9691
26.9805	27.5187	33.07	22.8104	35.3517	22.2819	27.6678	88.8359	67.7203
27.8373	38.7696	44.4867	28.4773	32.6934	22.5506	149.687	43.4222	50.0526
26.4416	37.8153	48.6457	28.5419	40.4692	23.6281	22.309	51.7647	72.0088
29.7213	31.0734	55.8147	31.173	32.4978	24.6726	27.8999	47.7106	64.128
28.4288	24.0285	41.1507	26.4976	26.2986	25.3748	70.2565	24.535	48.4518
37.7188	29.3319	43.7592	23.6999	26.8837	23.0196	80.0079	56.6262	36.5905
40.1496	28.6471	30.2576	64.6623	25.5435	30.1511	61.097	53.3418	78.0898
23.002	27.3613	31.725	27.5249	29.1882	36.0987	73.3017	26.2873	23.268
23.2693	30.2432	28.9304	32.9111	22.2866	22.6621	29.8487	33.6281	67.6067
25.2971	28.3466	50.2526	25.5792	31.2172	28.3131	62.2976	79.7356	37.0664
26.9035	35.5633	53.5286	31.3924	30.8515	30.4655	40.6137	50.5641	88.6654
24.1688	21.9315	29.3319	30.6083	28.0334	22.0081	58.909	90.7563	49.0841
23.7535	35.8352	34.3287	27.1286	26.1541	28.5033	44.9732	27.8857	45.7547
28.3154	30.4984	25.3855	32.0165	28.399	22.8016	94.4149	78.6155	34.7216
37.6965	38.9055	32.7969	30.9859	23.8921	37.7923	128.865	45.7452	39.6657
37.3096	61.8414	24.5709	29.0997	68.7016	26.9264	24.3952	52.7285	27.7123
28.2992	23.8615	26.3385	25.484	23.3172	49.2336	27.3481	29.728	68.4707
32.6464	27.0822	24.9139	27.2459	27.3412	22.8219	44.5351	97.5004	88.6642
22.4408	24.0285	34.0227	23.807	26.7986	47.0913	52.468	22.9247	21.9397
25.6536	28.4373	52.9868	27.183	33.7394	35.8503	110.529	55.9655	28.9444
24.7785	28.745	31.612	28.8463	34.139	50.5899	58.7266	41.568	39.6327
49.634	40.793	24.6489	33.2241	26.5894	35.4446	84.4172	78.4569	32.4911
27.8819	30.661	39.1462	27.8429	24.8615	30.1131	57.41	45.4729	24.2312
34.664	26.3969	33.3134	37.4589	24.6574	22.903	51.3242	55.1391	64.1202
21.981	36.1275	29.3494	25.7236	26.12	28.8201	55.3735	33.9264	28.2723
31.8017	25.1984	29.5112	26.2826	28.2885	26.9568	47.3483	88.4144	52.7761
26.7497	21.7626	48.6741	41.856	29.127	30.4985	25.0123	57.2395	22.449
24.4052	30.051	28.8973	23.5032	31.9587	37.8201	36.9911	83.02	51.7333
24.797	43.839	58.2116	28.0948	25.9057	25.6537	24.9793	26.5596	78.619
21.8815	39.9296	37.0376	22.4164	24.1625	44.1353	24.637	101.533	28.8303
26.1144	25.2958	39.1872	36.8564	32.3941	36.5069	36.2712	75.1156	27.535
32.2278	25.4654	22.6668	30.1842	30.0539	44.0238	24.3151	77.8057	22.482
23.2028	29.1546	36.2425	30.1532	29.9348	72.1924	22.5126	93.2735	38.9736
24.0116	27.6832	40.2804	36.1843	28.7817	44.4953	21.97	66.8844	72.2912
35.6325	41.9408	32.5124	28.066	31.0437	50.7192	28.5311	52.8066	81.7449
21.6691	25.7636	37.476	22.0038	30.2988	41.7826	31.832	58.4496	21.7013
24.6157	23.8907	49.9739	27.3517	38.1917	37.6224	39.2297	79.7238	23.2099
32.1382	31.5691	39.6958	29.5055	40.4453	44.8173	22.8447	50.3368	40.9308
23.5322	34.7302	37.5092	31.2667	24.7986	72.92	31.4872	33.5476	79.3087
35.4863	29.0863	28.4159	54.7944	37.8057	71.5434	24.0337	100.936	65.8569
26.6698	34.239	35.5292	22.4164	54.5459	25.9503	40.2413	56.0271	35.2215
30.1796	28.2561	53.0277	37.3178	27.8685	35.9213	42.0159	63.2164	68.2703
32.3194	23.5809	56.2862	35.3392	64.0595	35.9922	27.8391	143.414	30.4706
22.5032	27.7981	44.0456	47.8317	31.0493	47.3297	33.4114	104.995	78.2287
21.6281	23.4717	30.2205	35.2482	57.079	43.4914	44.29	22.8205	37.7516
26.9095	28.49	24.8184	30.446	33.9018	23.7092	38.8241	101.289	35.8529
23.8381	22.5422	43.5954	38.7329	38.7063	43.5243	43.3494	52.6622	81.9124
32.8203	30.4778	48.7618	31.9765	30.253	47.8316	24.3429	66.8631	51.1958
36.9986	27.4045	52.9556	48.0668	34.5251	58.7558	32.666	38.0492	21.4681
22.0471	25.9429	42.8802	55.8058	42.1732	38.8621	23.9602	82.4115	40.2463
31.6705	25.6623	50.1883	44.2738	40.6982	44.4218	29.5402	105.206	49.6167
30.4466	28.7511	25.0269	37.6128	59.6831	34.1695	40.5125	45.4681	26.8074
32.0739	25.7149	26.0656	43.0782	88.5165	38.6136	23.2326	127.468	24.9845
42.1318	24.7209	35.3324	40.1615	40.452	39.9319	32.9779	46.188	78.9993
32.4948	27.003	47.1754	33.9682	37.4442	43.7981	24.3988	80.9954	61.2555
25.1146	24.2435	22.0686	38.5538	25.8035	40.155	34.0857	24.9844	47.1751
22.2167	22.9241	32.3272	58.2331	21.7465	24.9489	32.1489	28.4601	34.4432
26.0046	58.0362	31.8459	29.4625	33.1876	39.0573	21.7469	36.6159	39.6732
25.9386	31.499	38.1172	23.9044	38.3492	52.0629	27.5069	23.2199	64.0541
27.2929	24.1616	37.7138	27.5175	64.421	42.2061	42.2871	43.6561	58.5196
27.7754	27.7144	35.6909	25.3602	36.6501	31.8497	52.0197	21.5467	93.7112
26.3619	25.711	38.8188	60.8016	23.4145	44.3533	32.983	25.7703	33.1706
25.7975	23.5185	39.803	24.9587	21.4693	39.2855	22.4264	47.3322	40.2791
35.3799	29.2851	31.7718	26.9387	59.5234	48.7189	24.7359	66.2372	60.0107
29.2663	22.1387	33.8629	30.0666	41.6608	26.2017	43.106	54.3877	47.7987
25.0532	43.8137	38.4719	21.8172	57.7511	27.8361	26.2013	25.3926	37.1737
30.5728	22.5012	22.129	29.0532	55.9877	22.0178	38.1598	42.2086	33.5152
25.7588	27.991	38.162	46.7447	43.7126	22.5638	26.2951	32.2858	32.8968
30.7366	34.788	42.2702	21.9224	33.0434	24.9788	30.2754	33.528	54.1823
23.2687	31.9072	38.8344	69.8111	48.0136	25.6693	44.5206	31.3706	23.7674
25.5425	29.7102	38.7467	32.8826	64.9445	27.0367	22.9917	30.0624	65.6791
28.4264	30.6792	61.1232	28.7862	51.2165	23.0434	27.9886	41.77	39.5414
24.9712	29.4845	36.1216	44.8699	49.8768	40.4777	36.5677	33.4317	46.7544
41.5385	39.0428	64.8006	42.8782	21.8308	24.6438	58.3426	113.04	30.6429
23.9753	25.555	45.7957	115.989	23.2106	29.2511	51.1908	89.2543	55.346
25.8404	32.6242	45.5462	42.5391	32.5221	29.081	73.2749	40.0105	21.7115
33.2879	32.8232	53.1681	56.8066	24.265	24.5553	29.0204	28.1382	70.3899
47.373	22.3424	31.9511	170.112	34.4281	31.5386	44.3939	35.5309	29.4868
21.9574	30.2147	35.9014	46.0587	30.3043	21.8274	29.4489	25.9883	66.9547
32.1727	30.3076	42.0402	33.9604	24.7735	25.6081	43.9807	43.139	47.0077
22.5083	22.8269	39.3878	23.4133	24.5144	27.3684	37.2649	43.7069	46.6122
22.7074	34.3167	46.3004	35.1082	22.0823	22.6369	27.8897	23.3948	46.0645
30.1416	28.0972	39.2553	74.7494	40.9391	46.0102	40.4131	62.5333	39.2298
22.8667	23.6964	35.4122	23.8771	21.7528	44.2738	35.5881	32.1692	28.0951
28.9933	31.6086	48.9956	27.6539	65.7263	49.6617	30.2528	36.5804	22.6951
32.3652	21.6853	42.7321	22.5148	28.8155	25.3853	45.2653	40.7255	24.325
43.2311	61.5908	47.3683	32.9567	30.1017	36.7327	60.1009	92.8745	47.2587
23.4243	24.2805	36.4646	44.6478	36.0885	25.8854	42.6819	23.0247	25.2809
26.6369	22.807	32.6702	103.462	26.4768	25.9262	25.0383	24.6548	33.0871
39.4078	21.6255	46.0451	26.9231	30.5226	46.6259	46.6769	42.9767	32.2252
26.3847	22.5547	54.1132	53.3552	37.9028	37.6171	30.4756	25.0554	43.3113
32.498	23.3579	43.0945	50.734	22.9085	32.2002	22.1896	36.7807	44.0187
29.5243	26.4046	42.9484	37.1526	47.4912	27.1575	31.0573	46.2141	40.0407
39.6069	26.1922	38.9572	27.0089	27.1239	30.8634	36.2259	40.5784	53.4854
35.6243	40.3636	47.9608	50.5742	42.43	27.8208	28.0402	45.517	91.0287
47.3331	21.7582	49.5199	74.0167	28.3302	24.7833	33.554	37.0849	23.3631
21.818	26.1922	37.8424	30.9085	48.2979	38.5253	30.0437	44.9263	39.0933
47.2933	25.097	27.7923	54.8772	33.707	27.433	24.2169	25.5295	35.5472
38.6644	36.6465	37.9418	29.4956	58.9386	23.8104	60.0754	39.5998	21.8103
30.0089	24.9509	47.5691	33.3231	23.9044	34.3857	44.216	39.7925	25.1438
41.8504	35.1663	44.4899	40.7345	28.1723	23.3665	24.2713	47.3981	72.636
33.341	39.7395	25.9136	33.0697	35.8721	27.1949	25.9874	42.4012	31.1054
46.6827	32.2723	24.4657	57.091	40.2317	27.7749	22.6369	39.1004	34.0727
41.9102	22.7008	24.1792	56.4635	44.1469	23.2169	35.0983	42.8196	26.2834
103.773	27.9246	21.7646	49.3776	42.697	27.0282	25.9177	39.5187	28.5572
38.5117	48.8797	38.1855	38.3647	33.7557	24.6115	24.3292	21.5289	25.5486
48.4947	34.8875	26.0091	51.5076	46.9279	21.7848	53.8303	44.7894	47.5681
25.701	25.1368	27.7904	33.6427	47.4658	1.0851	25.3258	50.7243	41.2277
55.6767	23.9886	38.6746	45.172	39.5145	26.3598	33.3754	37.2218	37.3535
35.2792	46.1848	29.0669	44.9109	48.2356	21.6267	24.586	27.9176	23.0588
41.5053	27.8915	21.7081	40.6877	40.5455	26.5163	23.989	39.2956	22.6817
47.1141	22.5282	34.2098	44.1976	51.6207	28.9484	44.4864	47.2435	25.4958
36.5602	29.6836	30.6045	69.0842	26.8491	37.0847	33.1152	26.9517	28.3854
41.2066	31.9935	25.3602	36.5036	26.0832	28.6218	44.9473	38.8518	33.8091
32.3121	56.3737	33.3523	75.6342	26.6094	27.5317	32.4349	22.392	44.6343
38.4851	61.551	22.8364	37.022	55.8671	31.7002	32.7904	30.144	25.3003
59.0619	31.9803	26.4242	31.7757	59.7318	28.5521	29.3872	22.642	22.4583
29.0265	51.183	23.5049	40.2863	55.226	28.6865	32.2053	32.974	31.5488
37.0182	24.9643	22.4778	32.7891	71.0174	29.8294	25.3258	30.6951	33.8431
43.4302	21.6786	40.2415	67.3497	42.1338	34.8959	57.1569	29.3702	21.7093
27.0484	24.8846	30.0218	38.5109	49.6991	28.2783	32.8295	26.4857	27.6014
44.2068	24.659	29.5112	27.7904	57.5549	23.9822	27.5674	35.5133	34.1067
27.0617	24.8713	32.5572	31.8907	60.254	35.5541	45.7602	23.8598	43.4727
38.9498	36.8058	25.5473	45.9807	35.652	34.0098	28.2528	23.3989	30.4314
28.8074	28.4689	23.8245	51.6304	57.0638	27.2697	31.7733	47.313	45.5528
55.6966	24.7984	21.5502	58.6073	77.318	24.7271	28.2307	27.0146	26.4432
38.1068	23.1854	24.7443	40.9255	25.6564	29.4059	30.1508	22.6505	47.5341
32.3984	31.5156	26.8491	28.6829	39.9998	37.0184	27.8106	39.7039	51.4356
47.5854	44.5586	25.2978	43.3128	79.491	27.2919	27.3344	27.6898	25.8854
29.969	34.3897	28.4296	58.085	30.8987	26.7833	33.1186	29.9603	41.3332
44.2798	49.0456	29.4819	40.8612	67.0204	26.673	22.0314	37.5677	48.092
36.0757	22.2561	39.7698	47.0682	67.4589	34.8534	34.3125	41.374	30.8056
52.1653	29.0199	34.4807	26.625	34.6659	21.6422	27.4551	25.6966	22.4515
31.4891	24.8447	34.6756	39.5672	40.5708	29.1484	27.5283	24.8105	33.7207
43.0253	34.9606	39.0351	22.3395	55.3508	24.111	53.718	27.6354	22.0332
30.8651	26.1524	42.962	27.6851	62.6258	40.5851	37.6171	53.1619	23.0689
29.6371	27.8781	33.9428	29.7217	68.0338	24.497	28.7596	27.6677	30.2631
46.8287	27.772	34.7048	23.6355	85.125	22.1724	34.0081	30.1457	25.5588
103.521	54.827	30.7935	22.5675	58.7982	21.8973	29.0334	40.7941	28.0725
35.2791	38.3989	24.1987	21.4956	32.8047	22.7913	29.9514	34.0455	28.5793
39.5073	22.9265	32.7836	21.4527	27.0557	34.9244	37.4952	29.3106	39.6409
32.7701	44.0608	23.4567	39.2417	34.128	47.9803	33.8753	25.2374	58.6927
40.1652	58.7433	21.841	23.1034	66.157	31.6838	30.3529	31.8396	21.477
25.1307	25.1035	30.2495	27.309	62.8674	56.6598	34.7247	32.3278	32.9876
48.8324	31.343	23.9975	23.7972	38.2634	53.3637	42.6324	52.5003	27.7085
42.7203	21.6188	27.8905	30.6493	74.6345	41.5011	30.0578	44.5527	42.8724
28.3466	48.5877	29.6287	37.1623	48.3408	42.9629	37.8058	33.4451	50.2587
34.2392	39.6666	24.5451	23.1833	55.1189	59.4014	24.7742	36.498	31.5981
33.8551	35.5181	22.9192	22.6669	40.2025	28.8844	34.9177	30.5845	53.8354
34.9382	23.3712	26.2204	24.4325	60.6301	37.3399	49.5441	27.5027	46.6446
47.4367	62.5998	26.6915	24.4793	40.8865	29.3591	38.3425	23.0349	21.9685
28.4468	60.489	27.7102	49.5081	65.284	28.9909	29.1351	30.7359	27.916
33.0821	35.7305	28.6388	24.9879	73.3112	28.3964	36.9296	26.0401	34.8414
23.2532	53.712	23.6778	26.6698	24.0876	46.9888	38.4134	25.0639	39.4811
24.0166	58.3783	30.1865	33.2997	38.468	24.426	30.0068	31.059	30.9723
23.7303	40.3039	23.6642	25.8279	51.4258	32.2737	27.3251	38.1496	30.6049
24.2766	43.9943	24.506	24.3604	77.1445	27.4759	29.8871	30.5989	39.5032
43.0089	41.6978	34.418	42.9932	53.0531	25.4219	24.781	46.4875	22.6693
30.644	31.29	23.6165	27.5039	39.0312	26.0231	23.3391	31.7613	33.6223
28.6567	33.4537	26.4619	47.9257	24.2766	40.7004	45.9507	72.8144	31.3133
22.3251	40.4632	24.8054	32.6819	56.4811	38.9747	29.876	25.9055	32.3714
29.7279	26.4378	29.7239	30.0276	43.9267	27.9262	21.8596	47.3526	24.2951
37.7915	57.1967	25.0435	26.4632	36.0943	31.3909	39.3251	30.2397	32.7639
21.8504	22.1432	27.7374	21.7938	43.7045	36.2708	40.5118	33.924	62.6842
40.7759	47.3332	29.5811	38.2653	42.124	25.3643	33.0234	64.7205	61.136
30.4555	47.0809	22.7424	23.8323	40.6702	38.4646	27.7199	32.9369	47.5167
22.6544	45.0432	23.9975	26.7926	74.7066	120.883	53.9981	33.8242	30.9384
25.8726	58.7764	24.7646	30.392	83.1119	40.7314	48.7012	45.9352	41.439
33.3279	44.4125	29.1763	21.6476	68.1137	28.5561	34.4031	36.8985	42.9806
21.5355	42.9191	29.8804	24.1266	62.4562	52.5252	21.7399	41.6941	39.2231
45.4776	40.6357	29.5403	24.5495	81.4106	29.2016	22.1524	33.7333	44.9437
23.0147	31.0244	22.2219	33.3952	60.3982	39.5381	39.6312	26.1162	47.4701
22.6618	34.8344	25.7935	31.5146	66.1804	30.7632	42.8076	38.012	28.2767
33.0929	35.4517	28.2678	22.5538	49.3873	41.3703	46.1414	28.6604	53.9359
35.3118	33.0356	36.0428	29.0688	27.1453	35.0797	54.1733	32.0009	46.9022
29.3278	24.7472	37.9251	23.8557	24.9217	45.11	33.9772	25.4263	33.9152
30.7107	31.7687	21.6929	27.0751	22.0745	40.0172	40.6427	31.6571	46.3566
31.324	28.2336	25.0019	29.7704	22.9475	40.6449	52.3767	44.276	31.0826
31.4969	32.239	27.4901	25.9058	22.4408	68.3183	56.875	26.6996	22.006
28.956	29.6059	21.848	29.5638	22.1972	49.9388	45.7556	45.1899	31.0338
39.3421	23.628	31.0352	27.9813	49.6523	35.439	44.1429	90.8256	62.8062
25.674	23.4007	24.4436	30.0413	22.4291	39.2741	58.4853	44.8039	41.1862
30.0856	26.0789	23.3963	35.0498	21.7743	52.6095	43.4442	28.8534	28.2013
32.1505	26.6875	25.9084	29.1935	24.7424	46.8512	33.3296	35.7052	37.4442
21.8354	27.5399	43.3382	23.7115	25.9916	67.9234	38.6442	68.1475	39.6246
29.7469	23.1378	29.7708	27.2408	58.1376	32.409	34.9733	39.1123	25.2467
42.9817	25.2311	23.6396	26.2956	23.6549	39.0878	42.5746	69.9907	32.7373
30.3697	34.9921	30.0356	26.6347	23.5029	51.5249	35.3259	33.2741	78.2577
22.7092	32.849	37.4932	25.6759	21.9029	31.5772	49.9211	44.0187	45.1056
25.7894	36.3182	30.2169	36.297	49.8141	51.1367	43.8834	65.4148	41.55
33.52	25.2098	39.4734	33.8766	43.5252	43.7636	28.7003	50.0919	47.8361
27.1989	27.701	22.9311	28.6809	22.4116	57.0125	47.9337	45.5936	36.9673
35.2653	38.0942	26.8579	31.649	24.4559	26.6973	64.5985	34.798	36.1621
30.6119	41.3454	36.7298	28.334	28.8681	62.7464	38.8948	52.676	56.1652
33.4972	33.2824	27.9625	43.9501	30.659	38.2893	50.6731	29.6852	37.0094
39.6652	27.3363	22.5995	26.89	23.0235	47.5854	52.3944	38.5732	44.1651
25.0583	46.7398	32.5382	33.2685	26.6776	50.6842	53.6187	30.4105	34.1902
22.7716	51.4639	37.1139	31.4386	43.6539	59.8938	43.3111	51.0169	55.5463
32.2727	23.6872	29.0885	29.9575	24.9957	24.1443	43.045	77.4459	52.2835
26.2028	47.3247	21.9267	31.1891	29.252	41.2083	50.6487	27.7975	39.8353
29.8352	42.8799	33.9076	25.4401	33.5297	47.9736	32.2693	40.9621	47.4834
40.0261	28.2432	30.8969	27.7397	40.6254	34.9954	45.1921	40.5008	71.8074
35.7748	42.1837	25.3526	25.2529	26.2606	68.0632	33.527	77.6388	22.057
41.0839	34.7671	65.6514	41.1399	25.9136	50.0853	46.5274	96.8322	39.2453
39.3865	45.9938	30.3291	31.9024	29.4976	44.0187	30.3842	47.4768	89.8319
24.1834	22.8631	30.9159	33.6563	23.3743	27.3675	35.3635	36.3906	49.0694
24.1148	33.4884	29.537	37.591	24.6255	24.5729	32.6683	41.0487	35.5676
28.7821	42.3376	35.2292	29.3923	25.5862	37.2578	23.6939	68.4159	48.5903
32.6914	27.0853	28.4038	29.0434	25.8298	37.5034	33.7908	54.9274	48.7677
23.6002	21.5749	57.7548	31.8537	23.6238	51.9851	57.134	50.4513	121.959
35.1404	23.2988	25.0615	38.7935	25.787	41.8376	21.5385	64.4765	23.0286
27.545	37.2227	30.5104	33.2763	25.6778	27.5975	36.0534	41.3703	50.9947
29.6517	41.3004	35.9235	29.3436	29.8055	30.9631	23.6666	36.2042	30.7175
33.6548	46.2922	34.201	28.0905	55.4618	24.9022	42.9425	44.1297	30.2187
24.883	28.8992	31.3406	23.5132	28.3341	32.6879	35.3051	41.1884	28.6791
25.8413	40.0572	31.9752	28.5398	27.2778	23.119	37.1838	6.437	22.8442
27.7021	40.1851	37.6483	25.3955	26.9894	37.3065	31.8206	46.8224	27.5039
23.1236	63.8889	34.9191	50.3115	24.3312	43.0926	30.4077	26.9368	31.8985
32.0602	34.7292	33.8455	22.7927	26.4671	27.5467	61.8443	23.3217	42.3481
26.6424	45.094	28.5287	38.0229	31.4191	27.4357	26.5411	39.0897	54.3744
31.6165	66.6539	23.245	30.3529	34.8763	22.6884	29.2695	51.8682	30.9357
29.3551	41.5865	26.3116	23.8233	22.5948	27.5838	33.366	52.0962	24.758
24.2619	33.8809	34.7018	24.6178	26.662	30.1036	31.2651	25.1984	28.6498
32.2123	24.7476	26.0462	23.7255	25.9877	42.2936	50.8509	31.041	29.4196
32.9373	22.3947	33.0157	27.9267	23.5984	35.4882	72.1477	35.5409	21.9107
23.6336	23.907	23.8889	33.2611	30.4934	34.1747	42.6054	47.2806	54.3041
26.9347	21.9103	25.94	30.7084	49.2899	44.178	31.2651	33.9838	32.0623
22.4685	24.2016	23.4443	31.467	25.98	36.1898	31.8361	24.6956	24.3546
33.8863	21.7001	24.3602	27.3732	27.7239	22.4252	33.3679	36.6068	24.4656
23.419	47.1331	25.2563	33.0297	24.1812	25.4186	73.8627	28.6673	23.6219
29.2327	44.4352	28.98	27.7144	21.6404	28.6888	27.8488	37.8969	61.3473
24.914	24.8413	22.11	23.7947	22.7713	38.3511	67.9071	31.0565	147.363
22.758	43.2107	22.9795	27.7001	22.1486	34.2546	72.2744	54.3841	31.614
28.5007	42.2215	25.4753	51.5878	25.8488	31.3178	53.244	29.7489	27.0985
25.9521	31.247	46.6561	39.7143	27.2468	38.2556	52.1001	37.9418	26.777
26.3181	37.712	22.3888	24.3649	25.0329	41.4984	54.0548	37.9652	28.2268
29.9425	47.2405	27.9313	22.4874	25.8249	34.9816	31.1015	28.414	26.7301
35.2261	35.8456	29.5309	35.9521	38.7338	66.3772	29.7489	25.3134	56.446
26.0719	32.3961	33.4936	31.6197	43.2451	37.2208	45.6787	27.2642	28.7063
29.7606	36.0695	51.3954	42.7012	24.8349	45.7216	48.4051	76.2598	35.4434
22.6616	33.8124	32.7237	29.1171	31.2428	35.9053	32.2746	44.3145	24.1792
57.4942	36.8005	39.6268	32.8817	29.8949	42.8997	50.8412	61.895	24.0759
23.2053	31.5805	38.2528	27.5211	27.7239	30.1738	35.0089	23.5438	48.0583
39.9228	28.1195	30.9647	23.0265	21.5665	38.3959	27.9833	25.2257	28.9694
24.6737	23.112	21.7915	22.9621	30.7847	27.7923	46.542	23.3256	70.3449
31.3674	23.1576	30.4469	40.2916	25.7247	22.7195	36.6576	41.9389	34.7439
26.6336	39.6972	23.849	36.1573	32.1446	28.9148	23.6296	23.8206	40.2862
24.7505	32.3184	25.1036	39.6261	25.0615	27.4961	31.8244	52.3398	26.2878
61.1897	27.0732	40.2972	22.2512	46.3799	53.0862	31.0975	70.0352	34.3872
29.2785	41.2301	23.5039	26.2878	28.232	27.3558	69.9144	36.7823	133.945
46.125	43.1399	23.192	23.9331	31.1116	57.7498	22.1543	27.9794	51.9052
30.8852	42.3015	22.0237	23.1654	34.9525	26.4515	42.8685	28.3536	33.3757
30.7807	33.0357	24.8049	23.6301	37.4217	42.4105	48.0426	37.1564	28.3049
31.3337	23.345	22.8202	22.4751	32.4284	42.9328	38.698	65.8647	39.651
26.3694	36.1905	28.0839	23.0659	27.3589	31.7757	53.1856	22.7156	36.6147
21.9674	42.0571	37.5758	36.0956	26.6265	22.4155	41.7128	27.6033	54.1405
28.2464	21.6773	49.9019	26.6967	26.178	56.7968	37.5111	23.6686	36.9421
24.1976	31.3338	23.3911	36.8656	26.2424	28.26	65.3989	83.1119	74.4142
45.2311	40.8371	29.2986	26.1988	32.8841	49.6193	34.8997	30.9612	25.6895
38.4851	28.1446	60.4624	33.9649	33.5092	61.9592	22.891	25.9897	21.7432
29.1864	22.0314	23.6168	32.1794	37.0733	42.2117	76.4956	34.6172	38.4563
45.0007	43.2244	26.7099	24.5461	32.209	101.092	40.5279	23.2574	40.9801
21.5649	41.1707	56.6325	30.5532	32.8436	60.9498	27.9833	56.6487	145.788
39.465	26.3079	45.8463	28.7743	25.3445	46.6785	62.427	36.0924	23.2301
36.2057	21.9244	39.441	22.1366	26.4145	24.6742	29.0649	68.213	47.0916
37.0689	23.0095	38.9763	25.2098	25.7519	48.7773	82.2388	50.849	38.1952
24.0348	28.8024	32.0533	26.4312	30.1251	49.1145	25.0055	26.165	29.7957
25.6997	25.4179	35.8699	28.8141	22.2693	68.6496	75.9987	42.3014	27.465
40.8873	24.485	33.4538	22.2959	23.2652	60.0747	71.1714	32.3662	24.5319
34.9247	29.2157	23.4376	26.013	23.7777	52.2131	41.2646	37.2519	38.4972
41.3205	44.4649	21.6919	34.9406	27.6383	83.7667	46.4251	37.704	45.7118
32.2153	30.392	49.3842	23.8225	29.2715	35.4961	43.8838	23.8537	36.0437
43.4216	35.7413	22.4884	28.4158	24.2259	45.6904	53.1759	23.7251	58.4397
31.7637	23.4455	40.9477	31.9603	21.6613	46.9357	40.5377	43.3986	21.8367
37.9598	22.6698	25.5815	23.1654	27.5877	72.6525	43.2699	44.4841	54.7037
47.6517	21.4883	22.7207	36.9651	26.4047	50.0791	72.5356	77.8949	53.1272
45.0529	74.2636	22.928	27.9644	21.6009	61.1739	75.6771	52.5464	30.5947
30.4858	24.8653	26.9991	42.9191	23.2262	52.2034	73.5782	32.9899	44.9323
34.209	30.5973	28.2698	30.9248	34.2468	60.8972	50.9464	25.4791	36.375
75.9442	25.0275	25.9916	24.0018	22.5344	75.2035	102.24	24.8164	31.2944
39.6309	28.9342	27.6344	57.4556	23.5614	81.8958	23.9297	47.2943	31.5185
50.6868	33.7232	43.5623	52.7495	28.1119	62.6725	41.7265	73.5704	24.8067
41.5171	50.055	28.831	46.7357	28.9928	52.258	39.5301	27.196	62.4952
32.5594	23.7219	22.9475	25.2364	23.727	84.3084	53.2227	37.7352	38.4135
46.7148	44.6829	30.9942	34.3167	34.6093	43.1842	53.2382	65.2021	59.2192
37.4265	27.441	21.9478	47.2336	24.5943	84.2676	58.73	129.761	27.4668
24.5838	34.8641	27.9112	39.8259	25.7714	64.7441	36.5289	39.2339	34.7185
26.5883	28.4956	23.1054	61.166	27.7144	56.3992	24.8476	24.2844	46.8519
25.4799	33.457	23.2223	38.9896	33.1282	100.484	83.8056	36.8018	44.3185
27.5215	21.8306	32.7969	73.1868	25.5024	92.3084	78.2632	25.4712	50.0441
60.7165	23.0703	25.9584	62.8918	36.2425	55.2631	59.1042	28.8759	64.6232
25.5641	22.4061	27.3947	54.8669	58.7827	58.0538	76.4118	60.1955	22.0783
34.2865	44.9947	22.9397	26.3449	23.8147	61.4467	49.1047	46.2555	46.0119
22.6196	23.1895	25.0094	46.8552	23.5789	57.3951	29.7626	24.9568	60.6341
51.1754	28.2928	26.2761	25.5085	25.364	62.6043	50.7885	40.5123	33.1555
36.911	46.2294	34.202	47.2469	23.8303	56.8981	44.5035	35.6032	52.0065
24.5231	30.9979	24.6469	51.7604	22.6805	27.2895	27.765	46.6785	82.1998
22.9936	33.3531	26.1592	24.2407	26.8997	89.317	26.167	39.5984	39.421
27.7338	22.6875	25.4518	54.0438	27.2115	58.2136	24.9041	60.0065	23.0742
34.4786	31.5176	22.9553	42.4279	24.0915	67.529	33.7635	66.4221	53.1388
25.773	49.5606	28.5192	27.1613	24.263	62.5907	77.3336	42.3072	25.0484
34.8121	22.9319	35.3596	36.5603	23.349	54.2146	30.127	50.9288	86.2592
34.3674	41.5048	27.5546	40.1778	26.4242	89.278	35.5584	67.6557	62.5264
36.527	32.0248	23.8069	44.552	24.6742	66.6618	29.3884	44.7647	22.4097
23.8729	27.4108	25.4069	50.2405	24.3858	56.5025	49.0034	88.5881	41.0639
28.6906	28.2433	24.8223	68.0957	22.0744	75.4549	35.765	69.244	56.3505
25.4732	32.888	23.0294	49.1054	27.3947	26.1514	42.7379	24.5709	59.3244
51.4584	21.5496	30.5382	45.7866	23.3236	62.1444	21.8639	39.2417	33.9857
23.5259	23.2821	28.8486	52.8689	26.586	53.6455	40.1518	38.468	92.6924
52.4186	46.8868	27.9677	37.0116	26.2294	84.5189	28.5582	65.701	87.107
26.8646	43.9039	26.8764	43.6161	28.2035	45.4156	24.0876	24.2103	31.6666
53.4159	23.9242	22.5714	34.4627	29.1019	57.1593	34.3911	46.2828	82.9638
33.3398	41.173	39.877	26.4444	23.7894	50.9093	35.0868	54.4914	46.6941
43.3526	29.5704	26.4262	39.3746	27.7587	64.8825	23.994	36.9908	40.5104
34.1214	35.2258	25.3524	34.3101	23.4376	57.2684	25.9	23.1307	72.1478
29.014	32.6361	22.2381	62.4471	24.5195	78.193	29.0551	71.8574	42.2682
39.1918	63.8807	26.6367	30.5863	36.4274	87.1596	27.4201	52.2463	41.7849
44.2049	24.2221	33.1691	44.7577	35.8765	42.4846	81.5879	67.8857	47.7698
47.5436	24.4925	30.3005	44.1072	21.6388	52.9849	47.7328	56.3992	21.7958
48.2848	32.2337	23.994	21.891	28.8141	73.5451	21.7646	67.9558	25.5649
48.5408	45.2372	29.0571	52.7295	31.0775	25.5063	38.4817	26.853	44.5425
32.2919	32.8512	36.6108	76.4194	36.7925	28.4081	26.5528	68.367	44.3516
29.5288	28.9222	30.9065	40.43	21.5923	39.4405	35.5292	27.7495	28.6401
38.1988	23.6139	26.4379	22.2494	27.4334	29.5657	22.7039	26.0169	49.8785
22.8257	43.0285	31.4288	51.7273	22.5614	22.889	41.3952	24.0837	46.8597
25.0803	32.716	30.5869	35.1066	23.7495	21.4489	23.6218	26.4067	101.696
26.0243	25.1314	34.2566	56.7122	22.7406	26.4671	30.8033	36.9966	29.0143
28.7914	24.474	23.3548	29.438	29.4712	26.3151	60.6204	70.3724	40.1147
29.2999	28.2464	43.1667	39.3746	35.3256	29.3864	29.402	24.6469	44.7608
27.1202	41.812	22.1816	51.2958	29.7433	27.9014	28.0379	26.9933	84.2539
25.7286	25.3956	23.4737	43.7156	23.4309	23.5224	37.3007	23.6335	41.6095
22.9027	22.4128	31.4815	50.1077	33.0024	48.6624	32.528	26.3463	72.6798
45.1977	45.6918	28.1139	56.7918	25.7674	25.9565	45.1155	25.4518	34.2917
26.8062	28.3938	29.3085	76.3065	31.8807	23.0859	29.2052	36.1918	53.6397
29.3485	28.2464	21.7256	49.8024	22.0437	64.9819	31.4853	24.0895	107.86
26.239	60.2128	35.7747	57.0573	23.119	30.5967	37.0239	21.7275	57.6855
27.7198	43.477	25.6759	23.7694	30.2943	29.4975	36.9869	28.299	24.5611
28.7611	92.6462	40.9235	21.7782	24.5859	22.8423	28.9207	31.4035	46.3004
29.1277	94.5416	41.3542	32.8232	28.3295	24.8009	31.9589	38.4466	85.3784
29.0042	60.0131	38.7467	30.8186	27.6126	22.5402	31.4386	37.0473	121.243
26.0851	30.0895	31.5847	40.5096	30.4137	23.195	27.0069	23.9239	234.271
50.0938	35.917	40.2473	66.423	33.6795	29.671	30.659	21.8327	36.1586
25.3032	39.0381	34.3384	54.7872	41.492	23.3373	28.0593	22.6162	41.4517
28.5625	29.0666	24.3624	28.1241	25.4953	29.0629	25.0873	35.0498	174.502
22.2828	62.3663	32.7404	37.8132	24.7319	31.0157	37.3591	27.6287	23.7056
23.4537	43.9193	27.8664	23.3002	25.867	24.9684	72.7187	36.9518	55.5904
21.7805	31.6408	33.1808	54.0548	35.8035	25.177	33.1126	24.417	25.3933
28.6375	34.2766	35.7065	36.4081	30.3275	22.0081	33.1574	23.234	113.198
30.801	43.9869	36.299	23.3763	38.1267	22.5792	33.5862	33.0892	33.062
26.3282	62.6059	22.1414	23.5575	25.5284	28.8837	33.6154	44.4685	26.165
25.8846	24.345	24.5534	23.9512	29.2588	32.5026	34.087	26.5139	50.9873
30.2013	29.9021	29.8472	24.5748	24.0482	42.4592	37.061	24.8808	49.321
30.7706	24.3512	23.2269	26.0345	35.0136	24.376	25.8669	34.5391	70.9901
31.3884	35.9446	31.646	23.5458	25.1567	28.6478	33.6427	26.0052	34.9387
22.1188	26.9593	40.9191	27.2798	23.3048	25.1478	34.7262	41.2646	56.978
27.5193	36.8447	24.6822	34.9874	22.8933	27.0518	36.41	29.024	21.7997
37.1151	38.9459	25.5196	21.8445	31.3563	23.4386	24.1792	38.8032	96.8843
28.3032	27.2326	31.9823	33.0834	24.181	29.4897	27.8235	31.6529	43.8117
26.9805	29.7025	25.1474	24.4832	23.2517	22.7526	51.3089	44.6341	27.8254
27.8373	39.7753	23.1887	33.4205	21.5259	25.7324	38.3394	37.4975	26.9913
26.4416	37.3669	37.8034	32.2649	26.8427	29.4215	51.3927	27.4123	50.0987
29.7213	32.885	24.3625	24.5202	23.869	27.2057	29.5658	37.7139	104.321
28.4288	40.8628	34.5589	36.6497	21.4529	44.2346	33.9487	39.2768	27.0771
37.7188	28.5136	45.6451	31.0936	34.091	29.3592	32.8047	32.7501	85.1738
40.1496	86.6498	25.3072	26.4262	35.08	26.5509	46.5635	33.0951	22.5655
23.002	49.7898	36.3219	24.4695	41.107	38.1796	22.4817	41.0677	32.4324
23.2693	24.7904	22.0627	24.0233	53.4531	31.0138	22.2245	39.8692	38.7116
25.2971	97.8869	29.7327	36.6049	40.6092	33.5414	27.4844	39.4288	30.852
26.9035	38.8599	28.3084	27.88	52.5902	42.2254	25.8747	65.6133	35.0342
24.1688	60.8426	23.2699	26.4515	51.5082	28.5991	32.5065	47.5749	59.2972
23.7535	29.0051	25.7343	30.7136	56.0549	30.3648	31.5185	44.486	27.4493
28.3154	52.3825	23.2007	37.1077	32.7568	23.4971	23.7173	36.0456	55.4073
37.6965	32.9648	22.9144	45.932	62.3608	25.9604	29.5755	29.9867	39.7698
37.3096	37.8984	48.7369	31.6198	38.7838	51.4765	23.844	44.5913	53.0141
28.2992	42.6414	25.0806	22.2284	37.828	36.1294	34.4963	39.7562	31.9511
32.6464	31.2231	27.8193	26.4632	23.1986	30.8169	30.2147	38.3998	75.3068
22.4408	54.1181	27.1728	26.0676	45.8994	34.7087	32.6079	57.8141	36.1138
25.6536	25.7059	26.271	38.7116	62.4006	33.177	21.9419	34.6638	36.7511
24.7785	48.8252	31.4599	25.7597	29.3783	33.7421	34.7282	29.6671	22.8773
49.634	45.0897	22.8738	30.4837	22.973	32.5319	37.8405	42.3345	22.6045
27.8819	47.3998	26.7291	26.1319	37.3634	23.6861	36.7647	37.0902	36.0144
34.664	46.1281	44.5	22.9826	42.3814	29.8405	34.849	27.691	44.6302
21.981	36.8201	25.7581	32.6644	46.1184	36.2639	29.2461	71.6917	34.3541
31.8017	24.2529	40.2582	30.776	55.1125	33.6466	28.8349	38.583	41.286
26.7497	22.9166	37.801	29.1565	43.5364	28.566	31.4308	49.438	76.6359
24.4052	54.5912	38.3354	24.4657	52.8158	29.9243	38.0666	43.6539	62.0274
24.797	26.1206	50.2829	28.5095	51.6012	28.6167	38.4115	36.8446	24.491
21.8815	50.3182	42.0594	43.1179	45.3418	32.0252	35.4142	38.2361	40.372
26.1144	45.5352	30.8468	25.442	53.0747	28.7297	23.4243	30.0549	37.9496
32.2278	45.5567	35.6205	35.2992	44.2732	31.649	33.9118	40.8904	27.079
23.2028	61.4047	34.7617	29.3806	23.8159	36.4042	22.1167	35.2777	0.6996
24.0116	30.3261	37.6722	29.4274	55.7763	28.0944	37.3634	30.3122	52.8368
35.6325	38.995	27.669	27.765	95.6221	34.2546	24.3137	30.737	48.5454
21.6691	43.2189	36.496	30.8676	51.3887	27.0323	54.9996	37.4761	21.7158
24.6157	57.0088	31.9895	31.5828	25.9532	30.4837	25.5417	30.9436	26.5431
32.1382	54.2318	55.2045	25.9214	26.4511	33.6447	29.8097	34.2351	27.2115
23.5322	78.6505	27.0202	23.499	43.324	27.8118	22.588	39.0215	31.0664
35.4863	28.8669	32.5549	21.9536	51.6343	33.2003	23.4309	25.5687	45.2967
26.6698	91.9213	36.1215	32.6098	51.2427	22.5383	31.7877	40.6663	93.8928
30.1796	57.3406	26.6814	33.5959	21.8114	30.4875	26.7697	28.9402	48.9059
32.3194	72.519	27.044	25.7051	64.7835	25.0484	27.8051	40.8261	24.0096
22.5032	56.5726	26.0015	40.3428	72.8084	32.2824	47.2402	64.0991	34.3501
21.6281	22.3606	52.8427	33.2218	55.4576	30.7896	47.4659	35.5116	53.9184
26.9095	52.2166	40.3465	29.6262	25.9931	29.4508	30.5862	46.4738	60.1079
23.8381	37.7755	42.9636	43.8137	44.6648	24.5394	26.9688	45.3123	28.1295
32.8203	22.7624	45.7835	28.3809	60.1173	29.5177	36.2748	45.4819	50.6112
36.9986	22.6747	26.3188	37.5871	44.5121	23.7761	36.1619	41.4146	40.1323
22.0471	31.1501	48.2073	38.1387	86.8471	23.5039	24.9377	37.2792	160.977
31.6705	25.3075	23.3462	25.3192	22.9464	27.022	34.1906	38.2868	56.3895
30.4466	32.602	28.2631	24.2396	45.1892	28.4822	25.847	35.0439	59.4414
32.0739	28.1938	37.5314	29.289	44.6249	25.2231	29.7964	37.0688	70.6472
42.1318	21.8874	37.529	37.1974	56.5728	22.2959	32.5577	42.0208	42.9971
32.4948	24.6001	29.4058	34.8841	80.8998	26.0993	26.8758	41.1184	77.5811
25.1146	26.9972	35.5442	27.5799	79.5988	26.8227	37.1311	33.6446	61.6649
22.2167	38.1874	53.2912	28.3828	47.2203	23.4906	27.148	41.5959	55.2475
26.0046	26.1085	42.1024	25.6155	52.7229	44.0077	31.1041	45.8502	25.9156
25.9386	32.6917	35.0742	28.8213	28.4224	34.4295	23.7695	46.9649	24.1753
27.2929	28.5426	28.8857	27.0557	37.297	24.5991	31.4028	34.1592	92.8405
27.7754	28.7375	39.2682	31.7075	46.53	23.3911	22.7539	42.6463	38.9026
26.3619	28.1801	38.7887	28.26	42.2553	59.1681	22.7737	40.5533	51.6421
25.7975	22.127	35.2841	24.0603	59.6792	43.0651	24.9443	42.7944	27.691
35.3799	33.5024	32.9223	29.0318	40.5162	38.8635	23.5239	30.3075	73.9114
29.2663	34.7009	28.3489	39.1326	31.1041	34.8078	21.9043	45.563	46.1464
25.0532	23.043	40.473	30.6727	36.7992	35.8766	25.4554	23.6387	31.2885
30.5728	51.5038	42.8252	26.2605	53.8314	32.8697	51.9794	33.6264	37.5093
25.7588	22.739	38.593	32.8961	23.6978	43.8085	30.739	27.2675	46.6395
30.7366	30.4174	30.6822	24.8348	22.663	29.2986	26.544	27.9445	27.8742
23.2687	25.0445	35.506	47.0002	28.0456	23.4708	40.8481	29.4181	43.1881
25.5425	24.7755	30.8086	21.9291	25.4849	56.1148	55.2917	25.8869	52.8816
28.4264	28.1762	27.7287	25.8893	28.0807	52.3379	53.234	25.3691	28.2776
24.9712	28.6342	31.6316	23.1458	32.4461	22.7672	25.1567	26.8825	32.9431
41.5385	25.575	36.1859	24.7084	25.4557	29.6504	95.0911	42.9589	46.2341
23.9753	22.6826	36.7155	27.0631	22.2186	58.3384	25.7474	41.2597	77.2225
25.8404	31.8279	71.5106	21.7478	30.6162	22.3623	53.4132	50.8246	27.9736
33.2879	42.4305	41.1863	26.8555	36.1509	23.6367	38.4851	28.2698	51.19
47.373	46.7492	45.335	22.2559	23.6179	40.2972	41.95	39.8193	22.9923
21.9574	21.7177	36.8324	23.2078	27.2603	29.2986	37.9741	26.1125	32.1635
32.1727	34.4497	40.702	26.314	24.7541	61.3386	23.391	33.1418	44.3243
22.5083	29.6519	45.3612	22.6472	26.015	30.0288	45.7268	94.5335	51.5583
22.7074	48.4128	28.7169	40.7831	30.2167	55.9687	45.0365	45.7335	30.4369
30.1416	33.4516	26.1925	39.7477	25.3602	28.1437	54.2761	24.7186	27.1375
22.8667	33.7865	33.6399	47.4868	22.5558	24.1611	30.2279	77.7535	59.4394
28.9933	42.5769	22.122	32.7982	28.6517	66.8877	57.1369	35.3986	24.7852
32.3652	36.4261	34.831	22.0842	29.0727	51.495	55.9621	24.254	45.3435
43.2311	29.6142	38.6909	26.0229	25.7402	33.6463	51.6609	31.7877	42.1221
23.4243	24.1643	21.6389	26.5693	37.4468	44.9104	26.0661	22.5415	26.5216
26.6369	35.4368	36.2968	35.3581	27.3636	30.1283	44.3994	49.3112	60.1047
39.4078	24.6522	34.1775	22.7379	29.8327	23.7296	37.5758	37.4894	36.8368
26.3847	33.9307	33.6447	36.7632	26.0734	40.7619	34.018	35.1862	47.8068
32.498	45.0257	22.9294	36.1215	29.8249	40.8415	24.6921	34.0379	32.2824
29.5243	33.385	34.4096	65.346	41.555	24.1544	22.349	25.8006	60.7237
39.6069	39.8531	38.5678	42.7346	34.3755	48.3553	35.1663	59.0088	44.1333
35.6243	39.5935	27.2652	30.1979	33.6973	45.7069	45.1361	29.3451	33.6641
47.3331	43.0671	27.0687	24.9375	30.5382	43.7023	67.4253	48.674	24.4189
21.818	21.5446	47.822	30.2909	29.252	48.1894	60.9071	29.0995	39.6492
47.2933	43.1625	29.6853	45.4161	31.3977	51.714	44.1205	36.2682	28.8466
38.6644	28.0659	25.1175	30.1167	30.0744	60.2965	37.7284	26.0993	36.3867
30.0089	47.8671	35.5083	54.9826	25.557	31.4293	39.4675	27.1812	32.8457
41.8504	37.4775	41.0021	24.7633	31.1735	23.2915	74.0696	45.4282	38.7096
33.341	32.2223	34.9329	41.5966	22.7195	25.1434	32.0068	22.7738	43.2192
46.6827	31.7631	33.5855	24.7418	29.632	24.1278	52.8092	47.4858	45.4378
41.9102	23.1421	40.0478	24.0404	26.1689	44.1537	41.6779	42.1027	28.6517
103.773	29.9229	57.3461	36.4316	30.735	35.1862	42.1027	28.4822	38.0529
38.5117	21.9889	36.742	25.9179	37.3046	49.7425	40.1313	61.1793	22.7552
48.4947	34.202	39.4416	27.4209	37.0571	27.0949	35.0203	28.2034	38.5402
25.701	22.8393	43.1191	28.8547	33.7421	77.2557	44.532	47.1008	30.8364
55.6767	28.1303	32.4772	46.8069	27.1609	51.0038	46.8553	41.9699	22.6376
35.2792	24.4006	26.6254	26.5239	32.9645	36.9054	34.1375	43.3439	61.854
41.5053	27.5691	29.143	43.2093	23.7329	22.9995	47.3796	61.0731	65.3093
47.1141	24.6336	25.3302	40.4491	31.5321	44.24	56.2608	47.7181	22.3083
36.5602	22.0808	30.3652	27.8265	22.7663	81.0192	31.2767	73.7909	26.3288
41.2066	23.7747	30.7558	42.8062	31.0391	38.3391	64.08	55.5373	22.7916
32.3121	25.8598	28.5856	36.57	34.6093	40.8747	67.4917	56.2343	28.4861
38.4851	29.6202	24.839	38.3473	29.3271	58.6371	65.5932	64.6043	26.3404
59.0619	25.1591	31.3155	38.4976	24.3768	55.0859	36.2947	50.5657	40.8787
29.0265	22.875	25.9973	38.2638	48.2025	64.518	49.9085	50.0148	30.1056
37.0182	25.4721	25.1086	47.2029	23.2388	36.8722	43.6426	35.9363	40.2025
43.4302	35.8109	46.8362	40.1962	25.5267	52.5769	43.1647	31.9139	31.3645
27.0484	21.5399	30.0316	40.4181	25.7629	47.1672	36.8921	72.1049	47.8419
44.2068	26.3581	35.295	32.3545	21.7263	52.6233	49.8687	26.4378	23.0294
27.0617	27.1422	26.2074	37.3835	39.0535	33.325	22.5149	27.3272	48.3564
38.9498	31.6219	42.7013	32.8865	32.8245	27.3168	66.1907	37.5825	23.3275
28.8074	24.12	26.6026	21.8146	40.3632	24.0739	87.5309	36.0292	29.2559
55.6966	25.5112	33.737	53.3389	31.7843	22.1426	51.0768	23.6234	21.6359
38.1068	22.2117	37.776	25.9442	34.7593	25.0834	61.1926	49.9285	29.3358
32.3984	23.1196	33.2436	42.4554	42.9087	23.844	40.6225	51.2029	38.4797
47.5854	25.3812	38.3859	45.6332	25.7891	26.1144	48.7138	90.6305	29.3475
29.969	33.2921	24.4255	27.2325	51.7429	28.1119	21.5126	38.2196	31.7133
44.2798	25.4957	22.8355	42.768	43.5767	28.6673	57.9866	48.2425	28.1138
36.0757	25.9251	41.4836	30.1883	26.8818	22.3804	34.6353	55.6634	44.0144
52.1653	21.953	38.3791	51.8216	30.7704	23.727	37.7617	24.2805	32.9353
31.4891	28.2178	41.7555	38.5644	32.6122	25.6252	91.739	49.882	30.1134
43.0253	30.0332	34.1208	32.9485	27.6094	26.397	118.854	54.5483	22.2147
30.8651	22.0746	30.0453	39.8026	26.011	35.5818	47.6252	43.1912	24.5183
29.6371	35.7279	33.3007	37.832	37.195	24.0525	61.3718	86.7077	37.1116
46.8287	32.5501	26.7488	59.6418	32.364	30.8676	53.7053	56.44	22.4213
103.521	39.9218	35.7999	74.0322	23.4989	27.9151	44.0409	33.487	35.4278
35.2791	28.2344	25.6249	36.3314	37.9561	24.2454	50.7848	26.3383	26.0773
39.5073	21.5617	30.8152	27.743	22.244	35.7669	50.5258	62.5135	23.2437
32.7701	33.9076	35.2905	55.789	27.9625	22.967	51.933	54.4819	24.3799
40.1652	27.5521	28.5741	24.4484	56.8077	22.9982	26.5174	50.4595	36.6224
25.1307	34.1915	21.5083	24.4078	22.2035	28.6517	27.2675	42.1225	33.0658
48.8324	39.8193	32.2567	32.2615	53.4272	28.1178	24.0814	86.867	28.2931
42.7203	37.4718	34.0729	45.6809	42.5676	27.767	30.1748	56.221	26.2098
28.3466	23.3677	40.3392	42.0499	33.7382	21.708	39.6998	77.5544	34.697
34.2392	22.8452	33.3258	38.7386	49.5791	25.368	61.3983	51.8003	22.0296
33.8551	29.067	50.6444	38.5596	24.8778	35.535	59.261	59.0818	31.2515
34.9382	25.355	22.9932	25.6007	22.0651	33.062	40.8481	36.0425	45.8365
47.4367	21.4448	31.2607	25.615	33.0917	21.4411	29.8429	50.2338	40.144
28.4468	28.5756	31.2949	31.4146	39.1227	24.109	87.4246	53.5327	48.4597
33.0821	34.1629	22.0497	41.6944	25.6221	23.0722	50.1541	61.7302	32.3194
23.2532	21.724	26.8493	49.882	23.11	38.3062	22.1101	46.7756	57.5373
24.0166	27.5187	32.1516	47.785	27.0177	31.002	25.2496	71.4146	48.8748
23.7303	38.7696	32.1653	30.1167	41.9855	34.1689	81.4108	57.9202	38.2731
24.2766	37.8153	28.7203	46.1771	28.3418	34.0831	43.0187	62.9648	23.5458
43.0089	31.0734	37.0701	42.0809	25.114	58.6404	54.5151	33.2082	38.7116
30.644	24.0285	30.3377	37.498	55.7651	47.5204	54.6013	82.3999	50.5079
28.6567	29.3319	35.359	32.7624	22.6209	43.7279	33.6529	41.8305	45.6319
22.3251	28.6471	32.0899	42.4841	31.8654	34.0831	65.2748	54.3292	30.7974
29.7279	27.3613	46.53	34.8714	24.0595	21.7509	22.8774	44.0873	36.9148
37.7915	30.2432	36.1152	63.4184	41.9401	36.831	22.5577	66.8412	56.7773
21.8504	28.3466	34.0112	41.129	38.0419	24.5787	61.0784	25.9997	35.496
40.7759	35.5633	38.5138	25.7247	45.0105	47.3742	29.3942	68.2019	46.7038
30.4555	21.9315	34.0797	69.6426	35.7756	39.762	46.0314	41.1269	30.7584
22.6544	35.8352	36.1883	42.1	25.5052	27.2154	21.597	46.9017	33.5609
25.8726	30.4984	36.1106	64.5349	36.8873	27.3538	29.9263	44.7578	31.1424
33.3279	38.9055	35.6377	0.4103	23.5036	21.8035	28.64	22.7207	36.9186
21.5355	61.8414	36.122	30.8599	41.2006	26.9329	31.5341	70.0937	34.1747
45.4776	23.8615	37.4904	27.315	32.469	31.117	49.5666	105.267	31.0625
23.0147	27.0822	36.8553	30.7273	60.286	29.6847	33.4381	21.7317	57.3503
22.6618	24.0285	41.8537	25.8279	38.8698	26.0228	33.9642	41.1269	29.3962
33.0929	28.4373	32.3441	27.997	41.7541	24.4403	31.5945	-2.0842	29.2637
35.3118	28.745	28.7492	50.6659	35.5227	28.8135	42.8217	24.0217	34.9212
29.3278	40.793	27.7097	36.195	23.017	41.6602	36.7219	55.0527	46.1874
30.7107	30.661	25.9427	36.9007	37.6793	40.7014	25.8123	52.1056	26.243
31.324	26.3969	23.3872	37.9947	35.7374	23.2652	34.6347	55.0859	26.5684
31.4969	36.1275	34.9477	27.0237	37.4145	27.4065	30.3862	70.0605	78.6237
28.956	25.1984	24.2314	36.5929	41.9115	34.66	29.9692	47.4659	35.0029
39.3421	21.7626	22.7129	22.7305	25.9752	26.3307	41.3094	54.4952	38.1387
25.674	30.051	22.3706	26.9882	39.1752	32.5007	38.2088	30.1217	23.8693
30.0856	43.839	24.4951	40.6208	40.6543	22.1251	23.3957	51.1697	25.2101
32.1505	39.9296	40.6469	27.6726	52.3178	32.1401	31.9648	48.7337	33.8454
21.8354	25.2958	27.1013	45.6671	32.4046	21.6652	27.3071	78.0522	30.6454
29.7469	25.4654	27.692	25.9273	70.74	29.3221	28.2931	61.5975	91.9304
42.9817	29.1546	23.0272	29.4462	42.0737	25.2607	23.4873	39.5804	34.471
30.3697	27.6832	30.1106	54.7342	45.9314	31.766	30.0959	43.9878	37.7489
22.7092	41.9408	31.7914	22.3019	48.0833	34.4086	51.9325	23.6434	50.4709
25.7894	25.7636	32.0196	38.2102	43.8558	23.7056	42.545	33.6396	39.6159
33.52	23.8907	33.9818	36.4058	29.5776	41.286	37.9672	48.1164	34.7866
27.1989	31.5691	41.5773	24.7931	42.9421	28.1119	38.3082	49.7692	34.775
35.2653	34.7302	47.2358	46.941	33.0511	51.5525	75.1334	49.4904	31.0488
30.6119	29.0863	38.4336	27.9188	40.1008	29.4625	26.0325	63.1241	52.2989
33.4972	34.239	28.8227	93.0557	44.3592	46.0178	66.1357	25.6545	49.3717
39.6652	28.2561	31.3782	28.7713	55.7365	27.9521	39.384	29.1326	29.8191
25.0583	23.5809	26.4421	23.1804	46.2105	31.0059	94.3898	34.0977	29.8308
22.7716	27.7981	42.5229	42.6123	53.1361	23.7329	43.876	54.6346	47.764
32.2727	23.4717	33.9058	42.3826	62.6072	33.9604	22.435	24.8448	28.2483
26.2028	28.49	40.4897	31.4258	42.4101	24.795	22.7896	27.3871	28.829
29.8352	22.5422	33.5813	64.0689	29.2913	32.9723	25.6525	43.5231	21.7509
40.0261	30.4778	30.5314	29.3136	35.871	21.9244	35.5974	37.5957	41.3893
35.7748	27.4045	30.0218	47.1376	66.7893	23.7777	52.6945	41.8571	57.1768
41.0839	25.9429	28.9621	31.9066	36.9278	31.1151	50.4904	108.26	33.4128
39.3865	25.6623	32.7142	37.3032	47.5823	33.4303	29.0006	23.5902	55.8594
24.1834	28.7511	24.9159	42.9202	34.1533	32.8885	23.9726	22.7117	25.7675
24.1148	25.7149	37.9976	22.8584	44.7314	24.298	66.1356	30.1621	49.438
28.7821	24.7209	37.4018	63.7687	34.7163	61.1583	28.3185	56.1848	46.7213
32.6914	27.003	24.1173	32.9649	27.4925	23.6237	41.3776	28.8369	32.8495
23.6002	24.2435	26.1785	23.9664	64.1126	38.5362	33.2159	24.8008	44.0378
35.1404	22.9241	39.6277	31.5782	28.3132	27.7397	38.9104	21.5697	36.7842
27.545	58.0362	35.3635	25.6271	44.4976	33.8376	30.2381	30.2887	46.125
29.6517	31.499	36.7705	22.0839	45.7024	24.8067	44.87	24.3351	41.5823
33.6548	24.1616	32.8841	33.6137	45.3397	23.2398	33.2744	30.8481	43.0517
24.883	27.7144	44.3052	34.2739	56.7337	29.0902	24.3974	32.5143	53.513
25.8413	25.711	27.8786	33.5269	57.7404	23.1872	40.6215	39.1404	25.3348
27.7021	23.5185	38.5477	23.3518	44.2733	24.0038	30.6045	48.0835	39.6763
23.1236	29.2851	36.1494	34.002	47.3103	26.0968	32.4949	35.079	28.8895
32.0602	22.1387	34.1162	24.2428	73.0613	25.6895	33.1653	43.9891	23.4308
26.6424	43.8137	41.7801	37.2917	33.1895	26.282	29.8503	30.926	42.4066
31.6165	22.5012	37.341	28.6884	56.6621	24.2006	23.5965	42.5508	42.1942
29.3551	27.991	52.7005	24.0463	44.4168	25.863	21.9068	22.7565	37.6729
24.2619	34.788	24.9184	27.2765	29.8274	26.9368	44.3905	47.6743	43.5642
32.2123	31.9072	28.687	52.8055	41.4165	26.9407	30.1699	28.4218	47.1267
32.9373	29.7102	60.1711	33.1179	22.7518	24.7814	52.2716	28.948	47.0663
23.6336	30.6792	39.751	43.3021	22.9578	23.6511	27.1317	28.0008	40.7287
26.9347	29.4845	35.4079	44.4877	31.5088	28.2425	44.412	36.4782	33.9896
22.4685	39.0428	23.1883	32.2704	22.7471	25.9039	33.7557	39.2982	59.0594
33.8863	25.555	38.7174	32.9238	22.3635	32.9294	33.2549	27.0946	53.2304
23.419	32.6242	26.165	38.676	30.1471	24.9568	43.3771	22.6045	49.7031
29.2327	32.8232	52.3611	34.9021	21.5252	28.7258	42.1786	32.5474	56.4752
24.914	22.3424	61.2646	33.1728	23.0147	25.327	34.7068	36.2288	47.8536
22.758	30.2147	35.4035	24.4598	40.4835	24.3623	32.9606	29.4468	49.5958
28.5007	30.3076	34.6139	37.68	21.6318	26.1105	30.3901	100.644	29.8659
25.9521	22.8269	22.4363	30.6279	28.049	22.7955	27.4474	34.469	24.9576
26.3181	34.3167	30.6678	34.2053	28.4469	26.8257	23.2067	127.308	32.5465
29.9425	28.0972	32.8349	33.207	22.354	23.1502	23.5887	31.4347	26.0617
35.2261	23.6964	25.7968	30.4405	50.9596	30.2849	35.3986	31.4659	27.8541
26.0719	31.6086	33.8508	35.4892	43.7371	39.0975	27.4903	25.559	21.768
29.7606	21.6853	30.6589	31.1053	40.5569	30.3316	37.5092	31.8011	122.522
22.6616	61.5908	45.9906	42.0114	22.5742	26.9231	25.1302	36.1606	31.705
57.4942	24.2805	34.8423	36.403	34.284	25.4518	26.2761	32.7579	30.7324
23.2053	22.807	35.8738	41.7555	43.6377	33.5862	22.7273	48.4714	29.4178
39.9228	21.6255	63.5604	22.1365	33.2658	30.4875	39.9296	22.129	89.8274
24.6737	22.5547	33.7887	42.2215	25.8492	33.3952	54.8947	62.7856	22.5461
31.3674	23.3579	43.5129	34.6554	53.6686	24.5436	21.9789	23.5439	28.1433
26.6336	26.4046	45.9418	43.309	24.6107	30.5616	22.6104	22.32	55.1191
24.7505	26.1922	40.9222	40.9262	82.8827	35.9462	36.9499	37.4079	25.1501
61.1897	40.3636	23.9579	38.4293	60.4079	26.2449	34.4573	53.3688	109.191
29.2785	21.7582	49.9899	41.7144	52.7119	23.4971	30.5752	29.8191	45.2755
46.125	26.1922	33.07	31.1304	34.5516	28.8369	34.7535	35.4454	88.2476
30.8852	25.097	44.4867	37.7463	38.4636	23.8654	25.1789	50.354	44.5652
30.7807	36.6465	48.6457	38.2923	23.898	44.7257	87.1265	133.721	55.3432
31.3337	24.9509	55.8147	41.3466	31.7147	33.9214	29.2013	60.9751	34.0844
26.3694	35.1663	41.1507	40.4693	29.8369	37.1974	60.7101	23.7855	27.2591
21.9674	39.7395	43.7592	28.9419	83.3468	59.6031	44.8524	30.5636	161.715
28.2464	32.2723	30.2576	38.1209	55.0278	67.8954	27.5604	28.9869	54.077
24.1976	22.7008	31.725	40.3962	43.4766	36.2191	23.7836	31.3606	23.9487
45.2311	27.9246	28.9304	43.8481	38.1889	37.667	47.7289	54.4894	34.7349
38.4851	48.8797	50.2526	33.3121	39.1645	41.3737	48.7657	42.5996	59.9912
29.1864	34.8875	53.5286	27.8956	31.0209	24.8086	34.7146	26.2235	27.4401
45.0007	25.1368	29.3319	43.4323	27.1942	40.7696	33.1341	39.3313	79.9705
21.5649	23.9886	34.3287	47.7911	48.2103	41.0561	29.5638	39.6432	25.3294
39.465	46.1848	25.3855	27.8408	40.3864	65.2469	21.6223	29.2228	62.852
36.2057	27.8915	32.7969	30.9091	48.1511	28.0554	27.7027	26.0754	62.1617
37.0689	22.5282	24.5709	28.5438	59.527	22.5207	31.8089	80.4108	21.6654
24.0348	29.6836	26.3385	41.2376	52.0938	22.3687	61.8287	31.8751	22.4552
25.6997	31.9935	24.9139	23.7244	44.7862	27.1843	50.7515	32.9197	38.2131
40.8873	56.3737	34.0227	27.5349	39.9602	44.7608	35.4473	36.9791	60.5952
34.9247	61.551	52.9868	31.3503	30.7746	24.5689	32.0252	29.6047	83.3225
41.3205	31.9803	31.612	37.1508	49.4369	41.7713	42.2799	65.1612	25.7541
32.2153	51.183	24.6489	31.7458	79.2407	30.088	28.5192	33.5472	104.583
43.4216	24.9643	39.1462	24.3683	43.3985	22.0004	22.5967	22.5207	45.0631
31.7637	21.6786	33.3134	53.0187	34.9387	39.879	32.4442	28.2951	24.732
37.9598	24.8846	29.3494	23.8841	52.3897	31.1969	26.931	24.2942	93.5445
47.6517	24.659	29.5112	33.3861	35.1557	38.9085	32.8924	25.292	42.4214
45.0529	24.8713	48.6741	26.8681	23.8613	45.3844	34.7068	27.7046	51.714
30.4858	36.8058	28.8973	31.2007	35.455	41.8434	65.1982	39.7152	46.6163
34.209	28.4689	58.2116	31.8319	23.594	21.4898	80.0853	24.6157	76.1871
75.9442	24.7984	37.0376	27.8517	24.0623	30.7409	51.7844	47.4482	90.7102
39.6309	23.1854	39.1872	25.0579	42.7881	38.8227	54.0762	60.4372	71.0231
50.6868	31.5156	22.6668	38.2004	31.7678	31.9121	48.3583	35.535	62.5732
41.5171	44.5586	36.2425	33.4444	24.4918	30.0315	37.4293	31.9024	122.279
32.5594	34.3897	40.2804	41.6255	39.5076	21.6165	43.2563	30.3862	46.7955
46.7148	49.0456	32.5124	23.0222	25.5701	29.9692	27.9638	44.5464	48.4615
37.4265	22.2561	37.476	41.1742	34.6234	29.7022	22.7078	39.156	26.1059
24.5838	29.0199	49.9739	30.7773	27.6443	30.8715	54.0938	60.9186	52.0658
26.5883	24.8447	39.6958	35.3559	32.8004	22.3609	24.8008	28.6946	90.75
25.4799	34.9606	37.5092	27.0202	25.5655	27.5	26.7536	28.8408	37.2505
27.5215	26.1524	28.4159	48.151	23.5072	24.7209	22.9124	26.7399	98.5094
60.7165	27.8781	35.5292	49.9916	22.0931	33.9448	24.8165	42.085	36.2018
25.5641	27.772	53.0277	37.4348	55.8964	50.391	26.9368	21.6613	49.7492
34.2865	54.827	56.2862	31.5937	27.4867	53.7995	42.6366	25.0639	31.4227
22.6196	38.3989	44.0456	31.4897	21.8304	27.7845	27.6247	27.5214	60.9204
51.1754	22.9265	30.2205	41.5671	37.6754	21.7236	48.4304	25.5726	53.3469
36.911	44.0608	24.8184	39.7469	35.094	50.4631	26.015	27.9638	33.1617
24.5231	58.7433	43.5954	49.2108	38.491	24.0524	27.498	33.2491	58.8627
22.9936	25.1035	48.7618	21.6216	32.8575	22.3943	25.3193	25.3602	49.0523
27.7338	31.343	52.9556	32.7053	40.2158	29.9235	32.6215	65.549	52.9951
34.4786	21.6188	42.8802	31.991	41.7235	24.0476	21.7802	24.4169	30.7456
25.773	48.5877	50.1883	29.462	26.116	22.9931	22.7799	45.7021	35.6509
34.8121	39.6666	25.0269	44.4608	32.2887	26.7768	24.8418	46.6726	108.944
34.3674	35.5181	26.0656	33.4077	33.3076	57.6784	26.0091	35.0712	48.9197
36.527	23.3712	35.3324	24.2781	65.0662	53.3961	22.8774	24.0096	50.559
23.8729	62.5998	47.1754	29.8464	38.9959	54.5699	26.0033	35.0809	59.1415
28.6906	60.489	22.0686	30.0386	30.4771	34.2273	29.2188	25.937	54.847
25.4732	35.7305	32.3272	26.0401	34.9615	21.7955	35.8449	65.8862	60.874
51.4584	53.712	31.8459	21.5178	27.1144	27.9267	37.0532	48.7423	54.3292
23.5259	58.3783	38.1172	23.4465	27.6649	59.377	29.9224	40.0349	32.1461
52.4186	40.3039	37.7138	43.2959	27.1029	33.1036	32.4286	36.8193	84.9088
26.8646	43.9943	35.6909	30.6389	26.7762	26.221	23.8771	57.9349	33.8322
53.4159	41.6978	38.8188	27.9007	22.2165	47.6276	32.1557	57.1768	56.0683
33.3398	31.29	39.803	24.8904	31.5028	28.6829	45.9223	49.6271	62.0621
43.3526	33.4537	31.7718	24.9397	35.7542	68.9603	22.3901	22.8306	60.4292
34.1214	40.4632	33.8629	23.0213	32.2087	30.9995	24.261	77.1017	23.3446
29.014	26.4378	38.4719	24.62	25.1406	27.9553	31.9394	65.966	48.4084
39.1918	57.1967	22.129	25.154	28.3228	24.2861	41.0541	37.2344	63.3698
44.2049	22.1432	38.162	25.1404	32.2156	40.034	23.3762	73.9972	51.714
47.5436	47.3332	42.2702	22.8104	25.0903	47.9449	26.7536	33.2763	56.3338
48.2848	47.0809	38.8344	28.4773	38.9136	36.6606	22.6454	32.7891	56.752
48.5408	45.0432	38.7467	28.5419	24.6699	37.4074	55.6353	59.301	58.6636
32.2919	58.7764	61.1232	31.173	25.65	60.5365	27.9131	31.8673	74.7666
29.5288	44.4125	36.1216	26.4976	40.9674	38.6408	37.3942	36.4997	39.0494
38.1988	42.9191	64.8006	23.6999	29.9151	31.083	23.0683	47.1949	66.3169
22.8257	40.6357	45.7957	64.6623	-2.5358	42.3218	22.3103	41.3893	60.5819
25.0803	31.0244	45.5462	27.5249	46.8864	48.6152	34.8763	39.041	58.0928
26.0243	34.8344	53.1681	32.9111	29.89	36.1334	28.7726	66.0401	98.5028
28.7914	35.4517	31.9511	25.5792	38.8953	38.7457	23.7816	67.5349	51.2228
29.2999	33.0356	35.9014	31.3924	22.7168	34.4205	47.7776	119.547	59.042
27.1202	24.7472	42.0402	30.6083	39.5327	41.4749	26.4437	87.5903	51.7804
25.7286	31.7687	39.3878	27.1286	31.119	44.5047	51.2641	57.4808	99.3525
22.9027	28.2336	46.3004	32.0165	35.1123	33.4328	25.0581	28.7726	61.1261
45.1977	32.239	39.2553	30.9859	28.5307	33.9601	44.7705	55.7035	68.401
26.8062	29.6059	35.4122	29.0997	39.6766	59.4343	21.7158	48.2024	47.2535
29.3485	23.628	48.9956	25.484	49.9739	49.925	45.2188	73.7789	24.604
26.239	23.4007	42.7321	27.2459	22.8599	28.9525	26.5509	23.9921	42.6931
27.7198	26.0789	47.3683	23.807	42.0742	26.252	22.2771	22.0822	22.2557
28.7611	26.6875	36.4646	27.183	25.2912	24.5605	26.9987	35.613	42.788
29.1277	27.5399	32.6702	28.8463	26.7946	64.6637	40.4396	22.7195	25.4303
29.0042	23.1378	46.0451	33.2241	41.6761	34.7497	23.4535	64.711	29.2598
26.0851	25.2311	54.1132	27.8429	25.9225	36.1597	33.6857	33.7596	35.7124
50.0938	34.9921	43.0945	37.4589	45.2533	45.5998	24.842	22.2557	30.5461
25.3032	32.849	42.9484	25.7236	27.4435	37.3453	21.5331	21.7061	25.062
28.5625	36.3182	38.9572	26.2826	33.1858	60.973	42.3099	21.7977	24.5358
22.2828	25.2098	47.9608	41.856	49.1854	22.225	21.5068	33.8005	25.6175
23.4537	27.701	49.5199	23.5032	32.6153	24.3148	35.5131	30.5908	27.9015
21.7805	38.0942	37.8424	28.0948	29.3069	46.8689	51.3087	33.1828	28.525
28.6375	41.3454	27.7923	22.4164	77.3084	78.942	41.6849	25.253	25.1497
30.801	33.2824	37.9418	36.8564	36.7198	32.469	26.2686	34.6483	104.302
26.3282	27.3363	47.5691	30.1842	46.1686	52.1842	65.5273	43.8702	28.0573
25.8846	46.7398	44.4899	30.1532	39.7646	44.6407	27.9887	33.3679	41.1886
30.2013	51.4639	25.9136	36.1843	21.6124	32.1565	53.7874	21.4956	27.4415
30.7706	23.6872	24.4657	28.066	31.8294	42.8491	26.7839	24.4734	60.1332
31.3884	47.3247	24.1792	22.0038	30.6861	67.6458	28.003	31.9648	32.2668
22.1188	42.8799	21.7646	27.3517	37.848	34.275	23.5347	26.2625	24.7716
27.5193	28.2432	38.1855	29.5055	33.6142	37.1831	32.2543	35.1803	26.2391
37.1151	42.1837	26.0091	31.2667	44.295	29.5394	25.9967	30.7526	44.4217
28.3032	34.7671	27.7904	54.7944	39.828	44.4666	31.1116	22.4642	62.4075
26.9805	45.9938	38.6746	22.4164	29.7354	45.7	45.2777	39.4522	63.9373
27.8373	22.8631	29.0669	37.3178	43.0958	87.4493	41.2531	23.4717	33.9624
26.4416	33.4884	21.7081	35.3392	25.963	68.464	64.6184	40.7618	23.2846
29.7213	42.3376	34.2098	47.8317	35.2342	24.1597	24.9637	53.5169	25.1419
28.4288	27.0853	30.6045	35.2482	45.5956	45.0487	46.6423	58.4319	28.985
37.7188	21.5749	25.3602	30.446	35.3813	36.4674	38.6884	22.359	62.7388
40.1496	23.2988	33.3523	38.7329	22.9208	37.0185	50.092	30.7311	45.0453
23.002	37.2227	22.8364	31.9765	22.0664	34.1986	37.5815	27.726	39.3528
23.2693	41.3004	26.4242	48.0668	26.4599	41.4678	53.8137	25.2315	27.2291
25.2971	46.2922	23.5049	55.8058	35.9415	37.5815	22.1939	26.4379	32.5397
26.9035	28.8992	22.4778	44.2738	35.3711	38.6765	41.1505	26.3131	23.2671
24.1688	40.0572	40.2415	37.6128	24.6041	43.6984	33.4042	22.092	29.3494
23.7535	40.1851	30.0218	43.0782	23.945	82.6588	33.6833	27.4513	61.1953
28.3154	63.8889	29.5112	40.1615	21.9143	62.581	78.305	36.9051	27.5409
37.6965	34.7292	32.5572	33.9682	37.63	75.8525	57.5973	27.1161	33.7304
37.3096	45.094	25.5473	38.5538	34.4965	48.1548	60.1572	26.7692	56.9234
28.2992	66.6539	23.8245	58.2331	27.6413	50.7886	46.9143	45.3825	42.3131
32.6464	41.5865	21.5502	29.4625	32.0525	47.3843	86.6167	24.1772	33.6583
22.4408	33.8809	24.7443	23.9044	37.3308	57.583	37.4956	54.1678	26.473
25.6536	24.7476	26.8491	27.5175	29.3956	69.6975	39.8026	25.0211	42.2487
24.7785	22.3947	25.2978	25.3602	32.2705	43.3334	49.7198	28.9967	52.6887
49.634	23.907	28.4296	60.8016	31.5303	40.2153	37.7461	51.2017	38.277
27.8819	21.9103	29.4819	24.9587	28.5793	33.4114	38.2233	23.9736	32.4266
34.664	24.2016	39.7698	26.9387	39.2069	53.4677	44.8459	46.4133	24.8574
21.981	21.7001	34.4807	30.0666	26.8123	31.6102	45.1417	24.2003	37.4566
31.8017	47.1331	34.6756	21.8172	40.3579	24.2241	65.3508	45.8312	29.5657
	44.4352	39.0351	29.0532	25.1574	54.3242	84.6819	24.9542	63.4618
	24.8413	42.962	46.7447	23.7798	32.9581	87.3419	49.6912	46.4874
	43.2107	33.9428	21.9224	25.0894	48.7417	56.8769	25.5076	1.4519
	42.2215	34.7048	69.8111	31.8567	64.5945	112.267	22.8452	27.8488
	31.247	30.7935	32.8826	25.8207	46.5326	51.7262	27.4328	26.3326
	37.712	24.1987	28.7862	60.5788	51.2681	27.743	65.1742	37.1369
	47.2405	32.7836	44.8699	46.199	32.1112	34.2511	22.4039	32.7638
	35.8456	23.4567	42.8782	32.2835	57.7906	24.2289	39.18	38.0997
	32.3961	21.841	115.989	23.4294	43.362	35.995	26.5406	37.3455
	36.0695	30.2495	42.5391	21.528	31.7127	22.9526	36.842	27.3421
	33.8124	23.9975	56.8066	25.2204	56.0371	40.3274	21.7955	33.4732
	36.8005	27.8905	170.112	25.8921	49.6244	33.2802	38.3402	44.7861
	31.5805	29.6287	46.0587	24.3802	45.5091	29.8042	56.4569	24.0934
	28.1195	24.5451	33.9604	40.6461	112.728	30.8181	21.6977	23.1541
	23.112	22.9192	23.4133	25.1846	52.4991	25.1402	23.3963	69.7604
	23.1576	26.2204	35.1082	35.3517	60.325	45.4375	26.1542	36.3418
	39.6972	26.6915	74.7494	32.6934	33.595	27.9339	30.2312	25.5551
	32.3184	27.7102	23.8771	40.4692	26.9811	34.3895	27.7335	38.9572
	27.0732	28.6388	27.6539	32.4978	29.8771	57.8144	45.5067	27.2641
	41.2301	23.6778	22.5148	26.2986	24.3029	42.1405	58.3297	49.0424
	43.1399	30.1865	32.9567	26.8837	22.0888	69.5495	30.4316	28.8116
	42.3015	23.6642	44.6478	25.5435	31.4306	52.5874	29.2436	51.5038
	33.0357	24.506	103.462	29.1882	36.1074	43.9656	25.3931	34.434
	23.345	34.418	26.9231	22.2866	35.0868	64.7138	36.7394	27.1161
	36.1905	23.6165	53.3552	31.2172	24.8215	29.3891	40.9119	50.9951
	42.0571	26.4619	50.734	30.8515	25.5295	65.544	29.5442	78.9492
	21.6773	24.8054	37.1526	28.0334	65.8756	53.1146	47.8232	27.9268
	31.3338	29.7239	27.0089	26.1541	24.6817	45.1488	37.9059	22.4544
	40.8371	25.0435	50.5742	28.399	22.2782	39.6571	37.0018	23.1892
	28.1446	27.7374	74.0167	23.8921	27.1753	46.5874	34.6113	26.5724
	22.0314	29.5811	30.9085	68.7016	34.6037	37.572	32.6432	26.2274
	43.2244	22.7424	54.8772	23.3172	40.4669	58.7472	31.4169	45.5696
	41.1707	23.9975	29.4956	27.3412	35.0465	100.852	22.1343	73.8335
	26.3079	24.7646	33.3231	26.7986	30.6728	48.8825	46.6781	29.2345
	21.9244	29.1763	40.7345	33.7394	47.874	29.3318	65.3317	44.2132
	23.0095	29.8804	33.0697	34.139	37.8763	33.576	36.5318	36.9811
	28.8024	29.5403	57.091	26.5894	99.0988	27.8647	46.919	33.8649
	25.4179	22.2219	56.4635	24.8615	23.1023	58.3106	43.362	65.7673
	24.485	25.7935	49.3776	24.6574	46.5811	54.8156	58.9834	45.2129
	29.2157	28.2678	38.3647	26.12	52.2596	37.5887	59.0406	34.2741
	44.4649	36.0428	51.5076	28.2885	31.343	53.9687	25.3191	32.5689
	30.392	37.9251	33.6427	29.127	70.1949	106.661	54.4172	26.8627
	35.7413	21.6929	45.172	31.9587	24.9067	31.1641	26.0349	43.2368
	23.4455	25.0019	44.9109	25.9057	128.614	39.7931	52.096	36.3048
	22.6698	27.4901	40.6877	24.1625	47.2655	84.6556	37.3215	21.5541
	21.4883	21.848	44.1976	32.3941	29.6475	42.8467	26.636	30.9124
	74.2636	31.0352	69.0842	30.0539	61.4403	29.1935	53.5417	35.9872
	24.8653	24.4436	36.5036	29.9348	30.9854	42.2002	31.875	48.4772
	30.5973	23.3963	75.6342	28.7817	40.2396	34.912	73.7865	31.6569
	25.0275	25.9084	37.022	31.0437	62.6717	45.0225	46.2821	50.9152
	28.9342	43.3382	31.7757	30.2988	44.1847	52.8069	31.145	52.2969
	33.7232	29.7708	40.2863	38.1917	40.7913	60.1452	46.2344	47.4502
	50.055	23.6396	32.7891	40.4453	23.0478	25.5935	25.1665	60.6009
	23.7219	30.0356	67.3497	24.7986	23.8601	64.1913	42.632	69.7312
	44.6829	37.4932	38.5109	37.8057	67.8956	50.061	42.0236	30.3317
	27.441	30.2169	27.7904	54.5459	57.3295	30.9923	46.4729	53.4819
	34.8641	39.4734	31.8907	27.8685	40.2656	47.1934	32.1374	56.7578
	28.4956	22.9311	45.9807	64.0595	67.2396	57.6093	25.2858	48.7267
	33.457	26.8579	51.6304	31.0493	36.6307	67.6195	48.9445	35.1648
	21.8306	36.7298	58.6073	57.079	69.3282	40.1509	43.3167	38.9806
	23.0703	27.9625	40.9255	33.9018	69.1648	47.2578	71.3841	42.8997
	22.4061	22.5995	28.6829	38.7063	120.072	38.104	72.4529	26.8374
	44.9947	32.5382	43.3128	30.253	76.8111	59.556	46.3751	70.8596
	23.1895	37.1139	58.085	34.5251	37.0238	41.7779	29.6873	31.1385
	28.2928	29.0885	40.8612	42.1732	77.557	64.2271	115.445	27.2271
	46.2294	21.9267	47.0682	40.6982	35.9136	40.2751	51.3373	25.9643
	30.9979	33.9076	26.625	59.6831	26.1962	34.194	31.1235	37.6495
	33.3531	30.8969	39.5672	88.5165	25.6106	27.6868	67.2999	36.1158
	22.6875	25.3526	22.3395	40.452	35.0111	28.8329	36.4412	55.1578
	31.5176	65.6514	27.6851	37.4442	38.3449	37.0499	39.0511	27.12
	49.5606	30.3291	29.7217	25.8035	22.2819	44.888	82.8521	23.2301
	22.9319	30.9159	23.6355	21.7465	22.5506	26.7135	41.0861	77.0452
	41.5048	29.537	22.5675	33.1876	23.6281	41.8546	55.8725	65.4204
	32.0248	35.2292	21.4956	38.3492	24.6726	41.6059	86.7312	63.0974
	27.4108	28.4038	21.4527	64.421	25.3748	24.2129	44.0395	59.7571
	28.2433	57.7548	39.2417	36.6501	23.0196	25.0156	30.3219	30.9299
	32.888	25.0615	23.1034	23.4145	30.1511	32.0818	86.2111	36.3302
	21.5496	30.5104	27.309	21.4693	36.0987	34.1301	25.1235	59.798
	23.2821	35.9235	23.7972	59.5234	22.6621	30.7628	21.8432	36.5017
	46.8868	34.201	30.6493	41.6608	28.3131	54.0688	31.9919	52.9635
	43.9039	31.3406	37.1623	57.7511	30.4655	24.5018	40.4897	22.4056
	23.9242	31.9752	23.1833	55.9877	22.0081	39.264	46.4729	34.2215
	41.173	37.6483	22.6669	43.7126	28.5033	33.1024	49.0161	21.5443
	29.5704	34.9191	24.4325	33.0434	22.8016	42.4915	47.5393	41.0093
	35.2258	33.8455	24.4793	48.0136	37.7923	32.212	115.266	30.3765
	32.6361	28.5287	49.5081	64.9445	26.9264	30.8433	24.081	29.1448
	63.8807	23.245	24.9879	51.2165	49.2336	33.9478	28.6114	21.8834
	24.2221	26.3116	26.6698	49.8768	22.8219	46.2638	22.8834	23.2418
	24.4925	34.7018	33.2997	21.8308	47.0913	28.2101	43.7175	28.5406
	32.2337	26.0462	25.8279	23.2106	35.8503	66.1575	27.8909	28.186
	45.2372	33.0157	24.3604	32.5221	50.5899	31.2767	41.2602	42.1299
	32.8512	23.8889	42.9932	24.265	35.4446	47.874	43.9584	37.2772
	28.9222	25.94	27.5039	34.4281	30.1131	29.7635	43.8129	43.9501
	23.6139	23.4443	47.9257	30.3043	22.903	38.9845	90.6508	41.4341
	43.0285	24.3602	32.6819	24.7735	28.8201	24.973	32.9963	30.8987
	32.716	25.2563	30.0276	24.5144	26.9568	45.8873	37.696	33.6154
	25.1314	28.98	26.4632	22.0823	30.4985	31.6295	22.1438	24.6098
	24.474	22.11	21.7938	40.9391	37.8201	28.0514	73.6935	22.1095
	28.2464	22.9795	38.2653	21.7528	25.6537	51.7742	47.1194	34.6912
	41.812	25.4753	23.8323	65.7263	44.1353	46.0341	47.5322	43.3518
	25.3956	46.6561	26.7926	28.8155	36.5069	30.4028	96.6603	31.9901
	22.4128	22.3888	30.392	30.1017	44.0238	57.6444	49.4049	21.9615
	45.6918	27.9313	21.6476	36.0885	72.1924	42.8089	62.2709	31.7173
	28.3938	29.5309	24.1266	26.4768	44.4953	65.9562	46.4491	29.5229
	28.2464	33.4936	24.5495	30.5226	50.7192	90.0459	55.0327	27.422
	60.2128	51.3954	33.3952	37.9028	41.7826	63.877	42.9063	39.0741
	43.477	32.7237	31.5146	22.9085	37.6224	58.2199	24.2385	41.4069
	92.6462	39.6268	22.5538	47.4912	44.8173	46.1975	42.9588	23.7017
	94.5416	38.2528	29.0688	27.1239	72.92	54.6087	38.667	29.593
	60.0131	30.9647	23.8557	42.43	71.5434	27.6678	114.307	43.7729
	30.0895	21.7915	27.0751	28.3302	25.9503	149.687	51.595	22.6221
	35.917	30.4469	29.7704	48.2979	35.9213	22.309	47.8948	50.7009
	39.0381	23.849	25.9058	33.707	35.9922	27.8999	44.3187	22.5422
	29.0666	25.1036	29.5638	58.9386	47.3297	70.2565	49.393	43.5642
	62.3663	40.2972	27.9813	23.9044	43.4914	80.0079	30.9437	37.9028
	43.9193	23.5039	30.0413	28.1723	23.7092	61.097	22.3705	39.8712
	31.6408	23.192	35.0498	35.8721	43.5243	73.3017	24.2484	44.0923
	34.2766	22.0237	29.1935	40.2317	47.8316	29.8487	84.2064	23.9492
	43.9869	24.8049	23.7115	44.1469	58.7558	62.2976	42.5839	45.3045
	62.6059	22.8202	27.2408	42.697	38.8621	40.6137	30.0642	28.3224
	24.345	28.0839	26.2956	33.7557	44.4218	58.909	32.9059	54.4134
	29.9021	37.5758	26.6347	46.9279	34.1695	44.9732	31.182	40.2434
	24.3512	49.9019	25.6759	47.4658	38.6136	94.4149	36.7752	41.2686
	35.9446	23.3911	36.297	39.5145	39.9319	128.865	79.397	24.0077
	26.9593	29.2986	33.8766	48.2356	43.7981	24.3952	28.2906	31.306
	36.8447	60.4624	28.6809	40.5455	40.155	27.3481	48.5323	42.3345
	38.9459	23.6168	31.649	51.6207	24.9489	44.5351	90.7279	48.8611
	27.2326	26.7099	28.334	26.8491	39.0573	52.468	80.2613	40.9995
	29.7025	56.6325	43.9501	26.0832	52.0629	110.529	28.087	23.8537
	39.7753	45.8463	26.89	26.6094	42.2061	58.7266	25.1127	47.4813
	37.3669	39.441	33.2685	55.8671	31.8497	84.4172	23.1923	44.1294
	32.885	38.9763	31.4386	59.7318	44.3533	57.41	35.6078	25.4576
	40.8628	32.0533	29.9575	55.226	39.2855	51.3242	35.2549	57.4638
	28.5136	35.8699	31.1891	71.0174	48.7189	55.3735	41.1797	25.751
	86.6498	33.4538	25.4401	42.1338	26.2017	47.3483	39.8536	24.1621
	49.7898	23.4376	27.7397	49.6991	27.8361	25.0123	24.3786	23.6516
	24.7904	21.6919	25.2529	57.5549	22.0178	36.9911	74.3081	70.0444
	97.8869	49.3842	41.1399	60.254	22.5638	24.9793	44.708	26.0325
	38.8599	22.4884	31.9024	35.652	24.9788	24.637	23.5641	21.9268
	60.8426	40.9477	33.6563	57.0638	25.6693	36.2712	40.3651	38.7338
	29.0051	25.5815	37.591	77.318	27.0367	24.3151	34.3811	34.566
	52.3825	22.7207	29.3923	25.6564	23.0434	22.5126	72.615	34.4491
	32.9648	22.928	29.0434	39.9998	40.4777	21.97	32.6714	34.2392
	37.8984	26.9991	31.8537	79.491	24.6438	28.5311	47.3839	22.5589
	42.6414	28.2698	38.7935	30.8987	29.2511	31.832	27.4855	28.8548
	31.2231	25.9916	33.2763	67.0204	29.081	39.2297	51.2319	34.6853
	54.1181	27.6344	29.3436	67.4589	24.5553	22.8447	44.026	22.3442
	25.7059	43.5623	28.0905	34.6659	31.5386	31.4872	43.4127	32.092
	48.8252	28.831	23.5132	40.5708	21.8274	24.0337	36.1429	46.1842
	45.0897	22.9475	28.5398	55.3508	25.6081	40.2413	34.8665	32.9271
	47.3998	30.9942	25.3955	62.6258	27.3684	42.0159	22.0651	31.4694
	46.1281	21.9478	50.3115	68.0338	22.6369	27.8391	101.251	26.7052
	36.8201	27.9112	22.7927	85.125	46.0102	33.4114	51.2366	42.4673
	24.2529	23.1054	38.0229	58.7982	44.2738	44.29	88.8359	33.297
	22.9166	23.2223	30.3529	32.8047	49.6617	38.8241	43.4222	31.6151
	54.5912	32.7969	23.8233	27.0557	25.3853	43.3494	51.7647	59.1146
	26.1206	25.9584	24.6178	34.128	36.7327	24.3429	47.7106	35.3223
	50.3182	27.3947	23.7255	66.157	25.8854	32.666	24.535	24.3506
	45.5352	22.9397	27.9267	62.8674	25.9262	23.9602	56.6262	37.6602
	45.5567	25.0094	33.2611	38.2634	46.6259	29.5402	53.3418	45.9719
	61.4047	26.2761	30.7084	74.6345	37.6171	40.5125	26.2873	39.7429
	30.3261	34.202	31.467	48.3408	32.2002	23.2326	33.6281	41.7517
	38.995	24.6469	27.3732	55.1189	27.1575	32.9779	79.7356	37.2953
	43.2189	26.1592	33.0297	40.2025	30.8634	24.3988	50.5641	89.5796
	57.0088	25.4518	27.7144	60.6301	27.8208	34.0857	90.7563	21.6047
	54.2318	22.9553	23.7947	40.8865	24.7833	32.1489	27.8857	41.4892
	78.6505	28.5192	27.7001	65.284	38.5253	21.7469	78.6155	69.3492
	28.8669	35.3596	51.5878	73.3112	27.433	27.5069	45.7452	72.7153
	91.9213	27.5546	39.7143	24.0876	23.8104	42.2871	52.7285	36.1906
	57.3406	23.8069	24.3649	38.468	34.3857	52.0197	29.728	38.3783
	72.519	25.4069	22.4874	51.4258	23.3665	32.983	97.5004	35.4702
	56.5726	24.8223	35.9521	77.1445	27.1949	22.4264	22.9247	48.6964
	22.3606	23.0294	31.6197	53.0531	27.7749	24.7359	55.9655	44.9103
	52.2166	30.5382	42.7012	39.0312	23.2169	43.106	41.568	74.4498
	37.7755	28.8486	29.1171	24.2766	27.0282	26.2013	78.4569	65.711
	22.7624	27.9677	32.8817	56.4811	24.6115	38.1598	45.4729	32.6503
	22.6747	26.8764	27.5211	43.9267	21.7848	26.2951	55.1391	68.736
	31.1501	22.5714	23.0265	36.0943	1.0851	30.2754	33.9264	63.3038
	25.3075	39.877	22.9621	43.7045	26.3598	44.5206	88.4144	51.2657
	32.602	26.4262	40.2916	42.124	21.6267	22.9917	57.2395	34.7068
	28.1938	25.3524	36.1573	40.6702	26.5163	27.9886	83.02	49.8892
	21.8874	22.2381	39.6261	74.7066	28.9484	36.5677	26.5596	40.3727
	24.6001	26.6367	22.2512	83.1119	37.0847	58.3426	101.533	26.9152
	26.9972	33.1691	26.2878	68.1137	28.6218	51.1908	75.1156	45.2515
	38.1874	30.3005	23.9331	62.4562	27.5317	73.2749	77.8057	25.0877
	26.1085	23.994	23.1654	81.4106	31.7002	29.0204	93.2735	87.7283
	32.6917	29.0571	23.6301	60.3982	28.5521	44.3939	66.8844	83.3937
	28.5426	36.6108	22.4751	66.1804	28.6865	29.4489	52.8066	52.0125
	28.7375	30.9065	23.0659	49.3873	29.8294	43.9807	58.4496	98.5522
	28.1801	26.4379	36.0956	27.1453	34.8959	37.2649	79.7238	92.9196
	22.127	31.4288	26.6967	24.9217	28.2783	27.8897	50.3368	44.0229
	33.5024	30.5869	36.8656	22.0745	23.9822	40.4131	33.5476	92.4185
	34.7009	34.2566	26.1988	22.9475	35.5541	35.5881	100.936	77.4796
	23.043	23.3548	33.9649	22.4408	34.0098	30.2528	56.0271	43.7056
	51.5038	43.1667	32.1794	22.1972	27.2697	45.2653	63.2164	87.9621
	22.739	22.1816	24.5461	49.6523	24.7271	60.1009	143.414	45.8168
	30.4174	23.4737	30.5532	22.4291	29.4059	42.6819	104.995	98.4925
	25.0445	31.4815	28.7743	21.7743	37.0184	25.0383	22.8205	80.9125
	24.7755	28.1139	22.1366	24.7424	27.2919	46.6769	101.289	85.8126
	28.1762	29.3085	25.2098	25.9916	26.7833	30.4756	52.6622	54.7368
	28.6342	21.7256	26.4312	58.1376	26.673	22.1896	66.8631	54.3193
	25.575	35.7747	28.8141	23.6549	34.8534	31.0573	38.0492	93.3753
	22.6826	25.6759	22.2959	23.5029	21.6422	36.2259	82.4115	87.7236
	31.8279	40.9235	26.013	21.9029	29.1484	28.0402	105.206	90.2166
	42.4305	41.3542	34.9406	49.8141	24.111	33.554	45.4681	97.0468
	46.7492	38.7467	23.8225	43.5252	40.5851	30.0437	127.468	94.747
	21.7177	31.5847	28.4158	22.4116	24.497	24.2169	46.188	58.294
	34.4497	40.2473	31.9603	24.4559	22.1724	60.0754	80.9954	56.4665
	29.6519	34.3384	23.1654	28.8681	21.8973	44.216	24.9844	97.2878
	48.4128	24.3624	36.9651	30.659	22.7913	24.2713	28.4601	55.3667
	33.4516	32.7404	27.9644	23.0235	34.9244	25.9874	36.6159	44.9533
	33.7865	27.8664	42.9191	26.6776	47.9803	22.6369	23.2199	83.5033
	42.5769	33.1808	30.9248	43.6539	31.6838	35.0983	43.6561	49.5505
	36.4261	35.7065	24.0018	24.9957	56.6598	25.9177	21.5467	58.3297
	29.6142	36.299	57.4556	29.252	53.3637	24.3292	25.7703	101.501
	24.1643	22.1414	52.7495	33.5297	41.5011	53.8303	47.3322	46.5778
	35.4368	24.5534	46.7357	40.6254	42.9629	25.3258	66.2372	64.27
	24.6522	29.8472	25.2364	26.2606	59.4014	33.3754	54.3877	52.752
	33.9307	23.2269	34.3167	25.9136	28.8844	24.586	25.3926	120.372
	45.0257	31.646	47.2336	29.4976	37.3399	23.989	42.2086	53.6395
	33.385	40.9191	39.8259	23.3743	29.3591	44.4864	32.2858	22.7945
	39.8531	24.6822	61.166	24.6255	28.9909	33.1152	33.528	47.4763
	39.5935	25.5196	38.9896	25.5862	28.3964	44.9473	31.3706	26.3964
	43.0671	31.9823	73.1868	25.8298	46.9888	32.4349	30.0624	22.2901
	21.5446	25.1474	62.8918	23.6238	24.426	32.7904	41.77	32.9462
	43.1625	23.1887	54.8669	25.787	32.2737	29.3872	33.4317	34.0401
	28.0659	37.8034	26.3449	25.6778	27.4759	32.2053	113.04	25.9842
	47.8671	24.3625	46.8552	29.8055	25.4219	25.3258	89.2543	31.0399
	37.4775	34.5589	25.5085	55.4618	26.0231	57.1569	40.0105	29.1858
	32.2223	45.6451	47.2469	28.3341	40.7004	32.8295	28.1382	32.3541
	31.7631	25.3072	51.7604	27.2778	38.9747	27.5674	35.5309	24.8048
	23.1421	36.3219	24.2407	26.9894	27.9262	45.7602	25.9883	38.5086
	29.9229	22.0627	54.0438	24.3312	31.3909	28.2528	43.139	28.0348
	21.9889	29.7327	42.4279	26.4671	36.2708	31.7733	43.7069	23.5569
	34.202	28.3084	27.1613	31.4191	25.3643	28.2307	23.3948	40.152
	22.8393	23.2699	36.5603	34.8763	38.4646	30.1508	62.5333	24.1347
	28.1303	25.7343	40.1778	22.5948	120.883	27.8106	32.1692	27.8287
	24.4006	23.2007	44.552	26.662	40.7314	27.3344	36.5804	24.8356
	27.5691	22.9144	50.2405	25.9877	28.5561	33.1186	40.7255	50.8484
	24.6336	48.7369	68.0957	23.5984	52.5252	22.0314	92.8745	25.4656
	22.0808	25.0806	49.1054	30.4934	29.2016	34.3125	23.0247	21.4447
	23.7747	27.8193	45.7866	49.2899	39.5381	27.4551	24.6548	64.9332
	25.8598	27.1728	52.8689	25.98	30.7632	27.5283	42.9767	90.458
	29.6202	26.271	37.0116	27.7239	41.3703	53.718	25.0554	23.9785
	25.1591	31.4599	43.6161	24.1812	35.0797	37.6171	36.7807	68.1276
	22.875	22.8738	34.4627	21.6404	45.11	28.7596	46.2141	91.6728
	25.4721	26.7291	26.4444	22.7713	40.0172	34.0081	40.5784	42.2808
	35.8109	44.5	39.3746	22.1486	40.6449	29.0334	45.517	68.1063
	21.5399	25.7581	34.3101	25.8488	68.3183	29.9514	37.0849	71.2274
	26.3581	40.2582	62.4471	27.2468	49.9388	37.4952	44.9263	80.8533
	27.1422	37.801	30.5863	25.0329	35.439	33.8753	25.5295	58.8877
	31.6219	38.3354	44.7577	25.8249	39.2741	30.3529	39.5998	35.7806
	24.12	50.2829	44.1072	38.7338	52.6095	34.7247	39.7925	63.5597
	25.5112	42.0594	21.891	43.2451	46.8512	42.6324	47.3981	91.6491
	22.2117	30.8468	52.7295	24.8349	67.9234	30.0578	42.4012	128.176
	23.1196	35.6205	76.4194	31.2428	32.409	37.8058	39.1004	63.1003
	25.3812	34.7617	40.43	29.8949	39.0878	24.7742	42.8196	86.3708
	33.2921	37.6722	22.2494	27.7239	51.5249	34.9177	39.5187	78.1017
	25.4957	27.669	51.7273	21.5665	31.5772	49.5441	21.5289	78.2011
	25.9251	36.496	35.1066	30.7847	51.1367	38.3425	44.7894	67.7558
	21.953	31.9895	56.7122	25.7247	43.7636	29.1351	50.7243	62.9298
	28.2178	55.2045	29.438	32.1446	57.0125	36.9296	37.2218	52.2217
	30.0332	27.0202	39.3746	25.0615	26.6973	38.4134	27.9176	43.5951
	22.0746	32.5549	51.2958	46.3799	62.7464	30.0068	39.2956	40.9145
	35.7279	36.1215	43.7156	28.232	38.2893	27.3251	47.2435	25.0038
	32.5501	26.6814	50.1077	31.1116	47.5854	29.8871	26.9517	27.9496
	39.9218	27.044	56.7918	34.9525	50.6842	24.781	38.8518	23.6896
	28.2344	26.0015	76.3065	37.4217	59.8938	23.3391	22.392	33.711
	21.5617	52.8427	49.8024	32.4284	24.1443	45.9507	30.144	70.3252
	33.9076	40.3465	57.0573	27.3589	41.2083	29.876	22.642	33.7678
	27.5521	42.9636	23.7694	26.6265	47.9736	21.8596	32.974	65.8449
	34.1915	45.7835	21.7782	26.178	34.9954	39.3251	30.6951	48.9136
	39.8193	26.3188	32.8232	26.2424	68.0632	40.5118	29.3702	40.0809
	37.4718	48.2073	30.8186	32.8841	50.0853	33.0234	26.4857	46.9363
	23.3677	23.3462	40.5096	33.5092	44.0187	27.7199	35.5133	41.7669
	22.8452	28.2631	66.423	37.0733	27.3675	53.9981	23.8598	84.6184
	29.067	37.5314	54.7872	32.209	24.5729	48.7012	23.3989	61.8429
	25.355	37.529	28.1241	32.8436	37.2578	34.4031	47.313	74.1684
	21.4448	29.4058	37.8132	25.3445	37.5034	21.7399	27.0146	90.7018
	28.5756	35.5442	23.3002	26.4145	51.9851	22.1524	22.6505	45.3024
	34.1629	53.2912	54.0548	25.7519	41.8376	39.6312	39.7039	25.7023
	21.724	42.1024	36.4081	30.1251	27.5975	42.8076	27.6898	77.9691
	27.5187	35.0742	23.3763	22.2693	30.9631	46.1414	29.9603	67.7203
	38.7696	28.8857	23.5575	23.2652	24.9022	54.1733	37.5677	50.0526
	37.8153	39.2682	23.9512	23.7777	32.6879	33.9772	41.374	72.0088
	31.0734	38.7887	24.5748	27.6383	23.119	40.6427	25.6966	64.128
	24.0285	35.2841	26.0345	29.2715	37.3065	52.3767	24.8105	48.4518
	29.3319	32.9223	23.5458	24.2259	43.0926	56.875	27.6354	36.5905
	28.6471	28.3489	27.2798	21.6613	27.5467	45.7556	53.1619	78.0898
	27.3613	40.473	34.9874	27.5877	27.4357	44.1429	27.6677	23.268
	30.2432	42.8252	21.8445	26.4047	22.6884	58.4853	30.1457	67.6067
	28.3466	38.593	33.0834	21.6009	27.5838	43.4442	40.7941	37.0664
	35.5633	30.6822	24.4832	23.2262	30.1036	33.3296	34.0455	88.6654
	21.9315	35.506	33.4205	34.2468	42.2936	38.6442	29.3106	49.0841
	35.8352	30.8086	32.2649	22.5344	35.4882	34.9733	25.2374	45.7547
	30.4984	27.7287	24.5202	23.5614	34.1747	42.5746	31.8396	34.7216
	38.9055	31.6316	36.6497	28.1119	44.178	35.3259	32.3278	39.6657
	61.8414	36.1859	31.0936	28.9928	36.1898	49.9211	52.5003	27.7123
	23.8615	36.7155	26.4262	23.727	22.4252	43.8834	44.5527	68.4707
	27.0822	71.5106	24.4695	34.6093	25.4186	28.7003	33.4451	88.6642
	24.0285	41.1863	24.0233	24.5943	28.6888	47.9337	36.498	21.9397
	28.4373	45.335	36.6049	25.7714	38.3511	64.5985	30.5845	28.9444
	28.745	36.8324	27.88	27.7144	34.2546	38.8948	27.5027	39.6327
	40.793	40.702	26.4515	33.1282	31.3178	50.6731	23.0349	32.4911
	30.661	45.3612	30.7136	25.5024	38.2556	52.3944	30.7359	24.2312
	26.3969	28.7169	37.1077	36.2425	41.4984	53.6187	26.0401	64.1202
	36.1275	26.1925	45.932	58.7827	34.9816	43.3111	25.0639	28.2723
	25.1984	33.6399	31.6198	23.8147	66.3772	43.045	31.059	52.7761
	21.7626	22.122	22.2284	23.5789	37.2208	50.6487	38.1496	22.449
	30.051	34.831	26.4632	25.364	45.7216	32.2693	30.5989	51.7333
	43.839	38.6909	26.0676	23.8303	35.9053	45.1921	46.4875	78.619
	39.9296	21.6389	38.7116	22.6805	42.8997	33.527	31.7613	28.8303
	25.2958	36.2968	25.7597	26.8997	30.1738	46.5274	72.8144	27.535
	25.4654	34.1775	30.4837	27.2115	38.3959	30.3842	25.9055	22.482
	29.1546	33.6447	26.1319	24.0915	27.7923	35.3635	47.3526	38.9736
	27.6832	22.9294	22.9826	24.263	22.7195	32.6683	30.2397	72.2912
	41.9408	34.4096	32.6644	23.349	28.9148	23.6939	33.924	81.7449
	25.7636	38.5678	30.776	26.4242	27.4961	33.7908	64.7205	21.7013
	23.8907	27.2652	29.1565	24.6742	53.0862	57.134	32.9369	23.2099
	31.5691	27.0687	24.4657	24.3858	27.3558	21.5385	33.8242	40.9308
	34.7302	47.822	28.5095	22.0744	57.7498	36.0534	45.9352	79.3087
	29.0863	29.6853	43.1179	27.3947	26.4515	23.6666	36.8985	65.8569
	34.239	25.1175	25.442	23.3236	42.4105	42.9425	41.6941	35.2215
	28.2561	35.5083	35.2992	26.586	42.9328	35.3051	33.7333	68.2703
	23.5809	41.0021	29.3806	26.2294	31.7757	37.1838	26.1162	30.4706
	27.7981	34.9329	29.4274	28.2035	22.4155	31.8206	38.012	78.2287
	23.4717	33.5855	27.765	29.1019	56.7968	30.4077	28.6604	37.7516
	28.49	40.0478	30.8676	23.7894	28.26	61.8443	32.0009	35.8529
	22.5422	57.3461	31.5828	27.7587	49.6193	26.5411	25.4263	81.9124
	30.4778	36.742	25.9214	23.4376	61.9592	29.2695	31.6571	51.1958
	27.4045	39.4416	23.499	24.5195	42.2117	33.366	44.276	21.4681
	25.9429	43.1191	21.9536	36.4274	101.092	31.2651	26.6996	40.2463
	25.6623	32.4772	32.6098	35.8765	60.9498	50.8509	45.1899	49.6167
	28.7511	26.6254	33.5959	21.6388	46.6785	72.1477	90.8256	26.8074
	25.7149	29.143	25.7051	28.8141	24.6742	42.6054	44.8039	24.9845
	24.7209	25.3302	40.3428	31.0775	48.7773	31.2651	28.8534	78.9993
	27.003	30.3652	33.2218	36.7925	49.1145	31.8361	35.7052	61.2555
	24.2435	30.7558	29.6262	21.5923	68.6496	33.3679	68.1475	47.1751
	22.9241	28.5856	43.8137	27.4334	60.0747	73.8627	39.1123	34.4432
	58.0362	24.839	28.3809	22.5614	52.2131	27.8488	69.9907	39.6732
	31.499	31.3155	37.5871	23.7495	83.7667	67.9071	33.2741	64.0541
	24.1616	25.9973	38.1387	22.7406	35.4961	72.2744	44.0187	58.5196
	27.7144	25.1086	25.3192	29.4712	45.6904	53.244	65.4148	93.7112
	25.711	46.8362	24.2396	35.3256	46.9357	52.1001	50.0919	33.1706
	23.5185	30.0316	29.289	29.7433	72.6525	54.0548	45.5936	40.2791
	29.2851	35.295	37.1974	23.4309	50.0791	31.1015	34.798	60.0107
	22.1387	26.2074	34.8841	33.0024	61.1739	29.7489	52.676	47.7987
	43.8137	42.7013	27.5799	25.7674	52.2034	45.6787	29.6852	37.1737
	22.5012	26.6026	28.3828	31.8807	60.8972	48.4051	38.5732	33.5152
	27.991	33.737	25.6155	22.0437	75.2035	32.2746	30.4105	32.8968
	34.788	37.776	28.8213	23.119	81.8958	50.8412	51.0169	54.1823
	31.9072	33.2436	27.0557	30.2943	62.6725	35.0089	77.4459	23.7674
	29.7102	38.3859	31.7075	24.5859	52.258	27.9833	27.7975	65.6791
	30.6792	24.4255	28.26	28.3295	84.3084	46.542	40.9621	39.5414
	29.4845	22.8355	24.0603	27.6126	43.1842	36.6576	40.5008	46.7544
	39.0428	41.4836	29.0318	30.4137	84.2676	23.6296	77.6388	30.6429
	25.555	38.3791	39.1326	33.6795	64.7441	31.8244	96.8322	55.346
	32.6242	41.7555	30.6727	41.492	56.3992	31.0975	47.4768	21.7115
	32.8232	34.1208	26.2605	25.4953	100.484	69.9144	36.3906	70.3899
	22.3424	30.0453	32.8961	24.7319	92.3084	22.1543	41.0487	29.4868
	30.2147	33.3007	24.8348	25.867	55.2631	42.8685	68.4159	66.9547
	30.3076	26.7488	47.0002	35.8035	58.0538	48.0426	54.9274	47.0077
	22.8269	35.7999	21.9291	30.3275	61.4467	38.698	50.4513	46.6122
	34.3167	25.6249	25.8893	38.1267	57.3951	53.1856	64.4765	46.0645
	28.0972	30.8152	23.1458	25.5284	62.6043	41.7128	41.3703	39.2298
	23.6964	35.2905	24.7084	29.2588	56.8981	37.5111	36.2042	28.0951
	31.6086	28.5741	27.0631	24.0482	27.2895	65.3989	44.1297	22.6951
	21.6853	21.5083	21.7478	35.0136	89.317	34.8997	41.1884	24.325
	61.5908	32.2567	26.8555	25.1567	58.2136	22.891	6.437	47.2587
	24.2805	34.0729	22.2559	23.3048	67.529	76.4956	46.8224	25.2809
	22.807	40.3392	23.2078	22.8933	62.5907	40.5279	26.9368	33.0871
	21.6255	33.3258	26.314	31.3563	54.2146	27.9833	23.3217	32.2252
	22.5547	50.6444	22.6472	24.181	89.278	62.427	39.0897	43.3113
	23.3579	22.9932	40.7831	23.2517	66.6618	29.0649	51.8682	44.0187
	26.4046	31.2607	39.7477	21.5259	56.5025	82.2388	52.0962	40.0407
	26.1922	31.2949	47.4868	26.8427	75.4549	25.0055	25.1984	53.4854
	40.3636	22.0497	32.7982	23.869	26.1514	75.9987	31.041	91.0287
	21.7582	26.8493	22.0842	21.4529	62.1444	71.1714	35.5409	23.3631
	26.1922	32.1516	26.0229	34.091	53.6455	41.2646	47.2806	39.0933
	25.097	32.1653	26.5693	35.08	84.5189	46.4251	33.9838	35.5472
	36.6465	28.7203	35.3581	41.107	45.4156	43.8838	24.6956	21.8103
	24.9509	37.0701	22.7379	53.4531	57.1593	53.1759	36.6068	25.1438
	35.1663	30.3377	36.7632	40.6092	50.9093	40.5377	28.6673	72.636
	39.7395	35.359	36.1215	52.5902	64.8825	43.2699	37.8969	31.1054
	32.2723	32.0899	65.346	51.5082	57.2684	72.5356	31.0565	34.0727
	22.7008	46.53	42.7346	56.0549	78.193	75.6771	54.3841	26.2834
	27.9246	36.1152	30.1979	32.7568	87.1596	73.5782	29.7489	28.5572
	48.8797	34.0112	24.9375	62.3608	42.4846	50.9464	37.9418	25.5486
	34.8875	38.5138	30.2909	38.7838	52.9849	102.24	37.9652	47.5681
	25.1368	34.0797	45.4161	37.828	73.5451	23.9297	28.414	41.2277
	23.9886	36.1883	30.1167	23.1986	25.5063	41.7265	25.3134	37.3535
	46.1848	36.1106	54.9826	45.8994	28.4081	39.5301	27.2642	23.0588
	27.8915	35.6377	24.7633	62.4006	39.4405	53.2227	76.2598	22.6817
	22.5282	36.122	41.5966	29.3783	29.5657	53.2382	44.3145	25.4958
	29.6836	37.4904	24.7418	22.973	22.889	58.73	61.895	28.3854
	31.9935	36.8553	24.0404	37.3634	21.4489	36.5289	23.5438	33.8091
	56.3737	41.8537	36.4316	42.3814	26.4671	24.8476	25.2257	44.6343
	61.551	32.3441	25.9179	46.1184	26.3151	83.8056	23.3256	25.3003
	31.9803	28.7492	27.4209	55.1125	29.3864	78.2632	41.9389	22.4583
	51.183	27.7097	28.8547	43.5364	27.9014	59.1042	23.8206	31.5488
	24.9643	25.9427	46.8069	52.8158	23.5224	76.4118	52.3398	33.8431
	21.6786	23.3872	26.5239	51.6012	48.6624	49.1047	70.0352	21.7093
	24.8846	34.9477	43.2093	45.3418	25.9565	29.7626	36.7823	27.6014
	24.659	24.2314	40.4491	53.0747	23.0859	50.7885	27.9794	34.1067
	24.8713	22.7129	27.8265	44.2732	64.9819	44.5035	28.3536	43.4727
	36.8058	22.3706	42.8062	23.8159	30.5967	27.765	37.1564	30.4314
	28.4689	24.4951	36.57	55.7763	29.4975	26.167	65.8647	45.5528
	24.7984	40.6469	38.3473	95.6221	22.8423	24.9041	22.7156	26.4432
	23.1854	27.1013	38.4976	51.3887	24.8009	33.7635	27.6033	47.5341
	31.5156	27.692	38.2638	25.9532	22.5402	77.3336	23.6686	51.4356
	44.5586	23.0272	47.2029	26.4511	23.195	30.127	83.1119	25.8854
	34.3897	30.1106	40.1962	43.324	29.671	35.5584	30.9612	41.3332
	49.0456	31.7914	40.4181	51.6343	23.3373	29.3884	25.9897	48.092
	22.2561	32.0196	32.3545	51.2427	29.0629	49.0034	34.6172	30.8056
	29.0199	33.9818	37.3835	21.8114	31.0157	35.765	23.2574	22.4515
	24.8447	41.5773	32.8865	64.7835	24.9684	42.7379	56.6487	33.7207
	34.9606	47.2358	21.8146	72.8084	25.177	21.8639	36.0924	22.0332
	26.1524	38.4336	53.3389	55.4576	22.0081	40.1518	68.213	23.0689
	27.8781	28.8227	25.9442	25.9931	22.5792	28.5582	50.849	30.2631
	27.772	31.3782	42.4554	44.6648	28.8837	24.0876	26.165	25.5588
	54.827	26.4421	45.6332	60.1173	32.5026	34.3911	42.3014	28.0725
	38.3989	42.5229	27.2325	44.5121	42.4592	35.0868	32.3662	28.5793
	22.9265	33.9058	42.768	86.8471	24.376	23.994	37.2519	39.6409
	44.0608	40.4897	30.1883	22.9464	28.6478	25.9	37.704	58.6927
	58.7433	33.5813	51.8216	45.1892	25.1478	29.0551	23.8537	21.477
	25.1035	30.5314	38.5644	44.6249	27.0518	27.4201	23.7251	32.9876
	31.343	30.0218	32.9485	56.5728	23.4386	81.5879	43.3986	27.7085
	21.6188	28.9621	39.8026	80.8998	29.4897	47.7328	44.4841	42.8724
	48.5877	32.7142	37.832	79.5988	22.7526	21.7646	77.8949	50.2587
	39.6666	24.9159	59.6418	47.2203	25.7324	38.4817	52.5464	31.5981
	35.5181	37.9976	74.0322	52.7229	29.4215	26.5528	32.9899	53.8354
	23.3712	37.4018	36.3314	28.4224	27.2057	35.5292	25.4791	46.6446
	62.5998	24.1173	27.743	37.297	44.2346	22.7039	24.8164	21.9685
	60.489	26.1785	55.789	46.53	29.3592	41.3952	47.2943	27.916
	35.7305	39.6277	24.4484	42.2553	26.5509	23.6218	73.5704	34.8414
	53.712	35.3635	24.4078	59.6792	38.1796	30.8033	27.196	39.4811
	58.3783	36.7705	32.2615	40.5162	31.0138	60.6204	37.7352	30.9723
	40.3039	32.8841	45.6809	31.1041	33.5414	29.402	65.2021	30.6049
	43.9943	44.3052	42.0499	36.7992	42.2254	28.0379	129.761	39.5032
	41.6978	27.8786	38.7386	53.8314	28.5991	37.3007	39.2339	22.6693
	31.29	38.5477	38.5596	23.6978	30.3648	32.528	24.2844	33.6223
	33.4537	36.1494	25.6007	22.663	23.4971	45.1155	36.8018	31.3133
	40.4632	34.1162	25.615	28.0456	25.9604	29.2052	25.4712	32.3714
	26.4378	41.7801	31.4146	25.4849	51.4765	31.4853	28.8759	24.2951
	57.1967	37.341	41.6944	28.0807	36.1294	37.0239	60.1955	32.7639
	22.1432	52.7005	49.882	32.4461	30.8169	36.9869	46.2555	62.6842
	47.3332	24.9184	47.785	25.4557	34.7087	28.9207	24.9568	61.136
	47.0809	28.687	30.1167	22.2186	33.177	31.9589	40.5123	47.5167
	45.0432	60.1711	46.1771	30.6162	33.7421	31.4386	35.6032	30.9384
	58.7764	39.751	42.0809	36.1509	32.5319	27.0069	46.6785	41.439
	44.4125	35.4079	37.498	23.6179	23.6861	30.659	39.5984	42.9806
	42.9191	23.1883	32.7624	27.2603	29.8405	28.0593	60.0065	39.2231
	40.6357	38.7174	42.4841	24.7541	36.2639	25.0873	66.4221	44.9437
	31.0244	26.165	34.8714	26.015	33.6466	37.3591	42.3072	47.4701
	34.8344	52.3611	63.4184	30.2167	28.566	72.7187	50.9288	28.2767
	35.4517	61.2646	41.129	25.3602	29.9243	33.1126	67.6557	53.9359
	33.0356	35.4035	25.7247	22.5558	28.6167	33.1574	44.7647	46.9022
	24.7472	34.6139	69.6426	28.6517	32.0252	33.5862	88.5881	33.9152
	31.7687	22.4363	42.1	29.0727	28.7297	33.6154	69.244	46.3566
	28.2336	30.6678	64.5349	25.7402	31.649	34.087	24.5709	31.0826
	32.239	32.8349	0.4103	37.4468	36.4042	37.061	39.2417	22.006
	29.6059	25.7968	30.8599	27.3636	28.0944	25.8669	38.468	31.0338
		33.8508	27.315	29.8327	34.2546	33.6427	65.701	62.8062
		30.6589	30.7273	26.0734	27.0323	34.7262	24.2103	41.1862
		45.9906	25.8279	29.8249	30.4837	36.41	46.2828	28.2013
		34.8423	27.997	41.555	33.6447	24.1792	54.4914	37.4442
		35.8738	50.6659	34.3755	27.8118	27.8235	36.9908	39.6246
		63.5604	36.195	33.6973	33.2003	51.3089	23.1307	25.2467
		33.7887	36.9007	30.5382	22.5383	38.3394	71.8574	32.7373
		43.5129	37.9947	29.252	30.4875	51.3927	52.2463	78.2577
		45.9418	27.0237	31.3977	25.0484	29.5658	67.8857	45.1056
		40.9222	36.5929	30.0744	32.2824	33.9487	56.3992	41.55
		23.9579	22.7305	25.557	30.7896	32.8047	67.9558	47.8361
		49.9899	26.9882	31.1735	29.4508	46.5635	26.853	36.9673
		33.07	40.6208	22.7195	24.5394	22.4817	68.367	36.1621
		44.4867	27.6726	29.632	29.5177	22.2245	27.7495	56.1652
		48.6457	45.6671	26.1689	23.7761	27.4844	26.0169	37.0094
		55.8147	25.9273	30.735	23.5039	25.8747	24.0837	44.1651
		41.1507	29.4462	37.3046	27.022	32.5065	26.4067	34.1902
		43.7592	54.7342	37.0571	28.4822	31.5185	36.9966	55.5463
		30.2576	22.3019	33.7421	25.2231	23.7173	70.3724	52.2835
		31.725	38.2102	27.1609	22.2959	29.5755	24.6469	39.8353
		28.9304	36.4058	32.9645	26.0993	23.844	26.9933	47.4834
		50.2526	24.7931	23.7329	26.8227	34.4963	23.6335	71.8074
		53.5286	46.941	31.5321	23.4906	30.2147	26.3463	22.057
		29.3319	27.9188	22.7663	44.0077	32.6079	25.4518	39.2453
		34.3287	93.0557	31.0391	34.4295	21.9419	36.1918	89.8319
		25.3855	28.7713	34.6093	24.5991	34.7282	24.0895	49.0694
		32.7969	23.1804	29.3271	23.3911	37.8405	21.7275	35.5676
		24.5709	42.6123	24.3768	59.1681	36.7647	28.299	48.5903
		26.3385	42.3826	48.2025	43.0651	34.849	31.4035	48.7677
		24.9139	31.4258	23.2388	38.8635	29.2461	38.4466	121.959
		34.0227	64.0689	25.5267	34.8078	28.8349	37.0473	23.0286
		52.9868	29.3136	25.7629	35.8766	31.4308	23.9239	50.9947
		31.612	47.1376	21.7263	32.8697	38.0666	21.8327	30.7175
		24.6489	31.9066	39.0535	43.8085	38.4115	22.6162	30.2187
		39.1462	37.3032	32.8245	29.2986	35.4142	35.0498	28.6791
		33.3134	42.9202	40.3632	23.4708	23.4243	27.6287	22.8442
		29.3494	22.8584	31.7843	56.1148	33.9118	36.9518	27.5039
		29.5112	63.7687	34.7593	52.3379	22.1167	24.417	31.8985
		48.6741	32.9649	42.9087	22.7672	37.3634	23.234	42.3481
		28.8973	23.9664	25.7891	29.6504	24.3137	33.0892	54.3744
		58.2116	31.5782	51.7429	58.3384	54.9996	44.4685	30.9357
		37.0376	25.6271	43.5767	22.3623	25.5417	26.5139	24.758
		39.1872	22.0839	26.8818	23.6367	29.8097	24.8808	28.6498
		22.6668	33.6137	30.7704	40.2972	22.588	34.5391	29.4196
		36.2425	34.2739	32.6122	29.2986	23.4309	26.0052	21.9107
		40.2804	33.5269	27.6094	61.3386	31.7877	41.2646	54.3041
		32.5124	23.3518	26.011	30.0288	26.7697	29.024	32.0623
		37.476	34.002	37.195	55.9687	27.8051	38.8032	24.3546
		49.9739	24.2428	32.364	28.1437	47.2402	31.6529	24.4656
		39.6958	37.2917	23.4989	24.1611	47.4659	44.6341	23.6219
		37.5092	28.6884	37.9561	66.8877	30.5862	37.4975	61.3473
		28.4159	24.0463	22.244	51.495	26.9688	27.4123	147.363
		35.5292	27.2765	27.9625	33.6463	36.2748	37.7139	31.614
		53.0277	52.8055	56.8077	44.9104	36.1619	39.2768	27.0985
		56.2862	33.1179	22.2035	30.1283	24.9377	32.7501	26.777
		44.0456	43.3021	53.4272	23.7296	34.1906	33.0951	28.2268
		30.2205	44.4877	42.5676	40.7619	25.847	41.0677	26.7301
		24.8184	32.2704	33.7382	40.8415	29.7964	39.8692	56.446
		43.5954	32.9238	49.5791	24.1544	32.5577	39.4288	28.7063
		48.7618	38.676	24.8778	48.3553	26.8758	65.6133	35.4434
		52.9556	34.9021	22.0651	45.7069	37.1311	47.5749	24.1792
		42.8802	33.1728	33.0917	43.7023	27.148	44.486	24.0759
		50.1883	24.4598	39.1227	48.1894	31.1041	36.0456	48.0583
		25.0269	37.68	25.6221	51.714	23.7695	29.9867	28.9694
		26.0656	30.6279	23.11	60.2965	31.4028	44.5913	70.3449
		35.3324	34.2053	27.0177	31.4293	22.7539	39.7562	34.7439
		47.1754	33.207	41.9855	23.2915	22.7737	38.3998	40.2862
		22.0686	30.4405	28.3418	25.1434	24.9443	57.8141	26.2878
		32.3272	35.4892	25.114	24.1278	23.5239	34.6638	34.3872
		31.8459	31.1053	55.7651	44.1537	21.9043	29.6671	133.945
		38.1172	42.0114	22.6209	35.1862	25.4554	42.3345	51.9052
		37.7138	36.403	31.8654	49.7425	51.9794	37.0902	33.3757
		35.6909	41.7555	24.0595	27.0949	30.739	27.691	28.3049
		38.8188	22.1365	41.9401	77.2557	26.544	71.6917	39.651
		39.803	42.2215	38.0419	51.0038	40.8481	38.583	36.6147
		31.7718	34.6554	45.0105	36.9054	55.2917	49.438	54.1405
		33.8629	43.309	35.7756	22.9995	53.234	43.6539	36.9421
		38.4719	40.9262	25.5052	44.24	25.1567	36.8446	74.4142
		22.129	38.4293	36.8873	81.0192	95.0911	38.2361	25.6895
		38.162	41.7144	23.5036	38.3391	25.7474	30.0549	21.7432
		42.2702	31.1304	41.2006	40.8747	53.4132	40.8904	38.4563
		38.8344	37.7463	32.469	58.6371	38.4851	35.2777	40.9801
		38.7467	38.2923	60.286	55.0859	41.95	30.3122	145.788
		61.1232	41.3466	38.8698	64.518	37.9741	30.737	23.2301
		36.1216	40.4693	41.7541	36.8722	23.391	37.4761	47.0916
		64.8006	28.9419	35.5227	52.5769	45.7268	30.9436	38.1952
		45.7957	38.1209	23.017	47.1672	45.0365	34.2351	29.7957
		45.5462	40.3962	37.6793	52.6233	54.2761	39.0215	27.465
		53.1681	43.8481	35.7374	33.325	30.2279	25.5687	24.5319
		31.9511	33.3121	37.4145	27.3168	57.1369	40.6663	38.4972
		35.9014	27.8956	41.9115	24.0739	55.9621	28.9402	45.7118
		42.0402	43.4323	25.9752	22.1426	51.6609	40.8261	36.0437
		39.3878	47.7911	39.1752	25.0834	26.0661	64.0991	58.4397
		46.3004	27.8408	40.6543	23.844	44.3994	35.5116	21.8367
		39.2553	30.9091	52.3178	26.1144	37.5758	46.4738	54.7037
		35.4122	28.5438	32.4046	28.1119	34.018	45.3123	53.1272
		48.9956	41.2376	70.74	28.6673	24.6921	45.4819	30.5947
		42.7321	23.7244	42.0737	22.3804	22.349	41.4146	44.9323
		47.3683	27.5349	45.9314	23.727	35.1663	37.2792	36.375
		36.4646	31.3503	48.0833	25.6252	45.1361	38.2868	31.2944
		32.6702	37.1508	43.8558	26.397	67.4253	35.0439	31.5185
		46.0451	31.7458	29.5776	35.5818	60.9071	37.0688	24.8067
		54.1132	24.3683	42.9421	24.0525	44.1205	42.0208	62.4952
		43.0945	53.0187	33.0511	30.8676	37.7284	41.1184	38.4135
		42.9484	23.8841	40.1008	27.9151	39.4675	33.6446	59.2192
		38.9572	33.3861	44.3592	24.2454	74.0696	41.5959	27.4668
		47.9608	26.8681	55.7365	35.7669	32.0068	45.8502	34.7185
		49.5199	31.2007	46.2105	22.967	52.8092	46.9649	46.8519
		37.8424	31.8319	53.1361	22.9982	41.6779	34.1592	44.3185
		27.7923	27.8517	62.6072	28.6517	42.1027	42.6463	50.0441
		37.9418	25.0579	42.4101	28.1178	40.1313	40.5533	64.6232
		47.5691	38.2004	29.2913	27.767	35.0203	42.7944	22.0783
		44.4899	33.4444	35.871	21.708	44.532	30.3075	46.0119
		25.9136	41.6255	66.7893	25.368	46.8553	45.563	60.6341
		24.4657	23.0222	36.9278	35.535	34.1375	23.6387	33.1555
		24.1792	41.1742	47.5823	33.062	47.3796	33.6264	52.0065
		21.7646	30.7773	34.1533	21.4411	56.2608	27.2675	82.1998
		38.1855	35.3559	44.7314	24.109	31.2767	27.9445	39.421
		26.0091	27.0202	34.7163	23.0722	64.08	29.4181	23.0742
		27.7904	48.151	27.4925	38.3062	67.4917	25.8869	53.1388
		38.6746	49.9916	64.1126	31.002	65.5932	25.3691	25.0484
		29.0669	37.4348	28.3132	34.1689	36.2947	26.8825	86.2592
		21.7081	31.5937	44.4976	34.0831	49.9085	42.9589	62.5264
		34.2098	31.4897	45.7024	58.6404	43.6426	41.2597	22.4097
		30.6045	41.5671	45.3397	47.5204	43.1647	50.8246	41.0639
		25.3602	39.7469	56.7337	43.7279	36.8921	28.2698	56.3505
		33.3523	49.2108	57.7404	34.0831	49.8687	39.8193	59.3244
		22.8364	21.6216	44.2733	21.7509	22.5149	26.1125	33.9857
		26.4242	32.7053	47.3103	36.831	66.1907	33.1418	92.6924
		23.5049	31.991	73.0613	24.5787	87.5309	94.5335	87.107
		22.4778	29.462	33.1895	47.3742	51.0768	45.7335	31.6666
		40.2415	44.4608	56.6621	39.762	61.1926	24.7186	82.9638
		30.0218	33.4077	44.4168	27.2154	40.6225	77.7535	46.6941
		29.5112	24.2781	29.8274	27.3538	48.7138	35.3986	40.5104
		32.5572	29.8464	41.4165	21.8035	21.5126	24.254	72.1478
		25.5473	30.0386	22.7518	26.9329	57.9866	31.7877	42.2682
		23.8245	26.0401	22.9578	31.117	34.6353	22.5415	41.7849
		21.5502	21.5178	31.5088	29.6847	37.7617	49.3112	47.7698
		24.7443	23.4465	22.7471	26.0228	91.739	37.4894	21.7958
		26.8491	43.2959	22.3635	24.4403	118.854	35.1862	25.5649
		25.2978	30.6389	30.1471	28.8135	47.6252	34.0379	44.5425
		28.4296	27.9007	21.5252	41.6602	61.3718	25.8006	44.3516
		29.4819	24.8904	23.0147	40.7014	53.7053	59.0088	28.6401
		39.7698	24.9397	40.4835	23.2652	44.0409	29.3451	49.8785
		34.4807	23.0213	21.6318	27.4065	50.7848	48.674	46.8597
		34.6756	24.62	28.049	34.66	50.5258	29.0995	101.696
		39.0351	25.154	28.4469	26.3307	51.933	36.2682	29.0143
		42.962	25.1404	22.354	32.5007	26.5174	26.0993	40.1147
		33.9428	22.8104	50.9596	22.1251	27.2675	27.1812	44.7608
		34.7048	28.4773	43.7371	32.1401	24.0814	45.4282	84.2539
		30.7935	28.5419	40.5569	21.6652	30.1748	22.7738	41.6095
		24.1987	31.173	22.5742	29.3221	39.6998	47.4858	72.6798
		32.7836	26.4976	34.284	25.2607	61.3983	42.1027	34.2917
		23.4567	23.6999	43.6377	31.766	59.261	28.4822	53.6397
		21.841	64.6623	33.2658	34.4086	40.8481	61.1793	107.86
		30.2495	27.5249	25.8492	23.7056	29.8429	28.2034	57.6855
		23.9975	32.9111	53.6686	41.286	87.4246	47.1008	24.5611
		27.8905	25.5792	24.6107	28.1119	50.1541	41.9699	46.3004
		29.6287	31.3924	82.8827	51.5525	22.1101	43.3439	85.3784
		24.5451	30.6083	60.4079	29.4625	25.2496	61.0731	121.243
		22.9192	27.1286	52.7119	46.0178	81.4108	47.7181	234.271
		26.2204	32.0165	34.5516	27.9521	43.0187	73.7909	36.1586
		26.6915	30.9859	38.4636	31.0059	54.5151	55.5373	41.4517
		27.7102	29.0997	23.898	23.7329	54.6013	56.2343	174.502
		28.6388	25.484	31.7147	33.9604	33.6529	64.6043	23.7056
		23.6778	27.2459	29.8369	24.795	65.2748	50.5657	55.5904
		30.1865	23.807	83.3468	32.9723	22.8774	50.0148	25.3933
		23.6642	27.183	55.0278	21.9244	22.5577	35.9363	113.198
		24.506	28.8463	43.4766	23.7777	61.0784	31.9139	33.062
		34.418	33.2241	38.1889	31.1151	29.3942	72.1049	26.165
		23.6165	27.8429	39.1645	33.4303	46.0314	26.4378	50.9873
		26.4619	37.4589	31.0209	32.8885	21.597	27.3272	49.321
		24.8054	25.7236	27.1942	24.298	29.9263	37.5825	70.9901
		29.7239	26.2826	48.2103	61.1583	28.64	36.0292	34.9387
		25.0435	41.856	40.3864	23.6237	31.5341	23.6234	56.978
		27.7374	23.5032	48.1511	38.5362	49.5666	49.9285	21.7997
		29.5811	28.0948	59.527	27.7397	33.4381	51.2029	96.8843
		22.7424	22.4164	52.0938	33.8376	33.9642	90.6305	43.8117
		23.9975	36.8564	44.7862	24.8067	31.5945	38.2196	27.8254
		24.7646	30.1842	39.9602	23.2398	42.8217	48.2425	26.9913
		29.1763	30.1532	30.7746	29.0902	36.7219	55.6634	50.0987
		29.8804	36.1843	49.4369	23.1872	25.8123	24.2805	104.321
		29.5403	28.066	79.2407	24.0038	34.6347	49.882	27.0771
		22.2219	22.0038	43.3985	26.0968	30.3862	54.5483	85.1738
		25.7935	27.3517	34.9387	25.6895	29.9692	43.1912	22.5655
		28.2678	29.5055	52.3897	26.282	41.3094	86.7077	32.4324
		36.0428	31.2667	35.1557	24.2006	38.2088	56.44	38.7116
		37.9251	54.7944	23.8613	25.863	23.3957	33.487	30.852
		21.6929	22.4164	35.455	26.9368	31.9648	26.3383	35.0342
		25.0019	37.3178	23.594	26.9407	27.3071	62.5135	59.2972
		27.4901	35.3392	24.0623	24.7814	28.2931	54.4819	27.4493
		21.848	47.8317	42.7881	23.6511	23.4873	50.4595	55.4073
		31.0352	35.2482	31.7678	28.2425	30.0959	42.1225	39.7698
		24.4436	30.446	24.4918	25.9039	51.9325	86.867	53.0141
		23.3963	38.7329	39.5076	32.9294	42.545	56.221	31.9511
		25.9084	31.9765	25.5701	24.9568	37.9672	77.5544	75.3068
		43.3382	48.0668	34.6234	28.7258	38.3082	51.8003	36.1138
		29.7708	55.8058	27.6443	25.327	75.1334	59.0818	36.7511
		23.6396	44.2738	32.8004	24.3623	26.0325	36.0425	22.8773
		30.0356	37.6128	25.5655	26.1105	66.1357	50.2338	22.6045
		37.4932	43.0782	23.5072	22.7955	39.384	53.5327	36.0144
		30.2169	40.1615	22.0931	26.8257	94.3898	61.7302	44.6302
		39.4734	33.9682	55.8964	23.1502	43.876	46.7756	34.3541
		22.9311	38.5538	27.4867	30.2849	22.435	71.4146	41.286
		26.8579	58.2331	21.8304	39.0975	22.7896	57.9202	76.6359
		36.7298	29.4625	37.6754	30.3316	25.6525	62.9648	62.0274
		27.9625	23.9044	35.094	26.9231	35.5974	33.2082	24.491
		22.5995	27.5175	38.491	25.4518	52.6945	82.3999	40.372
		32.5382	25.3602	32.8575	33.5862	50.4904	41.8305	37.9496
		37.1139	60.8016	40.2158	30.4875	29.0006	54.3292	27.079
		29.0885	24.9587	41.7235	33.3952	23.9726	44.0873	0.6996
		21.9267	26.9387	26.116	24.5436	66.1356	66.8412	52.8368
		33.9076	30.0666	32.2887	30.5616	28.3185	25.9997	48.5454
		30.8969	21.8172	33.3076	35.9462	41.3776	68.2019	21.7158
		25.3526	29.0532	65.0662	26.2449	33.2159	41.1269	26.5431
		65.6514	46.7447	38.9959	23.4971	38.9104	46.9017	27.2115
		30.3291	21.9224	30.4771	28.8369	30.2381	44.7578	31.0664
		30.9159	69.8111	34.9615	23.8654	44.87	22.7207	45.2967
		29.537	32.8826	27.1144	44.7257	33.2744	70.0937	93.8928
		35.2292	28.7862	27.6649	33.9214	24.3974	105.267	48.9059
		28.4038	44.8699	27.1029	37.1974	40.6215	21.7317	24.0096
		57.7548	42.8782	26.7762	59.6031	30.6045	41.1269	34.3501
		25.0615	115.989	22.2165	67.8954	32.4949	-2.0842	53.9184
		30.5104	42.5391	31.5028	36.2191	33.1653	24.0217	60.1079
		35.9235	56.8066	35.7542	37.667	29.8503	55.0527	28.1295
		34.201	170.112	32.2087	41.3737	23.5965	52.1056	50.6112
		31.3406	46.0587	25.1406	24.8086	21.9068	55.0859	40.1323
		31.9752	33.9604	28.3228	40.7696	44.3905	70.0605	160.977
		37.6483	23.4133	32.2156	41.0561	30.1699	47.4659	56.3895
		34.9191	35.1082	25.0903	65.2469	52.2716	54.4952	59.4414
		33.8455	74.7494	38.9136	28.0554	27.1317	30.1217	70.6472
		28.5287	23.8771	24.6699	22.5207	44.412	51.1697	42.9971
		23.245	27.6539	25.65	22.3687	33.7557	48.7337	77.5811
		26.3116	22.5148	40.9674	27.1843	33.2549	78.0522	61.6649
		34.7018	32.9567	29.9151	44.7608	43.3771	61.5975	55.2475
		26.0462	44.6478	-2.5358	24.5689	42.1786	39.5804	25.9156
		33.0157	103.462	46.8864	41.7713	34.7068	43.9878	24.1753
		23.8889	26.9231	29.89	30.088	32.9606	23.6434	92.8405
		25.94	53.3552	38.8953	22.0004	30.3901	33.6396	38.9026
		23.4443	50.734	22.7168	39.879	27.4474	48.1164	51.6421
		24.3602	37.1526	39.5327	31.1969	23.2067	49.7692	27.691
		25.2563	27.0089	31.119	38.9085	23.5887	49.4904	73.9114
		28.98	50.5742	35.1123	45.3844	35.3986	63.1241	46.1464
		22.11	74.0167	28.5307	41.8434	27.4903	25.6545	31.2885
		22.9795	30.9085	39.6766	21.4898	37.5092	29.1326	37.5093
		25.4753	54.8772	49.9739	30.7409	25.1302	34.0977	46.6395
		46.6561	29.4956	22.8599	38.8227	26.2761	54.6346	27.8742
		22.3888	33.3231	42.0742	31.9121	22.7273	24.8448	43.1881
		27.9313	40.7345	25.2912	30.0315	39.9296	27.3871	52.8816
		29.5309	33.0697	26.7946	21.6165	54.8947	43.5231	28.2776
		33.4936	57.091	41.6761	29.9692	21.9789	37.5957	32.9431
		51.3954	56.4635	25.9225	29.7022	22.6104	41.8571	46.2341
		32.7237	49.3776	45.2533	30.8715	36.9499	108.26	77.2225
		39.6268	38.3647	27.4435	22.3609	34.4573	23.5902	27.9736
		38.2528	51.5076	33.1858	27.5	30.5752	22.7117	51.19
		30.9647	33.6427	49.1854	24.7209	34.7535	30.1621	22.9923
		21.7915	45.172	32.6153	33.9448	25.1789	56.1848	32.1635
		30.4469	44.9109	29.3069	50.391	87.1265	28.8369	44.3243
		23.849	40.6877	77.3084	53.7995	29.2013	24.8008	51.5583
		25.1036	44.1976	36.7198	27.7845	60.7101	21.5697	30.4369
		40.2972	69.0842	46.1686	21.7236	44.8524	30.2887	27.1375
		23.5039	36.5036	39.7646	50.4631	27.5604	24.3351	59.4394
		23.192	75.6342	21.6124	24.0524	23.7836	30.8481	24.7852
		22.0237	37.022	31.8294	22.3943	47.7289	32.5143	45.3435
		24.8049	31.7757	30.6861	29.9235	48.7657	39.1404	42.1221
		22.8202	40.2863	37.848	24.0476	34.7146	48.0835	26.5216
		28.0839	32.7891	33.6142	22.9931	33.1341	35.079	60.1047
		37.5758	67.3497	44.295	26.7768	29.5638	43.9891	36.8368
		49.9019	38.5109	39.828	57.6784	21.6223	30.926	47.8068
		23.3911	27.7904	29.7354	53.3961	27.7027	42.5508	32.2824
		29.2986	31.8907	43.0958	54.5699	31.8089	22.7565	60.7237
		60.4624	45.9807	25.963	34.2273	61.8287	47.6743	44.1333
		23.6168	51.6304	35.2342	21.7955	50.7515	28.4218	33.6641
		26.7099	58.6073	45.5956	27.9267	35.4473	28.948	24.4189
		56.6325	40.9255	35.3813	59.377	32.0252	28.0008	39.6492
		45.8463	28.6829	22.9208	33.1036	42.2799	36.4782	28.8466
		39.441	43.3128	22.0664	26.221	28.5192	39.2982	36.3867
		38.9763	58.085	26.4599	47.6276	22.5967	27.0946	32.8457
		32.0533	40.8612	35.9415	28.6829	32.4442	22.6045	38.7096
		35.8699	47.0682	35.3711	68.9603	26.931	32.5474	43.2192
		33.4538	26.625	24.6041	30.9995	32.8924	36.2288	45.4378
		23.4376	39.5672	23.945	27.9553	34.7068	29.4468	28.6517
		21.6919	22.3395	21.9143	24.2861	65.1982	100.644	38.0529
		49.3842	27.6851	37.63	40.034	80.0853	34.469	22.7552
		22.4884	29.7217	34.4965	47.9449	51.7844	127.308	38.5402
		40.9477	23.6355	27.6413	36.6606	54.0762	31.4347	30.8364
		25.5815	22.5675	32.0525	37.4074	48.3583	31.4659	22.6376
		22.7207	21.4956	37.3308	60.5365	37.4293	25.559	61.854
			21.4527	29.3956	38.6408	43.2563	31.8011	65.3093
			39.2417	32.2705	31.083	27.9638	36.1606	22.3083
			23.1034	31.5303	42.3218	22.7078	32.7579	26.3288
			27.309	28.5793	48.6152	54.0938	48.4714	22.7916
			23.7972	39.2069	36.1334	24.8008	22.129	28.4861
			30.6493	26.8123	38.7457	26.7536	62.7856	26.3404
			37.1623	40.3579	34.4205	22.9124	23.5439	40.8787
			23.1833	25.1574	41.4749	24.8165	22.32	30.1056
			22.6669	23.7798	44.5047	26.9368	37.4079	40.2025
			24.4325	25.0894	33.4328	42.6366	53.3688	31.3645
			24.4793	31.8567	33.9601	27.6247	29.8191	47.8419
			49.5081	25.8207	59.4343	48.4304	35.4454	23.0294
			24.9879	60.5788	49.925	26.015	50.354	48.3564
			26.6698	46.199	28.9525	27.498	133.721	23.3275
			33.2997	32.2835	26.252	25.3193	60.9751	29.2559
			25.8279	23.4294	24.5605	32.6215	23.7855	21.6359
			24.3604	21.528	64.6637	21.7802	30.5636	29.3358
			42.9932	25.2204	34.7497	22.7799	28.9869	38.4797
			27.5039	25.8921	36.1597	24.8418	31.3606	29.3475
			47.9257	24.3802	45.5998	26.0091	54.4894	31.7133
			32.6819	40.6461	37.3453	22.8774	42.5996	28.1138
			30.0276	25.1846	60.973	26.0033	26.2235	44.0144
			26.4632	35.3517	22.225	29.2188	39.3313	32.9353
			21.7938	32.6934	24.3148	35.8449	39.6432	30.1134
			38.2653	40.4692	46.8689	37.0532	29.2228	22.2147
			23.8323	32.4978	78.942	29.9224	26.0754	24.5183
			26.7926	26.2986	32.469	32.4286	80.4108	37.1116
			30.392	26.8837	52.1842	23.8771	31.8751	22.4213
			21.6476	25.5435	44.6407	32.1557	32.9197	35.4278
			24.1266	29.1882	32.1565	45.9223	36.9791	26.0773
			24.5495	22.2866	42.8491	22.3901	29.6047	23.2437
			33.3952	31.2172	67.6458	24.261	65.1612	24.3799
			31.5146	30.8515	34.275	31.9394	33.5472	36.6224
			22.5538	28.0334	37.1831	41.0541	22.5207	33.0658
			29.0688	26.1541	29.5394	23.3762	28.2951	28.2931
			23.8557	28.399	44.4666	26.7536	24.2942	26.2098
			27.0751	23.8921	45.7	22.6454	25.292	34.697
			29.7704	68.7016	87.4493	55.6353	27.7046	22.0296
			25.9058	23.3172	68.464	27.9131	39.7152	31.2515
			29.5638	27.3412	24.1597	37.3942	24.6157	45.8365
			27.9813	26.7986	45.0487	23.0683	47.4482	40.144
			30.0413	33.7394	36.4674	22.3103	60.4372	48.4597
			35.0498	34.139	37.0185	34.8763	35.535	32.3194
			29.1935	26.5894	34.1986	28.7726	31.9024	57.5373
			23.7115	24.8615	41.4678	23.7816	30.3862	48.8748
			27.2408	24.6574	37.5815	47.7776	44.5464	38.2731
			26.2956	26.12	38.6765	26.4437	39.156	23.5458
			26.6347	28.2885	43.6984	51.2641	60.9186	38.7116
			25.6759	29.127	82.6588	25.0581	28.6946	50.5079
			36.297	31.9587	62.581	44.7705	28.8408	45.6319
			33.8766	25.9057	75.8525	21.7158	26.7399	30.7974
			28.6809	24.1625	48.1548	45.2188	42.085	36.9148
			31.649	32.3941	50.7886	26.5509	21.6613	56.7773
			28.334	30.0539	47.3843	22.2771	25.0639	35.496
			43.9501	29.9348	57.583	26.9987	27.5214	46.7038
			26.89	28.7817	69.6975	40.4396	25.5726	30.7584
			33.2685	31.0437	43.3334	23.4535	27.9638	33.5609
			31.4386	30.2988	40.2153	33.6857	33.2491	31.1424
			29.9575	38.1917	33.4114	24.842	25.3602	36.9186
			31.1891	40.4453	53.4677	21.5331	65.549	34.1747
			25.4401	24.7986	31.6102	42.3099	24.4169	31.0625
			27.7397	37.8057	24.2241	21.5068	45.7021	57.3503
			25.2529	54.5459	54.3242	35.5131	46.6726	29.3962
			41.1399	27.8685	32.9581	51.3087	35.0712	29.2637
			31.9024	64.0595	48.7417	41.6849	24.0096	34.9212
			33.6563	31.0493	64.5945	26.2686	35.0809	46.1874
			37.591	57.079	46.5326	65.5273	25.937	26.243
			29.3923	33.9018	51.2681	27.9887	65.8862	26.5684
			29.0434	38.7063	32.1112	53.7874	48.7423	78.6237
			31.8537	30.253	57.7906	26.7839	40.0349	35.0029
			38.7935	34.5251	43.362	28.003	36.8193	38.1387
			33.2763	42.1732	31.7127	23.5347	57.9349	23.8693
			29.3436	40.6982	56.0371	32.2543	57.1768	25.2101
			28.0905	59.6831	49.6244	25.9967	49.6271	33.8454
			23.5132	88.5165	45.5091	31.1116	22.8306	30.6454
			28.5398	40.452	112.728	45.2777	77.1017	91.9304
			25.3955	37.4442	52.4991	41.2531	65.966	34.471
			50.3115	25.8035	60.325	64.6184	37.2344	37.7489
			22.7927	21.7465	33.595	24.9637	73.9972	50.4709
			38.0229	33.1876	26.9811	46.6423	33.2763	39.6159
			30.3529	38.3492	29.8771	38.6884	32.7891	34.7866
			23.8233	64.421	24.3029	50.092	59.301	34.775
			24.6178	36.6501	22.0888	37.5815	31.8673	31.0488
			23.7255	23.4145	31.4306	53.8137	36.4997	52.2989
			27.9267	21.4693	36.1074	22.1939	47.1949	49.3717
			33.2611	59.5234	35.0868	41.1505	41.3893	29.8191
			30.7084	41.6608	24.8215	33.4042	39.041	29.8308
			31.467	57.7511	25.5295	33.6833	66.0401	47.764
			27.3732	55.9877	65.8756	78.305	67.5349	28.2483
			33.0297	43.7126	24.6817	57.5973	119.547	28.829
			27.7144	33.0434	22.2782	60.1572	87.5903	21.7509
			23.7947	48.0136	27.1753	46.9143	57.4808	41.3893
			27.7001	64.9445	34.6037	86.6167	28.7726	57.1768
			51.5878	51.2165	40.4669	37.4956	55.7035	33.4128
			39.7143	49.8768	35.0465	39.8026	48.2024	55.8594
			24.3649	21.8308	30.6728	49.7198	73.7789	25.7675
			22.4874	23.2106	47.874	37.7461	23.9921	49.438
			35.9521	32.5221	37.8763	38.2233	22.0822	46.7213
			31.6197	24.265	99.0988	44.8459	35.613	32.8495
			42.7012	34.4281	23.1023	45.1417	22.7195	44.0378
			29.1171	30.3043	46.5811	65.3508	64.711	36.7842
			32.8817	24.7735	52.2596	84.6819	33.7596	46.125
			27.5211	24.5144	31.343	87.3419	22.2557	41.5823
			23.0265	22.0823	70.1949	56.8769	21.7061	43.0517
			22.9621	40.9391	24.9067	112.267	21.7977	53.513
			40.2916	21.7528	128.614	51.7262	33.8005	25.3348
			36.1573	65.7263	47.2655	27.743	30.5908	39.6763
			39.6261	28.8155	29.6475	34.2511	33.1828	28.8895
			22.2512	30.1017	61.4403	24.2289	25.253	23.4308
			26.2878	36.0885	30.9854	35.995	34.6483	42.4066
			23.9331	26.4768	40.2396	22.9526	43.8702	42.1942
			23.1654	30.5226	62.6717	40.3274	33.3679	37.6729
			23.6301	37.9028	44.1847	33.2802	21.4956	43.5642
			22.4751	22.9085	40.7913	29.8042	24.4734	47.1267
			23.0659	47.4912	23.0478	30.8181	31.9648	47.0663
			36.0956	27.1239	23.8601	25.1402	26.2625	40.7287
			26.6967	42.43	67.8956	45.4375	35.1803	33.9896
			36.8656	28.3302	57.3295	27.9339	30.7526	59.0594
			26.1988	48.2979	40.2656	34.3895	22.4642	53.2304
			33.9649	33.707	67.2396	57.8144	39.4522	49.7031
			32.1794	58.9386	36.6307	42.1405	23.4717	56.4752
			24.5461	23.9044	69.3282	69.5495	40.7618	47.8536
			30.5532	28.1723	69.1648	52.5874	53.5169	49.5958
			28.7743	35.8721	120.072	43.9656	58.4319	29.8659
			22.1366	40.2317	76.8111	64.7138	22.359	24.9576
			25.2098	44.1469	37.0238	29.3891	30.7311	32.5465
			26.4312	42.697	77.557	65.544	27.726	26.0617
			28.8141	33.7557	35.9136	53.1146	25.2315	27.8541
			22.2959	46.9279	26.1962	45.1488	26.4379	21.768
			26.013	47.4658	25.6106	39.6571	26.3131	122.522
			34.9406	39.5145	35.0111	46.5874	22.092	31.705
			23.8225	48.2356	38.3449	37.572	27.4513	30.7324
			28.4158	40.5455	22.2819	58.7472	36.9051	29.4178
			31.9603	51.6207	22.5506	100.852	27.1161	89.8274
			23.1654	26.8491	23.6281	48.8825	26.7692	22.5461
			36.9651	26.0832	24.6726	29.3318	45.3825	28.1433
			27.9644	26.6094	25.3748	33.576	24.1772	55.1191
			42.9191	55.8671	23.0196	27.8647	54.1678	25.1501
			30.9248	59.7318	30.1511	58.3106	25.0211	109.191
			24.0018	55.226	36.0987	54.8156	28.9967	45.2755
			57.4556	71.0174	22.6621	37.5887	51.2017	88.2476
			52.7495	42.1338	28.3131	53.9687	23.9736	44.5652
			46.7357	49.6991	30.4655	106.661	46.4133	55.3432
			25.2364	57.5549	22.0081	31.1641	24.2003	34.0844
			34.3167	60.254	28.5033	39.7931	45.8312	27.2591
			47.2336	35.652	22.8016	84.6556	24.9542	161.715
			39.8259	57.0638	37.7923	42.8467	49.6912	54.077
			61.166	77.318	26.9264	29.1935	25.5076	23.9487
			38.9896	25.6564	49.2336	42.2002	22.8452	34.7349
			73.1868	39.9998	22.8219	34.912	27.4328	59.9912
			62.8918	79.491	47.0913	45.0225	65.1742	27.4401
			54.8669	30.8987	35.8503	52.8069	22.4039	79.9705
			26.3449	67.0204	50.5899	60.1452	39.18	25.3294
			46.8552	67.4589	35.4446	25.5935	26.5406	62.852
			25.5085	34.6659	30.1131	64.1913	36.842	62.1617
			47.2469	40.5708	22.903	50.061	21.7955	21.6654
			51.7604	55.3508	28.8201	30.9923	38.3402	22.4552
			24.2407	62.6258	26.9568	47.1934	56.4569	38.2131
			54.0438	68.0338	30.4985	57.6093	21.6977	60.5952
			42.4279	85.125	37.8201	67.6195	23.3963	83.3225
			27.1613	58.7982	25.6537	40.1509	26.1542	25.7541
			36.5603	32.8047	44.1353	47.2578	30.2312	104.583
			40.1778	27.0557	36.5069	38.104	27.7335	45.0631
			44.552	34.128	44.0238	59.556	45.5067	24.732
			50.2405	66.157	72.1924	41.7779	58.3297	93.5445
			68.0957	62.8674	44.4953	64.2271	30.4316	42.4214
			49.1054	38.2634	50.7192	40.2751	29.2436	51.714
			45.7866	74.6345	41.7826	34.194	25.3931	46.6163
			52.8689	48.3408	37.6224	27.6868	36.7394	76.1871
			37.0116	55.1189	44.8173	28.8329	40.9119	90.7102
			43.6161	40.2025	72.92	37.0499	29.5442	71.0231
			34.4627	60.6301	71.5434	44.888	47.8232	62.5732
[truncated: 1,076 more rows]

## Sheet: MB231-HBMEC-60
3/4/2017 Distribution of rupture forces detected in the unbinding of MB231/HBMEC-60 adhesions. Adhesion forces were measured using MLCT-O10 cantilever on Rm256-AFM, with cell-cell contact
times of 0.5, 1, 2, 5, 10, 30, 60, 120 and 300 seconds, respectively. AFM setting: Force Dist 25um (40 um with adjusted Z volt); Scan Rate 0.03Hz; Velocity 1.50 um/s; Trigg point 0.3V; Dwell 0.5s-300s; Dwell rate 1Hz; Sample rate 1kHz.
Loading force ~ 500 pN.
0.5	1	2	5	10	30	60	120	300	sec.
37.3154	25.1866	30.4503	26.0639	41.8032	38.65	36.8189	36.2623	47.2494
24.7273	45.3144	39.1672	26.1094	28.1971	31.0255	24.9342	44.5654	33.6677
25.0108	37.7479	32.6828	53.123	46.1317	26.1487	28.4268	30.0944	25.9087
62.8248	30.3924	26.7136	37.2492	27.5185	28.944	25.4101	39.0783	41.4722
47.5366	33.4815	33.4256	31.3235	32.478	54.6748	25.3108	29.4447	37.2347
33.3428	25.0149	25.768	27.9074	39.9038	30.6965	28.2923	32.7428	34.3029
47.8593	24.7604	25.8798	25.2756	29.7406	35.1429	66.3588	48.6228	35.0022
24.8494	30.351	26.7322	42.0205	44.7268	33.8374	55.7114	26.6784	47.6545
37.4292	25.5839	32.689	25.0666	36.1361	27.3674	26.2108	55.0679	51.5816
25.2011	71.4176	26.0577	49.5601	25.2011	40.0135	25.3066	39.4528	42.5212
34.6174	27.9199	28.2012	26.3308	45.9496	44.7164	30.2434	45.4344	25.9377
46.1627	25.2259	56.0259	26.3598	33.1318	47.1683	32.0849	39.0493	27.5205
25.5942	26.3949	24.7997	64.3787	26.6225	41.3625	52.3678	24.9901	36.0802
43.5909	32.5545	31.4228	28.2592	64.2132	54.201	80.298	35.1284	45.4013
31.1041	37.4396	35.8174	37.452	30.0034	45.1468	44.7661	34.5491	34.3877
29.8772	32.5525	34.7808	38.1244	42.2646	35.5174	53.961	30.1813	28.7992
27.9799	51.2195	32.3311	31.4083	50.6774	39.3762	41.4349	26.397	52.6099
41.2405	30.7131	25.0397	28.7951	26.2232	56.6301	43.4771	28.2116	57.437
36.3595	26.2605	43.6074	31.9131	30.7193	34.9877	26.1094	58.1819	61.1799
42.6433	30.2827	72.6342	37.5141	28.7061	43.4398	32.5918	27.2681	49.3346
47.8387	46.5372	53.8493	28.6233	26.366	25.6997	39.8707	39.4362	48.1055
38.8321	38.172	25.1039	27.7998	49.9719	34.5367	34.4498	26.6991	36.0719
36.3367	35.3891	27.566	57.4432	32.8214	25.497	41.6046	45.6124	33.4318
24.988	26.0515	30.7627	45.7158	36.4526	58.3184	44.0482	104.903	29.3227
31.5138	27.3653	25.5694	36.6575	24.7004	27.0839	71.0349	33.3346	27.7233
26.3991	28.1661	48.958	29.0454	33.4525	52.4692	42.7715	51.6706	48.7283
39.2231	24.7252	31.8593	65.1877	57.6646	50.0919	41.4618	38.6789	26.7177
37.332	32.3187	44.5033	60.133	81.9615	47.0441	38.9107	30.8662	62.8311			Force (pN)	Frequency
30.8062	47.2448	29.1096	63.4849	65.4546	42.2356	50.1436	28.3461	39.6617				0.5	1	2	5	10	30	60	120	300
33.9139	51.205	33.9036	41.4846	28.6233	54.0189	34.6836	57.5074	46.5745			0	0	0	0	0	0	0	0	0	0	sec
28.4599	45.6041	29.2109	36.972	54.8259	25.9667	72.806	67.3768	34.967			4	0	0	0	2	0	0	2	0	2
26.726	32.0476	28.7082	24.8597	26.3453	46.9366	32.5359	78.4359	36.7589			8	0	0	0	0	0	0	0	0	0
36.2685	32.9394	62.7504	45.3103	39.7073	53.481	30.2186	26.9784	38.4493			12	0	0	0	0	0	0	0	0	0
33.5622	68.5789	57.1556	43.8826	43.9075	60.3358	35.865	32.3994	31.7372			16	0	0	0	0	0	0	0	0	0
25.7887	40.3714	25.4825	62.2372	58.5171	57.6149	33.3201	37.2306	30.74			20	0	0	0	0	0	0	0	0	0
30.8806	25.348	37.8389	44.3088	40.4025	34.4705	31.7021	66.1995	29.4965			24	0	0	0	0	0	0	0	0	0
28.2115	25.4887	62.8062	47.1021	25.1225	25.1721	44.4309	56.6735	50.8388			28	58	100	126	150	214	204	242	250	300
61.4862	44.4495	30.3779	29.3661	26.4901	37.8182	47.1703	56.3011	49.5746			32	32	78	108	122	196	150	260	216	308
26.5916	54.5693	43.3923	74.7633	27.6385	98.6423	65.9264	37.1396	74.3826			36	16	68	80	100	140	146	160	198	270
31.909	56.3652	42.4715	29.2378	49.1463	54.5859	27.3778	34.2884	27.0095			40	20	32	50	78	138	124	110	174	242
46.5269	46.111	60.8075	25.0542	24.7604	28.8716	48.1532	81.3574	25.2963			44	10	32	36	70	110	120	112	128	192
47.638	49.9305	34.6153	37.4561	51.1698	55.9659	25.2073	38.9252	27.6116			48	12	24	24	36	90	88	102	122	170
31.8779	34.756	61.1468	34.0546	29.2461	37.8472	40.6094	80.2442	43.0054			52	4	18	16	22	62	78	102	104	168
32.96	57.2963	26.2398	40.2287	55.6824	63.7187	29.5565	38.919	44.9461			56	0	10	16	12	46	74	100	82	176
42.0929	53.9175	33.3118	29.8317	25.2032	43.655	51.565	32.9042	42.8584			60	0	4	14	14	32	66	46	88	98
28.3048	34.7829	28.8468	37.9403	33.1959	62.3924	89.6005	61.3434	64.3828			64	4	2	14	12	26	28	34	46	86
48.2918	41.8384	26.0122	39.1279	24.8783	72.1439	61.8731	37.0609	72.3549			68	0	0	0	16	12	28	30	40	70
27.4046	24.9176	26.7239	35.894	27.5495	29.7199	31.7455	51.6043	57.408			72	0	4	2	6	8	12	32	36	52
26.2149	29.9496	45.0992	24.8163	29.1965	49.0801	40.6197	96.1615	60.4392			76	0	0	2	4	6	6	8	24	66
49.5808	46.3758	36.9596	34.8388	37.9072	25.4122	53.6775	42.0184	39.4879			80	0	0	0	0	0	0	4	22	32
39.4941	38.7038	32.2131	25.9667	35.1264	27.984	28.2819	54.2507	37.6879			84	0	0	0	0	2	0	14	20	54
26.1218	28.1909	59.4709	41.2839	28.2799	35.2526	57.8363	63.7766	65.6429			88	0	0	0	0	2	4	10	12	14
36.8892	27.5516	53.6299	64.9725	26.9081	61.8089	59.1792	65.3677	34.3236			92	0	0	2	0	0	4	10	6	24
25.3625	36.0347	49.6346	32.1759	31.8717	69.4831	37.4127	49.1194	67.6168			96	0	0	2	0	4	0	12	4	14
26.6039	26.8522	34.756	42.8233	52.3906	55.7652	33.1049	54.2734	65.6553			100	0	0	0	0	0	4	8	6	6
33.7587	27.775	53.9879	48.3042	33.4235	41.0108	54.5548	50.1229	26.4881			104	0	0	0	0	0	2	0	6	0
30.7524	25.6811	31.0048	41.6108	26.1922	36.7568	110.039	70.0458	41.6688			108	0	0	0	0	2	0	2	6	8
43.7026	26.4012	41.5839	56.5142	38.4224	57.1246	67.7326	80.8091	44.9316			112	0	0	0	0	0	0	6	4	4
29.2296	31.7186	26.2129	30.5165	24.9176	66.6691	58.7322	45.4592	56.5287			116	0	0	0	0	0	2	0	4	2
29.0971	33.7629	24.8825	28.2074	27.1812	39.3452	57.0501	51.2133	38.6893			120	0	0	0	0	0	2	0	2	4
25.8798	43.0405	57.4329	37.0651	51.3519	36.4278	70.7493	57.377	55.1383			more	0	0	0	0	2	3	4	9	39
25.1266	34.5864	43.5474	28.7289	58.7984	62.3593	51.6064	65.3367	66.6877			Sum	156	372	492	644	1092	1145	1410	1609	2401
28.253	34.3691	32.5959	33.8332	30.5331	59.2909	62.6469	76.2034	42.6991			Folds	1	2.38462	3.15385	4.12821	7	7.33974	9.03846	10.3141	15.391
26.4384	40.328	32.4531	44.8861	49.0325	62.3076	55.8583	54.412	56.777			Ave	4.875	11.625	15.375	20.125	34.125	35.7812	44.0625	50.2812	75.0312
25.2135	38.77	55.0017	40.1831	35.0726	49.1318	47.3338	58.5067	51.2981
26.7467	26.0453	27.4957	25.0811	27.4129	27.1233	53.4417	68.7982	60.1723
28.1495	27.5371	69.7831	44.7289	37.0775	29.5751	31.0069	54.9955	65.6946
27.0012	27.324	35.5112	40.3094	25.6377	40.5825	60.5323	62.0696	52.6947
25.5735	27.6674	38.1741	26.2025	43.0653	50.756	44.1247	60.6068	55.5335
25.1639	33.9615	49.5622	27.9219	40.1418	36.8209	123.802	55.2066	75.233
27.0715	29.6889	36.345	51.9685	37.5037	32.0269	67.0126	91.1626	57.6998
26.5936	25.7577	55.6224	28.4185	45.7903	32.4428	40.5038	55.9535	52.1733
25.2032	26.0349	27.3384	38.0437	39.6659	30.4255	38.979	64.5918	62.1379
26.4467	25.9604	56.8866	26.4963	52.7113	36.6947	52.852	122.728	71.6948
26.6246	41.2115	27.6219	36.1919	36.8499	53.0692	58.0432	52.7734	51.0043
32.987	28.1785	37.5679	41.4908	35.5133	26.6453	64.5546	50.5822	46.6572
30.5558	32.0538	32.5442	29.6268	45.3765	33.7339	53.9031	61.8151	42.0577
32.749	28.8261	35.8754	32.9621	52.9347	55.5707	62.8455	56.3983	55.8438
	38.9521	25.1846	30.4007	28.0812	33.5291	71.159	65.5932	63.9959
	37.2782	37.1789	29.3744	31.0731	34.3732	64.3456	58.9267	51.0746
	38.9645	44.2489	32.9497	29.9806	27.0591	50.2181	43.8288	55.7259
	43.8992	30.8765	33.6221	44.2675	35.8733	26.8067	62.7586	61.1923
	29.8813	37.3279	40.928	43.9695	50.4084	28.8261	41.8591	75.2164
	26.3205	27.1667	29.064	40.0404	32.6228	27.3736	51.2878	61.7696
	29.5399	63.7787	37.992	43.9799	26.1653	69.1665	83.6768	61.9744
	42.306	38.8796	58.8502	49.6781	66.8864	33.5022	76.4082	25.0046
	51.4036	43.2722	31.9235	51.7988	33.6532	104.779	44.0792	58.8585
	44.6006	27.7481	32.8711	57.2818	32.6166	40.4128	67.0561	62.531
	25.3707	27.3902	24.9031	30.2475	26.9122	62.8373	63.7869	50.9733
	42.8605	50.1581	26.6329	45.0972	25.3211	46.0613	40.1314	43.2909
	28.0357	36.1237	31.9856	63.309	67.834	31.2138	45.453	61.7841
	42.2584	44.3233	44.6771	37.8575	28.2074	31.82	31.5241	55.6266
	43.864	29.2172	25.557	25.8508	30.9241	84.9534	26.006	68.6389
	33.5311	42.3225	25.9977	33.6139	28.0316	35.7326	45.0475	65.5125
	34.3174	35.6829	26.6764	38.592	32.3497	41.0025	31.8697	62.529
	40.5328	39.3017	38.3293	42.7757	67.4637	28.5323	39.8149	39.7507
	49.7649	49.5973	35.805	55.5935	58.0184	35.9126	26.8832	54.41
	26.1612	43.4791	36.6947	35.5423	38.0417	44.8054	27.7378	68.9865
	42.4136	27.2247	26.1404	39.3638	28.1868	26.9826	47.5904	43.984
	40.2742	31.7911	43.0529	37.3734	33.407	32.8111	24.8473	55.848
	50.4746	42.0639	32.7325	53.4644	25.0542	28.8489	32.1118	48.3373
	47.2738	26.3515	39.2686	44.5054	65.7898	58.8067	31.4228	65.5705
	37.1458	25.3708	35.4077	61.6641	48.5318	26.4136	56.4873	37.9734
	27.0529	27.1915	26.217	26.4012	30.8041	25.3004	27.0653	51.3747
	36.4671	40.9611	45.6744	72.0818	29.2668	53.6237	50.0443	56.9425
	48.7532	26.9929	36.2333	24.8825	28.6895	51.9995	43.7792	51.4636
	47.3338	35.7057	46.6221	41.2197	50.0319	30.9096	32.6601	58.5481
	32.3642	53.0009	29.2606	29.6641	38.3272	42.1136	29.1468	33.4008
	30.6014	28.853	71.5935	37.1168	35.0374	30.0261	52.194	30.7896
	43.9343	32.7946	42.3039	61.9144	38.141	27.5288	40.1376	70.5941
	44.9854	26.1011	33.0056	41.9998	29.3972	45.3516	64.0166	59.9447
	27.2246	26.2005	26.5977	25.4246	86.6004	55.9452	27.5309	57.4349
	39.2872	28.4537	26.4239	39.7838	33.2477	62.889	56.0032	58.3246
	35.4553	25.557	29.542	29.482	69.1023	40.0466	33.4028	54.1327
	30.0903	60.3896	42.9971	36.9885	89.3729	34.0008	41.1701	27.3198
	34.3567	30.4938	45.78	41.2653	26.2398	31.0069	47.9483	25.4659
	25.0087	42.1881	28.9792	29.4551	28.9709	50.456	45.5937	24.7025
	29.7365	28.2426	37.2037	36.8313	37.7003	58.157	45.8586	30.171
	52.7465	35.0809	27.8723	41.2984	50.7146	60.3027	39.2397	37.3796
	26.4612	43.5723	56.237	39.8873	52.4609	43.0591	57.8632	25.1908
	26.817	34.6132	34.4126	31.5862	62.7152	36.6161	52.7796	27.4874
	28.1412	34.5946	63.3256	30.7503	24.7376	50.8346	51.9519	25.3211
	25.5549	29.4944	39.3783	29.2172	49.1504	48.4221	34.3443	25.408
	30.7979	47.3586	35.6499	31.22	43.2867	46.0117	39.3555	42.035
	31.3441	37.3216	51.834	26.3639	68.8872	55.5893	48.9373	41.6232
	27.1025	25.0025	41.1639	27.744	30.3262	50.456	29.0309	27.5412
	30.0882	31.038	41.1246	30.8434	29.393	48.5794	35.5236	45.5565
	34.5801	50.3546	53.7955	43.2681	27.1315	59.564	30.2765	36.6637
	25.8942	30.2351	27.2371	29.5151	27.2288	45.5048	36.4568	26.006
	30.0717	36.7878	40.7418	44.2157	26.3474	46.1151	49.8829	28.733
	28.8551	35.2712	60.9627	27.5702	25.2135	48.3373	38.1824	48.1263
	29.5689	57.9357	36.643	31.8987	30.0965	51.0126	58.606	44.1102
	27.9447	28.5964	60.2033	36.9016	40.3673	51.8981	31.4041	45.2792
	50.3277	27.2329	52.672	35.7305	25.8984	54.47	40.1397	40.959
	29.9268	36.1464	28.6006	42.8481	33.9222	52.3968	59.2081	32.689
	31.3379	32.5524	46.5062	28.0543	40.1418	31.7331	45.7737	41.2053
	53.8348	45.5689	41.7225	56.8328	27.5205	55.219	30.9076	29.7965
	25.9749	34.5491	43.3943	29.153	29.6868	99.7575	29.7944	41.7349
	35.3974	28.9171	30.1958	30.0386	26.246	46.62	61.1675	39.2624
	52.3016	26.2708	57.8529	29.0061	40.599	46.98	55.19	57.5901
	34.785	32.4863	37.9527	30.2165	37.6237	49.0801	41.048	53.2492
	27.9323	25.9687	66.4581	61.6662	36.8809	44.0399	38.4513	40.2307
	25.6108	26.4136	45.9434	29.3061	30.4772	53.721	43.8102	33.4897
	30.4938	25.9811	54.561	29.4675	30.6738	44.7765	26.995	47.0752
	32.6435	33.7484	31.22	41.5777	30.6034	49.4587	54.7203	26.0805
	26.2501	31.4352	49.3946	34.0794	40.4252	34.8843	34.1208	34.5657
	31.6173	28.7102	44.8468	42.486	33.1298	48.149	47.5304	38.2382
	38.4783	36.912	25.8839	26.4384	33.5953	25.5218	42.7384	29.7737
	35.0602	28.2364	26.2067	53.6631	47.8324	42.7984	28.6895	39.8086
	35.5774	27.7812	28.1516	93.4821	37.3009	25.8673	53.2989	39.999
	36.3575	30.6076	64.2628	32.8194	31.2324	31.4952	101.164	51.714
	28.5799	26.9391	33.3925	32.8959	33.347	27.3302	57.3191	36.8603
	34.3484	27.9343	25.1701	32.8649	36.3947	34.8802	42.1777	27.5826
	36.5892	41.2715	42.2088	37.3568	32.9766	29.2565	37.0051	45.8751
	27.6116	38.2838	70.6293	59.8144	57.1184	32.7387	45.4054	46.0655
	24.9445	35.4698	34.1415	44.2282	50.7188	42.5667	47.5842	44.0419
	27.7916	25.6315	28.3792	48.0021	60.5385	53.1623	45.9372	77.153
	31.7476	28.9544	36.2375	30.111	40.3487	41.9315	38.8693	75.2723
	29.2813	35.0726	33.3325	39.1072	24.7231	31.0276	34.7105	51.6643
	31.5097	36.0057	29.9351	57.0046	28.1888	29.1778	35.4367	38.1989
	25.9625	47.2324	64.2463	37.8741	25.5073	33.8291	26.5977	46.7627
	61.3579	26.1508	51.2195	69.0982	30.4793	29.6558	36.6037	26.008
	30.022	44.0419	55.7983	25.8818	37.8782	32.4159	30.4751	51.1843
	24.8845	38.2093	32.9373	70.2568	27.5619	34.7622	34.7291	33.2477
	28.7475	52.312	29.0123	35.8692	37.9631	36.1278	33.585	45.3558
	34.4705	29.2875	57.3584	52.6347	29.4034	28.5737	32.4656	56.177
	31.5904	46.3551	39.3348	30.6427	46.5558	37.692	40.448	58.4488
	35.7968	34.9484	41.588	33.9305	49.947	24.9859	30.8559	56.5701
	28.0254	34.3567	48.4428	37.5679	29.8606	47.2428	37.603	41.5156
	30.0779	31.2986	46.4089	45.4613	34.0174	33.0263	38.5507	49.1918
	35.3478	26.2501	26.1529	27.5122	38.9231	40.9859	30.68	50.0732
	25.6811	32.6621	26.5895	27.1791	38.7596	29.2378	27.0612	31.1455
	31.6483	30.3344	28.6006	46.6283	43.1709	32.0393	25.1101	42.3019
	36.283	39.2065	27.8433	61.5027	48.7615	26.5853	34.7684	42.2067
	27.9861	29.5813	30.1524	26.1157	43.1502	91.8744	35.4657	48.8608
	33.318	31.3876	27.5433	37.9175	31.22	110.051	29.9372	49.6822
	40.2349	37.9341	39.9224	26.0018	29.933	39.7486	35.9126	54.2631
	33.2146	34.0939	64.9249	57.8695	51.3519	34.4229	52.3264	41.6232
	32.2649	29.1985	28.1412	33.4463	46.26	40.1707	27.3343	42.3888
	34.5243	26.3474	29.4096	52.2417	25.348	35.4533	25.7494	66.0174
	30.2393	30.8848	25.8467	34.9298	33.3574	27.1957	25.4473	45.4261
	33.5311	26.2894	26.1115	27.2164	37.332	60.6109	26.1384	56.9342
	46.351	28.8778	31.8594	39.5728	30.5993	26.2149	26.0081	45.9703
	27.1833	26.2149	26.6743	36.8147	45.4096	48.3683	44.1806	35.5443
	42.4095	32.0269	24.8721	26.0474	38.4224	41.9625	59.5102	55.6638
	48.4366	39.5686	29.9848	35.6706	37.2885	36.5809	27.4833	53.0341
		30.4855	24.9094	51.1098	49.5891	52.2271	70.3769	48.9725
		28.6544	27.9715	34.6525	59.0385	26.455	27.175	67.894
		25.6253	35.4429	66.2367	57.3129	30.9076	46.0883	55.6866
		25.2715	26.2729	39.5541	47.7538	60.1702	31.0752	51.3995
		25.6335	29.5006	29.5337	44.4144	47.1269	38.7886	50.7809
		34.5574	32.9539	41.6356	53.8927	55.0017	37.7748	53.9589
		37.8637	27.3736	61.7427	55.5645	54.8569	43.2909	64.9725
		26.2687	26.4363	30.4172	43.4129	48.1304	68.6699	88.1356
		31.5986	33.198	27.3674	38.9417	37.4313	29.4965	64.3828
		27.6736	28.9171	30.3447	47.0524	66.9774	43.924	63.7497
		29.5482	31.2427	41.2922	57.9336	33.0759	24.8266	61.6372
		32.4325	59.4668	43.1212	49.4836	83.5444	31.76	25.0666
		25.7163	33.6532	34.814	27.3984	36.4878	28.0626	30.7338
		27.1419	40.5887	46.8083	56.7501	33.5436	28.4847	30.9117
		31.5593	26.5998	58.8894	36.6864	42.037	26.2253	34.3277
		32.867	37.1458	25.0087	66.4271	48.238	28.6337	25.5933
		31.0752	25.4018	61.302	52.1361	25.8239	49.9326	79.4997
		38.0272	34.5119	54.8652	37.0878	41.3046	26.5088	41.1598
		24.8556	45.7117	28.1598	30.5165	42.1549	38.4265	41.7391
		29.6268	25.7701	51.9664	45.8399	41.524	26.9122	26.2108
		29.4758	25.1266	60.6502	26.8253	59.9675	33.6491	30.5641
		28.6709	26.5088	46.7814	40.2204	30.2599	33.4339	35.3354
		45.3082	27.9012	30.4192	50.634	27.7461	31.7414	43.2205
		24.9135	41.7494	29.602	39.0948	61.8999	57.7887	32.9435
		50.5967	39.4776	47.7559	36.9906	32.8256	48.8049	109.14
		27.7129	30.3551	53.5141	138.842	50.2242	27.6136	25.1163
		29.6206	32.2835	48.509	39.9225	37.7727	34.3174	134.149
		29.7882	43.4895	26.9246	64.7946	39.1569	32.4821	34.0794
		30.5662	40.0714	44.0274	28.464	31.6379	43.2205	36.7175
		24.7977	31.4103	57.0563	31.1414	35.8609	27.9261	52.165
		46.8497	34.9981	63.4683	24.9694	82.2822	26.457	36.9927
		25.4515	42.6991	41.017	26.068	39.8749	27.117	60.7165
		31.6607	28.6957	50.2408	44.0151	30.7876	37.6196	25.9294
		35.9354	26.5253	37.0796	26.0701	32.1304	49.1669	37.8472
		93.9621	55.3783	27.9799	58.544	69.1127	30.6634	40.1314
		39.9225	66.2326	26.8729	54.8238	67.416	53.8886	32.869
		50.7684	32.7014	39.5232	25.8073	39.9307	40.4459	34.8533
		27.4791	43.7336	34.965	60.6854	26.5605	29.7861	32.8752
		90.1136	38.6831	39.3659	41.019	92.9544	48.0807	51.9623
		31.0193	28.5716	28.2737	30.3075	25.3729	39.8852	43.1316
		31.3069	43.9674	56.2432	55.3535	34.4002	27.6013	25.2425
		26.3825	28.6709	37.2099	26.7674	25.4618	34.5057	44.6813
		40.9921	33.6118	27.8019	59.6799	57.7866	70.5425	38.7452
		26.8129	33.467	63.698	69.3444	28.1785	27.2101	26.9991
		43.7688	26.4881	50.1746	37.7106	68.6224	48.4656	43.8268
		57.0894	33.8849	52.821	34.8574	29.6289	61.3186	70.3211
		60.642	36.6616	49.8932	36.7692	44.0274	56.4314	34.3753
		27.6736	29.7551	58.813	27.9985	54.4162	56.9674	33.6801
		43.4626	24.7997	44.0399	50.634	35.1822	25.1473	30.8331
		29.5875	24.8742	58.1177	66.4188	44.5716	34.3029	26.3474
		39.3079	41.0128	31.4104	43.504	48.5732	32.3063	46.6676
		28.4785	27.3178	26.0702	27.2474	41.0853	59.2392	35.776
		55.4507	29.6268	37.2223	43.204	36.1051	40.8846	38.6438
		28.0792	33.798	44.284	261.564	86.9852	73.4433	53.061
		43.0157	24.7211	27.1853	51.6353	55.1217	32.6911	39.6017
		43.6219	27.5909	36.8892	26.7839	97.3905	71.8522	35.9457
		34.8864	27.9219	38.0541	177.076	51.9002	40.9508	26.488
		25.3646	32.269	59.5143	41.8177	42.2212	76.7123	43.5971
		35.5567	33.4422	41.3046	26.846	55.4921	123.123	31.5139
		44.0978	33.1442	48.1884	73.6295	31.6111	28.9792	31.2862
			25.9025	39.6576	26.3743	42.3039	57.3191	26.0184
			27.1998	48.9208	59.9095	36.9886	42.277	35.8899
			26.0101	60.9999	26.6288	50.7416	37.4582	26.6494
			26.2667	75.6013	66.0981	88.1977	26.9039	46.7048
			26.0515	54.232	58.546	81.3863	53.7355	28.2054
			31.5904	49.5022	61.571	45.7779	83.594	61.8214
			25.7494	32.3807	25.3852	70.2818	66.4912	26.6908
			28.7992	26.5067	39.13	50.7291	90.7529	53.481
			25.3894	53.7541	37.2203	57.1205	77.3103	48.9663
			36.5251	48.6167	28.8199	55.7383	27.5909	35.5505
			32.0683	46.2517	47.8946	34.7167	109.062	40.3901
			24.9901	30.1379	43.9819	49.9844	77.151	53.9258
			34.7808	49.7463	52.463	92.7848	25.4763	43.4915
			28.3936	46.5186	32.0166	57.3397	52.9989	38.5879
			26.726	30.4875	47.3007	54.4287	25.6335	33.1856
			29.511	39.5748	32.5773	73.6626	73.2963	28.9461
			3.1801	60.1992	61.1717	91.1626	70.7741	36.9182
			34.247	60.9027	46.7607	51.4885	73.9046	40.1087
			32.1738	32.1325	29.1075	25.3708	30.4793	39.0886
			30.1006	32.9021	34.5263	53.2368	66.2057	52.5644
			26.6391	31.5138	24.8763	86.6955	38.5631	32.3828
			25.5404	52.6616	72.0404	82.4622	51.7699	30.7338
			70.0831	43.4026	54.1141	29.8917	142.494	51.3002
			38.4513	26.6184	28.044	73.4018	80.4718	35.1657
			50.6671	30.9303	58.9495	56.8349	64.0828	51.3871
			36.9161	30.0075	57.5218	111.613	56.0529	53.5803
			28.6234	27.266	39.3597	60.4206	73.9274	39.9638
			29.002	65.1298	48.1076	2.3401	28.5344	39.0389
			29.4427	26.546	25.6832	58.1653	113.037	24.839
			29.8068	32.6663	31.8738	69.0961	88.4253	40.957
			28.9875	25.0128	33.2559	29.8462	76.4476	38.5859
			37.0216	25.257	54.0541	69.8803	68.6244	32.389
			25.2218	25.5446	39.5748	90.4633	63.9049	48.5359
			27.7109	26.7426	62.3179	130.324	55.1197	27.1978
			33.4587	28.4433	59.7047	66.9691	83.5196	35.4864
			30.56	35.5671	53.601	43.1109	78.9717	51.5195
			33.8001	26.9929	40.8039	96.3726	48.7138	31.6835
			37.3982	28.2633	59.7378	49.9512	32.2629	51.7947
			34.8574	25.408	57.6025	67.625	81.6822	35.6623
			38.9479	25.1452	63.9566	93.1634	42.1508	29.7323
			36.883	38.4079	42.0019	64.2587	61.9496	59.2019
			26.0701	28.884	29.213	34.1746	73.2384	55.6018
			48.3849	33.9408	55.7011	30.0489	53.9176	52.5127
			29.3972	28.2136	35.5878	33.1608	70.3748	32.0145
			72.6342	32.5752	62.5496	44.9234	75.9447	45.6289
			26.2232	27.6447	36.5623	57.2611	59.6737	33.4111
			39.8624	28.135	26.9929	38.3562	63.3421	35.6374
			32.178	27.986	36.2706	29.0744	110.591	55.817
			32.0104	45.9269	33.2456	37.1023	70.7907	33.9326
			29.3992	34.696	55.1755	76.0958	93.4842	29.9186
			26.306	31.7704	65.2622	71.9266	37.2389	31.28
			34.6919	29.4985	66.7064	25.0894	47.8656	40.3032
			46.4834	38.5879	47.3772	27.5495	67.594	44.6441
			34.4601	36.792	58.7964	53.4438	59.9778	56.5597
			33.5787	29.6641	65.7132	68.1236	58.2771	36.6678
			46.262	26.7343	103.496	27.6944	68.5748	31.8076
			39.5066	26.515	59.8951	55.101	257.053	43.8888
			51.0933	25.4991	47.7538	31.0338	48.4118	51.0085
			40.7708	40.8246	55.9907	63.8594	101.475	54.4431
			33.5332	26.2046	57.6046	55.2686	68.4588	38.8382
			41.8177	46.3179	59.0695	68.1899	43.3695	30.3427
			27.7916	39.6824	117.853	95.5531	67.1078	43.5578
			42.4881	35.7223	43.0592	82.4684	34.5263	25.8943
			37.3361	43.773	96.9622	98.8905	53.8161	44.524
			34.5822	55.6307	53.6982	27.2309	46.5994	54.3479
			34.6608	36.3802	41.6625	78.1979	27.1088	59.0136
			42.6702	31.4352	115.909	175.094	69.5617	51.7037
			28.7847	44.7847	43.7978	71.2004	39.7611	49.107
			51.8154	42.4529	88.2122	68.9762	71.5956	65.5229
			41.108	29.2171	31.2572	52.8437	60.8634	57.6356
			41.857	43.0261	32.3745	69.0858	106.064	57.0501
			32.2235	35.9312	68.3637	70.5238	73.0522	255.54
			38.4037	40.2514	33.5477	27.9737	124.046	61.3226
			25.737	28.4847	27.5184	54.2217	76.7144	31.2241
			30.3841	35.7223	59.4688	74.5295	46.3738	38.201
			47.2076	50.8885	34.0753	65.018	95.6132	26.4364
				40.3797	27.0219	86.2755	84.7941	59.4565
				34.8346	39.0907	53.5927	72.0942	25.5073
				52.3533	25.2032	38.8941	72.3425	26.7114
				27.295	46.2724	66.5678	54.6127	48.1904
				34.874	25.4701	27.9985	32.5214	37.4996
				26.2481	29.8234	38.3831	113.341	29.8855
				29.7489	34.996	27.1646	28.4517	69.4748
				44.313	25.7577	33.4484	85.1127	49.7462
				41.2735	33.2622	32.6497	77.6227	36.7774
				47.3958	26.1239	33.8788	26.8708	64.3124
				45.1592	30.3737	27.0922	118.992	32.7469
				54.9604	25.8839	29.8213	37.8471	29.4945
				46.2124	26.0784	24.9756	98.9713	32.7987
				29.5958	25.5094	27.686	98.7913	25.7184
				25.0935	24.6942	26.6784	77.7469	31.0483
				35.6395	33.1587	30.6572	85.9238	64.9497
				40.5742	35.7471	31.6276	62.6945	60.4869
				25.2529	36.6658	25.6728	69.723	41.0832
				25.7701	24.7314	31.431	86.0789	64.8545
				28.046	24.7459	63.4311	57.0584	35.8898
				30.0448	25.0253	28.731	64.896	183.292
				27.2081	26.2522	32.9891	67.1429	33.1382
				27.3219	27.5019	28.1433	72.1294	35.3768
				37.0899	26.2212	28.6668	83.6023	64.4635
				30.3717	39.8211	35.5112	50.7209	91.8103
				27.6943	28.5261	43.4688	41.8943	44.1744
				39.3741	33.8746	27.9716	179.71	64.8628
				25.1887	33.0594	26.4425	67.9727	83.7306
				24.8225	31.7497	25.3377	41.1142	26.7736
				40.4459	29.5896	34.576	73.5508	38.4969
				44.0502	30.1192	29.3041	84.4382	47.3028
				26.4012	24.9673	42.2316	33.8208	56.0321
				25.3335	39.1486	24.7066	61.6558	39.2872
				43.1523	33.2684	30.98	45.2875	37.6444
				37.8658	31.3421	26.3867	74.5109	45.7759
				94.6717	27.415	30.1254	28.1681	65.4587
				26.6867	31.2283	26.7694	27.6922	30.8373
				27.1481	29.6268	27.3074	31.16	64.4636
				29.2296	35.0767	37.1416	27.1047	60.5634
				38.9086	44.8199	26.3288	33.1215	179.7
				28.5757	25.6501	25.6853	30.5206	58.5625
				29.6703	26.9039	30.2144	26.5667	38.2879
				35.0746	41.6315	42.1033	28.1433	43.3777
				31.4165	48.6001	28.1682	27.7419	53.781
				25.4018	32.9539	28.9254	26.5584	80.0683
				34.4746	27.8992	25.1412	27.2619	63.0813
				43.4937	37.0609	33.1856	38.9749	38.4472
				35.7906	38.2734	29.1034	27.535	46.2206
				26.5584	69.6858	54.1327	38.9334	28.8466
				25.5011	32.7408	28.5075	27.5391	25.3108
				25.2301	44.8634	29.8482	42.7591	71.7031
				28.0502	41.9729	25.497	36.6575	73.9212
				33.7918	57.8653	51.9188	25.0212	75.5247
				32.3787	32.7097	34.545	33.5249	48.8753
				106.242	37.8327	28.0026	34.0008	30.2186
				44.2758	38.53	25.4039	29.4426	130.498
				27.2557	46.6676	27.6281	47.3359	25.2735
				32.3331	41.6108	30.1192	30.4172	55.546
				50.4291	48.3663	26.2398	28.1557	89.4269
				48.9518	35.834	25.2011	30.9779	104.359
				26.1922	55.6514	34.9112	44.5509	82.5698
				36.2189	50.9629	30.6717	25.8053	41.946
				31.8242	44.6358	26.7488	48.538	82.6547
				33.047	54.0769	30.7689	28.7102	82.5885
				26.0618	32.3249	26.186	27.4357	163.066
				31.0586	29.1923	27.9571	29.1261	64.0621
				52.0492	51.2816	26.8564	34.3815	33.918
				27.0467	29.7924	32.5091	41.8673	34.4539
				32.598	52.9285	29.2481	43.624	182.888
				34.5615	38.8734	25.1742	34.0505	62.26
				28.7164	39.2645	26.6371	26.8212	83.1658
				49.3201	37.0009	26.215	31.7124	80.7284
				26.188	34.0629	30.5537	30.1048	39.792
				31.9752	55.9183	31.9214	51.2589	75.8806
				158.897	25.6294	26.4343	27.6612	94.3903
				67.5505	43.8143	51.4802	48.0021	88.4997
				179.983	57.4846	57.3708	53.2161	56.7998
				33.4194	35.0498	39.2149	28.5551	37.4935
				37.423	42.6019	32.3932	48.7242	81.2891
				41.346	35.4036	45.8627	29.5751	79.7415
				33.3035	54.6231	27.9633	69.3093	78.7172
				46.1689	45.5792	25.0232	25.5715	52.0926
				57.7929	42.0039	31.0565	27.9488	75.4254
				35.0705	35.5568	35.0912	30.8144	49.6077
				35.3995	46.1524	27.8909	47.3587	68.4341
				47.2428	49.6222	29.1013	49.0263	178.104
				26.9101	54.9417	32.1511	32.7656	296.068
				53.1975	46.7338	29.2109	27.7584	28.9729
				34.1249	34.3402	32.778	33.6263	60.3813
				42.1632	41.5384	28.7433	26.9226	116.035
				27.4812	45.6455	27.3757	59.9199	120.74
				34.4891	56.0714	30.4979	36.9844	37.3051
				24.9859	53.3444	26.0722	26.6971	51.7263
				69.9031	43.2143	27.1916	25.1825	80.9953
				28.0957	47.5573	28.9709	28.8902	82.845
				41.4432	42.1053	27.8702	28.8344	27.1233
				31.9214	57.8177	33.8539	35.1367	54.0769
				33.5746	41.0604	45.1386	64.8918	36.1425
				40.1956	52.3326	29.8255	34.0525	68.2023
				28.5344	28.8882	41.3915	31.6214	80.7801
				43.4998	45.6641	30.4275	25.9791	77.5151
				41.2446	47.0752	33.916	31.489	68.8934
				48.6745	43.0964	26.0391	36.3471	27.0012
				66.6774	49.3511	27.2184	30.8103	80.5504
				35.5423	45.8751	27.115	38.9521	81.3657
				27.8681	34.3629	38.3376	25.2591	38.3065
				31.2779	39.012	30.6614	28.4433	35.3023
				32.0311	28.3585	37.0982	27.2412	72.2473
				25.5032	58.4198	36.8334	34.0712	78.7173
				29.0827	26.8895	55.0928	28.7868	66.5285
				25.108	25.9191	31.7	43.4833	55.1466
				27.4357	25.9294	27.2329	31.458	95.6463
				31.3007	28.6792	47.1517	33.4153	58.7157
				26.8357	42.126	47.7559	50.8367	73.8074
				40.4273	34.1332	40.7832	39.0866	69.1169
				25.8466	33.6739	43.3964	27.8888	107.643
				44.5116	27.1957	49.9346	36.2457	56.632
				28.4102	28.5881	31.2386	32.5793	75.564
				36.3285	32.3332	26.5315	31.6235	74.0019
				29.5668	34.0132	64.0518	31.998	73.0212
				25.4059	26.6556	42.1322	31.6587	69.7002
				34.276	28.3647	85.301	36.9223	74.5377
				39.6411	31.4228	31.2469	31.2034	82.096
				25.1494	26.5936	58.484	41.1618	76.3792
				35.3891	27.0281	49.1525	42.6412	142.223
				26.9991	28.5571	31.8842	31.2883	37.876
				32.3269	41.5632	52.3554	26.4074	34.5512
				25.4225	26.1529	45.8834	32.838	62.6221
				32.0849	59.5351	26.4736	25.7639	130.926
				33.9097	42.0742	32.0249	36.8706	45.0454
				28.9295	24.7439	37.7293	35.7119	80.5422
				26.0287	24.8804	82.0815	25.855	82.816
				43.1398	32.4532	41.7329	26.1343	83.412
				45.2668	54.2362	53.6444	26.0453	30.0116
				31.4704	39.0431	52.432	47.0027	85.8472
				30.2041	46.2827	123.821	26.275	31.8903
				72.2328	27.4667	41.1721	27.9943	78.9511
				25.3356	32.6808	52.9575	33.4794	78.2538
				36.8747	26.2315	32.0849	36.6968	72.7914
				25.6542	40.0259	61.7675	33.2663	84.6989
				25.9356	32.1138	40.2556	33.7898	95.2282
				25.5942	28.4557	30.5517	38.6727	70.4121
				29.8317	25.7618	49.0428	38.4597	81.3491
				31.5986	25.1308	37.9941	35.2877	73.6749
				30.5827	33.6263	44.5137	25.4784	80.2918
				25.2301	25.9005	58.0122	39.4797	79.3297
				41.5321	29.3889	51.6788	32.6145	96.4181
				40.6135	25.7184	34.1498	43.0405	64.2628
				39.3762	38.3996	53.1354	43.4067	69.092
				53.0134	43.2391	52.1195	53.2265	73.0274
				32	25.108	51.114	30.3738	68.4424
				30.1565	29.0516	42.0205	32.8359	81.2187
				34.0132	31.6731	48.4449	41.8777	76.7848
				39.97	33.2663	42.6412	28.9212	72.2225
				40.6135	24.7004	55.1321	48.7408	67.8298
				31.16	28.6461	32.6083	55.4983	125.515
				35.6023	33.2104	95.2263	64.629	71.9701
				30.2683	25.7887	50.1415	35.9705	81.4753
				29.5048	24.7231	43.9592	51.4161	121.832
				34.3277	47.7869	45.7551	28.0543	66.2077
				25.8611	42.9288	26.1694	29.4717	117.018
				48.6621	27.1005	58.7384	56.8908	134.391
				84.6823	28.7475	39.8004	24.7336	106.432
				37.5037	37.6941	32.6145	27.1398	62.3676
				36.4381	27.8392	41.0501	39.9225	29.1034
				30.0841	28.1433	46.5496	43.5701	74.2771
				46.8372	40.1252	38.2817	41.3087	93.2793
				51.3726	32.8049	51.1264	31.0524	72.268
				39.0824	26.7136	25.0067	38.1079	32.0498
				35.0829	26.935	26.8584	45.4924	30.4648
				71.1673	27.4523	30.8621	52.0347	71.0369
				58.4322	24.9259	29.0537	106.381	165.204
				47.4352	27.3219	31.9649	37.0879	93.1614
				31.2407	31.9669	29.4469	43.9323	88.1522
				40.7832	47.011	29.8316	45.5192	78.7421
				29.1323	42.1777	27.504	43.4999	89.7412
				24.8121	37.6589	27.6488	47.6669	216.655
				37.7023	48.0787	43.2144	46.7421	89.5178
				25.7453	27.0405	32.4635	31.4	89.4991
				32.0476	43.1647	28.1185	38.4658	82.5554
				30.2765	43.8557	25.5177	31.3339	25.7204
				41.0977	38.4948	25.4141	29.1882	29.5544
				36.5209	28.4392	25.2094	45.6434	28.4702
				32.0642	29.6889	47.2593	28.9316	71.339
				26.3825	37.8451	31.3317	33.6201	39.6803
				36.7154	25.8611	26.6577	25.5591	33.5374
				47.7518	39.0638	25.3749	29.0144	32.9415
				40.0052	44.5613	34.4084	45.0868	32.5173
				38.8507	65.2746	32.4552	60.5923	37.7417
				46.7007	24.9031	34.3008	39.7156	28.3896
				29.4489	30.7586	38.8341	67.9954	41.3087
				44.8882	33.4815	29.0889	43.5185	27.3757
				51.5836	31.5676	25.4266	44.2219	73.3645
				25.168	40.4169	32.147	28.3667	72.0487
				39.9204	50.4808	43.146	29.7903	79.3276
				49.7587	50.0277	34.8512	61.5813	54.5942
				49.5353	44.9316	39.6741	52.6161	62.1813
				41.0853	25.3397	25.1308	26.4198	39.8438
				41.5632	51.085	26.0412	37.9403	66.276
				39.2624	45.4303	37.0237	49.8353	69.75
				44.9337	43.6861	28.1765	47.9794	68.7072
				36.823	31.9566	28.4909	42.8398	29.1282
				40.4397	27.5081	28.5178	53.7769	33.676
				38.9417	27.7295	28.6109	28.0709	84.8798
				43.6136	52.0492	27.7295	58.9909	68.502
				31.8635	42.3308	61.4717	42.8957	24.8453
				38.4617	26.8812	31.9193	33.7236	60.704
				39.7776	86.6852	44.3067	27.3674	33.8767
				35.8216	38.9893	28.4308	26.1943	34.792
				53.87	56.1128	32.869	46.3117	66.1808
				29.2337	45.6641	40.8701	33.916	28.5075
				46.1151	31.9359	38.4534	41.4949	26.7674
				42.2419	44.9482	27.444	32.5607	32.6745
				45.7075	30.4276	31.9462	25.9129	106.273
				37.9568	48.2752	32.1718	39.4259	36.9865
				45.9475	39.6162	29.4282	35.2298	54.1564
				41.0832	58.3536	54.7017	38.9769	28.9647
				51.445	51.3871	30.0634	44.4992	32.6352
				45.2544	29.2254	45.962	27.5061	34.36
				44.1454	35.6705	30.4958	41.4122	48.5877
				38.6293	34.3691	25.648	45.4324	29.2834
				34.9298	42.2501	36.5168	33.1132	26.1239
				36.8292	48.6787	26.7219	33.229	39.5485
				45.2047	49.5125	32.8277	33.4029	26.0494
				33.1566	42.8481	35.7512	42.7467	32.6952
					39.7838	31.4	26.4405	25.9212
					37.8141	37.3713	36.1257	28.5695
					40.4997	36.6161	45.9455	49.5122
					44.1413	34.8616	30.4048	26.7488
					35.774	53.9445	40.4438	29.3992
					33.4049	32.3373	27.024	31.3959
					38.0748	35.8919	32.8835	26.815
					55.3555	25.1763	28.1847	40.1583
					40.7397	31.1062	36.8044	33.0159
					41.8922	28.3564	29.7883	279.53
					48.4904	32.569	34.0628	38.3252
					48.0663	40.748	33.0966	43.3612
					32.7097	30.0572	32.8773	56.2783
					51.5236	27.8929	27.7605	25.1308
					40.6549	27.5847	35.5071	29.0496
					45.7593	28.6875	24.8349	49.138
					45.7241	25.7184	30.1006	24.8121
					50.7602	34.1043	32.7202	32.1904
					41.8736	28.255	25.7887	31.5862
					50.1519	36.554	24.6984	29.064
					45.5482	42.8171	35.4802	39.7507
					41.0501	25.6873	29.6661	36.1423
					51.1574	44.7909	142.276	64.3911
					40.6301	35.323	30.9489	46.4276
					52.6347	48.9435	25.8984	28.704
					53.8575	28.6192	26.0391	37.7685
					65.5725	25.2797	57.8198	44.9006
						27.0177	46.949	50.4498
						25.7743	44.6978	33.0595
						27.2516	44.0419	46.1483
						25.3583	56.3797	32.1862
						26.3412	30.411	39.5418
						27.3302	57.0481	29.3475
						37.7148	38.2528	31.2883
						32.0042	26.5853	32.2214
						30.26	35.3912	30.5993
						28.8095	36.0802	53.8782
						25.5963	43.8598	28.2592
						31.0731	29.9682	31.2076
						25.6273	25.0583	25.4246
						25.2942	28.7765	34.1829
						47.9711	30.5807	59.8226
						32.0373	50.9732	46.4027
						27.3653	26.4239	25.9563
						29.6413	31.5448	30.4503
						25.9563	41.7225	29.3041
						30.0696	27.5557	30.9821
						39.4031	51.5899	45.9144
						31.4103	29.0247	35.5277
						28.2282	32.9642	31.6917
						30.7772	30.202	26.2067
						29.1013	31.5511	49.3884
						29.0661	46.5103	28.1909
						29.6165	44.1164	24.9631
						30.0531	36.3326	43.5225
						29.9579	35.4471	26.4177
						25.017	29.6972	36.5375
						34.7602	35.2277	30.1979
						33.5539	45.5772	32.0166
						29.5834	24.9425	43.8391
						25.2197	50.4354	27.0901
						30.7689	37.2513	26.4756
						27.5702	32.149	42.4281
						29.093	29.1034	26.4281
						31.2841	30.0158	33.0098
						37.5513	40.6963	27.6591
						27.653	46.6014	50.5451
						24.9135	34.216	47.4559
						25.8777	26.6494	35.0395
						30.8497	45.0227	34.2615
						25.7453	29.7613	31.9338
						29.1716	25.8198	31.485
						30.6531	26.3329	30.3799
						44.3233	34.8657	29.3247
						28.8799	30.4792	28.1268
						39.0493	33.8788	52.5995
						28.3088	37.8493	36.134
						32.3228	37.6445	33.1483
						38.6935	26.7674	33.4277
						29.1199	32.1242	34.5326
						31.071	39.2934	40.4045
						43.0488	57.2942	24.7769
						30.0675	39.8914	37.152
						38.6997	34.6732	40.7397
						29.9641	37.5141	30.9883
						34.0236	33.6449	37.2678
						53.3548	35.2547	39.5583
						48.7345	39.9307	36.1898
						40.0321	26.8253	34.3836
						40.4956	24.9673	58.0081
						29.5172	33.0615	31.909
						52.5023	38.7059	30.7442
						65.7712	42.4715	37.5286
						34.8822	33.5435	37.181
						28.7599	25.2321	70.2303
						27.1005	28.2923	52.0438
						50.8512	25.0108	36.8085
						47.0938	35.9023	28.5344
						39.6224	27.1646	27.6793
						46.0179	25.7742	31.2903
						37.3651	26.006	52.1282
						52.5644	26.0474	24.7087
						47.4538	27.2929	112.288
						37.7106	26.2232	48.2008
						44.6771	28.9771	32.4055
						43.0405	34.9236	41.6731
						48.5214	27.8143	37.7458
						58.9784	38.3437	28.5736
						54.6169	27.3157	150.091
						42.935	27.4398	36.4816
						39.0452	31.5386	172.939
						48.0683	25.106	61.6372
						34.5098	33.2891	54.3541
						44.3979	26.1053	29.4778
						46.1586	25.6273	29.333
						55.4155	31.6173	25.35
						40.9259	26.3453	524.368
						49.3532	25.7204	59.9303
						63.4683	47.6152	30.4358
						44.9316	42.6515	26.6637
						44.5033	32.3332	63.1207
						32.4387	31.1041	75.0621
						49.2787	30.8517	56.9074
						33.9532	24.7894	42.2977
						52.5582	26.8708	38.2589
						25.2818	32.3621	74.5315
						39.5749	36.8685	54.3996
						47.1434	37.3196	28.9461
						37.7024	37.8472	25.2363
						43.7978	38.9231	41.2426
						50.8015	27.2102	26.8337
						42.8916	25.1597	26.517
						54.4927	31.669	60.224
						25.8611	50.3422	37.3134
						57.8839	26.3991	36.3409
						31.2055	32.6415	40.7295
						50.4126	36.3968	46.1834
						95.4704	25.7618	35.2836
						26.1115	31.3152	26.6848
						48.6415	32.4263	52.1175
						39.6555	32.2421	45.4551
						46.5869	32.6725	45.3744
						36.494	41.5487	34.3485
						46.7421	39.4942	52.5623
						30.9283	32.4966	45.0101
						39.3803	36.5664	49.9139
						46.6696	55.3866	34.6672
						62.5538	31.7476	32.6082
						47.669	38.0975	43.024
						44.8985	62.469	39.5438
						56.1604	32.9497	27.5454
						36.3678	54.4741	26.8646
						51.0954	27.7978	30.6429
						50.816	37.5534	38.772
						58.9971	32.2504	45.1675
						44.2716	44.3399	34.3483
						51.8402	33.8497	37.723
						29.302	40.1211	45.871
						42.337	36.4857	44.7806
						41.0315	42.9578	31.7746
							48.7945	42.6887
							51.3395	32.9868
							185.083	56.5184
							51.6457	41.6727
							27.5495	55.519
							37.5679	53.7272
							39.1486	32.5877
							43.7088	45.2629
							51.6499	62.0903
							42.8398	28.104
							29.1364	40.0115
							52.8603	34.8448
							34.1726	57.5694
							27.0592	36.1567
							46.502	30.5869
							70.3603	46.293
							26.0825	42.3453
							25.9108	42.9247
							153.336	36.3926
							44.3068	35.1616
							41.6377	54.1204
							55.1466	49.3884
							36.8313	30.2166
							40.7563	64.0476
							60.9399	28.4681
							30.7441	49.5475
							29.3827	55.0803
							62.1234	33.0615
							43.2785	47.6318
							38.0334	44.7683
							55.0473	40.7769
							63.458	33.3181
							58.9019	25.7308
							56.9777	63.9216
							55.6204	49.3097
							35.2795	1.9428
							28.0771	90.0771
							43.1191	55.9259
							29.9537	25.495
							40.688	42.6554
							39.7238	36.2643
							49.5436	26.9766
							53.3216	36.0285
							59.1626	30.9676
							52.2913	36.2726
							44.075	50.7312
							70.1576	33.6119
							44.2696	30.1689
							45.8503	32.3269
							40.2535	34.4519
							58.2646	82.0973
							33.5415	29.2481
							64.3146	27.9632
							57.7494	37.9609
							53.3506	71.9865
							39.3679	31.4372
							36.3409	26.097
							84.2541	30.6178
							52.1982	27.748
							56.719	31.1993
							44.8468	44.3792
							58.4922	29.0082
							45.4592	29.511
							46.0262	31.7393
							49.1856	34.7292
							36.0533	32.1842
							80.567	36.3306
							43.8226	45.6599
							55.8066	31.7104
							31.8428	26.8771
							62.3883	29.8295
							55.0079	36.9574
							54.3003	25.892
							48.4408	33.3201
							41.2239	29.7075
							51.1098	45.4882
							46.3986	43.3364
							44.7971	31.3214
							49.8829	28.9627
							46.8641	28.6772
							49.018	31.0813
							49.6718	31.2903
							50.3381	28.3295
							102.762	31.5717
							59.1792	38.7824
							48.2607	35.6085
							49.0387	37.1292
							39.1238	34.1705
							42.8626	41.6895
							48.7884	35.1471
							58.2626	31.2966
							51.9334	35.0871
							43.2412	32.0911
							56.7232	28.6523
							44.6668	25.8963
							54.8217	38.3913
							62.3779	34.6649
							45.091	26.966
							48.2939	26.0805
							57.7039	44.6523
							51.7326	39.1176
							58.2315	25.0977
								27.7212
								31.6938
								24.8927
								24.7666
								36.5106
								53.3258
								29.3599
								56.6425
								24.6983
								37.3486
								30.4194
								40.8908
								38.2796
								32.1242
								28.3109
								32.18
								25.5032
								40.3052
								25.4452
								32.4718
								27.5516
								44.1702
								26.8418
								39.0121
								33.3346
								30.2186
								30.1855
								39.6141
								25.3501
								80.4139
								39.9824
								47.1207
								25.7288
								29.1447
								32.5732
								35.5236
								43.1233
								50.4126
								31.0834
								46.2227
								34.1974
								32.3704
								28.0771
								77.9186
								48.2835
								35.3085
								50.485
								26.1633
								34.4063
								56.1914
								34.5761
								28.1971
								41.2528
								30.7876
								25.1266
								34.0753
								26.2274
								25.3459
								53.7438
								48.1821
								37.6175
								43.2867
								31.2159
								34.5719
								42.633
								66.7374
								469.816
								25.5935
								79.7963
								146.129
								33.6709
								26.3246
								336.618
								26.3671
								26.575
								59.9591
								31.2241
								339.232
								83.6652
								26.1695
								29.5337
								621.84
								30.8786
								27.7234
								30.4399
								30.0136
								96.4159
								77.1973
								81.7172
								57.7846
								793.834
								54.4607
								157.988
								50.0748
								89.3342
								94.6006
								45.4303
								29.9351
								32.538
								30.02
								502.083
								36.5713
								69.8546
								37.8765
								87.9944
								28.0999
								26.126
								55.5914
								29.2026
								28.2302
								25.0646
								146.016
								132.149
								376.354
								27.08
								29.5834
								52.1754
								26.457
								40.7377
								27.7103
								82.5202
								30.1501
								34.9091
								55.7839
								46.231
								506.941
								91.6054
								74.2683
								31.6565
								30.9386
								25.8612
								29.0702
								47.8035
								28.8116
								30.5951
								407.41
								34.216
								28.0357
								27.5061
								29.5792
								24.8349
								34.4974
								44.5571
								55.9225
								26.4984
								37.3154
								38.0872
								29.5896
								46.1337
								42.097
								27.0198
								30.9593
								53.0548
								30.7131
								32.0993
								39.6741
								38.2817
								41.9315
								25.168
								27.0653
								36.554
								30.1647
								32.4697
								35.2794
								38.6686
								62.5414
								32.3538
								29.1551
								25.4494
								43.2536
								49.8043
								38.3065
								63.5635
								38.1658
								27.1998
								25.5425
								38.8507
								44.224
								210.018
								46.9469
								24.9404
								27.1543
								38.2052
								42.8046
								34.7001
								45.6806
								38.7596
								27.3571
								26.7984
								26.4777
								30.411
								29.0289
								35.1657
								35.2877
								32.3476
								29.4882
								35.8981
								24.9383
								32.7014
								36.6492
								35.2443
								35.0685
								36.7237
								39.13
								46.2827
								34.6422
								47.4828
								39.7693
								35.0291
								28.2136
								31.2324
								41.228
								37.7727
								42.4198
								43.9385
								48.4221
								31.7869
								41.8156
								54.2941
								25.7804
								49.7857
								43.6281
								25.6894
								47.6483
								43.0736
								48.6459
								62.1762
								72.2432
								25.2714
								30.2268
								292.8
								466.306
								42.5095
								33.4546
								45.8082
								25.2155
								24.9735
								74.3391
								28.7702
								30.26
								25.6687
								47.28
								26.6023
								93.936
								27.2505
								158.977
								41.8384
								53.1728
								26.8522
								27.3881
								41.0232
								42.2563
								35.0892
								29.1323
								27.2557
								26.0929
								53.1354
								27.775
								86.5075
								43.8992
								39.5335
								39.7342
								54.17
								33.9904
								25.7328
								50.2801
								49.8622
								33.7256
								72.9901
								47.3855
								87.0348
								24.988
								51.7678
								43.7709
								47.4455
								73.3667
								49.2477
								29.3289
								28.5799
								47.1911
								42.2832
								53.3672
								36.1402
								49.3346
								38.0789
								47.9814
								37.1975
								45.6992
								41.3708
								47.3255
								25.4246
								53.7438
								47.7083
								35.1264
								60.9999
								54.2486
								51.2609
								41.3377
								42.9516
								42.0681
								38.7307
								48.6352
								47.7869
								49.0739
								44.2488
								42.2916
								40.6921
								42.2295
								43.835
								50.2946
								27.1295
								55.3038
								47.5531
								86.7866
								49.2808
								27.7129
								26.2129
								38.9397
								49.6491
								35.4802
								53.3382
								58.124
								52.4754
								39.4528
								51.5112
								61.8483
								46.1958
								40.0259
								51.0953
								55.608
								40.4273
								53.0485
								47.1124
								56.2121
								49.1836
								57.466
								47.4807
								42.9309
								52.9596
								44.255
								60.1703
								39.7279
								58.0453
								53.7396
								41.588
								49.7525
								70.261
								48.0828
								58.1715
								52.7113
								28.8551
								55.192
								53.3196
								111.843
								73.0232
								45.0785
								50.2139
								52.2168
								55.2562
								52.8623
								91.6075
								45.5296
								58.904
								48.8463
								34.1663
								32.989
								47.2324
								73.8074
								58.604
								52.2478
								61.3765
								45.4903
								60.8033
								52.2479
								51.4016
								53.8534
								50.1518
								52.4133
								67.3747
								98.6009
								53.1292
								61.1303
								53.0361
								26.275
								56.6653
								70.021
								54.8921
								43.0757
								60.3275
								52.2333
								73.8074
								55.1383
								47.5655
								56.1046
								64.9249
								53.7417
								65.5643
								56.5515
								49.8477
								58.8854
								61.1427
								67.2113
								37.5782
								66.996
								49.3325
								49.1318
								54.2547
								198.367
								62.2248
								52.3926
								49.8746
