# Supplementary material for: Temporal and molecular dynamics of human metastatic breast carcinoma cell adhesive interactions with human bone marrow endothelium analyzed by single-cell force spectroscopy
Source: PLoS One. 2018 Sep 20;13(9):e0204418. doi: 10.1371/journal.pone.0204418 (PMC6147572; doi:10.1371/journal.pone.0204418)
Supplement: S4 File — (XLSX) [file pone.0204418.s004.xlsx]

## Sheet: TF-Ag 10ug-ml
3/24/2016 Functional TF-Ag antibody (JAA-F11) blocking MB435 adhesion to HBMEC-60 monolayer. JAA-F11 (mouse IgG monoclonal antibody against TF-Ag) stock solution (1mg/ml, 1000x) was prepared by dissolving 0.7mg JAA-F11 in 0.7ml serum-free CO2 independent medium (CO2-IM), dispensed into aliquots in 20ul (20ug), and kept at -70C.
MDA-MB-435 (TC) at 40-50% confluence and HBMEC-60 (EC) at 100% confluence were used. All experiments were performed in CO2-IM (2ml/dish) at R/T. Adhesion of single TC to EC monolayer was detected by repeated AFM probe (MLCT-O10) approach-retraction cycles with 0.5 sec of cell-cell contact each. 20 curves of baseline adhesion force were collected first.
20ul of JAA-F11 stock (1mg/ml) solution was then added to the EC dish containing 2ml CO2-IM to get a final antibody conc of 10ug/ml. Cells were left at R/T for 45 minutes. For treatment control, 20ul CO2-IM was used instead of JAA-F11. After treatment, force measurement was performed again in the same way,
with the same TC cell, at the same EC site to collect 20 curves. One TC cell and one EC dish were defined as one sample (n=1). AFM settings : set/trigg point 0.3v, Force Dist 25um (40um with adjusted Z volt); Scan Rate 0.03Hz, Velocity 1.50um/s; dwell 0.5s; sample rate 1kHz. Loading force ~500 pN.
Total adhesion forces (pN) from corresponding curves were calculated in Matlab software. Paired t-test was used for statistical analysis on 'before' vs 'after' treatments. A % change of TC/EC adhesion with antibody treatment was finally calculated.
	Before CO2-IM treatment (Control), baseline of adhesion forces (pN)																			Before JAA-F11 treatment, baseline of total adhesion forces (pN)
Cycle	TC 1	TC 2	TC 3	TC 4	TC 5	TC 6	TC 7	TC 8	TC 9	TC 10	TC 11	TC 12	TC 13	TC 14	TC 15	Cycl Ave		SD	SE	TC 1	TC 2	TC 3	TC 4	TC 5	TC 6	TC 7	TC 8	TC 9	TC 10	Cycl Ave		SD	SE
1	131.602	47.0297	268.104	354.349	28.3171	27.7419	98.8802	56.4811	177.916	39.2272	95.2277	29.0182		77.6309	54.7635	122.965		94.8126	25.3397	166.315	146.098	115.956	133.092	35.2671	193.387	146.411		65.205	131.541	125.919		46.064	15.3547
2	383.491	35.6954	256.232	170.588	0	38.3003	236.468	94.5207	104.009	39.5169	0	112.055	24.2236	0	52.3972	135.882		108.944	28.1292	37.7499	217.202	105.063	60.4392	34.7953	205.048	259.82	24.9528	26.383	99.0759	107.053		84.0155	26.568
3	72.9963	74.3184	162.264	326.932	117.206	0	232.736	121.017	136.62	37.4748	100.301	69.9131	51.5508	110.906	88.7476	128.156		77.9409	20.1243	118.956	212.969	199.782	154.865	101.146	149.68	85.7996	69.7065	23.253	125.973	124.213		55.1168	17.4295
4	179.538	41.4039	226.311	392.02		48.6828	145.792		118.273	100.511	109.54	101.157	71.8919	22.9125	99.3621	156.567		93.255	25.8643	105.967	316.265	92.344	90.4882	98.1353	43.6488	106.908	59.2847	93.9768	119.16	112.618		71.1696	22.5058
5	176.079	60.3068	118.329	415.171	89.2487	75.9799	127.346	131.019	0	67.5113	60.557	56.4075		24.0204	0	126.099		99.8995	26.6993	0	142.023	176.751	49.8476	95.4974	78.9655	137.286		31.0103	178.007	98.8209		60.4218	20.1406
6	328.227	80.8484	162.45	275.95	68.3678	0	227.274	67.8775	150.34	31.7786	0	177.535	114.914	22.8128	36.9391	139.311		98.2815	25.3762	114.611	247.181	197.611	56.7273	54.6872	177.231	152.572		52.8167	129.137	131.397		65.2016	21.7339
7	186.596	96.2173	265.561	212.076	109.002	93.8897	187.672	27.9364	87.4342	114.45	76.8973	53.4412	28.2602		24.9383	138.083		71.9135	19.2197	165.547	221.144	179.133	184.781		131.826	48.5732			218.471	164.211		55.1025	20.8268
8	165.64	104.403	274.649	196.142	55.5935	24.9135	126.99	53.9755	158.016	118.749	63.8713	61.8455	24.0185	51.0391	28.9016	127.907		70.3462	18.1633	90.0184	215.561	125.995	96.2587	65.3739	107.881	232.974		35.0826	106.945	119.565		61.3768	20.4589
9	88.3963	114.189	248.99	299.672	72.0446	67.9706	91.1358	59.204	109.343	78.8683	24.6505	90.9954	32.9514	29.0841	22.7526	122.981		76.3383	19.7105	54.0996	73.0501	101.324	128.716	34.4871	210.063	119.312	25.2984	55.324	108.071	90.9745		52.216	16.5122
10	241.198	144.375	401.347	205.172	60.8531	26.2584	154.641	135.705	74.4178	169.828	25.7923	129.293	85.8923	30.2541	103.909	161.38		95.2348	24.5895	66.2531	218.642	252.003	109.41	34.3008	64.2794	218.23	30.9345	74.864	227.526	129.644		84.1758	26.6187
11	86.9397	102.344	175.855	207.636	75.7006	56.9218	119.954	100.583	29.6537	153.18	59.7651	121.257		36.7699	138.295	110.877		50.2649	13.4339	206.299	254.881	133.506	94.4566	33.407	77.5896	72.5452		33.495	89.0692	110.583		71.2321	23.744
12	256.973	36.4775	151.451	230.214	26.8977	0	202.422	60.4434	112.389	140.443	76.9989	77.0214	36.1548	25.1659	87.4159	121.771		76.7378	19.8136	108.218	73.9728	80.6622	34.4394	30.6242	75.3365	102.665	26.0246	28.96	82.8318	64.3734		29.9445	9.46927
13	115.987	54.2155	134.501	166.015		31.2283	220.402	27.4874	0	32.84	107.77	42.6725		22.9012	27.2934	86.9641		64.3055	17.8351	85.301	98.7169	149.816	114.831		228.109	200.632		53.7007	121.669	131.597		54.8685	19.3989
14	192.987	78.62	193.813	353.594	55.068	57.5736	317.037	101.715	27.0095	102.145	23.8869	80.9057	22.9821		82.9673	147.956		101.712	27.1836	155.353	223.265	225.476	129.345	32.5421	137.031	79.1952	50.8553	38.1393	146.201	121.74		66.9838	21.1821
15	105.106	118.64	141.35	357.523	88.988	38.2983	198.141	0	134.462	178.243	82.8902	22.73	32.6317	23.4429	23.0573	136.075		90.0799	23.2585	87.0846	85.1321	100.337	28.853	47.7848	123.378	184.016		64.291	161.721	98.0664		48.1115	16.0372
16	138.666	156.837	306.03	311.062	131.286	29.9061	265.162	151.347	34.8531	31.131	98.7207	105.075	35.756		50.2886	155.628		95.9632	25.6472	139.732		104.415	65.2229		39.3452	146.901	25.4101	66.2225	50.095	79.6679		42.6822	15.0904
17	345.392	105.865	166.667	314.532	121.522	25.5839	89.5984	54.9128	70.3746	168.5	92.013	76.3067	35.2086	39.6421	35.4701	146.295		94.2235	24.3284	51.7718		179.983	123.082	74.2583	70.7908	109.826	27.6529		170.357	100.965		51.2898	18.1337
18	251.513	78.7069	86.6438	329.634	69.7811	28.0916	188.301	80.776	90.9886	255.086	63.4199	111.967	110.227		61.9847	145.952		86.9708	23.2439	24.7087		181.665	124.437		35.4473	66.2077	25.4183	63.3768	188.281	88.6927		63.1649	22.3322
19	88.7582	93.7572	83.8175	405.922	30.3779	57.2839	109.097	108.948	30.0179	209.864	85.2922	50.4466	29.8177	52.9728		121.784		95.4435	25.5083	32.0579		184.411	124.445		144.937	110.459	25.0066	82.608	139.826	105.469		52.1309	18.431
20	208.844	114.905	182.015	326.187	131.596	0	167.629	106.592	66.2698	97.2498	0	143.432	143.107	53.3001		140.129		82.0846	21.938	34.9898		82.3152	102.156	77.2691	141.197	178.001	51.6725	60.2917	173.317	100.134		49.5864	16.5288
																			#DIV/0!
	After CO2-IM treatment for 45min, (pN)																		#DIV/0!	After JAA-F11 treatment 10ug/ml for 45min, (pN)
1	102.112	95.7725	197.756	242.489	115.052	25.7577	142.57	63.4435	70.4369	39.8293	49.6886	78.5262	24.4996	27.5774	97.5432		109.522	61.1734	15.7949	0	79.787	145.397	117.138	63.1062	83.7864	128.923		52.412	49.382		79.9923	42.7496	14.2499
2	168.92	147.714	102.751	218.174	0	38.7183	133.618	27.115	36.3244	98.1561	85.3524	23.6818	115.938	31.7551	87.1017		97.149	60.0544	15.506	64.6063	279.871	166.071	42.9826		120.558	137.64			42.1006		121.976	78.4072	29.6351
3	190.62	96.2835	139.328	245.127	98.5595	0	134.06	36.5809	46.1027	73.3212	65.0601	38.886	47.0815		49.3161		105.998	64.6788	17.2861	0	220.156	148.44	126.349		114.293	146.516			45.1685		114.417	66.973	25.3134
4	189.474	134.673	271.74	317.78	125.106	24.7087	356.616	59.5888	0	79.1683	31.4729	55.5084	121.772	56.0407	74.7661		155.885	106.297	27.4457	45.8958	202.031	139.099	32.1697	101.99	176.704	136.067		56.432	73.0901		107.053	56.5981	18.866
5	94.5083	53.2596	280.132	290.709	29.3806	26.7508	293.276	172.568	67.7099	104.849	48.654	79.7451	32.8987	50.0874	25.1923		141.314	96.3379	24.8743	75.6509	298.573	232.821	119.298	107.188	132.451	175.481		44.924	53.2173		137.734	79.7548	26.5849
6	109.604	177.086	333.977	290.676	137.698	132.742	406.29	54.0955	0	37.5906	59.2403	102.12	22.6021	30.7488	55.9655		167.976	118.409	30.5731	92.789	187.403	293.016	107.73	37.1251	86.17	245.882		36.309	54.7673		126.799	88.2365	29.4122
7	60.6978	178.976	316.158	285.017	124.356	33.4566	335.843	116.649	35.294	111.814	0	51.0805	0	32.6636	56.8834		159.826	109.229	28.2029	77.9186	234.228	58.7343	208.613	32.4904	153.385	104.194	37.5016	34.2982	95.2521		103.661	68.9497	21.8038
8	70.1783	123.757	400.811	162.102	147.613	0	128.292	75.7502	26.0391	104.967	27.0225	96.977	131.631				123.951	95.4158	26.4636	39.7714	127.408	142.821	154.463	57.5384	62.6386	219.109		65.1015	31.4466		100.033	60.0757	20.0252
9	146.276	99.6789	494.941	267.045	136.576	62.1007	211.416	26.2543	0	45.6041	49.5531	63.5158	112.764		41.4987		148.989	124.773	33.3469	0	99.0727	104.15	180.109	59.5351	68.0678	86.3438		97.1933	97.8724		88.0383	44.7261	14.9087
10	56.8225	92.3544	353.283	381.774	134.82	56.2825	317.838	93.0331	47.191	38.8155	31.3808	82.6118	106.26	52.2806	99.5145		157.221	114.542	29.5747	166.482	132.759	195.927	333.154	67.2402	47.9545	180.674	27.3778	31.5708	0		118.314	97.9534	30.9756
11	85.4334	100.507	409.814	374.868	0	61.031	268.299	61.1034	40.0673	106.892	24.8048	70.7953	100.722	63.4556	29.6164		150.801	122.105	31.5274	57.7329	161.515	69.8493	30.3489	63.7434	27.9033	122.397	0	48.4528	69.8492		65.1792	44.4818	14.0664
12	84.3596	120.986	306.185	410.904	125.346	0	269.811	34.7746	46.2827	66.3257	28.4502	37.3624	64.8359	54.1842	32.2949		146.497	116.15	29.9898	0	128.308	179.76	106.569	34.636	104.903	125.304	0	35.7165	31.8059		74.7003	58.7579	18.5809
13	109.656	139.63	443.434	162.63	70.9893	25.1514	315.186	92.0503	73.4453	44.0626	28.9637	66.121	0	24.2743	167.663		147.623	116.065	29.9678	55.1197	128.476	169.317	126.399	36.9637	111.313	144.997	26.1135	48.3512	61.4279		90.8479	48.1977	15.2415
14	180.438	78.3055	246.408	232.279	126.978	64.2546	206.653	0	138.917	88.5018	91.635	140.675	103.679	31.0572	78.7839		136.273	69.0385	17.8257	0	137.445	137.522	59.0488		36.2975	27.266	55.7735	54.7372	59.6297		63.08	43.7188	14.5729
15	72.9342	83.323	198.16	207.655	40.1563	67.5547	271.342	39.7197	40.21	67.2112	48.1706	67.9268	65.5379	27.3799	89.8518		108.827	70.2099	18.1281	34.7167	204.234	93.869	28.9089	51.0974	168.347	75.0219	25.9481	37.5692	117.314		83.7027	59.1016	18.6896
16	126.697	158.258	423.315	328.672	50.4457	28.3854	179.35	78.0634	86.2528	234.983	65.7749	28.3129	79.9878	31.0742	39.0703		169.442	114.324	29.5182	0	146.675	208.346	137.832	96.8877	35.9519	159.835	0	29.5957	76.3142		89.1437	68.833	21.7669
17	86.2755	123.595	366.496	319.626	59.9137	0	334.664	27.7522	0	67.4595	29.0333	107.148	93.689		61.9226		138.578	120.72	32.2638	45.1261	246.884	126.034	160.592	63.522	35.5816	85.0568	0	29.0784	55.5761		84.7451	70.2247	22.207
18	45.3992	134.251	187.384	243.354	64.478	77.2027	304.652	29.513	119.389	36.314	32.8216	44.166	55.9222	35.4701	61.3301		124.194	81.8878	21.1433	44.793	140.543	25.4721	25.1721	29.4158	150.257	112.687	28.1681	34.2155	44.6532		63.5376	47.7176	15.0896
19	94.5807	124.861	278.592	395.546	32.4097	31.4414	253.099	31.3752	120.011	60.5634	82.3879	22.7112	42.3543	30.3594	105.011		142.248	106.75	27.5628	0	100.991	98.8161	128.147		143.528	88.9921	0	40.9118	0		66.8207	54.1543	18.0514
20	125.699	173.805	299.715	269.584	89.1018	0	393.708	122.747	83.0085	61.9807	86.6973	128.241	96.5124	29.5656			161.935	105.866	28.2938	0	124.29	94.3987	37.8079	55.5832	99.7265	126.328	0	0	126.05		66.4185	51.5332	16.2962
																Final Ave	SD	SE	p value											Final Ave	SD	SE	p value
Ave Before	187.247	86.9577	200.319	292.519	73.9916	36.4312	175.334	81.0811	85.6194	108.33	62.3797	85.6737	54.9742	38.9284	56.6379	108.428	70.2988	18.1511	0.700003	92.2517	183.074	148.427	100.295	56.6384	121.759	137.917	36.8514	52.7222	138.364	106.83	45.0845	14.257	0.0485854
Ave After	110.034	121.854	302.519	282.3	85.4489	37.7769	262.829	62.1088	53.8341	78.4205	48.3082	69.3056	70.9344	37.9984	69.6292	112.887	88.0113	22.7244		40.0301	169.033	141.493	113.142	59.8789	97.9908	131.436	16.7402	43.1594	59.2459	87.2148	48.0078	15.1814
	t-test was done pairedly on 'before' vs 'after' treatment.
% before	100	100	100	100	100	100	100	100	100	100	100	100	100	100	100	100	64.8344	16.7402		100	100	100	100	100	100	100	100	100	100	100	42.2022	13.3455
% after	58.7644	140.13	151.019	96.5066	115.485	103.694	149.902	76.6009	62.876	72.3904	77.4422	80.8948	129.032	97.6109	122.937	102.352	30.0256	7.75259		43.3923	92.3304	95.3281	112.809	105.721	80.4797	95.3009	45.4262	81.8618	42.8189	79.5469	25.0573	7.92381
% Change	-41.2356	40.13	51.0186	-3.49343	15.4846	3.69385	49.9021	-23.3991	-37.124	-27.6096	-22.5578	-19.1052	29.0321	-2.38908	22.9374	0.0235231	30.0256	7.75259		-56.6077	-7.66963	-4.67194	12.8092	5.72142	-19.5203	-4.69908	-54.5738	-18.1382	-57.1811	-0.204531	25.0573	7.92381
Expt. dates	3/22/16a	3/22/16b	3/22/16c	3/22/16d	3/23/16a	3/23/16b	3/23/16c	3/23/16d	3/24/16a	3/24/16b	5/24/16a	5/24/16b	5/25/16a	5/25/16b	2016-05-26					4/5/16a	4/5/16b	4/6/16a	4/6/16b	4/7/16a	4/7/16b	4/8/16a	4/8/16b	4/16/16a	4/16/16b

## Sheet: CD29 10ug-ml
2/12/2016 Effects of functional antibodies to Integrin β1 (CD29) on adhesion of MB435 to HBMEC-60 monolayer. Mouse monoclonal anti-human Integrin β1-activating antibody (Millipore, MAB1951Z, IgG1, 1mg/ml) and (blocking) antibody (BD Pharmingen # 556047, IgG2a, 1mg/ml)
20ul Ab (1mg/ml) was added to the EC dish containing 2ml CO2-IM to get a final conc of 10 ug/ml. Cells were left at R/T for 45 minutes. TC-EC contact time: 0.5 sec.
	Before treatment, total adhesion forces (pN)																		Before treatment, total adhesion (pN)
Cycle	TC 1	TC 2	TC 3	TC 4	TC 5	TC 6	TC 7	TC 8	TC 9	TC10	TC11	TC12	TC 13	TC14	Cycl Ave		SD	SE	TC1	TC2	TC3	TC4	TC5	TC6	TC7	TC8	TC9	TC10	Cycl Ave		SD	SE
1	70.9273	55.6204	60.2551	91.5764	129.314	110.31	79.3856	53.1085	182.474	25.708	135.159	76.7061	223.417	175.21	104.941		55.2276	14.7602	105.159	29.7518	36.8789	0	107.992	0	32.6392	0	56.9455	33.7659	40.3133		37.6333	11.9007
2	34.9526	94.8228	28.7516	59.2702	31.4083	77.0186	39.6555	30.8124	25.6584	99.3023	0	145.391	157.573	170.732	71.0963		52.6877	14.0814	50.9959	58.6139	105.357	67.3776	61.2041	27.3216	86.5563	79.858	109.204		71.832		24.7759	8.25862
3	32.807	67.7616	98.0464	64.5277	88.1501	67.8754	69.6962	26.0329	108.952	96.5505	68.1382	235.256	195.364	109.728	94.9205		55.1669	14.744	89.7069	46.299	29.5731	30.8033	57.9782	71.2543	100.807	76.9293	27.884	31.5256	56.276		25.7576	8.14527
4	57.7018	0	72.5929	85.0237	146.069	34.7167	140.367	30.531	86.6231	26.8067	81.4319	186.645	100.728	126.448	83.9775		50.7787	13.5712	0	27.1316	27.4664		31.7438	30.2221	32.3288	0	23.2812	53.3942	25.0631		15.6213	5.20711
5	31.6731	56.928	127.388	0	0	27.4915	60.4392	28.8654	65.9098	60.5448	97.4816	240.019	28.5592	107.142	66.6029		60.3719	16.1351	87.5099	85.4502	41.0322	25.0926	30.35	48.9757	0	0	0	30.5287	34.8939		30.5759	9.66896
6	0	0	32.4573	87.3638	36.943	61.5896	0	0	86.8445	74.5067	35.7347	147.102	101.885	38.3148	50.1957		43.447	11.6117	93.8489	51.658	82.0813		126.943	0	35.6619	88.4598	56.1912		66.8555		36.7851	13.0055
7	0	0	35.8609	28.642	0	25.3315	134.954	0	174.353	89.3149	47.3649	56.7521	74.8253	91.7192	54.2227		51.8589	13.8599	30.113	0	95.5117	24.5979	60.7865	0	27.6376	25.4763	53.3227	28.7079	34.6154		27.2533	8.61826
8	27.9178	0	42.7425	73.9377	0	37.1044	149.835	33.3573	79.0007	42.935	136.851	97.5519	80.7098	80.2566	63.0143		43.6759	11.6729	34.1647	30.3575	26.4507		81.2104	26.7309	0	55.0889	63.0945	32.9721	38.8966		22.5695	7.52317
9	28.1081	0	54.0004	26.3722	30.8765	0	57.2115	102.325	204.458	151.536	174.67	137.836	121.106	27.0653	79.6832		65.4001	17.4789	94.257	0	59.6767	0	27.6601	0	85.7757	78.9081	50.6667		44.1049		36.293	12.0977
10	118.209	56.6963	30.4689	58.4115	60.9047	130.419	114.727	50.965	169.025	27.5309	75.655	59.1088	118.7	37.1603	79.1415		41.6915	11.1425	103.132	0	92.4061	112.508	28.6514	56.4075	68.8842	0	25.5515	26.0256	51.3566		39.4158	12.4644
11	26.2252	0	39.37	87.9721	111.81	105.261	100.86	83.4471	33.5477	36.1092	121.598	123.094	149.311	68.2892	77.6354		42.7934	11.437	29.4527	0	134.413	25.4763	29.8703	33.8505	22.5419	0	108.472		42.6751		44.1023	14.7008
12	28.466	37.901	30.1089	62.0365	117.45	31.4806	28.5467	42.7116	128.149	65.047	106.358	89.4889	133.638	147.702	74.9346		42.6468	11.3978	25.2318	0	52.4799	26.7065	36.7661	71.0662	98.668	53.3622	57.1355		46.824		27.1235	9.04115
13	68.4424	45.6434	65.2661	91.8558	25.2528	0	185.286	27.2991	79.3214	59.9282	132.244	159.95	80.6705	224.021	88.9415		62.1515	16.6107	90.4612	52.2317	30.7581	0	100.673	64.6745	71.7622	24.6938	66.674		55.7699		30.5284	10.1761
14	54.8632	0	0	57.8011	49.8932	0	25.6749	34.1415	75.084	64.867	32.0145	81.9864	125.155	95.2201	49.7644		36.1712	9.66715	70.8292	24.7051	106.087	0	67.7218	114.386	47.0533	30.6811	2.7068		51.5744		39.1226	13.0409
15	82.3361	0	147.913	29.4095	0	27.3758	50.845	54.0375	133.847	81.6822	33.3097	79.5138	105.776	40.959	61.9289		43.8908	11.7303	0	36.1453	75.607	26.9002	0	71.8938	0	35.9121	26.0651		30.2804		27.1461	9.0487
16	34.5243	0	0	28.464	43.9778	61.0392	140.669	106.767	163.36	115.102	209.113	104.585	46.5166	96.2815	82.1714		59.9728	16.0284	29.0879	100.551	49.9538	0	0	88.9827	76.6584	24.9402	163.359	36.8357	57.0369		48.3524	15.2904
17	125.358	0	0	0	57.7079	38.288	181.119	101.7	75.8392	62.951	107.5	79.2635	33.98	108.28	69.4276		51.1354	13.6665	0	106.07	0	0	77.5839	101.076	0	0	75.6916	32.6749	39.3096		43.3945	13.7225
18	60.2178	24.9528	55.7818	28.2364	0	29.513	78.8517	85.0072	64.6145	31.3731	63.5821	108.46	122.492	31.7559	56.0599		33.2232	8.87927	97.9347	0	56.6745	0	0	26.6914	30.6283	31.2153	56.5486	90.4555	39.0148		34.0389	10.7641
19	61.9249	31.4207	98.9526	26.5915	29.6723	95.1248	33.7339	25.5963	200.314	0	31.2201	56.8082	36.6264	163.935	63.7086		55.268	14.771	75.6689	124.344	30.241	30.5043	22.5833	34.3283	30.2578	0	62.9892	25.1058	43.6022		33.5001	10.5936
20	67.1926	28.1557	28.8385	95.8119	89.288	29.8586	163.135	64.8732	90.8792	91.713	268.611	228.674	50.1125	60.4019	96.9675		71.0335	18.9845	89.3476	34.4204	24.2894	28.8094	53.9735	24.7314	38.0001	0	24.929		35.389		23.3489	7.78297
	After CD29 inhibiting Ab treatment, (pN) n=15																		After CD29 activating Ab treatment, (pN) n=19
1	0	0	30.1917	89.6833	40.7625	25.7556	107.007	0	0	96.8339	131.615	63.6297	30.0593	57.3874		48.0661	42.5358	11.3682	128.266	68.192	156.5	64.2983	65.0771	70.2461	30.95	54.8858	101.228	27.1654		76.6808	38.7996	12.2695
2	28.6937	27.4047	25.6377	0	27.0426	58.7053	77.1758	0	26.4219	83.683	126.997	121.412	44.075	0		46.232	40.4919	10.8219	130.643	65.4213	135.158	92.2087	76.6133	58.5124	118.528	32.7746	205.897	31.1776		94.6933	51.2163	16.196
3	28.0502	58.2667	25.9811	112.215	0	0	114.251	32.8525	91.4585	147.772	154.666	53.7769	0	83.4016		64.478	51.6503	13.8041	79.5194	72.793	271.786	24.6863	36.3184	57.4778	36.2488	31.9225	138.205			83.2175	74.4083	24.8028
4	25.9915	0	63.4456	53.721	25.2135	77.151	71.5314	25.048	61.1882	28.5344	43.7792	102.619	0	0		41.3016	30.5227	8.15755	66.6364	28.1003	60.2899	38.38	22.8335	62.613	67.496	56.1799	67.7349			52.2515	16.6919	5.56397
5	62.9324	27.0964	0	117.433	0	36.732	82.6361	116.877	36.283	68.163	59.0902	0	0	29.2709		45.4653	39.3657	10.5209	50.4805	25.5158	88.4786	47.1511	98.8919	28.7756	65.3479	108.011	91.7328	23.1156		62.7501	30.6087	9.67931
6	27.5247	0	34.2263	0	0	56.3135	120.522	57.3646	68.9037	93.2482	40.9777	0	61.722	39.5045		42.8791	35.5249	9.49444	90.1903	73.0995	102.55	46.6132	76.965	92.6187	68.5626	32.1181	0			64.7464	31.0422	10.3474
7	27.6612	51.9044	97.076	32.6994	0	32.329	96.8546	150.592	29.2358	26.0308	49.0387	57.1412	0	0		46.4688	41.4277	11.072	77.9808	69.0874	64.2832	49.6717	31.0779	82.072	25.8619	26.3472	38.9725			51.7061	21.0173	7.00577
8	0	0	0	29.5523	0	96.596	0	35.774	66.0629	89.2177	105.518	35.9519	0	37.3465		35.4299	37.8487	10.1155	65.9593	30.2823	114.32	56.6577	64.4657	58.8867	68.5174	30.6472	138.425			69.7957	33.5371	11.179
9	26.995	29.2068	0	40.4811	0	90.0143	151.832	54.7617	82.1726	112.633	123.759	76.6441	0	79.0421		61.9672	46.6693	12.4729	182.956	158.809	54.867	81.5001	94.2458	48.7161	125.924	29.0013	139.572			101.732	50.1491	16.7164
10	0	0	0	34.3319	56.1645	36.4857	115.069	105.574	34.5222	66.4622	201.269	97.5498	75.8289	106.159		66.3869	54.119	14.4639	105.991	57.4063	127.35		142.661	0	66.943	82.0061	143.908			90.7831	46.21	16.3377
11	0	33.6987	0	24.779	30.6738	30.5703	95.1249	30.8475	40.928	76.4723	99.7451	54.1927	57.497	0		41.0378	31.3538	8.37966	59.4096	39.0741	76.6038		37.1329	55.5667	86.3343	28.4784	94.8627			59.6828	22.7986	8.06051
12	62.4214	0	0	84.7134	44.0026	54.53	153.76	57.9439	95.936	88.1356	36.1982	172.067	0	105.785		68.2495	51.3041	13.7116	105.733	139.337	58.9243	57.0358	104.057	137.176	27.7787	83.8852	93.9975	24.6393		83.2564	38.5996	12.2063
13	78.0365	0	25.9832	112.192	0	33.6635	109.391	0	0	28.3171	144.281	47.4869	0	26.0825		43.2453	46.9222	12.5405	48.4302	33.8938	99.8418	58.2377	116.899	82.1453	35.314	27.4833	164.193	56.4884		72.2926	41.4221	13.0988
14	62.1834	31.7393	0	0	0	64.7469	70.6086	26.0597	60.2696	86.7555	36.4258	52.1485	0	164.24		46.7984	43.301	11.5727	123.904	35.393	91.7459	76.4591	94.2571	36.0099	27.3178	78.0221	110.411			74.8355	32.7793	10.9264
15	114.32	25.8156	54.4223	33.6573	57.1266	65.0407	130.336	38.5755	31.1869	55.4983	84.1134	0	49.5849	146.866		63.3245	40.3692	10.7891	73.2726	145.945	87.651	79.3332	95.555	26.193	27.3404	76.2615	47.1436	0		65.8695	39.8246	12.5936
16	27.3426	84.7258	0	30.2931	72.628	59.1501	119.658	29.1944	25.7329	46.4069	139.663	34.7664	34.4208	63.0442		54.7876	37.2767	9.96263	84.6282	129.473	61.9113	80.364	69.9	29.6841	100.195	35.6864	69.7608	31.3883		69.2992	30.2067	9.5522
17	80.6746	0	28.1536	95.0318	0	26.6122	116.556	0	48.18	58.3598	116.3	28.8716	89.8943	124.466		58.0786	43.9652	11.7502	88.3394	61.0216	124.963		108.103	58.9939	0	102.035	134.954	24.5019		78.1013	42.9929	14.331
18	51.8775	50.7581	25.1638	42.3763	0	99.6127	74.9661	55.0224	76.1702	129.314	128.637	126.032	0	104.485		68.8869	42.8486	11.4518	48.4001	78.7708	111.822	22.5213	95.3405	28.343	84.0752	237.006	140.197	23.4373		86.9913	62.6275	19.8046
19	25.7225	0	0	85.4583	39.161	57.5053	33.436	31.8573	52.9099	94.9428	58.8233	72.0259	28.3585	182.509		54.4793	44.6906	11.9441	136.585	55.2075	107.133	26.9266	76.9406	89.5696	124.626	54.1484	87.8993	28.548		78.7584	35.8114	11.3245
20	28.5302	30.4006	25.9604	31.9648	0	69.9838	45.4241	26.4094	108.292	57.3998	96.6643	0	97.407	43.9923		47.3164	33.3146	8.9037	37.0238	83.1329	77.74	25.1303	53.9472	34.1628	137.616	26.43	74.5366	72.5033		62.2223	32.8136	10.3766
															Final Ave	SD	SE	p value											Final Ave	SD	SE	p value
Ave Before	50.5924	24.9951	52.4397	54.1652	52.4359	49.4899	91.7496	49.079	111.413	65.1754	97.9019	124.71	104.357	100.031	73.4668	29.3076	7.83278	0.0152478	59.8451	40.3864	57.8468	23.4574	50.1846	44.6296	44.293	30.2763	55.5356	38.3629	44.4818	11.2581	3.56013	0.000430443
Ave After	37.9478	22.5509	21.8121	52.5292	19.6388	53.5749	94.307	43.7377	51.7927	76.709	98.8781	59.8158	28.4424	69.6791	52.244	24.8137	6.63174		89.2174	72.4978	103.696	54.5397	78.0641	56.8881	66.2488	61.6665	104.182	31.1786	71.8179	21.7092	6.86504
	Paired t-test was done on 'before' vs 'after' treatment.
% before	100	100	100	100	100	100	100	100	100	100	100	100	100	100	100	39.8923	10.6617		100	100	100	100	100	100	100	100	100	100	100	25.3095	8.00357
% After	75.0071	90.221	41.5946	96.9796	37.4529	108.254	102.787	89.117	46.4872	117.696	100.997	47.9641	27.2548	69.6574	75.1051	24.5469	6.56043		149.081	179.51	179.259	232.505	155.554	127.467	149.569	203.679	187.594	81.2729	164.549	38.1088	12.051
% Changes	-24.9929	-9.77902	-58.4054	-3.02036	-62.5471	8.25428	2.78734	-10.883	-53.5128	17.6963	0.997106	-52.0359	-72.7452	-30.3426	-24.8949	24.5469	6.56043		49.0806	79.5103	79.2593	132.505	55.5539	27.4672	49.5695	103.679	87.5941	-18.7271	0.645492	42.3057	13.3782
															-0.248949
Expt dates	3/29/16a	3/29/16b	3/29/16c	3/30/16a	3/30/16b	3/30/16c	3/31/16a	3/31/16b	4/26/16a	4/26/16b	4/27/16a	4/27/16b	4/28/16a	4/28/16b					2016-06-29	2016-06-30	2016-07-01	2016-07-04	2016-07-05	2016-07-06	2016-07-07	2016-07-08	2016-07-11	2016-07-12

## Sheet: Alpha-3 10ugml
6/21/2016 Ingetrin α3 blocking Ab on adhesion between M435 to HBMEC-60 monolayer. Integrin α3 (Millipore, cat# MAB1952Z; mouse IgG, P1B5 ) stock solution (1mg/ml, 1000x) was ordered and kept at 4C.
20ul Ab (1mg/ml) solution was added to the EC dish containing 2ml CO2-IM to get a final conc of 10ug/ml. Cell contact: 0.5s
	Before treatment, total adhesion forces (pN)
Cycle	TC 1	TC 2	TC 3	TC 4	TC 5	TC 6	TC 7	TC 8	TC 9	TC 10	TC11	Cycl Ave		SD	SE
1	59.6302	145.533	34.3898	151.283	0	125.515	58.2977	104.887	217.16	105.003	69.2948	100.17		60.6654	19.1841
2	27.2598	82.8533	212.488	161.121	26.0287	89.5757	59.1812	148.018	130.656	86.3682	186.538	102.355		57.0938	18.0546
3	58.6329	120.361	126.397	212.055	55.4631	205.294	0	84.2577	196.251	36.3146	198.499	109.503		71.4942	22.6085
4		31.6545	96.9022	297.957	0	99.4927	67.2112	95.3161	145.691	174.074	149.162	112.033		82.4865	27.4955
5	35.8836	43.9737	35.5278	203.672	86.5424	45.8937	30.8434	232.058	195.261	120.838	172.154	103.049		75.4326	23.8539
6	60.1413	152.088	146.599	180.447	34.9753	70.41	101.307	189.932	234.9	25.9315	130.388	119.673		67.788	21.4364
7	25.8983	120.992	104.682	135.643	0	85.3093	0	223.802	81.3365	0	133.688	77.7663		69.4059	21.9481
8	59.8826	77.4882	165.911	33.4691	108.481	32.9435	0	204.657	148.441	55.2639	79.9876	88.6538		62.8243	19.8668
9	118.228	145.337	177.68	91.1088	97.9553	53.8141	0	204.469	150.736	0	156.812	103.933		66.311	20.9694
10		109.198		134.571	34.2574	51.8961	0	277.32	66.8321	94.3398	34.8595	96.0519		79.3456	28.0529
11	84.7155	108.023	91.6943	183.829	27.7895	31.2158	29.1034	195.923	182.166	32.31	125.496	96.6771		65.4143	20.6858
12	59.5102	76.7351		77.0475	28.9234	75.2289	0	70.9797	127	56.7028	65.854	63.5697		33.1232	11.0411
13	53.0278	49.407	113.616	138.48	42.9681	184.46	38.5714	124.15	114.497	83.4714	93.5132	94.2649		46.1839	14.6046
14		104.332	65.6099	172.938	0	44.3088	86.8797	208.846	48.3493	83.1441	134.015	90.4897		61.2648	20.4216
15	56.7004		154.732	71.5563	40.6818	104.407	0	147.948	112.841	111.952	182.579	88.9799		47.9947	15.9982
16	55.4031	56.6176	36.0347	220.625	74.006	84.9577	97.4298	267.255	115.253	83.7874	38.4142	109.137		71.4538	22.5957
17	35.3415	108.11	65.3242	150.936	87.8646	85.3071	36.6554	254.108	113.306	32.2855	70.4968	96.9239		63.9032	20.208
18	87.0432	34.6753	58.937	76.524	51.8713	144.445	32.5773	278.084	50.0705	23.9885	55.9721	83.8216		72.7166	22.995
19	69.6796	78.8372	168.599	346.329	77.4344	131.509	31.3421	178.393	91.0424	0	95.6856	117.317		92.8407	29.3588
20	67.8382	31.462	57.9584	129.403	55.3969	113.736	31.1517	162.942	99.1026	0	197.837	74.8991		47.8999	15.1473
	After a3 Ab treatment for 45min, (pN)
1	0	0	36.7133	99.4389	81.6967	57.1432	0	182.898	83.6539	0	25.288		54.1544	56.8315	17.9717
2	0	0	25.1576	162.282	105.019	71.1259	0	137.746	54.06	51.7163	30.6903		60.7107	55.4702	17.5412
3	27.2784	57.8425	32.2835	92.582	62.5703	102.722	66.9629	145.283	142.085	99.2146	119.273		82.8825	38.8566	12.2875
4	74.2812	0	81.016	119.614	89.4784	26.1839	39.4135	265.474	131.427	58.9375	64.7346		88.5826	70.277	22.2235
5	30.3965	38.2155	0	163.896	0	81.9822	25.3687	294.473	164.87	39.5293	99.3395		83.8731	90.4007	28.5872
6	48.1676	29.244	57.7949	225.066	67.0685	109.019	86.7219	182.741	121.708	93.3072	110.223		102.084	58.1176	18.3784
7	0	25.2714	28.5488	179.822	34.9898	76.344	26.8439	167.757	75.4113	93.3241	70.0851		70.8312	58.2503	18.4204
8		35.7802	83.4306	213.899	88.0156	68.1568	53.5679	299.198	100.438	31.6009	146.733		108.232	84.6128	28.2043
9	26.037	0	0	96.6932	70.5466	107.444	55.2459	141.03	181.498	91.5823	0		77.0077	56.1401	17.7531
10	37.9155	28.0957	27.0529	164.589	75.8475	112.008	98.9009	228.743	134.185	179.393	152.57		108.673	65.2235	20.6255
11	43.2805	0	0	284.214	139.831	63.2614	69.303	145.341	120.531	69.9338	53.6299		93.5696	79.9989	25.2979
12	25.7908	0	137.267	131.938	53.7913	131.42	56.8308	316.992	134.366	56.3567	172.206		104.475	85.3657	26.995
13	139.79	26.1508		112.915	0	0	27.3095	135.062	118.981	49.7469	127.022		67.7727	55.0305	18.3435
14	41.5963	25.1763	27.6591	139.299	0	42.3805	39.5624	33.5119	56.3662	97.1162	243.735		50.2668	37.8932	11.9829
15	36.7775	0	50.2077	160.383	87.0638	139.14	84.3265	119.737	61.2699	0	78.8021		73.8905	52.096	16.4742
16	37.5989		38.6003	141.867	38.1343	37.2885	35.5402	256.964	97.6485	72.3566	46.3945		83.9998	70.2655	23.4218
17		29.6413	92.8303	37.4417	111.768	25.0956	28.8675	131.591	155.414	0	49.2084		68.0722	52.301	17.4337
18	36.1216	154.985	111.981	183.258	41.6832	34.814	0	106.205	148.285	0	46.4027		81.7333	63.9239	20.2145
19	30.9841	39.9183	86.1555	165.078	65.5146	79.3421	0	47.5537	84.1486	83.8702	62.7711		68.2565	41.9539	13.267
20		30.4896		184.879	84.6803	44.3171	46.3117	124.127	131.92	48.3813	90.7199		86.8883	51.4101	18.1762
												Final Ave	SD	SE	p value
Ave Before	59.6951	88.2989	106.282	158.45	46.5319	92.986	35.0276	182.667	131.045	60.2887	118.562	98.1668	44.7507	13.4929	0.0359648
Ave After	37.4127	27.4111	50.9277	152.958	64.885	70.4594	42.0539	173.121	114.913	60.8184	89.4914	80.4047	45.5806	13.7431
	Paired t-test was done on 'before' vs 'after' treatment.
% before	100	100	100	100	100	100	100	100	100	100	100	100	45.5864	13.7448
% after	62.673	31.0435	47.9174	96.5339	139.442	75.7743	120.059	94.7742	87.6903	100.879	75.4804	81.9062	29.6049	8.92622
% Change	-37.327	-68.9565	-52.0826	-3.46614	39.4418	-24.2257	20.0593	-5.2258	-12.3097	0.87854	-24.5196	-0.180938	29.6049	8.92622
Expt date	6/7/2016	6/8/2016	6/9/2016	6/10/2016	6/14/2016	6/15/2016	6/16/2016	6/22/2016	6/23/16	6/27/16	6/28/16

## Sheet: Gal-3 10ugml
2/12/2016 Galectin-3 blocking Ab on adhesion between M435 to HBMEC-60 monolayer. Galectin-3 (Santa Cruz, sc-23938, rat IgG2a) stock solution (0.2mg/ml, 100x) was ordered and kept at 4C.
100ul of gal-3 Ab (0.2mg/ml) solution was added to the EC dish containing 2ml CO2-IM to get a final antibody conc of 10ug/ml. Cell contact period: 0.5s
	Before treatment, total adhesion forces (pN)
Cycle	TC 1	TC 2	TC 3	TC 4	TC 5	TC 6	TC 7	TC 8	TC 9	TC 10	TC 11	TC 12	TC13	Cycl Ave		SD	SE
1	70.9273	77.8958	33.2125	99.5051	60.013	197.733	28.2095	51.0602	86.6748	96.687	30.2537	75.7854	70.4245	75.2602		42.1096	11.6791
2	34.9526	69.752	62.9014	65.0594	52.7651	132.97	0	46.7938	130.835	128.935	67.625	88.297	130.063	77.7653		40.5181	11.2377
3	32.807	35.5154	50.8471	106.697	55.9742	85.899	152.179	69.781	68.2644	34.2263	0	128.308	103.412	71.07		41.2991	11.4543
4	57.7018	0	31.7952	26.3701	0	45.3041	26.817	47.2904	84.7547	30.1958	0	101.651	162.274	47.2426		44.5408	12.3534
5	31.6731	98.9816	114.936	29.6372	92.791	86.6625	136.477	39.5686	103.035	140.332	36.4423	75.9241	68.1816	81.1263		36.8914	10.2318
6	0	76.1103	138.018	58.0246	86.4412	130.661	63.0876	0	116.345	31.6235	26.4322	125.062	108.398	73.8618		46.7697	12.9716
7	0	67.9933	0	57.1019	62.8186	86.4101	82.2967	72.9053	63.8904	39.9452	0	108.661	32.1966	51.863		33.8991	9.40191
8	27.9178	38.2589	0	108.582	93.8503	70.53	146.735	44.5571	114.289	95.7021	0	0	31.4021	59.3711		46.9983	13.035
9	28.1081	0	61.6496	56.4997	117.129	142.444	51.2526	82.1457	28.9254	26.546	0	49.6325	35.4574	52.2916		40.0788	11.1158
10	118.209	107.299	31.909	29.1117	51.4738	154.147	75.3178	56.9591	63.7642	56.8701	64.0559	69.3734	0	67.5762		38.7606	10.7503
11	26.2252	37.5575	91.8392	84.3078	26.5935	64.6497	61.1385	0	38.9086	91.7295	0	106.865	117.212	57.4636		37.6476	10.4416
12	28.466	137.812	78.6221	87.6928	61.6763	70.2114	135.058	28.5592	143.557	115.875	0	0	88.4066	75.072		48.0782	13.3345
13	68.4424	70.7369	64.9436	132.639	27.4295	134.907	57.2839	34.9753	88.3695	72.5722	0	41.6729	82.7457	67.4398		36.6789	10.1729
14	54.8632	99.7948	131.538	117.965	0	43.2909	52.0534	0	91.9138	153.429	30.0448	57.3459	155.13	75.9514		51.1586	14.1888
15	82.3361	113.492	31.0255	0	58.7613	129.484	30.9117	50.6402	118.573	69.5203	0	57.9647	143.619	68.1791		45.4137	12.5955
16	34.5243	33.6512	54.888	53.5122	52.1445	28.6068	76.4144	93.9455	150.913	38.9541	54.6108	80.0642	104.781	65.9238		33.4771	9.28487
17	125.358	68.4796	25.3894	75.4791	0	67.1761	75.0819	27.8267	128.395	66.3381	62.1938	46.6117	133.51	69.3723		39.0848	10.8402
18	60.2178	112.321	99.834	130.297	25.9171	119.285	156.263	0	105.269	69.0651	25.1784	52.643	147.712	84.9233		47.8983	13.2846
19	61.9249	151.157	87.1259	114.98	61.306	75.7171	154.832	123.14	81.2642	94.5248	53.392	85.8473	108.779	96.4607		31.3216	8.68704
20	67.1926	132.399	64.7801	57.6956	104.742	70.1948	94.4152	95.2056	86.9603	91.7275	63.8613	43.4254	140.338	85.6106		27.4587	7.61566
	After gal-3 Ab treatment for 45min, (pN)
1	0	40.4397	61.3579	73.0501	0	124.623	0	0	151.397	61.3248	0	0	110.868		47.9278	52.1677	14.4687
2	28.6937	0	41.6005	58.5357	0	65.8622	70.5983	0	80.0352	38.801	62.3758	49.6491	125.621		47.8286	34.6535	9.61116
3	28.0502	65.4194	67.5712	0	48.329	85.1313	63.0504	28.7992	101.164	37.7148	59.6343	27.6198	121.963		56.4959	32.0787	8.89703
4	25.9915	36.0761	27.1419	103.378	58.0784	137.992	114.978	43.2288	123.204	86.0397	29.6061	24.7397	117.45		71.3772	41.6377	11.5482
5	62.9324	37.9279	65.9036	122.699	0	124.886	30.8455	25.1287	118.313	50.7188	0	75.0343	73.4019		60.5993	40.9742	11.3642
6	27.5247	25.8032	34.2946		40.4645	71.1693	85.7831	26.4467	26.1363	76.3978	29.7841	42.5233	103.488		49.1513	26.2913	7.58963
7	27.6612	29.5337	106.486	84.0368	82.5408	65.0739	85.8452	28.8882	71.6742	107.485	0	0	33.4277		55.5887	36.084	10.0079
8	0	64.3187	38.5196	131.373	28.2198	104.562	169.553	0	110.364		0	51.9623	40.8059		61.6398	53.4704	15.4356
9	26.995	0	33.7856	187.32	100.765	61.5834	0	45.8751	110.374	35.0995	33.3428	94.4793	83.1761		62.5227	50.0477	13.8807
10	0	29.2855	0	58.3805	52.6389	36.2478	65.9822	71.6659	71.399	38.6003	0	77.7096	73.5281		44.2644	28.2868	7.84535
11	0	32.2586	28.9296	0	33.8394	104.789	144.029	0	108.888	95.787	0	88.6405	32.2276		51.4915	48.2043	13.3695
12	62.4214	41.3004	98.1229	139.02	56.2018	56.4749	31.16	0	181.001	53.9776	0	57.2467	101.483		67.57	49.4373	13.7114
13	78.0365	99.3644	28.704	168.427	32.7077	97.9636	0	30.4503	134.82	41.2611	0	31.8718	90.8709		64.1906	49.873	13.8323
14	62.1834	32.7325	31.3421	129.397	32.96	30.6055	86.4121	37.4189	109.149	49.0553	0	0	115.143		55.1076	40.8121	11.3192
15	114.32	113.624	115.915	59.5826	66.1643	95.5552	65.2084	58.0474	43.0074	31.94	34.7725	30.5062	143.139		74.7525	36.1101	10.0152
16	27.3426	0	24.8163	60.3006	0	65.0449	57.9439	0	121.282	34.7746	26.128	34.3112	0		34.7649	33.575	9.31204
17	80.6746	31.3462	27.6074	118.319	55.8396	59.8578	0	27.3447	79.5552	64.5691	0	36.0119	138.875		55.3847	40.1014	11.1221
18	51.8775	0	50.0277	119.987	58.4922	40.3859	62.4586	0	124.338	77.7676	61.3765	0	46.0655		53.2905	38.2529	10.6095
19	25.7225	40.0611	24.959	114.826	0	33.9284	63.0028	32.0787	115.468	34.5263	30.2434	0	45.5979		43.1088	34.6233	9.60278
20	28.5302	0	64.4201	48.3849	63.3317	66.5264	28.0688	32.4945	25.3563	30.4793	25.1991	49.7629	85.8534		42.1852	22.369	6.20404
														Final Ave	SD	SE	p value
Ave Before	50.5924	76.4603	62.7628	74.5578	54.5913	96.8142	82.7912	48.2677	94.7451	77.2399	25.7045	69.7567	98.2021	70.1912	20.5794	5.7077	0.00382307
Ave After	37.9478	35.9746	48.5752	93.5272	40.5287	76.4131	61.2459	24.3934	100.346	55.0695	19.6231	38.6034	84.1493	55.1075	25.1889	6.98616
	Paired t-test was done on 'before' vs 'after' treatment.
% before	100	100	100	100	100	100	100	100	100	100	100	100	100	100	29.319	8.13164
% after	75.0071	47.05	77.395	125.443	74.2401	78.9276	73.9764	50.5377	105.912	71.2966	76.3412	55.3401	85.6899	76.7043	20.345	5.64268
% Change	-24.9929	-52.95	-22.605	25.4426	-25.7599	-21.0724	-26.0236	-49.4623	5.9118	-28.7034	-23.6588	-44.6599	-14.3101	-0.232957	20.345	5.64268
Expt date	4/12/16a	4/12/16b	4/13/16a	4/13/16b	4/13/16c	4/14/16a	4/14/16b	4/19/16a	4/19/16b	4/20/16a	4/20/16b	4/21/16a	4/21/16b

## Sheet: Ab combin
7/28/2016 A Combination of blocking Ab TF-Ag, Integrin β1, α3 and Galectin-3 on adhesion between M435 to HBMEC-60 monolayer.
Each Ab was added to the EC dish containing to get a final antibody conc of 10ug/ml, treating for 45 min. Cell contact period: 0.5s
	Before treatment, total adhesion forces (pN)
Cycle	TC 1	TC 2	TC 3	TC 4	TC 5	TC 6	TC 7	TC 8	TC 9	TC 10	Cycl Ave		SD	SE
1	101.189	64.3642	67.7293	50.2792	107.988	78.7152		62.4462	57.9501	100.517	76.7975		20.0978	6.69926
2	61.8794	85.6816	149.348	68.5833	0	0		65.8808	0	75.4606	56.3148		46.7513	15.5838
3	38.6377	99.5577	75.2345		103.844	121.532		36.0885	0	114.953	73.7309		41.2992	14.6015
4	32.9589	39.0421	84.553	28.0552	0	42.4963	27.1398	35.4429	0	103.712	39.34		31.0247	9.81087
5	120.162	114.429	96.2453	92.6168	33.6491	35.2319	29.7406	63.5759	0	122.118	70.7769		41.8247	13.2261
6	83.8156	67.987	57.0997		89.7743	34.6836		65.9139	26.6225	108.187	66.7604		25.6715	9.07624
7	87.8824	64.1084	58.5819	25.6813	39.4673	87.0907	29.7158		0	215.347	67.5417		58.9422	19.6474
8	33.0718	36.5705	125.967	48.6973	29.931	35.5278		31.1765	0	27.8992	40.9823		32.4255	10.8085
9	80.1759	120.681	53.4299		0	65.6015			30.1441	104.471	64.9291		38.6612	14.6125
10	26.0613	78.7896	114.487		87.5377	68.043	56.0507	66.0629	0	75.4006	63.6037		31.7445	10.5815
11	32.0673	61.4862	160.329	70.2573	41.1018	185.909	27.7109		24.9156	35.6168	71.0438		56.7001	18.9
12		69.0028	49.6002	27.5059	0	89.5881	30.2041		29.4096	68.1195	45.4288		27.1833	9.61075
13		111.542	42.8436	49.2202	93.2896	38.6417		30.3096	27.0033	104.996	62.2307		32.7617	11.583
14	24.4625	104.806	80.4223		63.8097	110.949		62.3407	0	177.602	78.0489		51.3899	18.1691
15	63.83	67.9437	48.4283	28.0477	106.536	39.461	53.1168	37.6941	48.2814	65.856	55.9195		20.9048	6.61067
16	93.247	135.902	85.3618	96.2885	83.4534	44.0565	26.5791	38.5217	0	184.328	78.7739		51.7127	16.353
17	26.0594	85.6515	53.9961		61.3579	31.1641		26.3826	0	145.773	53.7981		42.513	15.0306
18		113.201	38.6208	22.9727	61.1034	28.5282	54.021	33.4091	30.6448	94.5228	53.0026		29.825	9.94168
19	31.0986	39.8547	127.856		0	96.8484	26.9288	34.1622	36.792	67.7844	51.2583		37.2321	12.4107
20	67.355	64.0726	82.7021	56.1085	78.3552	47.5925	25.7949	0	32.1904	72.2205	52.6392		24.9859	7.90124
	After gal-3 Ab treatment for 45min, (pN)
1	0	32.1802	64.1648	0	33.0615	0		0	0	0		14.3785	22.0733	7.35777
2	0	51.6824	29.417	23.6198	0	60.2282		0	0	33.9615		22.101	22.3086	7.4362
3	35.3723	136.851	60.1809	34.6368	34.0836	0	27.4067		0	80.836		45.4852	40.3152	13.4384
4	58.5876	70.4643	116.462	0	73.1991	58.5336			0	41.0377		52.2856	36.3306	12.8448
5	31.9093	75.8195	24.7446	50.5501	0	47.9173		0	0	0		25.6601	26.467	8.82233
6	35.8613	70.0542	75.6652	0	29.7634	0			0	30.0717		30.177	28.3368	10.0186
7	0	64.5222	56.9436	0	29.873	36.2664		0	59.0646	71.4114		35.3424	27.8085	9.2695
8	26.7065	59.2008	0	65.7919	58.3164	37.1706			65.1877	74.2088		48.3228	23.4644	8.29591
9	0	79.4968	59.8479	28.5348	103.922	0	27.6612	0	33.1153	43.1936		37.5772	33.3506	10.5464
10	23.3207	149.147	115.415	26.9021	26.0515	0		0	27.1833	30.6489		44.2964	48.9106	16.3035
11	0	0	108.468	0	35.9726	55.5811		0	0	65.3739		29.4884	37.411	12.4703
12	36.8451	57.2784	74.3617	24.6186	29.9889	49.4856	32.4387	0	29.7261	87.2769		42.202	24.2185	7.65856
13	0	0	126.799		0	0	25.0128	62.5621	34.1994	139.579		43.1279	52.2059	17.402
14	29.7913	121.475	154.071		68.4341	26.5977	0	0	0	37.8389		48.6898	52.5651	17.5217
15	0	0	0		44.0378	0	0	25.2487	57.1942	41.5839		18.6738	22.2081	7.40271
16	34.4355	39.7682	83.8739		36.9658	28.3978	0	0	0	0		24.8268	26.7244	8.90812
17	0	59.3193	50.9695		31.7269	0	79.3111	0	27.7874	37.5017		31.8462	26.8005	8.9335
18		68.9839	27.4909		0	0	0	0	0	67.9664		20.5551	29.0556	10.2727
19		64.3679	32.8837		0	0	51.8133	0	31.6917	66.4436		30.9	26.6688	9.42885
20		117.19	107.334	24.675	0	0	0	0	0	0		27.6888	45.902	15.3007
											Final Ave	SD	SE	p value
Ave Before	59.0561	81.2337	82.6418	51.1011	54.0599	64.083	35.182	43.088	17.1977	103.244	59.0887	23.8564	7.54407	0.000814018
Ave After	18.4017	65.89	68.4546	21.4869	31.7699	20.0089	22.1494	5.48818	18.2575	47.4467	31.9354	20.357	6.43745
	Paired t-test was done on 'before' vs 'after' treatment.
% before	100	100	100	100	100	100	100	100	100	100	100	40.3739	12.7674
% after	31.1598	81.1117	82.8329	42.0478	58.7679	31.2234	62.9566	12.7371	106.162	45.9558	55.4955	27.0528	8.55484
% Change	-68.8402	-18.8883	-17.1671	-57.9522	-41.2321	-68.7766	-37.0434	-87.2629	6.16243	-54.0442	-0.445045	27.0528	8.55484
Expt date	7/14/16	7/15/16	7/19/16	7/20/16	7/29/16	8/1/16	8/2/16	8/3/16	8/4/16	2016-08-05

## Sheet: Graph
% Changes of adhesion between MB435 and HBMEC-60 with Abs for contact times
0.5 sec contact
	CO2-IM	TF-Ag	β1	α3	Gal-3	Comb	Activ β1
Mean % effects	2.35	-20.45	-24.89	-18.09	-23.3	-44.5	64.55
SE	8.67	7.92	6.56	8.93	5.64	8.55	12.05
P value	0.7	< 0.05	< 0.05	< 0.05	< 0.01	< 0.01	< 0.01
N	15	10	14	11	13	11	10
30 sec contact
	CO2-IM(Ctrl)	TF-Ag	β1	α3	Gal-3	Combine	Activ β1
Mean % effects	-0.43	-13.86	-21.1	-24.16	-29.29	-35.97	39.81
SE	5.7	5.78	7.46	7.11	8.79	8.08	10.7
P value	0.748	< 0.05	< 0.05	< 0.05	< 0.05	< 0.05	< 0.01
N	14	10	10	11	9	10	10
60 sec contact
	CO2-IM(Ctrl)	TF-Ag	β1	α3	Gal-3	Combine	Activ β1
Mean % effects	-2.94	-13.71	-12.05	-33.41	-40.27	-31.35	42.58
SE	4.27	4.53	6.66	4.18	3.68	7.68	10.1
P value	0.68	< 0.05	0.184	< 0.01	< 0.01	< 0.05	< 0.01
N	11	11	10	11	10	10	10
									* p< 0.05; ** p< 0.01, vs the respective baseline. § p< 0.05 vs 0.5 sec contact.
									* p< 0.05; ** p< 0.01, vs the respective baseline. § p< 0.05 vs 0.5 sec contact.

## Sheet: Statistic
3/7/2017 ANOVA and Post Hoc test on three contact times in each antibody treated adhesion.
																							CO2-IM								TF-Ag								β1
Ab	CO2-IM			TF-Ag			β1			α3			Gal-3			Comb			Actv-β1				SUMMARY								SUMMARY								SUMMARY
Contact	0.5 s	30 s	60 s	0.5 s	30 s	60 s	0.5 s	30 s	60 s	0.5 s	30 s	60 s	0.5 s	30 s	60 s	0.5 s	30 s	60 s	0.5 s	30 s	60 s		Groups	Count	Sum	Average	Variance				Groups	Count	Sum	Average	Variance				Groups	Count	Sum	Average	Variance
	-41.2356	-25.9201	-7.09228	-56.6077	-20.4293	2.01549	-24.9929	-61.759	22.983	-37.327	-53.5217	-34.5029	-24.9929	-45.6129	-55.205	-68.8402	-72.5613	-23.2212	49.0806	34.6371	58.7607		0.5 s	15	35.2847	2.35231	965.934				0.5 s	10	-204.531	-20.4531	697.631				0.5 s	14	-348.529	-24.8949	897.577
	40.13	40.7867	-11.7489	-7.66963	-0.477506	-12.0253	-9.77902	-17.2483	-39.5901	-68.9565	-48.8865	-39.5569	-52.01	28.5212	-30.8595	-18.8883	-31.9967	-14.4868	79.5103	29.1096	-8.80154		30 s	14	-5.98029	-0.427164	489.796				30 s	10	-138.643	-13.8643	370.96				30 s	10	-211.018	-21.1018	740.256
	51.0186	9.38472	23.3977	-4.67194	-28.7734	-2.33185	-58.4054	-32.0326	6.21345	-52.0826	-27.2591	-25.6136	-22.605	-44.518	-30.5063	-17.1671	-35.4876	-13.5859	79.2593	59.1325	52.1983		60 s	11	-32.3747	-2.94315	269.973				60 s	11	-150.772	-13.7066	248.698				60 s	10	-120.474	-12.0474	1334.64
	-3.49343	-2.06225	-0.542218	12.8092	-14.3987	-33.155	-3.02036	2.86785	-9.89526	-3.46614	10.7452	-17.4013	25.4426	-57.8087	-23.9695	-57.9522	-56.3076	-60.8585	132.505	27.2274	69.4418		ANOVA								ANOVA								ANOVA
	15.4846	-23.6135	-4.64263	5.72142	-31.8636	13.8427	-62.5471	-0.546255	-15.7296	39.4418	8.1178	-39.2182	-25.7599	-5.68242	-48.0479	-41.2321	-53.1753	-56.0333	55.5539	-9.59146	28.2135		Source of Variation	SS	df	MS	F	P-value	F crit		Source of Variation	SS	df	MS	F	P-value	F crit		Source of Variation	SS	df	MS	F	P-value	F crit
	3.69385	-30.4401	30.2416	-19.5203	-12.0722	-38.4804	8.25428	-13.6295	3.38381	-24.2257	-44.5008	-39.6549	-21.0724	-37.4958	-40.8577	-68.7766	-23.5632	-18.7314	27.4672	31.8729	8.92827		Between Groups	180.603	2	90.3016	0.147903	0.863022	3.25192		Between Groups	301.636	2	150.818	0.348877	0.708503	3.34039		Between Groups	980.03	2	490.015	0.500633	0.610964	3.30482
	49.9021	-13.7487	-15.3479	-4.69908	-21.5892	-17.549	2.78734	23.9257	1.86798	20.0593	-34.7917	-28.1845	-26.0236	-56.7983	-40.9576	-37.0434	1.74042	0.491559	49.5695	0.829351	26.3998		Within Groups	22590.2	37	610.545					Within Groups	12104.3	28	432.296					Within Groups	30342.5	31	978.791
	-23.3991	33.0878	0.151876	-54.5738	34.361	-30.1661	-10.883	-24.2032	43.6502	-5.2258	-19.7972	-0.856861	-49.4623	-29.9392	-51.7392	-87.2629	-26.7962	-52.9361	103.679	85.8384	46.8329		Total	22770.8	39						Total	12405.9	30						Total	31322.6	33
	-37.124	-6.7759	-16.5451	-18.1382	-27.1049	-16.5633	-53.5128	-25.246	-57.4257	-12.3097	-4.45405	-49.3703	5.9118	-14.2966		6.16243	6.34784	-5.11112	87.5941	24.7198	26.2819
	-27.6096	11.0657	-6.28973	-57.1811	-16.2948	-7.25522	17.6963	-63.1468	-75.9315	0.87854	1.02088	-47.3558	-28.7034			-54.0442	-67.9195	-69.0134	-18.7271	114.309	117.527
	-22.5578	-19.1052	-23.9571			-9.10442	0.997106			-24.5196	-52.396	-45.8082	-23.6588										α3								Gal-3								Comb Ab
	-19.1052	23.981					-52.0359						-44.6599										SUMMARY								SUMMARY								SUMMARY
	29.0321	4.26845					-72.7452						-14.3101										Groups	Count	Sum	Average	Variance				Groups	Count	Sum	Average	Variance				Groups	Count	Sum	Average	Variance
	-2.38908	-6.88897					-30.3426																0.5 s	11	-167.734	-15.2485	964.097				0.5 s	13	-302.844	-23.2957	448.411				0.5 s	10	-445.045	-44.5045	813.17
	22.9374																						30 s	11	-265.723	-24.1567	610.883				30 s	9	-263.631	-29.2923	782.545				30 s	10	-359.719	-35.9719	726.257
Ave	2.35231	-0.427164	-2.94315	-20.4531	-13.8643	-13.7066	-24.8949	-21.1018	-12.0474	-15.2485	-24.1567	-33.4112	-23.2234	-29.2923	-40.2678	-44.5045	-35.9719	-31.3486	64.5492	39.8084	42.5782		60 s	11	-367.523	-33.4112	211.872				60 s	8	-322.143	-40.2678	123.643				60 s	10	-313.486	-31.3486	654.679
ANOVA, p=	0.863			0.708			0.61			0.234			0.232			0.551			0.303				ANOVA								ANOVA								ANOVA
																							Source of Variation	SS	df	MS	F	P-value	F crit		Source of Variation	SS	df	MS	F	P-value	F crit		Source of Variation	SS	df	MS	F	P-value	F crit
t-test					0.531898	0.480969		0.753949	0.354525		0.465251	0.0942827		0.567414	0.0491964		0.500409	0.291866		0.181878	0.222354		Between Groups	1814.59	2	907.293	1.52328	0.234382	3.31583		Between Groups	1427.94	2	713.969	1.54134	0.232348	3.35413		Between Groups	890.849	2	445.425	0.609029	0.551182	3.35413
Lowest-Highest remov						0.506						0.023		0.289			0.42	0.16					Within Groups	17868.5	30	595.617					Within Groups	12506.8	27	463.214					Within Groups	19747	27	731.369
																							Total	19683.1	32						Total	13934.7	29						Total	20637.8	29
																							Activ β1
																							SUMMARY
																							Groups	Count	Sum	Average	Variance
																							0.5 s	10	645.492	64.5492	1775.01
																							30 s	10	398.084	39.8084	1399.15
																							60 s	10	425.782	42.5782	1246.36
																							ANOVA
																							Source of Variation	SS	df	MS	F	P-value	F crit
																							Between Groups	3675.01	2	1837.51	1.24703	0.303385	3.35413
																							Within Groups	39784.7	27	1473.51
																							Total	43459.7	29
