# Supplementary material for: Temporal and molecular dynamics of human metastatic breast carcinoma cell adhesive interactions with human bone marrow endothelium analyzed by single-cell force spectroscopy
Source: PLoS One. 2018 Sep 20;13(9):e0204418. doi: 10.1371/journal.pone.0204418 (PMC6147572; doi:10.1371/journal.pone.0204418)
Supplement: S5 File — (XLSX) [file pone.0204418.s005.xlsx]

## Sheet: TF-Ag 10ug-ml
4/24/2016 Functional TF-Ag antibody (JAA-F11) blocking MB435 adhesion to HBMEC-60 monolayer. JAA-F11 (mouse IgG monoclonal antibody against TF-Ag) stock solution (1mg/ml, 1000x) was prepared by dissolving 0.7mg JAA-F11 in 0.7ml serum-free CO2 independent medium (CO2-IM), dispensed into aliquots in 20ul (20ug), and kept at -70C.
MDA-MB-435 (TC) at 40-50% confluence and HBMEC-60 (EC) at 100% confluence were used. All experiments were performed in CO2-IM (2ml/dish) at R/T. Adhesion of single TC to EC monolayer was detected by repeated AFM probe (MLCT-O10) approach-retraction cycles with 30s of cell-cell contact each. 20 curves of baseline adhesion force were collected first.
20ul of JAA-F11 stock (1mg/ml) solution was then added to the EC dish containing 2ml CO2-IM to get a final antibody conc of 10ug/ml. Cells were left at R/T for 45 minutes. For treatment control, 20ul CO2-IM was used instead of JAA-F11. After treatment, force measurement was performed again in the same way,
with the same TC cell, at the same EC site to collect 20 curves. One TC cell and one EC dish were defined as one sample (n=1). AFM settings : set/trigg point 0.3v, Force Dist 25um (40 um with adjusted Z volt); Scan Rate 0.03Hz, Velocity 1.50um/s; Dwell 30 sec, dwell rate 1Hz, sample rate 1kHz. Loading force ~500 pN.
Total adhesion forces (pN) from corresponding curves were calculated in Matlab software. Paired t-test was used for statistical analysis on 'before' vs 'after' treatments. A % change of TC/EC adhesion with antibody treatment was finally calculated.
	Before CO2-IM treatment (Control), total adhesion forces (pN)																		Before JAA-F11 treatment, baseline total adhesion force (pN)
Cycle	TC 1	TC 2	TC 3	TC 4	TC 5	TC 6	TC 7	TC 8	TC 9	TC 10	TC 11	TC 12	TC 13	TC 14	Cycl Ave		SD	SE	TC 1	TC 2	TC 3	TC 4	TC 5	TC 6	TC 7	TC 8	TC 9	TC 10	Cycl Ave		SD	SE
1	204.298	0	260.246	194.531	187.792	165.301	307.909	283.281	236.553	227.536	29.0182	227.024	133.341	246.961	204.435		85.2132	22.7742	175.597	141.53	261.19	142.021	238.959	365.979	106.877	183.347	174.192	142.928	193.262		72.5296	22.9359
2	224.449	59.7501	171.107	235.498	64.9924	54.662	269.213	137.516	194.656	197.789	112.055	294.279	134.106	334.313	156.871		85.4946	22.8494	87.4215	92.2688	203.175	156.358	446.219	124.686	154.126	135.039	192.308	207.998	179.96		97.428	30.8094
3	264.114	0	175.469	152.568	196.061	137.934	162.391	104.394	247.452	315.593	69.9131	334.243	39.1286	355.626	160.042		106.15	28.3698	173.225		511.558	73.6751	169.273	195.229	197.069	105.82	87.3989	152.989	185.138		123.148	41.0494
4	357.936	70.5489	127.778	72.8588	58.1851	73.0375	211.889	306.237	240.56	224.107	101.157	169.42	241.344	158.027	168.781		91.2023	24.3749	151.737	63.2656	312.036	153.3	275.3	334.871	133.918	70.453	109.548	177.997	178.243		92.0326	29.1033
5	381.862	25.7434	133.085	258.354	228.764	129.031	211.675	192.489	137.603	236.973	56.4075	398.28	118.166	295.133	188.734		106.341	28.4209	156.106	77.9563	312.768	223.283	373.3	300.148	141.371	86.4754	75.5769	192.436	193.942		100.816	31.8809
6	116.968	52.3088	159.439	144.243	103.382	86.4961	272.232	337.063	86.6597	187.22	177.535	273.827	113.276	155.918	150.977		79.1863	21.1634	199.241	81.1446	150.789	99.426	221.913	207.388	89.7501	104.206	97.4302	213.575	146.486		55.3155	17.4923
7	274.995	93.2301	72.9979	112.986	101.832	191.815	238.013	210.061	208.097	0	53.4412	180.029	66.1869	135.154	167.114		77.0244	20.5856	331.126	47.232	261.73	112.379	240.537	236.653	97.2686	79.6454	106.198	231.76	174.453		91.2836	28.8664
8	297.054	48.8985	213.738	156.686	118.001	153.943	282.912	295.904	196.07	191.319	61.8455	238.68	140.443	179.254	195.912		75.7157	20.2359	166.331	54.2293	163.882	181.532	215.497	351.94	169.356	59.8742	100.103	170.208	163.295		80.8226	25.5583
9	469.521	50.8247	120.206	104.057	107.601	145.065	312.73	248.62	169.2	182.032	90.9954	360.771	244.275	147.632	191.98		113.592	30.3587	167.47	56.2514	259.988	229.919	289.976	274.367	103.48	108.647	102.763	324.163	191.702		90.3804	28.5808
10	186.225	26.9774	153.838	185.578	101.979	115.742	287.224	270.341	225.715	23.6875	129.293	272.544	187.965	220.879	172.624		81.1498	21.6882	248.928	24.7916	275.074	291.932	252.504	202.639	221.541	93.9015	207.125	275.153	209.359		81.5395	25.7851
11	218.415	172.035	27.6996	106.282	206.57	136.047	337.52	169.136	161.386	103.884	121.257	169.251	72.3961	167.449	170.566		70.9104	18.9516	70.5883	73.8049	365.964	186.21	339.7	250.151	178.342	52.0624	145.642	232.81	189.527		103.792	32.8218
12	231.299	68.4196	190.754	90.6568	162.047	283.635	251.881	175.208	209.839	108.788	77.0214	429.055	204.969	327.765	184.86		97.9875	26.1883	247.574	104.625	240.847	238.152	422.328	271.481	148.53	109.815	136.463	284.308	220.412		93.1578	29.4591
13	247.643		203.348	152.871	51.4774	192.523	352.073	148.934	192.532	271.197	42.6725	228.822	161.87	96.8077	192.675		83.238	23.0861	248.761	49.9971	339.374	331.867	173.365	248.044	73.297	114.145	51.0448	190.252	182.015		103.529	32.7388
14	132.048	55.2846	119.06	236.828	124.9	167.528	326.019	169.492	105.474	147.273	80.9057	304.57	137.547	372.245	159.626		92.5912	24.746	259.362	81.5453	306.536	89.0919	315.427	285.76	122.713	89.7672	214.145	242.332	200.668		90.5518	28.635
15	472.675	24.7653	242.841	149.859	226.964	107.996	249.37	267.712	172.708	251.964	22.73	112.749	140.475	318.785	212.766		115.156	30.7767	193.762	113.014	138.566	118.449	349.665	240.767	103.384	121.69	186.15	257.974	182.342		76.1536	24.0819
16	478.61		163.002	200.489	150.693	270.94	223.503	164.172	241.824	412.196	105.075	234.894	191.4	367.008	236.654		105.691	29.3134	151.151	28.2733	284.519	103.668	445.833	235.801	150.986	128.051	108.199	306.654	194.314		117.078	37.0234
17	626.938	81.6864	62.2537	149.442	139.555	135.494	193.709	219.173	89.2987	188.2	76.3067	246.112	135.713	0	188.617		142.708	38.1404	138.914	53.3979	152.341	173.62	360.296	225.032	116.071	99.3583	272.151	328.4	191.958		96.2969	30.4518
18	427.627	74.2169	120.808	111.995	130.506	28.5593	283.377	131.918	183.232	333.865	111.967	150.016	245.715	205.304	165.804		104.596	27.9546	118.247	23.3001	195.186	211.538	704.095	266.942	83.2925	175.958	150.345	276.429	220.533		177.467	56.12
19	457.874	23.1796	119.259	228.079	113.385	177.632	191.842	148.315	240.245	257.225	50.4466	216.904	118.915	188.038	188.868		101.742	27.1918	139.606		170.987	173.9	255.126	143.267	213.022	155.399	160.76	245.087	184.128		40.6777	13.5592
20	473.164	79.2561	221.065	198.493	186.746	127.171	299.819	109.14	201.606	226.896	143.432	298.402	104.947		210.718		102.134	28.327	153.354	110.403	358.939	344.135	319.979	167.496	156.178	99.0932	157.803	236.258	210.364		92.6363	29.2942
	After CO2-IM treatment for 45min, (pN)																		After JAA-F11 treatment 10ug/ml for 45min, (pN)
1	203.397	70.2818	178.925	136.288	90.2806	147.679	177.516	268.724	149.639	369.478	78.5262	356.002	156.454	107.738		158.081	90.7441	24.2524	149.987	112.708	182.126	240.561	161.561	160.117	189.391	246.835	96.4955	228.215		176.8	48.5663	15.358
2	241.013	51.6129	221.601	151.966	177.964	61.8511	299.247	323.572	121.927	280.924	23.6818	352.353	124.073	278.238		183.417	103.308	27.6104	161.881	79.3238	84.0338	236.344	273.302	185.158	97.1726	120.787	55.2997	166.078		145.938	67.8885	21.4682
3	197.567	23.8323	156.357	126.505	112.712	79.1376	147.662	246.806	120.418	115.949	38.886	295.722	93.9881	301.45		134.555	82.8597	22.1452	214.378	56.9097	179.333	226.678	145.302	191.319	143.255	171.497	122.538	138.575		158.978	46.7608	14.7871
4	220.386	32.9157	274.226	178.658	124.79	84.6753	349.396	237.708	189.577	227.12	55.5084	427.255	123.588	283.836		188.037	107.976	28.8577	132.154	100.395	248.249	173.239	255.423	218.411	148.073	207.503	77.7927	214.555		177.579	58.1821	18.3988
5	315.809	55.1379	133.657	211.609	160.087	72.2888	195.271	206.32	138.739	187.86	79.7451	369.726	143.06	335.671		165.435	93.7318	25.0509	106.164	71.6023	214.858	165.639	100.639	246.786	99.7873	113.716	157.833	283.415		156.044	67.5694	21.3673
6	199.576	51.3495	228.713	88.0084	90.5816	321.36	211.351	129.025	201.224	399.296	102.12	300.49	135.673	265.577		169.021	98.1104	26.2211	158.657	53.4788	63.1152	315.837	448.873	174.875	92.7974	126.498	130.058	236.043		180.023	117.046	37.0132
7	293.993	64.6012	320.525	249.713	118.172	58.3393	135.485	192.607	96.3581	175.084	51.0805	385.435	80.6894	304.314		169.977	107.849	28.8239	152.768	22.8297	197.974	285.126	157.227	207.413	140.105	99.1119	82.5459	247.613		159.271	74.83	23.6633
8	408.672	62.6712	62.6976	266.446	134.238	65.9574	375.997	218.889	173.46	150.048	96.977	200.225	131.727	351.164		196.559	113.356	30.2956	139.448	28.6571	215.666	92.8087	279.775	280.111	156.595	159.389	55.5103	144.207		155.217	80.6289	25.4971
9	191.983	87.7168	182.367	110.148	79.1319	79.1094	295.594	124.835	208.865	289.353	63.5158	310.189	172.78	212.493		151.083	81.8645	21.8792	181.916	25.2901	185.952	114.102	256.435	326.269	30.7262	277.632	51.389	250.649		170.036	103.879	32.8494
10	293.162	22.8222	230.916	92.3874	117.741	76.1769	242.089	125.051	80.8173	153.223	82.6118	292.067	176.829	169.945		142.351	81.3042	21.7295	118.936		215.486	82.5986	205.178	129.906	64.4432	152.295	77.6234	250.057		144.058	62.8065	20.9355
11	125.188	32.5715	175.168	159.618	86.0258	103.743	320.1	134.495	216.827	157.453	70.7953	299.907	93.9524	268.365		150.415	84.2915	22.5278	143.007	31.4899	106.333	231.77	140.626	262.139	172.405	111.453	86.3324	207.114		149.267	66.8188	21.13
12	182.743	94.6201	191.849	150.794	108.462	74.9561	145.971	106.944	250.529	262.804	37.3624	440.431	140.55	281.099		145.208	100.9	26.9666	94.1498	77.345	146.43	114.021	102.186	218.106	84.7843	106.44	111.214	129.217		118.389	38.3723	12.1344
13	330.972	23.9094	97.5864	110.642	32.3401	68.6397	150.806	278.503	229.475	412.474	66.121	300.174	173.21	90.4913		146.986	117.647	31.4424	135.726	141.199	201.126	134.994	179.166	169.063	105.03	130.13	113.682	249.694		155.981	42.0138	13.2859
14	142.053	97.4755	259.759	247.572	89.2404	131.362	241.739	112.482	108.713	180.004	140.675	357.05	215.693	118.234		158.933	75.9611	20.3015	83.795	49.5438	200.919	116.786	316.994	251.468	157.263	165.365	130.372	241.662		171.417	78.0016	24.6663
15	301.762	122.559	112.061	119.321	141.124	53.8042	204.059	182.469	211.959	111.22	67.9268	139.881	133.239	113.985		161.013	61.3665	16.4009	139.824	83.0162	246.98	155.709	249.624	186.125	94.8608	137.625	87.9388	125.038		150.674	57.3774	18.1443
16	188.883		170.515	246.752	98.9107	76.8334	164.599	662.514	197.742	243.652	28.3129	326.205	157.049	80.1195		225.844	153.707	42.6306	70.9458	48.5167	105.9	148.656	217.523	149.993	138.335	104.211	140.127	71.6568		119.586	47.1936	14.9239
17	184.873		123.023	136.324	25.5083	120.388	283.868	561.758	139.465	139.721	107.148	346.644	225.963	152.243		196.901	131.576	36.4926	114.655	87.6811	302.202	51.1539	262.152	226.117	80.962	186.665	140.317	280.448		173.235	86.176	27.2512
18	221.418	119.453	103.986	151.562	96.108	112.382	199.685	434.809	248.153	387.716	44.166	156.281	244.37	101.627		187.506	108.642	29.0359	195.596	58.2791	218.761	79.1413	225.593	217.489	61.9189	109.909	169.529	101.984		143.82	64.9463	20.5378
19	208.564	203.681	50.8078	23.5031	96.0478	110.94	126.355	396.973	229.439	198.64	22.7112	512.239	195.383	213.592		160.701	131.82	35.2304	264.027		163.587	49.5042	108.114	191.723	22.525	71.6305	74.072	142.234		120.824	72.5238	24.1746
20	395.562	200.688	70.2423	217.672	129.897	104.085	274.602	497.618	173.916	98.0643	128.241	204.187	139.065	157.167		229.365	115.087	30.7583	89.4267	142.668	271.369	96.471	281.368	341.058	84.1562	120.633	106.156	217.077		175.038	89.6825	28.3601
															Final Ave	SD	SE	p value											Final Ave	SD	SE	p value
Ave Before	327.186	55.9514	152.9	162.118	138.072	144.028	263.265	204.455	187.035	204.387	85.6737	256.994	146.609	224.858	182.395	69.2849	18.5172	0.748491	178.925	70.9462	263.272	181.723	320.465	246.432	138.028	108.637	141.767	234.486	188.468	73.1726	23.1392	0.0189237
Ave After	242.379	78.7721	167.249	158.774	105.468	100.185	227.07	272.105	174.362	227.004	69.3056	318.623	152.867	209.367	178.824	72.0445	19.2547		142.372	70.6074	187.52	155.557	218.353	216.682	108.229	145.966	103.341	196.277	154.491	47.7458	15.0986
	t-test was done pairedly on 'before' vs 'after' treatment.
% before	100	100	100	100	100	100	100	100	100	100	100	100	100	100	100	37.9862	10.1522		100	100	100	100	100	100	100	100	100	100	100	38.8249	12.2775
% after	74.0799	140.787	109.385	97.9377	76.3865	69.5599	86.2513	133.088	93.2241	111.066	80.8948	123.981	104.268	93.111	99.5728	21.3263	5.69969		79.5707	99.5225	71.2266	85.6013	68.1364	87.9278	78.4108	134.361	72.8951	83.7052	86.1357	26.6205	8.41815
% Change	-25.9201	40.7867	9.38472	-2.06225	-23.6135	-30.4401	-13.7487	33.0878	-6.7759	11.0657	-19.1052	23.981	4.26845	-6.88897	-0.00427164	21.3263	5.69969		-20.4293	-0.477506	-28.7734	-14.3987	-31.8636	-12.0722	-21.5892	34.361	-27.1049	-16.2948	-0.138643	18.2719	5.77809
Expt. dates	5/9/16a	5/9/16b	5/10/16a	5/10/16b	5/10/16c	5/10/16d	5/11/16a	5/11/16b	5/11/16c	5/24/16a	5/24/16b	5/25/16a	5/25/16b	2016-05-26					5/12/16a	5/12/16b	5/17/16a	5/17/16b	5/18/16a	5/18/16b	5/18/16c	5/19/16a	5/19/16b	5/19/16c

## Sheet: CD29 10ug-ml
4/24/2016 Effects of functional antibodies to Integrin β1 (CD29) on adhesion of MB435 to HBMEC-60 monolayer. Mouse monoclonal anti-human Integrin β1-activating antibody (Millipore, MAB1951Z, IgG1, 1mg/ml) and (blocking) antibody (BD Pharmingen # 556047, IgG2a, 1mg/ml)
20ul Ab (1mg/ml) was added to the EC dish containing 2ml CO2-IM to get a final conc of 10 ug/ml. Cells were left at R/T for 45 minutes. TC-EC contact time: 30 sec.
	Before treatment, total adhesion forces (pN)														Before treatment, total adhesion forces (pN)
Cycle	TC 1	TC 2	TC 3	TC 4	TC 5	TC 6	TC 7	TC 8	TC 9	TC10	Cycl Ave		SD	SE	TC1	TC2	TC3	TC4	TC5	TC6	TC7	TC8	TC9	TC10	Cycl Ave		SD	SE
1	379.647	129.148	330.112	550.115	121.582	261.618	186.3	785.094	210.208	237.883	319.171		197.179	62.3534	278.789	171.47	279.891	54.0168	321.432	54.6864	227.739	116.457	325.929	83.81	191.422		103.416	32.703
2	464.091	225.275	258.144	315.361	185.524	337.726	234.234	563.403	89.0429	415.292	308.809		134.071	42.3971	331.489	206.75	217.158	86.8327	407.331	229.898	260.276	163.461	459.452	27.8614	239.051		126.879	40.1225
3	425.16	534.762	533.786	346.147	199.476	255.64	202.087	822.695	189	282.495	379.125		192.991	61.029	252.581	175.466	291.375	133.666	372.489	116.62	105.332	150.191	364.269	33.2486	199.524		109.111	34.5039
4	414.786	177.73	564.846	389.281	312.461	215.929	241.521	464.852	139.949	174.807	309.616		135.803	42.9447	272.578	266.995	338.381	190.986	439.374	55.5009	305.894	132.227	314.193	52.8581	236.899		120.02	37.9538
5	291.096	305.877	396.707	458.658	273.587	157.875	142.393	327.688	32.6975	199.093	258.567		120.668	38.1586	264.593	180.431	282.813	173.726	172.181	88.6216	248.894	111.28	359.401	89.5263	197.147		85.4846	27.0326
6	601.874	267.337	139.978	424.854	300.696	203.107	399.504	370.999	159.946	183.245	305.154		138.095	43.6695	222.62	120.958	332.589	130.576	365.953	102.654	129.443	98.3614	229.266	134.674	186.71		92.1097	29.1277
7	285.093	284.04	88.6488	209.124	154	134.946	138.418	421.175	109.283	217.01	204.174		97.0513	30.6903	337.482	127.609	299.296	79.0172	258.205	51.4059	215.559	58.0873	267.906	148.451	184.302		99.6453	31.5106
8	562.349	245.123	441.948	315.755	214.251	249.934	171.074	485.259	103.145	223.431	301.227		140.584	44.4565	240.227	125.01	196.324	134.27	312.448	117.089	203.024	150.825	339.051	54.8124	187.308		85.0444	26.8934
9	422.828	269.697	217.994	333.335	276.049	221.495	208.873	635.816	131.102	283.488	300.068		134.333	42.4798	205.095	161.422	244.747	204.411	398.573	118.81	277.544	164.659	510.873	122.954	240.909		119.442	37.7709
10	307.348	209.823	515.154	107.175	145.268	106.323	240.979	466.696	103.809	147.1	234.967		142.814	45.1618	141.429	109.006	212.736	83.8325	339.651	202.821	255.95	53.4261	225.596	25.5196	164.997		93.9885	29.7218
11	507.473	321.055	316.268	340.023	209.355	114.106	407.12	779.384	66.5424	168.863	323.019		198.95	62.9136	218.27	217.835	242.047	135.35	320.79	88.3094	258.962	133.416	193.109	61.3677	186.946		76.9004	24.3181
12	368.596	234.339	116.18	454.725	254.246	54.1616	209.043	638.515	72.6274	362.911	276.534		173.865	54.9811	323.145	162.395	120.819	220.299	273.797	183.484	205.086	117.333	204.999	54.7466	186.61		74.2763	23.4882
13	355.245	296.343	223.406	310.855	199.443	167.021	248.667	332.701	111.009	266.572	251.126		73.1421	23.1296	104.819	231.591	344.075	126.831	346.615	91.7083	260.099	236.28	235.246	75.5392	205.28		95.2753	30.1287
14	325.709	241.235	186.11	323.739	197.212	217.036	274.955	1277.29	224.52	222.389	349.02		312.812	98.9199	315.804	172.657	132.69	236.419	231.651	210.567	172.087	158.313	243.934	82.2826	195.64		62.6443	19.8099
15	447.481	483.495	280.86	225.089	160.441	169.642	434.349	563.55	172.588	171.179	310.867		147.318	46.5859	308.838	58.187	373.993	188.067	325.07	139.587	93.7228	179.768	260.931	102.699	203.086		103.176	32.6272
16	365.298	81.32	174.68	244.614	214.273	165.127	145.589	947.892	99.2098	176.303	261.431		240.986	76.2066	233.493	216.107	201.489	178.959	360.481	83.6877	151.443	147.254	219.694	82.497	187.51		76.7356	24.2659
17	468.985	156.352	178.154	479.613	275.086	101.847	330.71	918.673	65.1297	210.768	318.532		240.744	76.1298	210.231	189.304	256.164	115.088	145.104	154.05	299.371	92.3234	200.521	147.858	181.001		60.2387	19.0491
18	417.819	266.929	276.8	148.281	135.958	217.342	164.521	912.937	36.815	252.546	282.995		231.289	73.1401	250.118	98.7359	291.588	23.1232	350.786	58.3224	63.5817	230	344.761	27.5511	173.857		125.944	39.8269
19	529.649	187.686	248.088	206.047	149.303	131.279	279.233	717.462	127.835	167.803	274.439		185.295	58.5953	310.777	73.8256	279.818	143.152	400.939	217.295	108.767	146.942	164.428	86.5487	193.249		101.631	32.1387
20	451.791	214.377	251.061	248.301	210.436	178.363	175.986	658.484	67.4847	286.428	274.271		158.043	49.9775	258.362	106.013	279.116	92.9063	281.637	68.8353	267.595	122.796	233.607	26.24	173.711		94.2217	29.7955
	After CD29 inhibiting Ab treatment, (pN) n=10														After CD29 activating Ab treatment, (pN) n=10
1	87.7218	258.891	173.989	302.07	127.549	26.9433	270.662	699.263	47.4107	0		199.45	194.911	61.6363	511.64	84.2878	284.094	161.875	164.599	151.814	122.436	397.708	433.317	216.545		252.832	139.468	44.1036
2	114.58	343.449	112.82	132.529	203.243	163.278	378.582	702.003	115.149	63.1547		232.879	184.499	58.3439	357.872	162.695	342.217	111.239	298.154	93.8094	251.311	272.484	310.727	155.928		235.644	92.0407	29.1058
3	108.65	154.101	106.089	215.945	126.066	59.3178	233.588	815.435	92.5303	74.3128		198.604	212.603	67.2309	405.753	205.099	567.732	176.922	203.989	82.0757	102.223	318.384	341.726	91.5221		249.543	149.307	47.215
4	136.607	67.4099	196.864	433.726	283.517	168.448	305.869	683.763	136.397	111.468		252.407	177.161	56.0232	213.891	170.598	392.456	239.296	286.496	251.494	210.68	247.437	317.269	88.6949		241.831	77.9621	24.6538
5	152.055	375.412	201.431	257.227	193.48	306.15	185.576	307.761	108.95	132.6		222.064	82.1223	25.9693	348.234	218.065	316.565	139.702	269.533	361.395	216.129	220.98	211.114	145.247		244.697	73.6547	23.2916
6	48.9911	159.423	214.65	517.229	211.393	129.066	254.461	431.448	0	95.3838		206.204	154.128	48.7395	264.324	213.855	497.033	201.849	307.981	117.832	219.46	140.052	335.436	225.314		252.313	103.229	32.6438
7	335.613	208.319	212.707	402.98	169.936	85.152	318.775	118.776	24.2781	137.234		201.377	113.763	35.975	302.27	193.774	391.454	278.772	203.748	254.803	251.272	225.231	309.179	115.334		252.584	71.4691	22.6005
8	107.194	263.654	199.805	486.714	204.061	220.607	568.98	607.256	85.3787	101.584		284.523	186.734	59.0506	430.276	204.606	451.635	149.451	239.743	187.122	239.538	206.854	321.157	148.024		257.841	103.055	32.589
9	182.344	241.335	263.803	518.063	173.873	227.282	349.737	367.421	82.2638	74.0833		248.02	128.759	40.7173	379.521	181.562	298.243	237.003	294.223	163.579	134.845	203.889	216.834	156.575		226.627	72.8917	23.0504
10	237.577	213.613	248.73	523.279	263.995	325.527	400.724	292.092	181.686	126.151		281.337	108.044	34.1666	364.023	193.736	348.866	49.5569	242.962	133.942	153.4	64.2475	477.135	179.404		220.727	130.95	41.41
11	116.626	28.6564	198.543	254.258	301.41	160.182	182.698	297.19	82.4801	35.85		165.789	94.8277	29.9872	243.007	274.498	351.401	235.502	371.304	109.424	236.468	145.746	373.426	157.397		249.817	89.7102	28.3688
12	235.374	226.58	178.647	143.146	283.128	126.879	216.577	614.145	113.714	65.5173		220.371	145.284	45.9429	245.847	239.388	316.543	189.048	371.581	82.4255	221.798	336.214	357.404	117.085		247.733	94.0824	29.7515
13	192.689	120.084	247.42	465.173	225.463	64.0001	321.461	289.3	52.1113	110.985		208.869	122.428	38.715	332.052	104.132	477.833	145.054	244.261	236.145	182.687	221.667	458.192	262.537		266.456	117.168	37.0518
14	150.559	350.808	364.574	325.214	299.208	100.478	241.964	218.246	130.406	27.7975		220.925	109.503	34.628	322.233	401.305	374.835	263.606	289.65	154.929	294.813	295.624	578.442	154.282		312.972	116.603	36.873
15	245.74	240.155	167.161	238.395	159.307	194.549	376.945	590.521	48.1556	24.1878		228.512	154.142	48.7439	326.284	178.684	526.768	146.504	266.262	93.1304	227.001	299.57	457.227	211.983		273.341	128.458	40.6221
16	122.883	150.925	178.601	338.123	188.605	203.448	262.257	383.825	55.783	44.0493		192.85	105.028	33.2127	281.443	378.029	494.657	80.3564	488.681	38.8032	181.963	209.29	337.988	129.471		262.068	153.195	48.4446
17	118.05	256.36	263.017	290.407	178.146	221.296	273.165	566.522	88.6799	115.718		237.136	129.755	41.0322	563.635	208.539	631.899	159.135	392.983	180.702	270.977	363.656	383.821	117.916		327.326	163.815	51.8028
18	177.674	290.506	111.884	310.408	202.453	170.12	376.09	557.2	82.1886	73.44		235.196	143.406	45.3488	325.286	259.407	465.992	198.621	265.968	283.127	165.566	266.501	299.021	171.756		270.125	82.6304	26.13
19	195.665	142.119	184.653	245.187	159.508	94.2332	249.541	190.959	84.9875	96.8435		164.37	56.7296	17.9395	372.204	108.205	295.712	79.3689	326.935	136.971	263.135	393.542	254.528	210.774		244.137	103.407	32.7003
20	142.709	154.972	75.2123	215.451	211.424	114.653	224.842	1189.1	115.719	203.169		264.726	311.881	98.6254	250.768	114.593	476.18	232.389	279.25	96.202	198.756	306.38	331.551	203.944		249.001	104.345	32.9968
											Final Ave	SD	SE	p value											Final Ave	SD	SE	p value
Ave Before	419.616	256.597	286.946	321.555	209.432	183.026	241.778	654.528	115.597	232.48	292.156	143.437	45.3586	0.0480707	254.037	158.588	260.855	136.576	321.225	121.698	205.519	138.17	284.858	76.0523	195.758	77.0877	24.3773	0.00624737
Ave After	160.465	212.339	195.03	330.776	208.288	158.08	299.625	496.111	86.4135	85.6764	223.28	117.825	37.2595		342.028	204.753	415.106	173.762	290.415	160.486	207.223	256.773	355.275	162.987	256.881	85.6102	27.0723
	Paired t-test was done on 'before' vs 'after' treatment.
% before	100	100	100	100	100	100	100	100	100	100	100	49.0959	15.5255		100	100	100	100	100	100	100	100	100	100	100	39.3791	12.4528
% After	38.241	82.7517	67.9674	102.868	99.4537	86.3705	123.926	75.7968	74.754	36.8532	78.8982	23.5897	7.4597		134.637	129.11	159.132	127.227	90.4085	131.873	100.829	185.838	124.72	214.309	139.808	33.8343	10.6993
% Changes	-61.759	-17.2483	-32.0326	2.86785	-0.546255	-13.6295	23.9257	-24.2032	-25.246	-63.1468	-0.211018	23.5897	7.4597		34.6371	29.1096	59.1325	27.2274	-9.59146	31.8729	0.829351	85.8384	24.7198	114.309	0.398084	35.4857	10.6993
Expt date	4/26/16a	4/26/16b	4/27/16a	4/27/16b	4/27/16c	4/28/16a	4/28/16b	2016-05-04	5/5/16a	5/5/16b					2016-06-29	2016-06-30	2016-07-01	2016-07-04	2016-07-05	2016-07-06	2016-07-07	2016-07-08	2016-07-11	2016-07-12

## Sheet: Alpha-3 10ugml
6/21/2016 Ingetrin α3 blocking Ab on adhesion between M435 to HBMEC-60 monolayer. Integrin α3 (Millipore, cat# MAB1952Z; mouse IgG, P1B5 ) stock solution (1mg/ml, 1000x) was ordered and kept at 4C.
20ul Ab (1mg/ml) solution was added to the EC dish containing 2ml CO2-IM to get a final conc of 10ug/ml. Cell-cell contact: 30 sec
	Before Ab treatment, total adhesion forces (pN)
Cycle	TC 1	TC 2	TC 3	TC 4	TC 5	TC 6	TC 7	TC 8	TC 9	TC 10	TC11	Cycl Ave		SD	SE
1	258.5	334.709	298.484	452.567	323.129	654.852	339.605	366.418	350.916	256.373	435.187	363.555		110.79	35.0348
2	423.358	451.642	632.256	537.301	277.901	666.925	220.934	462.251	360.998	552.174	342.623	458.574		137.285	43.4135
3	432.764	573.961	350.786	331.483	465.198	931.353	372.306	719.578	451.204	329.11	349.281	495.774		185.434	58.6392
4	564.157	397.168	178.607	377.919	205.819	562.806	506.803	636.221	607.131	126.394	409.862	416.303		179.717	56.8316
5	394.753	565.984	414.496	492.458	351.814	758.758	376.533	734.801	823.063	236.15	505.957	514.881		188.112	59.4862
6	393.427	579.57	444.481	770.034	366.864	587.091	300.613	563.989	577.367	447.052	555.778	503.049		130.975	41.4181
7	356.786	445.784	392.827	448.218	261.088	632.18	329.766	535.96	734.695	238.319	360.564	437.562		150.67	47.646
8	444.889	591.461	443.159	401.043	216.117	539.356	198.16	454.518	921.216	248.494	413.124	445.841		202.753	64.116
9	521.282	449.616	511.494	647.18	400.878	746.104	341.028	784.86	780.434	287.419	412.74	547.03		174.158	55.0737
10	464.807	391.908	498.44	501.967	252.913	641.548	375.356	623.266	630.04	273.494	263.96	465.374		134.526	42.5409
11	435.818	361.381	497.664	672.541	407.176	605.512	209.548	554.383	617.497	138.743	445.323	450.026		167.188	52.8694
12	391.11	453.136	507.906	428.81	370.967	597.01	341.51	330.212	565.911	358.491	411.014	434.506		89.8142	28.4018
13	352.391	371.58	225.544	669.675	379.657	612.01	340.438	604.133	805.455	416.445	265.754	477.733		173.509	54.8684
14	555.763	311.335	449.815	837.622	610.692	665.487	338.837	532.591	698.055	336.786	430.066	533.698		166.251	52.5732
15	340.039	427.769	380.578	680.757	434.798	789.96	334.329	459.13	808.461	252.925	369.445	490.875		187.229	59.2069
16	619.958	418.988	182.493	836.017	194.028	506.718	325.641	398.889	658.169	487.925	157.354	462.883		195.025	61.6722
17	574.525	459.519	343.794	501.394	348.551	500.426	397.364	572.134	514.423	479.915	457.566	469.205		78.3562	24.7784
18	501.293	441.282	474.044	870.727	320.172	621.04	406.1	488.177	779.586	323.786	372.463	522.621		173.669	54.919
19	530.005	353.672	239.193	568.215	321.989	584.196	395.881	366.937	664.536	284.246	335.659	430.887		137.173	43.378
20	451.764	728.825	370.061	658.943	367.111	551.639	185.447	537.73	496.852	531.791	473.222	488.016		147.347	46.5953
	After a3 Ab treatment for 45min, (pN)
1	175.038	180.128	128.273	951.636	197.082	406.131	391.977	840.139	199.894	413.2	206.804		388.35	274.034	86.6573
2	240.207	156.303	314.095	1330.56	407.856	556.355	171.454	376.908	262.11	356.33	329.278		417.218	324.572	102.639
3	124.805	266.72	171.504	921.698	289.494	397.731	194.471	490.218	543.245	342.555	279.279		374.244	223.083	70.5449
4	218.645	367.1	288.89	1072.26	343.172	250.73	204.164	411.332	615.319	477.295	221.575		424.891	246.653	77.9987
5	296.508	154.397	403.721	969.952	347.775	308.178	283.937	467.166	672.94	230.587	30.7731		413.516	229.435	72.5536
6	250.279	286.999	365.12	409.884	454.369	290.44	118.458	688.101	646.837	257.047	0		376.753	170.202	53.8227
7	279.348	193.873	377.115	560.625	264.984	616.838	160.033	257.137	865.766	182.753	232.535		375.847	220.207	69.6356
8	196.231	152.44	556.444	495.139	308.631	499.096	181.403	642.921	747.481	245.759	206.422		402.554	201.436	63.6997
9	256.232	218.523	294.733	609.525	460.802	181.291	352.861	516.559	728.356	257.015	150.931		387.59	173.967	55.0133
10	212.751	138.13	262.065	530.836	375.811	273.202	157.983	379.252	576.302	94.3643	158.968		300.07	154.946	48.9982
11	274.202	200.533	377.696	350.496	281.135	337.745	185.82	176.318	662.732	374.952	152.792		322.163	134.737	42.6076
12	153.853	359.956	295.805	287.021	348.454	453.494	326.23	367.661	672.267	455.327	36.5168		372.007	129.295	40.8868
13	245.688	222.159	176.892	545.193	412.123	232.599	64.0435	276.884	681.986	533.693	251.802		339.126	185.156	58.5513
14	127.29	154.343	289.732	557.117	472.204	350.223	125.248	464.596	523.553	240.552	297.696		330.486	158.519	50.128
15	151.19	241.664	137.983	363.033	546.041	524.994	322.45	264.478	352.349	227.127	234.602		313.131	132.295	41.8355
16	270.941	325.558	180.213	714.097	223.274	260.246	275.596	259.202	487.02	242.984	65.0987		323.913	151.512	47.9123
17	253.569	360.43	105.135	495.893	498.159	391.569	191.326	361.73	617.028	521.651	242.543		379.649	152.192	48.1272
18	115.031	120.082	291.505	670.897	574.287	222.339	249.46	363.521	818.808	377.675	247.025		380.361	224.208	70.9008
19	176.844	324.335	336.234	476.109	424.93	433.215	200.959	478.817	717.556	296.6	219.351		386.56	149.219	47.1872
20	167.823	232.407	346.913	628.466	204.53	92.4889	169.483	519.753	882.292	546.008	133.386		379.016	242.235	76.6016
												Final Ave	SD	SE	p value
Ave Before	450.369	455.465	391.806	584.244	343.843	637.749	331.81	536.309	642.3	330.302	388.347	462.958	113.872	34.3338	0.0107876
Ave After	209.324	232.804	285.003	647.022	371.756	353.945	216.368	430.135	613.692	333.674	184.869	352.599	150.071	45.248
	Paired t-test was done on 'before' vs 'after' treatment.
% before	100	100	100	100	100	100	100	100	100	100	100	100	24.5966	7.41617
% after	46.4783	51.1135	72.7409	110.745	108.118	55.4992	65.2083	80.2028	95.546	101.021	47.604	76.1622	23.5658	7.10536
% Change	-53.5217	-48.8865	-27.2591	10.7452	8.1178	-44.5008	-34.7917	-19.7972	-4.45405	1.02088	-52.396	-0.241567	23.5658	7.10536
Expt. date	6/7/16	6/8/16	6/9/16	6/10/16	6/14/16	6/15/16	6/16/16	6/22/16	6/23/16	6/27/16	6/28/16

## Sheet: Gal-3 10ugml
4/24/2016 Galectin-3 blocking Ab on adhesion between M435 to HBMEC-60 monolayer. Galectin-3 (Santa Cruz, sc-23938, rat IgG2a) stock solution (0.2mg/ml, 100x) was ordered and kept at 4C.
100ul of gal-3 Ab (0.2mg/ml) solution was added to the EC dish containing 2ml CO2-IM to get a final antibody conc of 10ug/ml. Cell contact time: 30 s
	Before Ab treatment, total adhesion forces (pN)
Cycle	TC 1	TC 2	TC 3	TC 4	TC 5	TC 6	TC 7	TC 8	TC 9	Cycl Ave		SD	SE
1	91.6282	347.144	269.174	57.137	231.565	388.592	524.849	220.529	143.267	252.654		141.173	47.0577
2	200.196	253.269	292.796	148.879	142.045	450.934	250.886	166.226	137.577	226.979		95.1403	31.7134
3	280.728	490.071	289.058	131.55	288.282	252.822	268.785	146.746	214.041	262.454		98.0469	32.6823
4	148.202	74.2688	352.381	146.551	207.253	342.108	700.75	184.487	192.741	260.971		177.138	59.0461
5	146.038	232.235	441.512	87.2873	175.446	417.02	706.991	129.748	108.761	271.671		196.286	65.4286
6	194.144	241.142	327.865	181.988	291.803	224.737	436.487	98.9634	113.233	234.485		100.223	33.4075
7	176.809	355.377	369.933	169.427	265.313	202.426	502.746	234.29	196.381	274.745		106.106	35.3687
8	204.808	162.419	194.756	107.308	249.307	301.168	1212.06	120.044	187.419	304.365		325.834	108.611
9	120.129	348.069	382.525	120.974	242.129	441.727	85.6924	240.215	183.748	240.579		119.35	39.7832
10	30.7958	154.643	420.964	191.048	219.394	352.207	108.934	310.066	230.508	224.285		115.068	38.3561
11	28.0936	399.967	302.339	190.27	243.706	124.096	762.019	210.891	259.373	280.084		197.08	65.6935
12	165.427	309.945	364.777	199.138	245.241	323.205	846.587	104.245	109.76	296.481		213.248	71.0826
13	218.48	222.663	201.93	93.0456	200.065	311.335	155.575	103.047	107.661	179.311		67.2817	22.4272
14	201.303	249.737	350.192	156.603	171.177	317.418	200.659	317.863	165.762	236.746		70.2743	23.4248
15	153.859	382.097	293.568	170.573	330.658	334.736	133.773	248.988	117.95	240.689		93.5427	31.1809
16	132.04	382.194	188.688	62.8455	181.545	253.412	407.567	221.802	191.458	224.617		104.416	34.8054
17	132.356	311.153	222.378	68.0387	155.577	463.285	245.667	298.447	181.4	230.922		110.381	36.7936
18	28.6151	452.058	253.983	59.7336	204.897	293.314	231.276	78.229	163.345	196.161		125.275	41.7582
19	131.938	504.711	196.534	144.785	95.3235	334.126	435.265	203.748	131.345	241.975		138.928	46.3094
20	73.7908	337.322	284.297	144.215	318.738	435.969	534.432	255.534	141.463	280.64		139.289	46.4298
	After gal-3 Ab treatment for 45min, total adhesion forces (pN)
1	205.286	324.327	66.936	27.9116	180.298	116.846	150.501	126.573	0		133.186	92.9596	30.9865
2	27.2971	277.893	90.1902	132.382	250.25	217.46	100.032	57.0301	196.935		149.941	83.8281	27.9427
3	99.3002	348.199	258.384	0	207.011	382.134	124.186	127.451	132.421		186.565	116.756	38.9187
4	53.1561	439.505	99.4844	0	43.3571	126.608	290.91	212.059	220.632		165.079	131.999	43.9996
5	51.5216	299.852	232.37	0	65.016	132.854	76.2596	199.858	154.903		134.737	91.1687	30.3896
6	92.4827	213.616	180.585	27.15	172.344	265.735	257.53	374.331	45.8137		181.065	106.109	35.3698
7	90.995	393.501	180.461	31.3938	195.689	235.496	68.8823	127.188	221.149		171.64	102.802	34.2675
8	71.4838	444.982	186.59	75.1006	137.731	176.048	216.112	72.2023	216.304		177.395	110.062	36.6872
9	120.481	495.438	151.099	55.2583	154.099	165.74	241.737	253.525	110.33		194.19	121.368	40.4561
10	98.23	459.12	221.381	0	227.393	69.7168	221.657	123.999	148.227		174.414	124.148	41.3827
11	71.31	415.678	153.385	94.6345	219.608	204.601	81.9327	73.4795	100.293		157.213	105.499	35.1664
12	57.37	306.634	145.684	65.0574	200.684	268.944	226.672	0	85.8302		150.764	99.7531	33.251
13	111.737	473.497	115.155	29.722	352.586	181.628	260.32	24.4023	152.561		189.068	140.654	46.8847
14	109.116	474.253	197.88	112.166	256.511	263.699	149.179	261.102	207.463		225.708	104.811	34.9372
15	85.9507	427.256	88.8598	28.24	263.784	282.329	136.621	143.946	78.7802		170.641	120.853	40.2842
16	69.0299	403.052	157.997	144.071	256.302	155.397	84.4702	86.7049	183.368		171.155	98.5484	32.8495
17	35.1698	478.654	176.88	37.9589	273.289	178.481	135.404	65.0319	234.768		179.515	132.188	44.0628
18	105.325	394.356	187.208	59.6509	334.616	138.668	340.753	221.262	125.992		211.981	112.017	37.3391
19	0	501.603	206.428	53.7976	192.716	316.34	406.314	0	129.452		200.739	167.831	55.9438
20	0	410.381	231.768	135.614	222.773	224.449	211.111	178.099	63.4406		186.404	109.605	36.535
										Final Ave	SD	SE	p value
Ave Before	142.969	310.524	299.982	131.57	222.973	328.232	437.55	194.706	163.86	248.041	96.6733	32.2244	0.0479245
Ave After	77.7621	399.09	166.436	55.5054	210.303	205.159	189.029	136.412	140.433	175.57	93.7238	31.2413
	Paired t-test was done on 'before' vs 'after' treatment.
% before	100	100	100	100	100	100	100	100	100	100	38.9748	12.9916
% after	54.3909	128.521	55.482	42.187	94.3176	62.5042	43.2017	70.0608	85.7034	70.7076	26.3744	8.79147
% Change	-45.6091	28.5212	-44.518	-57.813	-5.68242	-37.4958	-56.7983	-29.9392	-14.2966	-0.292924	26.3744	8.79147
Expt date	4/19/16a	4/19/16b	4/20/16a	4/20/16b	4/21/16a	4/21/16b	5/3/16a	5/3/16b	5/4/16

## Sheet: Ab Combin
7/28/2016 A Combination of blocking Ab TF-Ag, Integrin β1, α3 and Galectin-3 on adhesion between M435 to HBMEC-60 monolayer for 30s contact.
Each Ab was added to the EC dish containing to get a final antibody conc of 10ug/ml, treating for 45 min.
	Before antibody treatment
Cycle	TC 1	TC 2	TC 3	TC 4	TC 5	TC 6	TC 7	TC 8	TC 9	TC 10	Cycl Ave		SD	SE
1	536.981	238.566	228.935	80.1496	363.579	226.582	169.307	86.9749	99.5444	501.399	253.202		156.223	49.4019
2	382.154	226.379	201.629	161.761	339.727	208.671	165.295	259.149	203.852	317.795	246.641		71.9578	22.7551
3	464.108	257.718	212.301	133.865	341.992	224.639	118.042	116.6	129.968	464.84	246.407		128.67	40.689
4	243.648	281.329	205.246	52.0568	245.94	96.027	116.029	190.424	135.494	372.819	193.901		91.7352	29.0092
5	279.51	148.473	237.176	175.294	249.574	217.95	28.0523	134.232	204.611	397.973	207.285		92.9108	29.381
6	284.244	119.782	206.767	73.3347	231.918	88.0735	55.3473	219.349	109.25	403.642	179.171		104.802	33.1412
7	263.894	167.543	273.321	49.6416	130.2	146.928	67.6416	125.639	146.56	429.325	180.069		107.392	33.9603
8	300.319	196.702	153.614	131.162	198.22	121.619	57.4122	212.033	143.713	446.502	196.13		103.619	32.7673
9	371.239	367.349	215.843	126.106	344.512	167.054	81.5912	223.65	90.4674	633.448	262.126		161.514	51.0751
10	166.335	282.991	296.44	48.1763	76.3109	222.335	55.0617	309.713	63.4373	595.71	211.651		162.201	51.2925
11	169.243	195.348	289.327	79.4141	352.836	92.8386	0	294.673	99.3002	343.221	191.62		117.151	37.0464
12	274.28	514.853	201.956	200.692	218.664	175.58	0	210.591	29.0682	473.613	229.93		155.189	49.075
13	213.056	215.582	214.6	203.724	225.728	229.864	25.4701	201.272	105.317	491.322	212.593		111.76	35.3418
14	218.115	501.099	247.557	152.568	369.587	136.053	0	93.1717	113.912	470.464	230.253		158.484	50.117
15	258.918	377.989	160.214	56.5091	371.323	144.195	62.2496	180.587	96.4222	729.885	243.829		195.304	61.7607
16	388.99	347.143	157.007	112.984	188.319	129.295	56.5701	227.133	165.87	325.889	209.92		104.528	33.0546
17	320.796	353.646	184.493	85.0157	239.183	237.892	60.9647	195.782	102.379	290.493	207.064		95.4987	30.1993
18	176.434	297.272	96.945	188.302	204.63	172.355	56.1294	172.226	144.286	452.621	196.12		104.786	33.1362
19	248.258	479.682	227.679	72.0669	282.877	158.126	94.9449	119.529	256.944	498.624	243.873		140.353	44.3834
20	393.017	430.274	193.911	53.5258	314.801	132.471	51.0147	99.2278	132.883	333.577	213.47		135.055	42.708
	After gal-3 Ab treatment for 45min
1	24.2461	193.907	138.641	78.7915	183.867	109.643	65.1504	96.4863	98.8243	171.601		116.116	52.3302	16.5483
2	122.621	348.207	0	0	233.723	86.1038	60.073	152.876	61.4427	85.7934		115.084	101.979	32.2485
3	70.0486	86.876	157.521	24.8556	200.643	121.683	54.0272	281.75	108.892	185.584		129.188	73.9287	23.3783
4	109.136	82.9692	102.443	32.0166	221.273	265.88	95.5759	220.487	208.59	171.881		151.025	72.5839	22.953
5	96.2961	93.1492	128.807	40.9701	92.0627	415.986	136.535	114.781	59.6571	222.531		140.078	103.159	32.6217
6	63.9052	169.764	152.527	35.6657	24.8949	182.011	55.999	155.374	34.3836	215.544		109.007	68.7615	21.7443
7	77.0647	133.132	110.078	59.5563	-0.5007	0	74.2274	69.4624	200.533	85.3941		80.8947	56.3279	17.8124
8	117.433	313.633	63.8883	28.9223	110.481	158.01	36.2209	118.358	234.557	262.894		144.44	92.2333	29.1667
9	63.0362	199.891	144.222	47.4088	118.505	99.712	0	106.587	78.9428	129.813		98.8118	52.6971	16.6643
10	103.952	268.186	197.368	27.1843	154.099	126.13	0	124.849	323.172	86.3562		141.13	95.0722	30.0645
11	124.15	120.311	111.963	38.7863	74.8419	39.8956	148.08	212.49	131.207	135.294		113.702	49.4361	15.6331
12	110.951	344.276	257.666	117.67	165.423	147.449	58.5357	214.514	88.0529	66.5491		157.109	86.5872	27.3813
13	40.0673	178.259	161.512	63.4632	234.548	118.402	90.4592	104.251	130.291	228.438		134.969	62.106	19.6397
14	53.8813	103.671	130.493	63.6362	60.0709	205.972	85.8244	101.537	53.5368	44.7785		90.3402	46.5784	14.7294
15	101.352	228.941	108.66	51.8085	115.906	138.73	69.0051	109.956	95.8718	90.5543		111.079	45.5156	14.3933
16	115.529	179.461	142.465	93.3354	82.094	39.1176	25.2301	116.397	158.736	93.7489		104.611	46.4391	14.6853
17	57.2201	386.318	197.31	74.689	79.5676	0	88.7418	147.489	204.51	162.266		139.811	102.795	32.5066
18	35.9516	313.447	88.4429	48.0164	53.3113	91.1461	0	35.2567	262.946	87.2542		101.577	97.7939	30.9251
19	106.389	245.749	131.516	0	145.442	136.107	127.99	112.946	116.037	197.961		132.014	60.1676	19.0267
20	40.3456	89.8593	187.196	50.3375	126.736	62.2579	72.4397	92.1641	86.4431	154.401		96.218	44.375	14.0326
											Final Ave	SD	SE	p value
Ave Before	297.677	299.986	210.248	111.817	264.496	166.427	66.0561	183.598	128.664	448.658	217.763	107.089	33.8645	0.0121347
Ave After	81.6788	204	135.636	48.8557	123.849	127.212	67.2057	134.401	136.831	143.932	120.36	42.1269	13.3217
	Paired t-test was done on 'before' vs 'after' treatment.
% before	100	100	100	100	100	100	100	100	100	100	100	49.1769	15.5511
% after	27.4387	68.0033	64.5124	43.6924	46.8247	76.4368	101.74	73.2038	106.348	32.0805	64.0281	25.5662	8.08475
% Change	-72.5613	-31.9967	-35.4876	-56.3076	-53.1753	-23.5632	1.74042	-26.7962	6.34784	-67.9195	-0.359719	25.5662	8.08475
Expt date	7/14/16	7/15/16	7/19/16	7/20/16	7/29/16	8/1/16	8/2/16	8/3/16	8/4/16	8/5/16
