# Supplementary material for: Temporal and molecular dynamics of human metastatic breast carcinoma cell adhesive interactions with human bone marrow endothelium analyzed by single-cell force spectroscopy
Source: PLoS One. 2018 Sep 20;13(9):e0204418. doi: 10.1371/journal.pone.0204418 (PMC6147572; doi:10.1371/journal.pone.0204418)
Supplement: S6 File — (XLSX) [file pone.0204418.s006.xlsx]

## Sheet: TF-Ag 10ug-ml
6/21/2016 Functional TF-Ag antibody (JAA-F11) blocking MB435 adhesion to HBMEC-60 monolayer. JAA-F11 (mouse IgG monoclonal antibody against TF-Ag) stock solution (1mg/ml, 1000x) was prepared by dissolving 0.7mg JAA-F11 in 0.7ml serum-free CO2 independent medium (CO2-IM), dispensed into aliquots in 20ul (20ug), and kept at -70C.
MDA-MB-435 (TC) at 40-50% confluence and HBMEC-60 (EC) at 100% confluence were used. All experiments were performed in CO2-IM (2ml/dish) at R/T. Adhesion of single TC to EC monolayer was detected by repeated AFM probe (MLCT-O10) approach-retraction cycles with 60 s of cell-cell contact each. 20 curves of baseline adhesion force were collected first.
20ul of JAA-F11 stock (1mg/ml) solution was then added to the EC dish containing 2ml CO2-IM to get a final antibody conc of 10 ug/ml. Cells were left at R/T for 45 minutes. For treatment control, 20ul CO2-IM was used instead of JAA-F11. After treatment, force measurement was performed again in the same way,
with the same TC cell, at the same EC site to collect 20 curves. One TC cell and one EC dish were defined as one sample (n=1). AFM settings : set/trigg point 0.3v, Force Dist 25um (40um after Z volt adjusted ); Scan Rate 0.03Hz, Velocity 1.50um/s; dwell 60s, dwell rate 1Hz, sample rate 1kHz. Loading force is ~500 pN.
Total adhesion forces (pN) from corresponding curves were calculated in Matlab software. Paired t-test was used for statistical analysis on 'before' vs 'after' treatments. A % change of TC/EC adhesion with antibody treatment was finally calculated.
	Before CO2-IM treatment (Control), total adhesion force (pN)															Before JAA-F11 treatment, total adhesion force (pN)
Cycle	TC 1	TC 2	TC 3	TC 4	TC 5	TC 6	TC 7	TC 8	TC 9	TC 10	TC 11	Cycl Ave		SD	SE	TC 1	TC 2	TC 3	TC 4	TC 5	TC 6	TC 7	TC 8	TC 9	TC 10	TC 11	Cycl Ave		SD	SE
1	383.247	325.084	130.339	271.448	264.509	317.946	63.356	124.302	135.449	215.007	22.4893	223.964		111.723	33.6858	204.287	94.6634	126.599	45.319	134.79	80.9321	409.83	349.142	204.852	233.384	336.748	188.38		111.766	35.3437
2	169.268	494.48	75.2458	229.81	178.349	319.332	23.0066	85.6139	164.911	249.632	24.1069	193.335		133.046	40.115	144.675	117.275	30.5207	171.683	213.663	133.388	474.581	498.31	146.479	143.44	324.14	207.401		146.271	46.255
3	210.569	272.743	24.7803	245.038	275.682	328.308	128.749	169.063	141.623	306.274		199.617		89.4444	28.2848	216.054	172.281	230.801	128.875	175.133	74.4539	475.305	402.901	428.301	160.865	138.549	246.497		131.304	41.5221
4	182.369	263.829	0	234.952	177.693	326.836	194.076	233.09	183.498	220.341	63.6193	199.594		85.973	25.9218	98.3554	129.229	61.7003	217.85	137.447	94.4847	308.625	487.477	268.848	210.219	234.125	201.424		122.106	38.6133
5	280.343	65.9856	23.7796	162.827	144.348	316.445	127.144	160.769	272.708	365.799	134.215	172.706		102.482	30.8996	128.597	181.899	205.039	158.911	91.887	106.788	275.99	317.416	424.147	193.992	286.921	208.466		98.305	31.0868
6	174.666	118.945	27.5022	128.222	233.024	198.087	74.9354	216.535	353.813	517.582	26.0801	169.526		138.938	41.8915	23.6894	48.1142	172.815	107.637	106.864	132.902	364.103	274.779	489.004	182.559	173.938	190.247		138.564	43.8177
7	24.7954	140.787	88.2774	167.095	188.142	201.843	191.084	263.246	236.408	161.215	45.62	166.853		71.7915	21.6459	207.764	91.5823	210.221	148.072	76.0339	55.0062	323.296	225.805	455.252	198.105	313.322	199.114		114.901	36.335
8	142.368	198.662	26.3999	238.554	176.028	290.122	170.487	185.115	250.228	276.829	116.66	186.44		72.9913	22.0077	167.261	107.01	256.969	113.584	53.9961	146.154	260.585	251.656	458.485	369.944	339.126	218.564		119.682	37.8466
9	260.876	239.662	97.8818	207.255	311.81	315.35	136.376	82.4293	310.663	221.671	34.065	218.034		95.1833	28.6989	159.366	302.213	14.6522	112.349	83.7385	160.463	272.437	280.358	436.85	104.945	170.921	192.737		120.634	38.1478
10	163.835	116.167	22.5909	173.827	126.065	250.143	122.939	142.399	207.096	346.424	135.538	147.229		79.3947	23.9384	104.721	179.587	81.0536	99.3696	62.2706	170.398	372.473	300.035	324.872	92.3517	113.62	178.713		107.712	34.0615
11	95.4685	196.452	88.6517	149.164	189.302	446.887	150.823	358.61	246.34	274.318	127.289	213.522		107.086	32.2875	83.1963	153.313	46.7575	183.238	159.327	191.432	320.649	213.767	346.009	241.955	222.707	193.964		88.7552	28.0669
12	291.224	283.567	30.7995	141.57	346.565	197.169	183.889	177.93	46.9103	302.025	194.343	188.847		96.9819	29.2412	56.5426	128.175	59.8532	97.6522	210.3	179.009	222.824	240.242	144.766	227.614	207.975	156.698		66.0338	20.8817
13	362.148	224.099	103.002	199.588	413.665	262.223	132.374	242.076	209.326	287.013	129.712	238.722		91.7615	27.6671	30.6492	127.839	216.171	141.438	79.4762	168.845	300.579	287.41	457.289	95.7149	248.832	190.541		121.247	38.3418
14	259.216	225.559	28.6514	195.421	226.05	95.9763	227.63	147.012	190.474	204.866	123.691	177.332		65.8175	19.8447	93.8603	268.906	166.433	105.268	116.237	95.017	186.712	166.091	377.958	200.323	154.701	177.68		84.9506	26.8637
15	153.544	122.769	48.6465	140.977	187.925	320.863	118.62	105.647	118.676	147.298	125.776	146.408		64.6309	19.4869	183.251	89.2066	151.827	24.3887	121.441	22.7601	213.127	171.788	296.388	246.541	171.117	152.072		85.2966	26.9731
16	224.912	195.502	0	134.174	316.616	387.63	241.15	222.763	217.741	198.807	135.282	215.61		95.3408	28.7463	56.7739	151.458	138.045	103.48	102.142	52.5176	303.148	285.282	300.559	191.012	288.333	168.442		92.4653	29.2401
17	130.707	244.297	30.8522	221.849	191.706	444.737	56.2702	228.012	219.165	73.709	80.902	196.399		113.115	34.1055	83.0381	101.952	114.532	103.679	72.1007	50.172	290.636	329.635	302.759	151.996	227.782	160.05		100.303	31.7185
18	181.481	144.233	24.47	346.616	546.749	399.077	214.337	293.152	167.857	310.567	75.5054	257.553		144.653	43.6146	120.196	111.884	72.9848	55.7153	121.998	216.91	345.826	260.011	336.534	132.332	292.85	177.439		100.225	31.6941
19	182.397	200.289	55.3353	204.958	404.562	255.561	134.712	233	171.243	244.86	182.375	204.673		82.164	24.7734	193.442	239.886	178.94	141.668	110.586	256.65	266.732	314.188	391.71	56.9587	190.03	215.076		94.4016	29.8524
20	150.224	103.636	48.0784	137.174	300.624	157.436	102.342	329.612	259.973	91.0913	100.466	176.567		88.6478	26.7283	133.01	75.8628	189.101	87.6192	123.685	848.163	318.439	425.513	316.902	231.503	190.803	274.98		219.524	69.4196
	After CO2-IM treatment for 45min, total adhesion force (pN)															After JAA-F11 treatment 10ug/ml for 45min, total adhesion force (pN)
1	233.756	163.312	50.7946	112.285	219.934	469.79	56.6464	134.907	92.8576	264.683			170.476	119.178	37.6875	85.6195	156.731	190.536	72.5842	201.326	79.9991	300.59	314.186	370.712	205.501	257.632		197.778	98.9756	31.2988
2	147.303	198.423	27.5322	281.863	351.981	378.33	126.087	137.815	138.032	208.735	33.6229		198.596	109.718	33.0811	100.684	93.2996	142.998	25.4556	106.916	75.6577	257.677	134.8	324.236	358.388	205.821		162.011	106.187	33.5792
3	152.341	288.267	26.0218	84.1467	289.106	354.349	105.575	107.473	188.473	361.948	183.076		177.306	108.427	32.6921	130.297	160.636	171.798	123.905	93.3316	151.428	321.324	177.311	276.729	161.446	158.789		176.821	66.3072	20.9682
4	281.66	130.25	43.7014	110.996	312.749	157.227	23.1119	117.634	210.849	226.208	135.43		154.242	86.8904	26.1984	154.942	107.125	138.513	84.3216	144.841	100.965	149.91	261.636	254.046	151.72	292.49		154.802	56.3915	17.8326
5	134.142	144.303	88.0347	165.938	275.934	308.624		175.985	121.257	150.495	89.4041		176.777	69.4239	21.9538	157.008	257.6	83.3774	119.666	105.12	27.9461	283.693	157.158	335.759	158.516	199.638		168.584	91.0753	28.8006
6	175.437	219.816	58.4089	87.2033	257.733	492.639	49.6622	274.497	198.728	228.23	102.296		201.569	120.964	36.472	131.51	160.25	153.093	25.4688	245.935	23.1758	377.094	250.249	195.946	204.881	157.846		176.76	100.417	31.7547
7	231.898	321.478	45.8344	357.426	377.034	651.888	47.5047	148.887	172.125	409.965	24.4831		261.564	183.382	55.2916	80.4298	54.1503	84.758	82.2864	174.95	72.5409	200.598	370.07	124.549	86.449	291.766		133.078	90.7223	28.6889
8	184.276	223.382	85.8302	262.819	576.919	442.566	159.663	223.691	105.054	266.378	98.2072		251.578	143.95	43.4026	159.699	120.093	124.08	116.69	135.982	23.7195	284.656	167.443	229.242	208.325	130.965		156.993	68.2216	21.5736
9	241.355	116.974	41.6605	410.36	174.531	325.741	113.287	199.48	248.36	198.25	98.1413		207.972	102.038	30.7657	126.757	204.649	148.233	88.4955	114.645	52.6361	252.246	144.781	271.195	223.175	237.43		162.681	68.5265	21.67
10	91.208	291.067	75.2778	50.8323	179.305	296.373	93.4144	201.807	209.837	242.106	48.8196		165.458	89.294	26.9231	261.858	172.746	154.099	58.0835	155.834	23.9489	386.636	256.699	347.831	190.525	178.464		200.826	109.428	34.6043
11	116.573	96.5049	100.423	91.8305	171.858	366.767	151.767	277.469	122.865	130.305	96.4428		166.229	83.6924	25.2342	49.0133	236.218	154.081	26.4751	135.664	22.4629	255.557	123.751	248.117	215.875	231.533		146.721	86.6421	27.3986
12	88.6479	151.825	84.3066	389.272	439.585	379.566	54.6864	213.195	224.791	465.4	64.7065		225.097	151.567	45.6993	128.676	53.4581	125.038	25.5854	63.5234	346.902	253.002	185.126	467.768	109.828	118.029		175.891	134.11	42.4094
13	236.561	139.815	121.468	181.957	174.55	426.151	108.707	198.051	68.3105	300.426	56.4038		183.952	102.881	31.0198	124.936	54.6638	149.434	134.025	111.749	63.2807	273.218	206.811	261.224	117.706	312.517		149.705	71.2594	22.5342
14	35.1352	199.637	25.798	313.204	105.472	352.769	171.38	254.37	123.458	169.552	56.4075		175.691	104.346	31.4614	130.45	76.8484	159.49	129.259	188.241	125.933	273.756	225.196	327.763	190.327	208.925		182.726	71.9589	22.7554
15	177.17	270.099	47.8019	29.75	145.368	290.158	195.243	110.36	158.621	119.393	112.209		158.286	77.3341	23.3171	104.586	243.08	123.977	109.847	74.6344	58.4691	151.347	231.86	259.601	81.4023	237.24		143.88	70.7956	22.3875
16	183.36	48.0389	23.2323	144.764	101.783	365.142	169.969	235.033	205.453	140.878	27.6526		164.086	96.2818	29.03	92.4494	74.8997	95.9932	33.3596	57.143	231.121	221.998	218.134	205.419	152.181	149.132		138.27	72.2515	22.8479
17	203.005	76.9048	28.0777	232.477	75.2495	431.224	144.98	352.395	179.833	206.177	41.0228		191.572	121.363	36.5922	124.831	22.9859	162.002		183.21	51.3683	224.582	144.736	358.561	164.877	214.167		159.684	92.0183	30.6728
18	104.083	221.458	100.666	117.717	308.039	306.929	116.137	82.5064	260.747	198.327	51.374		179.809	88.4223	26.6603	160.642	50.5765	130.538		116.79	226.996	242.559	296.068	346.432	118.928	269.937		187.725	90.7092	30.2364
19	464.254	165.408	81.4738	209.711	183.325	399.773	129.379	342.348	204.42	179.805			242.232	117.508	37.1594	158.589	175.622	84.2502		135.02	80.9866	284.715	178.951	323.282	158.571	159.731		175.554	76.9198	25.6399
20	256.123	219.065	47.1342	274.657	237.573	399.647	229.958	218.548	191.003	232.616	33.0323		230.412	96.401	29.066	75.9117	51.2987	85.183		133.995	151.511	204.113	202.196	235.366	141.175	193.269		142.306	59.7921	19.9307
												Final Ave	SD	SE	p value												Final Ave	SD	SE	p value
Ave Before	201.183	208.838	48.7642	196.526	259.971	291.599	139.715	200.019	205.205	250.766	98.8281	191.038	67.784	20.4377	0.680069	124.437	143.617	136.251	117.39	117.656	161.822	315.295	304.09	345.398	183.288	231.327	198.234	82.3021	24.815	0.0162735
Ave After	186.914	184.301	60.1739	195.46	247.901	379.783	118.272	200.323	171.254	234.994	75.1518	186.775	83.6659	25.2262		126.945	126.347	133.074	78.4692	133.942	99.5524	259.964	212.358	288.189	169.99	210.266	167.19	64.07	19.3178
	t-test was done pairedly on 'before' vs 'after' treatment.
% before	100	100	100	100	100	100	100	100	100	100	100	100	35.482	10.6982		100	100	100	100	100	100	100	100	100	100	100	100	41.5177	12.5181
% after	92.9077	88.2511	123.398	99.4578	95.3574	130.242	84.6521	100.152	83.4549	93.7103	76.0429	97.0568	15.6662	4.72354		102.015	87.9747	97.6682	66.845	113.843	61.5196	82.451	69.8339	83.4367	92.7448	90.8956	86.2934	15.0363	4.5336
% Change	-7.09228	-11.7489	23.3977	-0.542218	-4.64263	30.2416	-15.3479	0.151876	-16.5451	-6.28973	-23.9571	-0.0294315	15.6662	4.72354		2.01549	-12.0253	-2.33185	-33.155	13.8427	-38.4804	-17.549	-30.1661	-16.5633	-7.25522	-9.10442	-0.137066	15.0363	4.5336
Expt. Date	7/21/16a	7/21/16b	7/21/16c	7/22/16a	7/22/16b	7/22/16c	7/26/16a	7/26/16b	7/27/16a	7/27/16b	7/27/16c					8/9/16a	8/9/16b	8/9/16c	8/10/16a	8/10/16b	8/10/16c	8/11/16a	8/11/16b	8/11/16c	8/12/16a	8/12/16b

## Sheet: CD29 10ug-ml
4/24/2016 Effects of functional antibodies to Integrin β1 (CD29) on adhesion of MB435 to HBMEC-60 monolayer. Mouse monoclonal anti-human Integrin β1-activating antibody (Millipore, MAB1951Z, IgG1, 1mg/ml) and (blocking) antibody (BD Pharmingen # 556047, IgG2a, 1mg/ml)
20ul Ab (1mg/ml) was added to the EC dish containing 2ml CO2-IM to get a final conc of 10 ug/ml. Cells were left at R/T for 45 minutes. TC-EC contact time: 60 sec.
	Before treatment, total adhesion force (pN)														Before treatment, total adhesion force (pN)
Cycle	TC 1	TC 2	TC 3	TC 4	TC 5	TC 6	TC 7	TC 8	TC 9	TC10	Cycl Ave		SD	SE	TC1	TC2	TC3	TC4	TC5	TC6	TC7	TC8	TC9	TC10	Cycl Ave		SD	SE
1	47.3028	84.0099	47.1683	513.254	319.452	353.815	343.157	113.157	391.877	532.975	274.617		177.829	56.2345	213.093	177.269	365.437	289.554	421.004	154.652	234.868	190.679	364.672	55.8959	246.713		106.931	33.8145
2	53.572	256.331	25.4494	249.59	303.057	184.283	381.145	197.916	473.071	443.988	256.84		142.484	45.0574	324.605	277.642	413.01	209.801	273.46	142.979	152.122	112.725	367.757	78.0616	235.216		107.792	34.0867
3	27.4481	509.7	246.069	69.4913	244.993	203.678	386.214	68.2851	786.734	313.758	285.637		219.719	69.4814	210.341	155.168	275.898	183.825	269.787	70.547	174.67	189.353	433.936	145.68	210.92		93.2773	29.4969
4	130.814	115.387	34.7809	466.359	78.1359	271.406	286.115	78.3448	594.91	518.288	257.454		194.064	61.3683	364.531	272.142	507.705	149.325	440.443	142.605	234.627	173.146	348.253	97.2667	273.004		131.068	41.4475
5	80.3684	83.714	161.784	141.49	294.435	234.25	442.443	231.23	562.043	692.323	292.408		197.643	62.5002	332.251	209.905	401.287	152.034	306.948	90.9823	203.103	59.9645	421.243	27.4777	220.52		133.36	42.1723
6	120.853	45.811	101.835	152.953	262.04	370.99	225.658	65.0097	312.173	546.934	220.426		149.208	47.1837	319.855	208.445	405.428	129.927	350.026	152.72	152.134	63.2826	330.12	97.2686	220.921		114.185	36.1084
7	59.1419	98.305	179.575	162.226	196.643	135.476	315.428	57.497	511.148	382.939	209.838		141.118	44.6256	426.61	536.949	357.069	87.5683	389.255	237.825	279.195	128.26	273.259	167.671	288.366		133.862	42.331
8	32.2524	150.079	102.122	270.076	554.404	184.46	346.081	137.363	806.781	332.471	291.609		223.168	70.5718	176.226	415.99	398.284	230.122	456.691	0	276.355	129.225	462.319	183.992	272.92		148.345	46.9109
9	168.456	219.212	92.6938	218.817	264.047	264.014	143.2	72.3011	340.972	348.651	213.236		90.1022	28.4928	309.289	396.483	486.341	193.399	428.466	141.167	257.818	193.354	311.494	60.92	277.873		127.578	40.3437
10	56.4894	227.549	168.819	99.7037	236.636	335.924	252.16	158.016	566.04	459.33	256.067		150.496	47.5909	291.553	324.526	371.825	183.379	184.562	29.701	250.679	222.18	288.93	96.1004	224.344		99.3814	31.4272
11	176.633	76.3172	210.721	159.183	172.952	255.982	130.498	269.033	355.036	335.262	214.162		84.5058	26.7231	431.846	403.311	575.995	251.39	251.014	119.677	224.913	117.815	295.237	102.436	277.363		146.379	46.2892
12	155.974	114.622	236.681	350.126	273.831	269.42	408.349	226.02	495.845	489.742	302.061		124.41	39.3418	308.614	252.316	356.294	67.0107	254.743	203.205	116.017	585.761	311.347	0	245.531		157.222	49.718
13	29.1054	95.5035	218.728	609.374	91.1502	165.618	339.178	478.434	524.042	616.444	316.758		214.498	67.8303	220.126	301.513	493.257	64.3812	211.684	209.536	184.788	65.5887	395.161	30.6472	217.668		140.454	44.4156
14	97.9181	0	144.455	307.358	254.457	455.743	240.762	181.816	621.59	587.846	289.195		195.959	61.9677	219.195	105.767	398.934	196.128	254.522	147.431	144.465	405.112	116.735	60.1206	204.841		112.247	35.4957
15	67.8133	123.163	117.34	131.604	201.661	305.571	191.891	152.144	436.153	339.402	206.674		110.972	35.0924	241.139	149.395	327.233	80.8341	204.574	127.175	220.975	174.559	322.009	33.9352	188.183		90.6205	28.6567
16	88.3072	28.0564	60.2592	67.6023	159.901	412.177	200.57	109.714	378.046	366.378	187.101		138.417	43.7714	194.003	269.905	332.652	161.155	176.673	95.2765	232.927	155.514	362.402	133.32	211.383		82.5393	26.1012
17	90.9807	54.5693	140.284	294.429	239.27	312.616	315.231	99.3376	383.481	569.601	249.98		151.144	47.7958	426.499	268.101	241.007	176.809	178.219	27.3423	272.572	34.4938	286.93	57.6528	196.963		121.996	38.5785
18	52.0243	0	297.94	289.653	64.7078	148.045	194.607	212.552	654.291	426.608	234.043		186.242	58.8948	362.797	183.103	455.955	136.86	210.155	81.4381	299.661	197.671	327.255	73.3083	232.82		119.105	37.6642
19	104.504	76.8717	176.815	214.514	368.176	274.051	240.97	284.806	647.048	558.362	294.612		175.05	55.3558	220.971	261.083	548.22	284.935	425.032	113.075	258.239	86.8196	409.278	35.4268	264.308		153.807	48.638
20	63.0523	152.311	55.6266	333.542	220.779	171.289	386.13	200.622	472.721	373.566	242.964		134.778	42.6204	390.876	235.62	475.284	28.4577	283.221	88.4748	199.96	49.0471	244	59.3795	205.432		143.693	45.4396
	After CD29 inhibiting Ab treatment, , total adhesion force (pN), n=10														After CD29 activing Ab treatment, , total adhesion force (pN), n=10
1	56.03	50.3753	205.799	131.056	192	219.001	203.744	204.278	116.48	26.8005		140.556	70.7089	22.3601	413.008	305.688	336.382	351.123	495.375	123.332	315.151	340.087	269.779	154.47		310.44	104.385	33.0095
2	134.429	177.891	139.514	182.911	142.686	102.292	335.748	172.921	303.572	69.3693		176.133	79.2633	25.0653	483.277	276.216	274.563	301.974	654.995	146.698	299.849	341.124	422.218	280.745		348.166	133.465	42.2054
3	91.2206	57.2942	150.625	278.029	195.35	141.521	333.277	226.601	271.092	89.6646		183.468	87.8243	27.7725	297.819	195.707	416.493	259.082	216.415	177	284.825	185.049	425.562	105.49		256.344	98.0956	31.0206
4	127.278	60.8447	142.999	159.872	133.4	247.629	379.095	338.448	235.961	44.853		187.038	105.424	33.338	450.088	167.251	253.969	102.759	480.547	65.8144	199.858	277.653	432.121	243.082		267.314	137.532	43.4916
5	159.539	67.9189	25.3935	0	246.197	425.191	283.972	127.899	211.516	91.3944		163.902	123.92	39.187	381.3	165.086	386.367	278.026	493.148	137.451	160.038	316.693	339.356	27.9235		268.539	134.917	42.6646
6	171.767	59.2723	277.465	266.555	309.343	207.293	393.237	269.021	267.908	0		222.186	111.729	35.3319	462.522	263.149	522.34	283.251	583.09	109.296	475.741	361.617	758.035	212.194		403.123	184.347	58.2956
7	63.129	26.8129	70.5941	358.797	220.141	292.527	308.378	213.81	344.276	79.1518		197.762	121.228	38.3358	517.453	217.418	767.846	292.759	624.766	173.748	274.542	318.578	383.473	221.357		379.194	185.978	58.8115
8	94.0345	202.561	114.454	164.264	258.607	586.981	445.836	183.068	154.439	158.035		236.228	149.818	47.3766	544.127	344.481	452.454	97.5488	535.375	115.926	410.732	166.719	374.967	258.038		330.037	156.037	49.3431
9	0	82.3299	132.734	221.6	147.71	209.831	294.867	227.716	157.128	117.642		159.156	79.6083	25.1744	691.03	326.83	359.077	308.782	391.151	195.243	294.825	238.938	268.999	104.019		317.889	147.105	46.5187
10	58.1881	167.889	141.201	188.261	254.649	440.608	202.881	382.906	168.239	126.312		213.113	111.264	35.1849	929.477	139.452	445.631	477.474	327.763	192.688	304.501	334.738	369.57	164.475		368.577	215.503	68.148
11	146.402	91.5267	328.8	171.936	233.979	176.306	299.047	234.848	265.236	346.888		229.497	78.6688	24.8773	368.976	187.848	417.81	180.821	347.35	86.75	201.348	216.801	311.575	228.104		254.738	97.2662	30.7583
12	88.8804	29.4696	38.65	185.191	234.563	269.892	187.117	224.851	172.179	256.774		168.757	82.9338	26.226	371.327	217.623	474.725	213.941	247.335	166.851	327.345	157.673	439.782	24.9854		264.159	131.773	41.6703
13	141.751	0	132.869	402.897	170.724	234.979	274.651	368.116	295.616	247.887		226.949	113.647	35.9383	597.273	107.21	593.293	446.65	374.645	54.677	242.384	145.484	465.78	81.2085		310.86	200.047	63.2605
14	158.587	0	228.459	307.466	123.564	275.536	340.734	267.452	220.096	133.102		205.5	97.2392	30.7497	468.507	344.624	429.428	255.988	273.268	165.188	211.336	176.404	521.531	222.528		306.88	120.708	38.1713
15	71.0741	25.1432	56.1066	252.067	163.905	291.358	194.373	295.312	197.473	107.156		165.397	92.7529	29.331	478.717	247.585	322.485	290.363	216.56	170.424	368.184	171.192	238.099	167.229		267.084	95.3433	30.1502
16	127.779	46.5538	253.188	448.545	190.682	243.079	239.628	211.989	252.352	29.9765		204.377	113.349	35.844	500.527	244.435	326.118	288.869	270.658	30.7111	168.502	260.297	428.713	62.3666		258.12	138.509	43.8004
17	143.303	86.4452	60.6875	168.01	235.999	340.823	295.457	334.44	166.073	108.259		193.95	96.9821	30.6684	373.101	309.939	500.716	357.509	206.98	136.312	297.855	170.863	509.095	289.895		315.227	119.444	37.7715
18	71.6246	143.195	247.774	211.207	354.994	288.493	242.117	195.213	250.993	0		200.561	99.1781	31.3629	329.042	372.943	1413.42	230.558	421.305	28.247	219.15	307.64	569.545	294.657		418.65	357.456	113.037
19	102.561	87.9701	25.6066	235.891	124.743	221.919	318.314	234.6	221.118	146.992		171.971	83.9556	26.5491	397.672	347.963	830.955	186.259	350.156	153.512	246.583	162.663	575.088	211.521		346.237	203.593	64.3819
20	86.8383	53.7087	221.395	262	112.352	273.186	305.091	161.417	119.366	42.4364		163.779	90.7128	28.6859	445.664	147.495	936.586	314.807	144.079	158.059	221.035	246.003	322.669	118.654		305.505	231.656	73.2559
											Final Ave	SD	SE	p value											Final Ave	SD	SE	p value
Ave Before	85.1506	125.576	140.957	255.067	240.036	265.44	288.489	169.68	515.7	461.743	254.784	133.434	42.1955	0.184426	299.221	270.232	409.356	162.845	298.524	118.79	218.504	166.728	333.617	79.828	235.764	98.6118	31.1838	0.00148168
Ave After	104.721	75.8601	149.716	229.828	202.279	274.422	293.878	243.745	219.556	111.135	190.514	71.8034	22.7062		475.045	246.447	523.033	275.927	382.748	129.396	276.189	244.811	421.298	173.647	314.854	123.235	38.9704
	Paired t-test was done on 'before' vs 'after' treatment.
% before	100	100	100	100	100	100	100	100	100	100	100	52.3714	16.5613		100	100	100	100	100	100	100	100	100	100	100	41.8264	13.2267
% After	122.983	60.4099	106.213	90.1047	84.2704	103.384	101.868	143.65	42.5743	24.0685	87.9526	21.0717	6.66344		158.761	91.1985	127.77	169.442	128.214	108.928	126.4	146.833	126.282	217.527	140.135	32.0289	10.1284
% Changes	22.983	-39.5901	6.21345	-9.89526	-15.7296	3.38381	1.86798	43.6502	-57.4257	-75.9315	-0.120474	21.0717	6.66344		58.7607	-8.80154	27.7697	69.4418	28.2135	8.92827	26.3998	46.8329	26.2819	117.527	0.401354	33.5922	10.1284
Expt. date	8/16/16a	8/16/16b	8/25/16a	8/25/16b	8/26/16a	8/26/16b	8/29/16a	8/29/16b	8/30/16a	8/30/16b					2016-06-29	2016-06-30	2016-07-01	2016-07-04	2016-07-05	2016-07-06	2016-07-07	2016-07-08	2016-07-11	2016-07-12

## Sheet: Alpha-3 10ugml
6/21/2016 Ingetrin α3 blocking Ab on adhesion between M435 to HBMEC-60 monolayer. Integrin α3 (Millipore, cat# MAB1952Z; mouse IgG, P1B5 ) stock solution (1mg/ml, 1000x) was ordered and kept at 4C.
20ul Ab (1mg/ml) solution was added to the EC dish containing 2ml CO2-IM to get a final conc of 10ug/ml. Cell-cell Contact: 60 sec
	Before treatment, baseline of adhesion forces (pN)
Cycle	TC 1	TC 2	TC 3	TC 4	TC 5	TC 6	TC 7	TC 8	TC 9	TC 10	TC 11	Cycl Ave		SD	SE
1	471.803	378.993	342.007	902.072	486.992	657.693	407.604	799.962	858.49	612.58	425.042	591.82		195.574	61.8461
2	385.614	327.476	306.984	766.506	552.318	885.791	285.801	582.678	909.313	1183.46	372.229	618.594		291.449	92.1641
3	453.328	413.896	270.006	1015.71	711.544	986.747	410.621	569.145	630.05	558.766	432.34	601.981		232.218	73.4337
4	302.275	445.878	310.75	1047	709.384	701.486	428.69	644.063	889.513	635.711	400.276	611.475		230.911	73.0203
5	419.557	438.934	420.256	755.119	599.418	605.484	334.674	537.875	778.34	721.789	613.068	561.145		148.56	46.9787
6	314.178	560.987	552.39	1074.81	563.745	715.992	298.108	824.404	751.509	431.274	410.085	608.739		227.563	71.9618
7	259.927	588.272	553.938	797.936	548.379	592.398	378.114	596.78	1002.67	252.343	242.551	557.076		217.632	68.8212
8	127.284	298.681	345.955	757.697	345.325	642.231	532.292	354.387	787.602	425.771	488.581	461.722		202.375	63.9967
9	492.084	408.134	396.909	893.936	224.414	746.937	277.446	648.382	947.701	425.993	502.628	546.194		238.194	75.3235
10	363.301	566.187	468.228	1471.55	417.906	690.83	295.497	764.189	730.406	724.318	544.801	649.241		316.771	100.172
11	266.312	768.605	464.423	953.863	616.637	1004.48	486.235	573.595	1445.59	480.584	319.63	706.033		328.292	103.815
12	276.904	629.622	337.161	896.116	276.474	528.981	441.146	475.023	953.814	433.889	396.655	524.913		225.611	71.3443
13	437.49	774.963	356.964	516.616	451.75	508.715	359.194	784.813	914.065	565.504	370.047	567.007		182.876	57.8305
14	326.983	402.473	252.073	836.352	532.764	616.247	558.565	575.659	1673.63	552.355	471.031	632.71		379.713	120.076
15	244.606	419.543	318.649	695.631	341.316	627.1	468.141	493.504	500.948	618.318	405.099	472.776		138.506	43.7995
16	157.703	497.848	353.656	1107.57	587.908	655.334	280.185	873.536	266.961	606.126	567.631	538.682		278.933	88.2063
17	295.716	294.348	386.862	1155.89	302.136	768.165	318.775	683.226	499.875	519.877	499.011	522.487		264.544	83.6563
18	262.464	598.967	575.508	790.663	330.211	547.731	307.038	543.074	999.813	509.913	456.844	546.538		213.273	67.4429
19	169.257	434.162	468.782	1227.59	569.359	591.553	379.839	755.281	1125.47	826.48	794.555	654.778		315.457	99.7563
20	303.965	632.635	353.488	1324.33	420.927	615.267	365.675	650.236	1196.68	673.754	331.508	653.696		331.133	104.714
	After a3 Ab treatment for 45min, baseline of adhesion forces (pN)
1	162.58	286.798	295.453	1639.71	203.945	313.897	427.163	719.14	715.578	289.563	336.807		505.383	420.258	132.897
2	283.086	374.754	316.233	1168.89	200.427	732.187	301.362	889.466	72.0601	181.901	137.998		452.037	337.644	106.773
3	174.56	207.146	305.761	661.221	331.889	353.488	252.777	485.318	71.5711	524.45	284.373		336.818	168.619	53.322
4	152.93	233.803	365.449	845.62	212.083	441.698	365.12	641.203	134.959	345.751	289.304		373.862	212.424	67.1745
5	65.0263	442.646	230.702	608.181	179.329	266.714	338.432	470.996	39.7782	305.242	212.904		294.705	170.055	53.7761
6	157.546	282.741	300.832	723.215	201.998	569.593	423.062	544.888	623.233	416.853	498.771		424.396	179.023	56.612
7	200.763	250.472	250.807	928.2	313.876	454.607	309.539	891.507	724.205	667.805	333.213		499.178	264.941	83.7816
8	217.294	96.1015	168.674	996.702	249.818	236.344	92.2241	679.035	368.745	351.798	260.256		345.674	270.372	85.4993
9	289.687	353.788	179.751	479.495	179.48	181.721	171.378	967.618	346.74	250.685	366.031		340.034	230.009	72.7351
10	233.205	317.681	231.236	243.912	422.092	103.37	238.697	735.15	887.222	282.562	160.43		369.513	235.827	74.5752
11	136.732	442.604	326.977	524.825	494.753	326.673	472.707	528.022	495.489	600.542	357.45		434.932	128.531	40.6451
12	320.145	293.278	131.745	432.581	340.192	564.774	187.061	487.464	397.572	571.251	305.084		372.606	140.121	44.31
13	159.948	182.276	497.867	967.79	284.332	512.29	383.845	782.498	399.728	250.296	165.676		442.087	247.84	78.3737
14	230.847	338.404	450.45	625.062	216.839	503.869	416.636	664.526	128.93	206.963	29.0309		378.253	174.987	55.3358
15	259.089	345.599	170.685	673.477	287.328	252.404	104.1	405.571	50.3237	261.576	207.603		281.015	164.96	52.165
16	180.643	304.499	376.471	529.505	499.977	695.621	142.492	455.798	33.3729	68.7544	229.442		328.713	208.494	65.9314
17	236.715	305.209	338.243	980.096	398.91	539.846	308.308	403.421	932.334	154.135	128.011		459.722	266.854	84.3868
18	151.798	297.611	364.715	1073.35	288.395	425.733	171.299	476.921	1180.35	96.6629	143.539		452.683	356.549	112.751
19	318.97	273.246	229.968	412.145	286.699	366.802	158.544	741.888	428.211	192.778	283.523		340.925	158.005	49.9657
20	214.896	343.486	296.144	1168.99	235.945	419.114	203.028	650.305	1013.29	170.761	171.45		471.597	338.488	107.039
												Final Ave	SD	SE	p value
Ave Before	316.538	494.03	391.749	949.348	479.445	684.458	380.682	636.491	893.122	587.94	452.181	569.635	196.761	59.3258	0.000304379
Ave After	207.323	298.607	291.408	784.149	291.415	413.037	273.389	631.037	452.185	309.517	245.045	381.556	170.378	51.3709
	Paired t-test was done on 'before' vs 'after' treatment.
% before	100	100	100	100	100	100	100	100	100	100	100	100	34.5417	10.4147
% after	65.4971	60.4431	74.3864	82.5987	60.7818	60.3451	71.8155	99.1431	50.6297	52.6442	54.1918	66.9825	13.8784	4.1845
% Change	-34.5029	-39.5569	-25.6136	-17.4013	-39.2182	-39.6549	-28.1845	-0.856861	-49.3703	-47.3558	-45.8082	-0.334112	13.8784	4.1845
Expt. date	6/7/16	6/8/16	6/9/16	6/10/16	6/14/16	6/15/16	6/16/16	6/22/16	6/23/16	6/27/16	6/28/16

## Sheet: Gal-3 10ugml
4/24/2016 Galectin-3 blocking Ab on adhesion between M435 to HBMEC-60 monolayer. Galectin-3 (Santa Cruz, sc-23938, rat IgG2a) stock solution (0.2mg/ml, 100x) was ordered and kept at 4C.
100ul of gal-3 Ab (0.2mg/ml) solution was added to the EC dish containing 2ml CO2-IM to get a final antibody conc of 10ug/ml. cell-cell contact: 60 sec
	Before treatment, baseline of adhesion forces (pN)
Cycle	TC 1	TC 2	TC 3	TC 4	TC 5	TC 6	TC 7	TC 8	Cycl Ave		SD	SE
1	188.454	192.329	273.484	286.093	375.217	376.392	185.402	141.188	252.32		84.1073	29.7364
2	257.01	164.771	230.574	275.307	101.409	323.574	257.96	491.949	262.819		107.884	38.1427
3	139.308	230.58	196.85	266.184	263.875	622.612	131.296	77.6124	241.04		157.288	55.6096
4	93.4593	140.638	236.696	273.399	249.919	207.166	112.482	247.393	195.144		65.0662	23.0044
5	67.5506	258.409	287.843	199.829	160.875	391.941	151.641	170.374	211.058		93.0597	32.9016
6	115.638	0	160.449	188.067	210.133	396.692	308.604	229.655	201.155		111.959	39.5833
7	398.635	58.9743	332.406	289.192	134.625	344.256	175.996	191.154	240.655		110.31	39.0004
8	100.302	98.2698	258.706	372.687	152.38	458.282	138.834	142.523	215.248		126.352	44.6721
9	307.493	182.598	464.193	238.957	94.5848	162.504	209.397	119.424	222.394		110.827	39.1831
10	138.472	137.106	198.859	156.493	198.683	217.949	157.011	404.782	201.169		81.9545	28.9753
11	282.19	215.761	184.245	299.146	158.98	100.92	197.365	63.3297	187.742		75.8823	26.8284
12	196.923	95.5553	216.52	179.34	285.424	350.385	174.572	130.609	203.666		76.5548	27.0662
13	137.716	90.9826	187.301	246.834	91.2806	404.045	201.054	149.622	188.605		95.5729	33.7901
14	58.8088	309.589	305.56	294.702	258.754	357.525	218.008	124.915	240.983		95.4251	33.7379
15	252.868	213.107	210.175	362.348	198.201	329.557	183.151	130.394	234.975		72.0748	25.4823
16	260.703	136.204	273.97	202.029	242.493	342.721	194.011	258.32	238.806		57.8737	20.4614
17	154.321	83.5237	294.642	259.679	110.005	208.113	107.407	244.076	182.721		74.5524	26.3583
18	85.8431	90.9433	266.776	401.697	186.213	155.494	184.038	197.343	196.043		95.114	33.6279
19	152.775	156.973	349.461	287.425	201.94	288.944	182.284	127.752	218.444		74.8249	26.4546
20	206.914	239.419	315.745	290.256	195.981	413.055	225.726	222.473	263.696		68.2483	24.1294
	After gal-3 Ab treatment for 45min, baseline of adhesion forces (pN)
1	34.816	112.422	162.284	195.383	66.4167	164.436	128.867	129.951		124.322	49.571	17.526
2	134.304	72.4749	117.092	254.217	140.096	352.594	97.6553	205.908		171.793	87.6138	30.9761
3	64.8256	124.563	232.957	102.027	107.85	199.575	138.461	70.8114		130.134	55.4143	19.5919
4	32.9539	72.2846	119.246	231.476	88.4563	50.1374	139.783	27.6612		95.2498	63.4175	22.4215
5	28.4185	98.7436	179.756	231.277	203.817	388.021	126.75	35.2443		161.503	110.171	38.9514
6	102.48	157.898	146.93	240.981	67.7492	214.929	56.0176	184.858		146.48	62.7865	22.1984
7	73.3087	93.6848	246.35	226.334	128.954	64.4387	111.94	159.001		138.001	63.546	22.4669
8	25.9791	145.838	256.768	133.345	68.8458	254.041	174.684	88.957		143.557	77.8534	27.5253
9	69.0155	116.118	222.457	244.312	80.5629	375.695	126.473	137.849		171.56	96.5618	34.1398
10	130.28	57.2591	68.823	172.969		131.118	127.195	216.825		129.21	51.3024	19.3905
11	128.356	109.569	147.664	210.626	25.9936	64.8897	73.1556	57.8405		102.262	55.4216	19.5945
12	54.8259	160.008	182.809	177.115	181.587	79.7953	78.8373	69.5349		123.064	53.187	18.8044
13	117.758	79.5718	168.256	234.95	118.685	250.228	70.4596	28.1185		133.503	73.8073	26.0948
14	50.4477	138.383	155.359	263.736	109.211	166.754	102.966			140.98	61.6411	23.2981
15	53.3341	127.564	130.024	251.585	111.115	141.205		25.0687		119.985	67.0364	25.3374
16	124.702	75.7999	196.356	244.312	145.498	215.585	93.6725	58.6143		144.317	64.0086	22.6304
17	55.6887	114.495	237.681	130.671	31.6173	164.591	127.431	91.3778		119.194	59.998	21.2125
18	61.3413	26.9495	132.813	115.275	40.7294	341.845	59.4688			111.203	100.646	38.0406
19	187.188	167.198	196.738	189.648		66.1208	144.474	26.6764		139.72	62.0718	23.461
20		89.5819	344.202	232.341	92.7661	129.939	94.9367	64.4056		149.739	94.2495	35.623
									Final Ave	SD	SE	p value
Ave Before	179.769	154.787	262.223	268.483	193.549	322.606	184.812	193.244	219.934	53.8359	19.0339	2.88951e-05
Ave After	80.5276	107.02	182.228	204.129	100.553	190.797	109.117	93.2612	133.454	46.7069	16.5134
	Paired t-test was done on 'before' vs 'after' treatment.
% before	100	100	100	100	100	100	100	100	100	24.4782	8.65435
% after	44.795	69.1405	69.4937	76.0305	51.9521	59.1423	59.0424	48.2608	59.7322	10.4013	3.67743
% Change	-55.205	-30.8595	-30.5063	-23.9695	-48.0479	-40.8577	-40.9576	-51.7392	-0.402678	10.4013	3.67743
Expt. date	8/31/16a	8/31/16b	9/1/16a	9/1/16b	9/6/16	9/7/16	9/8/16a	9/8/16b

## Sheet: Ab Combin
4/24/2016 Combination of blocking Ab on adhesion between M435 to HBMEC-60 monolayer. Blocking Abs: TF-Ag, CD29, Alpha 3, Gal-3. Final conc of each: 10ug/ml. Contact time: 60 sec
	Before antibody treatment, baseline of adhesion forces (pN)
Cycle	TC 1	TC 2	TC 3	TC 4	TC 5	TC 6	TC 7	TC 8	TC 9	TC 10	Cycl Ave		SD	SE
1	154.886	476.951	318.002	274.875	394.956	147.348	83.2568	172.698	133.351	329.675	248.6		122.907	38.8665
2	184.357	484.545	306.634	215.375	487.846	128.389	173.321	294.896	139.223	499.038	291.362		141.48	44.7398
3	199.251	191.695	192.27	182.301	229.506	159.094	173.633	189.317	116.399	596.457	222.992		127.545	40.3332
4	340.319	321.055	238.916	189.932	351.026	130.996	87.6349	276.594	138.068	363.715	243.826		96.6715	30.5702
5	387.637	175.861	291.894	207.706	388.548	195.344	135.298	170.31	43.5785	423.67	241.985		119.081	37.6568
6	458.344	313.932	188.401	185.93	487.59	150.05	124.712	210.14	93.269	611.439	282.381		168.474	53.2763
7	467.493	200.462	157.741	134.375	395.111	123.115	248.239	305.796	93.9352	476.822	260.309		136.621	43.2034
8	275.693	221.298	159.218	173.376	457.352	189.85	62.7545	324.165	108.559	440.717	241.298		125.854	39.7985
9	114.32	354.409	169.877	111.865	444.32	192.501	152.965	339.416	144.292	490.24	251.421		134.966	42.68
10	116.334	458.1	229.001	109.249	509.257	138.093	126.982	186.608	246.555	449.066	256.924		148.146	46.8479
11	172.033	199.678	186.661	75.1724	360.092	241.101	123.39	295.089	214.396	675.082	254.269		159.759	50.5203
12	294.676	420.182	168.37	142.646	327.732	215.37	208.853	418.169	99.0292	643.35	293.838		156.416	49.4632
13	191.245	528.869	185.926	95.5832	254.682	229.268	189.331	256.433	148.709	631.431	271.148		162.672	51.4413
14	326.99	495.703	231.35	127.972	264.64	108.408	115.88	374.404	128.66	352.644	252.665		126.669	40.0564
15	312.121	626.051	236.233	222.81	340.734	177.862	231.505	304.039	151.24	826.539	342.913		204.627	64.7087
16	157.31	569.203	344.54	108.248	330.526	160.507	82.2947	151.01	168.148	539.32	261.111		167.661	53.0191
17	247.35	221.637	186.94	174.268	331.215	196.169	88.4108	215.834	155.324	296.841	211.399		65.9944	20.8693
18	605.002	239.77	250.454	188.589	322.309	153.187	116.07	148.382	182.84	514.67	272.127		155.702	49.2374
19	182.916	254.812	277.22	172.813	261.051	179.966	94.5393	299.322	127.862	451.485	230.199		97.1816	30.7315
20	117.587	209.946	299.553	86.5938	305.436	198.83	142.248	209.362	143.783	669.23	238.257		159.03	50.2897
	After gal-3 Ab treatment for 45min, baseline of adhesion forces (pN)
1	250.062	149.952	76.7581	35.1183	94.0448	151.542	226.551	218.935	26.5501	296.887		152.64	88.9191	28.1187
2	251.808	620.631	45.8269	27.3479	0	0	217.993	188.514	91.4598	134.824		157.841	176.608	55.8483
3	115.977	328.387	206.149	22.4479	181.568	169.768	287.057	128.292	124.034	185.236		174.892	82.9246	26.2231
4	166.002	395.112	286.368	30.7017	175.564	97.8229	274.955	126.121	175.758	260.73		198.913	100.858	31.8941
5	100.555	365.849	242.155	24.2085	0	48.629	81.5747	133.429	203.061	34.8429		123.43	109.591	34.6557
6	129.72	319.853	236.73	135.611	227.009	27.9302	296.493	178.591	94.889	54.559		170.138	93.9096	29.6968
7	517.189	212.339	188.349	71.1659	77.9807	88.7149	245.067	110.73	179.434	203.225		189.419	124.13	39.2534
8	34.5691	432.988	113.391	55.8432	203.786	77.0331	0	75.2351	192.112	146.949		133.191	117.846	37.2661
9	109.068	297.118	255.598	26.4093	190.384	85.4975	172.764	88.357	148.738	187.728		156.166	78.0378	24.6777
10	240.292	500.65	295.084	164.936	138.097	176.691	0	0	61.9414	97.1194		167.481	143.433	45.3574
11	255.124	220.73	212.781	123.029	177.376	61.4944	125.538	28.373	128.871	37.0382		137.036	74.982	23.7114
12	234.422	71.0906	217.38	71.7546	209.86	171.303	0	149.361	92.3151	137.729		135.522	72.0663	22.7894
13	119.615	302.166	131.576	22.651	328.961	231.697	83.8423	132.72	168.713	277.444		179.939	95.7293	30.2723
14	63.1114	319.917	236.811	95.6283	133.849	229.568	202.147	105.497	90.0723	240.927		171.753	80.8287	25.5603
15	277.059	438.3	250.11	29.3342	210.049	190.616	38.5941	72.7873	214.408	124.257		184.551	118.467	37.4626
16	433.325	62.0675	172.734	148.035	247.31	247.724	0	166.495	119.068	101.367		169.813	113.892	36.0158
17	400.876	191.364	189.774	55.8639	196.291	255.181	233.417	117.69	32.3559	203.268		187.608	99.416	31.4381
18	130.269	245.932	247.296	26.1817	235.817	243.76	72.7004	166.499	213.628	189.751		177.183	74.1834	23.4589
19	146.423	292.445	241.12	23.5652	27.8081	30.8145	132.144	92.3751	165.156	146.855		129.871	85.7644	27.1211
20	98.3125	188.382	145.652	54.7428	129.161	189.9	84.0533	140.015	112.708	125.126		126.805	40.4253	12.7836
											Final Ave	SD	SE	p value
Ave Before	265.293	348.208	230.96	158.984	362.197	170.772	138.066	257.099	138.861	514.072	258.451	114.604	36.241	0.0208131
Ave After	203.689	297.764	199.582	62.2287	159.246	138.784	138.745	121.001	131.764	159.293	161.21	59.3465	18.767
	Paired t-test was done on 'before' vs 'after' treatment.
% before	100	100	100	100	100	100	100	100	100	100	100	44.3427	14.0224
% after	76.7788	85.5132	86.4141	39.1415	43.9667	81.2686	100.492	47.0639	94.8889	30.9866	68.6514	24.2737	7.67601
% Change	-23.2212	-14.4868	-13.5859	-60.8585	-56.0333	-18.7314	0.491559	-52.9361	-5.11112	-69.0134	-0.313486	24.2737	7.67601
Exp date	7/14/16	7/15/16	7/19/16	7/20/16	7/29/16	8/1/16	8/2/16	8/3/16	8/4/16	8/5/16
