# Supplementary material for: Temporal and molecular dynamics of human metastatic breast carcinoma cell adhesive interactions with human bone marrow endothelium analyzed by single-cell force spectroscopy
Source: PLoS One. 2018 Sep 20;13(9):e0204418. doi: 10.1371/journal.pone.0204418 (PMC6147572; doi:10.1371/journal.pone.0204418)
Supplement: S7 File — (XLSX) [file pone.0204418.s007.xlsx]

## Sheet: TF-Ag 10ug-ml
3/10/2016 Functional TF-Ag antibody (JAA-F11) blocking MB231 adhesion to HBMEC-60 monolayer. JAA-F11 (mouse IgG monoclonal antibody against TF-Ag) stock solution (1mg/ml, 1000x) was prepared by dissolving 0.7mg JAA-F11 in 0.7ml serum-free CO2 independent medium (CO2-IM), dispensed into aliquots in 20ul (20ug), and kept at -70C.
MDA-MB-231 (TC) at 40-50% confluence and HBMEC-60 (EC) at 100% confluence were used. All experiments were performed in CO2-IM (2ml/dish) at R/T. Adhesion of single TC to EC monolayer was detected by repeated AFM probe (MLCT-O10) approach-retraction cycles with 0.5 sec of cell-cell contact each. 30 curves of baseline adhesion force were collected first.
20ul of JAA-F11 stock (1mg/ml) solution was then added to the EC dish containing 2ml CO2-IM to get a final antibody conc of 10ug/ml. Cells were left at R/T for 45 minutes. For treatment control, 20ul CO2-IM was used instead of JAA-F11. After treatment, force measurement was performed again in the same way,
with the same TC cell, at the same EC site to collect 40 curves. One TC cell and one EC dish were defined as one sample (n=1). AFM settings : set/trigg point 0.3v, Force Dist 25um (40 um with adjusted Z volt.); Scan Rate 0.03Hz, Velocity 1.50um/s; Dwell rate 1Hz, sample rate 1kHz. Loading force ~500 pN. TC/EC contact time 0.5 sec.
Total adhesion forces (pN) from corresponding curves were calculated in Matlab software. Paired t-test was used for statistical analysis on 'before' vs 'after' treatments. A % change of TC/EC adhesion with antibody treatment was calculated as follows.
	Before CO2-IM treatment, baseline total adhesion forces (pN)												Before JAA-F11 treatment, baseline total adhesion forces (pN)
Cycle	TC 1	TC 2	TC 3	TC 4	TC 5	TC 6	TC 7	TC 8	Cycl Ave		SD	SE	TC 1	TC 2	TC 3	TC 4	TC 5	TC 6	TC 7	TC 8	TC 9	TC 10	Cycl Ave		SD	SE
1	104.988	139.471	198.008	92.0413	518.957	296.457	258.38	223.984	224.987		128.757	45.5225	50.5636	37.2451	28.7951	0	31.3048		114.245	49.049	103.639	134.215	51.8552		36.125	12.7721
2	280.093	96.629	150.653	60.0435	548.273	193.222	233.779	126.59	221.486		144.047	50.9284	91.0612	59.324	40.5949	0	27.5826		237.407	0	90.5553	118.419	68.3156		71.9778	25.448
3	118.629	58.6234	80.0442		184.489	187.023	91.8813	23.0084	125.762		57.1832	21.6132	75.4192	0	140.748	0	69.6196		280.918	24.47	47.469	27.7787	79.8305		87.4134	30.9053
4	146.064	49.7431	23.8098	159.285	246.509	155.529	308.987	168.517	130.157		87.0448	30.775	0	44.4971	71.2935	0	40.3404		263.717	92.6225	52.5872	33.5383	70.6322		78.7954	27.8584
5	63.0324	114.376	100.137	47.027	143.528	231.787	243.648	53.3584	116.648		72.1164	25.497	48.0518	77.3662	108.963	39.579	105.3		187	87.0039	0	76.8859	81.6581		52.4602	18.5475
6	151.902	32.1539	115.71	76.4703	182.197	80.8982	62.0825	80.8794	106.555		46.0744	16.2898	58.8378	49.1422	0	28.0109	44.1309		172.424	80.8794	99.3546	37.4094	66.5975		49.0791	17.3521
7	168.126	170.613	213.292	53.7026	139.053	66.9449	62.5754	49.1657	135.289		60.5214	21.3976	0	0	34.9981	0	62.8331	29.7613	114.969	64.9398	25.4443	34.3095	36.9939		36.2461	12.082
8	113.756	81.0487	259.644	37.9361	288.446	207.51	64.8795	248.401	164.724		92.7095	32.7778	82.456	33.2477	37.6485	36.9389	99.3975		193.287	50.2642	27.6545	95.5494	70.1117		52.3114	18.4949
9	161.655	27.2388	191.025	93.8771	87.3161	244.566	22.4874	344.651	134.28		104.263	36.8627	91.113	26.5667	154.67	0	67.3788		297.781	58.3431	81.8726	39.8886	97.2158		87.0659	30.7825
10	51.7183	136.95	198.894	57.8634	118.637	167.556	72.0387	0	121.936		62.1924	21.9884	38.2693	81.5705	122.436	0	0		166.755	64.4601	111.128	90.4235	73.0774		55.5633	19.6446
11	78.022	54.3064	58.3994	63.5854	81.3175	157.1	112.128	101.924	82.1217		32.2133	11.3891	0	0	98.0009	26.2108	0		115.774	57.3236	26.4714	31.1438	40.4726		42.6867	15.092
12	171.935	157.427	62.6901	52.9277	24.0429	88.3996	417.543	66.4239	92.9037		118.671	41.9564	44.6068	68.9471	39.5315	0	25.9791		158.954	47.8151	86.4716	51.8949	59.0381		44.8985	15.874
13	131.072	57.8559	112.6	89.8537	128.86	68.1713	109.399	105.532	98.0689		24.9169	8.80947	42.2626	27.1046	140.166	37.2554	0		192.523	40.0804	104.339	0	72.9664		61.7663	21.8377
14	111.685	34.4355	119.381	133.139	128.192	57.5399	72.8494	134.857	97.3955		36.1439	12.7788	27.5453	51.7243	0	65.047	67.8381		248.375	23.7307	186.88	74.4484	83.8925		81.5022	28.8154
15	130.756	0	85.6082	156.31	59.7292	26.9642	337.696	189.989	76.5612		100.935	35.6861	29.1179	29.242	65.345	0	51.5009		158.353	30.9011	139.128	87.7998	62.9485		52.8113	18.6716
16	152.594	22.9652	89.7178	148.831	161.766	241.993	153.612	113.097	136.311		59.2564	20.9503	59.6199	82.005	114.406	30.6966	32.0269		183.247	40.1293	94.3474	64.5881	79.5599		48.4631	17.1343
17	77.1702	43.9816	90.7155	62.3195	142.633	197.949	32.7652	146.099	102.462		53.872	19.0466	63.4807	0	69.2223	61.2358	64.178		346.054	0	23.157	0	78.416		104.754	37.0361
18	105.039	100.178		137.701	50.8716	222.511	114.463	97.246	123.26		48.9099	18.4862	81.6181	33.2684	25.4866	0	0		170.902	86.9343	115.215	39.6045	64.178		56.4655	19.9636
19	134.511	90.86	120.964	87.382	95.6134	178.426	125.062	103.549	117.959		28.1943	9.9682	31.0731	34.1477	0	34.127	31.0276		189.803	76.3668	62.8782	35.4306	57.4279		54.4127	19.2378
20	221.656	164.157	272.714	154.408	158.107	186.257	84.5266	157.833	192.883		51.4278	18.1825	63.698	0	118.112	55.9411	0		173.543	130.355	0	152.835	67.7062		62.8231	22.2113
												#DIV/0!
	CO2-IM treatment for 45min, (pN)											#DIV/0!	After JAA-F11 treatment 10ug/ml for 45min, (pN)
1	169.557	112.791	108.929	115.606	272.644	363.72		103.004		190.541	94.1588	35.5887	47.5345	43.8123	50.5077	0	27.3591		126.052	0	0	0		36.9082	39.4809	13.9586
2	0	160.026	109.422	91.3453	113.808	210.151	55.6551	136.442		114.125	59.8405	21.1568	42.2315	31.9855	0	0	57.8694		74.4163	29.6465	44.4387	26.3152		35.0735	24.2532	8.5748
3	75.9022	169.732	134.08	122.323	148.052	402.702	272.413	24.9515		175.465	110.998	39.2439	89.8446	25.7266	44.4413	0	26.7157		24.5979	0	32.9251	23.3376		30.5314	26.5858	9.39951
4	130.923	100.052	138.805	107.755	134.892	259.353	71.4593	24.0825		145.297	63.4542	22.4344	0	0	27.2909	28.8302	46.8124		67.6428	98.495	71.3465	30.3895		42.5522	32.8804	11.625
5	24.8086	52.6869	100.743	0	216.295	212.324	107.556	27.4514		101.143	78.2079	27.6507	0	0	40.1045	33.0325	0		48.6221	33.1301	116.099	55.1078		33.8736	36.161	12.7848
6	34.1985	130.833	59.2441	112.319	215.695	215.595	300.044	171.875		127.981	82.7996	29.2741	0	32.2152	71.6411	56.897	0		142.016	0	29.9437	0		41.5891	45.6007	16.1223
7	87.3049	82.7002	124.406	37.4564	347.575	155.488	286.298	205.661		139.155	100.318	35.4679	39.8335	37.4127	59.2474	26.7632	57.4991	25.3004	114.912	66.2414	49.8297	66.0213		53.0044	25.7116	8.57052
8	0	45.8344	67.607	45.6407	141.491	194.236	120.083	100.13		82.4682	58.1386	20.5551	29.1054	71.49	0	87.1466	0		87.54	68.3688	0	22.651		42.9564	37.2962	13.1862
9	0	90.7791	154.391	171.203	88.6366	294.874	27.0921	141.015		133.314	86.3773	30.539	0	0	72.2287	26.6267	26.8315		271.758	31.9037	33.6718	23.9546		57.8775	83.555	29.5411
10	100.141	34.159	226.623	97.6805	105.577	311.934	161.443	81.4343		146.019	84.2033	29.7704	25.5901	41.1908	121.725	63.7849	0		181.161	47.0383	45.5805	68.8109		65.7588	54.4894	19.2649
11	98.5476	0	292.577	135.261	186.389	374.468	29.5525	193.77		181.207	118.479	41.8887	67.5609	43.5495	102.362	86.7824	72.1873		58.217	0	29.0972	0		57.4696	30.6087	10.8218
12	162.662	65.8746	120.781	100.402	98.6981	258.568	105.511	0		134.498	69.9259	24.7225	32.9435	62.5848	0	59.4895	30.9903		59.0428	0	27.5228	35.4193		34.0717	23.6062	8.34606
13	139.841	93.3166	200.38	265.389	112.565	274.273	316.667	90.0323		180.961	84.1844	29.7637	26.2377	63.9028	0	34.3008	189.19		105.381	0	35.5077	22.8109		56.8151	59.46	21.0223
14	155.068	30.4309	100.521	142.426	211.385	189.963	49.2164	93.151		138.299	60.3049	21.321	0	120.605	98.0547	0	0		55.6815	0	36.7642	0		38.8882	45.4341	16.0634
15	84.7223	184.797	78.5451	98.1921	202.127	63.4199	65.931	212.74		118.634	60.1991	21.2836	26.1384	36.1775	83.323	70.7162	0		0	0	22.8636	0		29.9023	30.2181	10.6837
16	79.0905	94.701	110.499	0	180.87	32.8856	23.0536	80.3283		83.0077	53.6175	18.9566	31.1083	38.4658	0	31.82	0		0	47.4445	47.0872	29.8515		24.4907	19.779	6.99294
17	119.69	30.3218	168.276	63.4745	185.264	147.852	212.77	34.6255		119.147	65.6673	23.2169	66.1353	71.2397	34.1871	69.0175	0		150.832	0	67.3061	0		57.3397	45.22	15.9877
18	131.292	52.8317	170.49	47.7888	101.619	256.919	82.45	125.779		126.824	64.1486	22.6799	0	56.3818	76.7289	62.3821	34.756		161.43	0	0	85.4653		48.9598	51.2942	18.1352
19	80.0649	114.418	79.337	208.804	166.292	252.647	142.162	23.2398		150.261	70.1136	24.7889	0	77.662	30.2351	62.3717	0		170.663	78.9024	22.9783	22.9144		55.3516	52.6841	18.6267
20	26.9868	24.611	46.0977	97.2855	188.902	289.716	54.2237	112.347		112.266	86.508	30.5852	0	35.4533	77.6579	58.7902	82.454	31.9007	218.723	0	62.0806	60.1488		63.0066	61.9368	20.6456
									Final Ave	SD	SE	p value											Final Ave	SD	SE	p value
Ave Before	133.72	81.6507	133.895	92.8791	174.427	162.84	149.039		132.636	31.8719	12.0464	0.90449	48.9397	36.7699	70.5209	20.7521	41.0219	29.7613	198.301	55.2834	73.9296	61.3081	63.6589	47.7483	15.0993	0.0583612
Ave After	85.0401	83.5449	129.588	103.018	170.939	238.054	130.715		134.414	50.883	19.232		26.2132	44.4928	49.4868	42.9376	32.6333	28.6005	105.934	25.0585	38.7522	28.6599	42.2769	22.676	7.17079
	t-test was done pairedly on 'before' vs 'after' treatment.
% before	100	100	100	100	100	100	100		100	24.0296	9.08234		100	100	100	100	100	100	100	100	100	100	100	75.0065	19.5733
% after	63.5955	102.32	96.783	110.916	98.0002	146.189	87.705		100.787	24.3063	9.1869		53.5622	121.003	70.1732	206.907	79.5507	96.0998	53.4209	45.3274	52.4176	46.7473	82.5209	47.4902	15.0177
% Change	-36.4045	2.31985	-3.21705	10.9159	-1.99981	46.1889	-12.295		0.00786901	24.3063	9.1869		-46.4378	21.0032	-29.8268	106.907	-20.4493	-3.9002	-46.5791	-54.6726	-47.5824	-53.2527	-0.174791	47.4902	15.0177
Expt. dates	2/8/17a	2/8/17b	2/9/17a	2/9/17b	2/10/17a	2/10/17b	2/14/17a	2/14/17b					11/21/16	11/22/16	11/28/16	11/29/16a	11/29/16b	11/30/16	2/3/17	2/6/17	2/7/17	2/17/17

## Sheet: CD29 10ug-ml
3/10/2017 Effects of functional antibodies to Integrin β1 (CD29) on adhesion of MB231 to HBMEC-60 monolayer. Mouse monoclonal anti-human Integrin β1-activating antibody (Millipore, MAB1951Z, IgG1, 1mg/ml) and (blocking) antibody (BD Pharmingen # 556047, IgG2a, 1mg/ml)
20ul Ab (1mg/ml) was added to the EC dish containing 2ml CO2-IM to get a final conc of 10 ug/ml. Cells were left at R/T for 45 minutes. TC-EC contact time: 0.5 sec.
	Before treatment, baseline total forces (pN)												Before treatment, baseline forces (pN)
Cycle	TC 1	TC 2	TC 3	TC 4	TC 5	TC 6	TC 7	TC 8	Cycl Ave		SD	SE	TC1	TC2	TC3	TC4	TC5	TC6	TC7	Cycl Ave		SD	SE
1	144.466	57.5384	31.8717	174.877	94.3676	150.942	118.52	33.0793	100.708		51.8077	18.3168	232.19	56.7211	181.752	39.2397	178.431	116.686		111.452		56.9451	32.8773
2	175.555	76.4992	78.1627	156.158	59.0985	153.067	116.874	64.5448	109.995		43.4786	15.372	307.646	40.6445	233.63	70.261	134.451	296.392	29.0061	132.528		101.795	50.8977
3	85.4438	27.5743	39.6514	136.376	123.705	144.292	90.0718	119.272	95.7983		40.7354	14.4021	204.377	155.39	103.879	72.0239	0	384.592		152.205		166.932	96.3784
4	99.1368	29.9434	40.9156	120.264	32.5669	62.4193	171.548	126.657	85.4314		48.6075	17.1853	387.696	205.449	112.433	0	82.576	326.485	35.3209	111.095		127.759	63.8797
5	50.9174	66.2967	38.8879	172.017	177.312	92.551	149.585	111.331	107.362		50.8088	17.9636	300.235	173.019	116.236	40.179	97.796	115.65		84.5416		32.2048	18.5934
6	91.4275	0	127.514	121.969	77.7138	268.348	62.2349	58.3901	100.95		73.5709	26.0112	215.786	95.9567	40.8411	25.4804	0	311.368		112.283		141.158	81.4978
7	95.1724	24.8721	153.323	95.936	87.6039	91.2247	79.7	58.4014	85.7793		34.0639	12.0434	368.781	39.8169	103.848	0	72.2039	247.84	33.1691	88.3032		95.5881	47.794
8	137.249	26.6743	117.837	127.311	113.986	210.603	95.4722	59.4134	111.068		51.1671	18.0903	499.559	131.671	111.206	102.625	191.998	263.112		185.912		65.6595	37.9085
9	98.7913	66.1726	87.7527	139.31	165.102	231.147	84.3874	56.131	116.099		55.1968	19.515	310.696	146.177	229.887	28.9461	190.351	129.715		116.338		66.5688	38.4335
10	143.576	48.898	41.3625	184.388	116.374	184.51	69.9996	63.4764	106.573		55.1911	19.513	159.067	139.568	172.87	0	105.441	174.275	27.1998	76.7289		68.3374	34.1687
11	491.109	0	67.7989	65.1566	131.995	205.569	135.682	59.1669	144.56		143.371	50.6893	281.276	275.292	85.9527	67.4265	66.0898	185.919	0	79.8589		67.0268	33.5134
12	516.577	54.7555	81.4919	60.1247	81.616	76.702	60.1771	97.9984	128.68		147.227	52.0526	89.6046	41.0045	142.469	32.1966	171.378	183.945	34.1622	105.421		72.381	36.1905
13	595.787	81.1193	137.99	80.5732	70.3892	179.623	72.1497	132.146	168.722		165.539	58.5269	125.804	116.076	50.1643	66.9381	0	146.909	0	53.4618		60.478	30.239
14	354.471	99.2858	90.064	55.8231	176.168	71.3576	216.02	186.705	156.237		92.9421	32.86	332.824	144.368	157.627		65.3635	26.7632	28.5322	40.2196		17.7941	10.2734
15	201.576	45.002	232.51	92.8944	51.5277	45.3641	84.2727	113.592	108.342		67.2327	23.7703	133.999	132.972	93.7117		89.5819	198.863	27.0032	105.149		71.0198	41.0033
16	125.47	88.0861	127.329	124.838	67.0806	162.404	139.232	87.0152	115.182		29.5726	10.4555	346.329	313.495	166.782		186.254	214.77	0	133.675		95.2366	54.9849
17	78.2498	0	30.7215	116.182	128.141	209.225	57.4063	86.1199	88.2557		60.3738	21.3453	192.427	217.586	138.172	27.1895	85.0175	171.786	62.0718	86.5161		53.3626	26.6813
18	120.773	81.6801	150.844	93.7096	154.767	38.141	110.091	55.1059	100.639		39.2618	13.8811	180.246	116.926	166.056	0	92.8386	163.673		85.5037		67.02	38.694
19	135.583	78.0243	96.4139	116.385	49.0203	96.0166	104.61	54.6582	91.3389		27.6636	9.78057	173.738	110.13	90.0433	70.023	56.9673	152.669		93.2199		42.3737	24.4645
20	254.244	77.5814	49.9471	117.876	0	128.255	53.6518	107.535	98.6362		70.8051	25.0334	120.533	55.5603	118.83	38.41	150.321	131.321		106.684		48.8962	28.2302
	After CD29 inhibiting Ab treatment, (pN) n=8												After CD29 activating Ab treatment, (pN) n=7
1	186.583	98.8843	107.196	178.607	0	89.6853	206.087	58.4729		115.689	65.9969	23.3334	193.281	94.2848	234.761		139.597	86.7948	49.4877		91.9599	36.9679	21.3434
2	236.684	41.888	82.2036	113.428	41.6108	290.092	145.065	31.2171		122.773	89.94	31.7986	126.121	172.338	141.05	40.9073	74.755	101.839			72.5004	24.9263	14.3912
3	161.744	0	81.0077	41.4908	78.0427	251.949	98.2655	32.5282		93.1285	75.2867	26.6179	384.454	158.935	317.944	26.7177	184.225	331.076			180.673	124.279	71.7526
4	312.047	38.8527	58.1777	154.945	0	319.922	52.6888	47.8772		123.064	118.604	41.933	148.807	166.456	264.38	79.8325	160.015	241.566	28.0171		127.358	80.9897	40.4948
5	287.518	47.8097	45.064	28.0399	60.9213	133.402	91.3415	82.5347		97.079	78.2925	27.6806	107.618	114.154	83.352	102.59	175.262	176.381	49.2435		125.869	53.3958	26.6979
6	204.535	125.534	66.4581	179.408	0	139.219	38.5455	29.8967		97.9494	70.0051	24.7505	321.01	155.759	193.651	35.6871	63.5076	174.051	38.1844		77.8576	56.5938	28.2969
7	228.629	79.4331	126.906	259.803	55.3886	137.692	39.0496	59.878		123.347	77.1395	27.2729	445.863	102.275	35.5754	69.3155	49.1567	166.075			94.849	51.0323	29.4635
8	357.454	29.3578	85.4044	122.184	0	100.157	25.7754	23.8662		93.0249	107.758	38.0983	165.853	90.5916	45.5151	130.574	162.768	142.527			145.29	13.2877	7.67169
9	227.398	152.845	90.2026	65.3677	0	251.781	78.8836			123.783	84.3821	31.8934	69.6424	200.843	214.332	25.4928	71.4528	236.417	73.4846		101.712	80.1048	40.0524
10	400.261	103.018	210.982	218.039	62.1338	255.802	124.099			196.334	105.386	39.8322	215.213	257.08	441.125		131.896	139.556	61.331		110.928	35.2093	20.3281
11	360.26	81.2829	0	148.248	139.577	29.7158	86.7124			120.828	109.583	41.4186	386.926	0	297.899	67.3147	206.951	285.517			186.594	90.2364	52.098
12	263.107	30.5848	116.221	148.924	0	199.902	58.2678	56.7142		109.215	84.4064	29.8422	629.237	181.154	289.469	50.7602	83.083	332.396			155.413	125.84	72.6536
13	309.154	53.7624	134.598	30.0075	39.9183	177.511	91.3246			119.468	91.8223	34.7056	194.622	203.428	114.442	27.8598	141.886	181.369	62.5124		103.407	61.1115	30.5558
14	298.31	99.1595	117.167	72.537	0	232.719	58.8622	70.7878		118.693	92.0199	32.5339	320.634	183.056	312.005	36.4485	124.379	302.724			154.517	110.776	63.9563
15	230.216	69.243	84.8479	140.448	33.8291	138.387	66.2188	23.6461		98.3544	63.8056	22.5587	438.543	325.818	289.43	69.4272	123.084	88.9901	151.269		108.192	31.4197	15.7099
16	212.633	40.0093	75.8061	36.134	34.2263	69.8741	61.8173	78.0447		76.0681	54.246	19.1789	309.113	177.306	183.995	51.8112	78.4504	58.7095			62.9904	11.2888	6.5176
17	381.127	25.319	71.1259	140.025	118.338	211.269	62.0449	29.6277		129.86	111.256	39.3348	72.0901	123.036	368.503		169.023	326.766			247.895	78.8715	55.7705
18	240.749	95.2883	84.612	113.719	0	162.479	83.1385	52.0775		104.008	67.6513	23.9183	414.327	29.0537	231.06	31.0917	161.804	143.239	27.1646		90.8248	62.0604	31.0302
19	233.576	50.125	114.131	175.696	137.768	380.725	34.4543	84.6113		151.386	106.008	37.4795	135.256	310.253	184.504	75.5826	169.83	202.366	0		111.945	79.6564	39.8282
20	287.634	58.9619	72.3259	123.521	0	183.674	27.6319	23.2548		97.1254	91.0165	32.1792	29.4034	190.645	237.724	64.8318	232.512	202.441	0		124.946	95.9181	47.9591
									Final Ave	SD	SE	p value								Final Ave	SD	SE	p value
Ave Before	199.779	51.5002	91.1195	117.608	97.9268	140.088	103.584	86.537	111.018	41.1267	14.5405	0.886219	248.141	135.391	130.819	40.0552	100.853	197.137	25.1332	125.361	73.9501	27.9505	0.0476694
Ave After	270.981	66.068	91.2218	124.529	40.0877	187.798	76.5137	49.0647	113.283	74.2437	26.2491		255.401	161.823	224.036	58.0144	135.182	196.04	49.154	154.236	73.266	27.6919
	Paired t-test was done on 'before' vs 'after' treatment.
% before	100	100	100	100	100	100	100	100	100	37.0451	13.0974		100	100	100	100	100	100	100	100	58.9895	22.296
% After	135.641	128.287	100.112	105.884	40.9364	134.057	73.8661	56.698	96.9352	33.3765	11.8004		102.926	119.523	171.256	144.836	134.038	99.4437	195.574	138.228	32.8219	12.4055
% Changes	35.6405	28.2869	0.112259	5.88418	-59.0636	34.057	-26.1339	-43.302	-3.06485	33.3765	11.8004		2.92578	19.5228	71.2558	44.836	34.0385	-0.556312	95.5739	0.382281	32.8219	12.4055
									-0.0306485
Expt dates	1/4/2017	1/5/2017	1/6/2017a	1/6/2017b	1/11/2017	1/12/2017	2/15/2017a	2/15/2017b					1/19/2017a	1/19/2017b	1/20/2017	1/22/2017	1/23/2017	1/25/2017	2/21/2017

## Sheet: Alpha-3 10ugml
Ingetrin α3 blocking Ab on adhesion between M231 to HBMEC-60 monolayer. Integrin α3 (Millipore, cat# MAB1952Z; mouse IgG, P1B5 ) stock solution (1mg/ml, 1000x) was ordered and kept at 4C.
20ul Ab (1mg/ml) solution was added to the EC dish containing 2ml CO2-IM to get a final conc of 10ug/ml. Cell-cell contact: 0.5 sec
	Before Ab treatment, baseline total adhesion (pN)
Cycle	TC 1	TC 2	TC 3	TC 4	TC 5	TC 6	TC 7	Cycl Ave		SD	SE
1	135.616	302.43	108.195	149.241	148.47	97.4943	97.1443	148.37		66.2509	25.0405
2	186.588	348.168	196.523	185.491	119.583	92.0131	30.6551	165.574		93.248	35.2444
3	221.414	260.945	59.2909	204.883	114.749	125.837	36.5251	146.235		78.6064	29.7104
4	244.753	221.486	127.781	177.764	82.8281	107.96	25.0873	141.094		72.3882	27.3602
5	156.069	319.848	80.2132	185.206	56.9906	142.527	29.1096	138.566		90.5546	34.2264
6	332.564	213.297	90.5047	98.5928	75.5956	159.569	37.0527	143.882		93.8396	35.468
7	251.467	397.987	25.3149	66.1832	207.145	74.373	82.6733	157.878		123.894	46.8276
8	40.1294	443.65	59.9778	216.616	108.395	156.977	35.4988	151.606		134.013	50.652
9	328.055	117.839	117.719	141.179	169.801	127.09	34.5636	148.035		82.8711	31.3223
10	132.573	119.027	133.756	282.275	52.7976	141.085	32.5752	127.727		74.5148	28.164
11	182.021	152.082	56.9797	95.5172	0	148.37	38.3313	96.1859		62.5091	23.6262
12	209.85	201.421	88.5536	158.241	45.5991	158.3	27.6819	127.092		67.9564	25.6851
13	27.9074	245.184	125.612	105.522	76.1375	142.219	135.153	122.534		62.1005	23.4718
14	140.59	125.664	116.13	231.822	143.584	177.153	38.1099	139.008		54.7395	20.6896
15	196.486	171.887	82.5761	140.007	101.873	301.508	65.6388	151.425		75.2702	28.4495
16	113.61	92.4931	67.2257	146.464	24.3685	201.491	110.568	108.032		52.3115	19.7719
17	237.929	313.43	105.212	241.816	34.9039	291.059	35.534	179.983		110.085	41.6083
18	201.915	216.138	93.7201	97.7087	24.1879	273.325	31.5262	134.074		89.6577	33.8874
19	166.615	121.339	192.379	46.8973	52.1846	79.2974	68.4858	103.885		53.2501	20.1266
20	95.4952	242.338	74.6806	102.216	110.199	292.688	66.7892	140.629		82.5546	31.2027
	After a3 Ab treatment for 45min, (pN)
1	236.386	63.1042	61.7448	51.4605	232.612	34.2512	37.3527		102.416	84.1552	31.8077
2	365.453	215.416	45.7737	88.7269	250.559	87.1318	65.4111		159.782	110.755	41.8615
3	277.715	201.706	54.0955	0	53.0048	119.1	87.4404		113.294	89.0649	33.6634
4	366.707	52.8892	179.631	59.8009	175.575	83.0557	0		131.094	113.729	42.9855
5	280.343	109.741	97.3367	101.063	102.676	175.065	0		123.746	79.5714	30.0752
6	287.758	141.397	146.843	109.369	118.477	63.6042	0		123.921	81.8617	30.9408
7	347.962	99.3437	138.724	128.414	150.971	0	57.3294		131.821	100.799	38.0985
8	195.573	154.188	83.7782	82.1491	113.092	151.784	0		111.509	59.2551	22.3963
9	238.299	75.9426	113.132	90.845	58.2152	266.043	28.1102		124.37	84.7595	32.0361
10	202.505	132.982	71.3514	29.0333	75.5129	109.862	56.0176		96.752	53.465	20.2079
11	220.168	307.528	77.0724	0	126.018	145.872	30.0282		129.527	99.7199	37.6906
12	170.792	117.152	112.484	39.5782	122.991	156.827	51.1036		110.133	45.5795	17.2274
13	405.984	137.102	115.321	0	160.423	38.316	24.8825		126.004	127.393	48.15
14	242.738	278.104	55.8687	0	151.974	106.645	0		119.333	102.937	38.9064
15	621.63	123.123	82.7167	31.3187	64.778	140.005	30.0055		156.225	193.929	73.2983
16	564.178	201.841	85.2389	28.39	224.569	84.6038	25.1494		173.424	175.172	66.209
17	479.872	187.941	115.975	25.0568	88.0084	72.398	0		138.464	150.455	56.8667
18	216.094	264.746	87.4921	55.1529	23.4185	182.988	0		118.556	94.9649	35.8934
19	394.399	75.684	82.9754	24.6393	121.928	71.9916	0		110.231	121.751	46.0177
20	204.545	0	118.718	29.2778	121.3	39.9732	54.3624		81.1681	65.3986	24.7184
								Final Ave	SD	SE	p value
Ave Before	180.082	231.333	100.117	153.682	87.4696	164.517	52.9352	138.591	56.8871	21.5013	0.657759
Ave After	315.955	146.997	96.3137	48.7138	126.805	106.476	27.3597	124.089	87.3944	33.032
	Paired t-test was done on 'before' vs 'after' treatment.
% before	100	100	100	100	100	100	100	100	41.0468	15.5142
% after	175.45	63.5434	96.2009	31.6977	144.971	64.7203	51.6852	89.5359	48.65	18.388
% Change	75.4504	-36.4566	-3.7991	-68.3023	44.9706	-35.2797	-48.3148	-0.104641	48.65	18.388
Expt date	1/17/2017	1/26/2017	1/27/2017	1/31/2017	2/1/2017	2/2/2017	2/22/2017

## Sheet: Gal-3 10ugml
1/9/2017 Galectin-3 blocking Ab on adhesion between M231 to HBMEC-60 monolayer. Galectin-3 (Santa Cruz, sc-23938, rat IgG2a) stock solution (0.2mg/ml, 100x) was ordered and kept at 4C.
100ul of gal-3 Ab (0.2mg/ml) solution was added to the EC dish containing 2ml CO2-IM to get a final antibody conc of 10ug/ml. Cell contact: 0.5 sec
	Before treatment, total adhesion (pN)
Cycle	TC 1	TC 2	TC 3	TC 4	TC 5	TC 6	TC 7	Cycl Ave		SD	SE
1	0	284.777	148.515	71.1631	95.8139	41.7701	83.7699	103.687		85.2762	32.2314
2	0	497.449	47.3379	85.9196	70.4617	26.8936	156.427	126.355		158.329	59.8426
3	28.2447	184.016	172.174	97.5581	80.3166	82.8657	50.6339	99.4013		54.1665	20.473
4	0	231.265	151.625	57.1928	239.373	0	166.987	120.92		94.549	35.7362
5	33.4401	200.057	190.781	60.0461	171.792	41.6605	275.067	138.978		86.891	32.8417
6	25.3708	154.672	114.539	0	53.3485	83.503	189.569	88.7146		63.6391	24.0533
7	0	289.945	112.855	43.7999	93.9579	41.8487	169.265	107.382		90.4254	34.1776
8	0	144.238	200.117	57.4722	57.1018	58.4715	263.163	111.509		87.0541	32.9034
9	0	149.798	123.115	101.187	0	152.856	45.9413	81.8424		61.4395	23.222
10	25.886	85.5513	170.712	0	90.2233	37.8203	79.1497	69.906		51.7672	19.5662
11	0	104.305	62.7152	150.015	0	56.3921	89.8653	66.1847		50.5826	19.1184
12	0	55.9225	173.41	97.3451	108.207	72.6197	55.8583	80.4804		49.9103	18.8643
13	0	186.068	321.207	170.196	105.863	81.136	216.328	154.4		95.9722	36.2741
14	28.3957	151.784	133.945	32.9476	28.3978	63.878	0	62.7639		53.6963	20.2953
15	0	137.95	169.181	102.903	53.4458	110.171	103.573	96.7461		51.3308	19.4012
16	0	345.646	114.208	46.4504	91.9779	88.5391	106.892	113.388		101.7	38.4389
17	38.7907	223.334	100.738	26.335	80.9415	74.5047	49.4587	84.8718		61.3544	23.1898
18	25.6335	188.013	242.967	133.191	37.2285	73.3129	57.0108	108.194		76.3905	28.8729
19	0	252.744	235.961	135.96	80.3166	0	212.542	131.075		99.5725	37.6349
20	0	97.4216	176.904	63.6028	136.204	32.3725	117.417	89.1317		56.8286	21.4792
	After gal-3 Ab treatment for 45min, (pN)
1	0	190.515	371.536	28.6399	115.979	52.6637	49.3904		115.532	119.753	45.2625
2	0	338.965	209.885	36.3119	51.025	48.0518	52.3761		105.231	113.647	42.9544
3	43.4502	201.189	156.452	48.2132	48.6415	141.465	34.4891		96.2714	63.0841	23.8435
4	0	162.748	266.575	37.5368	0	58.5129	88.8246		87.7425	89.7461	33.9209
5	29.5585	181.471	234.633	41.8943	69.061	24.9983	27.773		87.0556	79.0372	29.8732
6	0	181.185	102.675	27.3778	73.0129	28.7206	53.6155		66.6553	56.1244	21.213
7	0	231.873	197.467	127.772	0	0	160.964		102.582	93.6037	35.3789
8	0	171.235	208.313	68.0223	0	107.638	219.62		110.69	85.6872	32.3867
9	0	182.385	234.639	30.622	44.2406	28.5861	211.445		104.56	92.7454	35.0545
10	0	65.6367	258.808	101.448	133.196	91.5371	121.162		110.255	72.9854	27.5859
11	0	210.063	284.76	63.1228	0	113.637	75.8392		106.775	98.6035	37.2686
12	0	164.54	366.68	29.8544	0	78.0634	124.708		109.121	119.949	45.3363
13	47.2014	232.663	200.074	121.067	123.026	42.7446	146.359		130.448	65.8069	24.8727
14	0	95.787	171.256	35.2484	69.5575	74.9205	144.36		84.447	54.9262	20.7601
15	0	189.17	176.056	73.5239	83.4409	137.735	28.9564		98.4117	66.7237	25.2192
16	0	245.957	315.2	73.2612	0	85.8638	60.3171		111.514	112.869	42.6605
17	0	162.849	166.106	62.2889	0	163.195	187.692		106.019	76.6924	28.987
18	0	267.713	202.484	39.4962	50.6422	124.839	207.15		127.475	93.7638	35.4394
19	27.4916	288.565	130.771	35.1988	115.029	89.075	76.5054		108.948	81.3257	30.7382
20	32.3021	202.648	175.866	53.9548	36.5292	71.1114	147.677		102.87	65.5458	24.774
								Final Ave	SD	SE	p value
Ave Before	10.2881	198.248	158.15	76.6642	83.7486	61.0308	124.446	101.797	58.5352	22.1242	0.882713
Ave After	9.00019	198.358	221.512	56.7427	50.669	78.1679	110.961	103.63	73.2214	27.6751
	Paired t-test was done on 'before' vs 'after' treatment.
% before	100	100	100	100	100	100	100	100	57.5022	21.7338
% after	87.4818	100.056	140.064	74.0146	60.5014	128.08	89.1642	97.0516	26.3011	9.94089
% Change	-12.5182	0.0555214	40.0641	-25.9854	-39.4986	28.0795	-10.8358	-0.0294842	26.3011	9.94089
Expt date	122016	122116a	122116b	122216a	122216b	122316	011017

## Sheet: Ab combin
A Combination of blocking Ab TF-Ag, Integrin β1, α3 and Galectin-3 on adhesion between M231 to HBMEC-60 monolayer.
Each Ab was added to the EC dish containing to get a final antibody conc of 10ug/ml, treating for 45 min. Contact period: 0.5 sec
	Before treatment, total adhesion forces (pN)
Cycle	TC 1	TC 2	TC 3	TC 4	TC 5	TC 6	TC 7	Cycl Ave		SD	SE
1	65.8498	27.2371	107.521	112.385	25.8239	31.8966	27.6108	55.4123		38.6359	15.773
2	38.3975	98.2678	51.6747	296.984	0	83.7264	0	88.4422		100.502	41.0299
3	0	99.4264	67.8878	46.7959	28.3088	64.3187	46.6332	58.8951		22.306	9.10637
4	27.7295	30.7213	73.2715	0	63.6711	61.8896	0	38.2589		30.0399	12.2637
5	42.5481	42.966	53.5306	26.7963	0	136.657	25.5831	47.5889		43.1492	17.6156
6	74.8916	70.9293	28.0336	68.5292	0	32.5173	24.7841	37.4656		25.0423	10.2235
7	48.0849	94.1773	96.1739	146.142	0	62.0738	26.9073	70.9123		48.1005	19.637
8	69.0113	62.0159	25.4887	0	29.8772	98.3009	0	35.9471		34.8764	14.2382
9	0	25.4845	133.005	92.2572	25.497	77.8793	26.7959	63.4865		41.0311	16.7509
10	28.464	0	33.4918	58.7053	0	99.9375	48.7261	40.1435		34.7869	14.2017
11	67.7078	33.8125	78.4938	127.7	0	90.9599	0	55.161		47.6605	19.4573
12	36.6823	62.7048	27.6922	32.1987	25.6294	81.6284	0	38.3089		26.6149	10.8655
13	27.5743	0	33.7422	52.5706	30.651	40.5866	0	26.2584		19.7987	8.0828
14	87.9494	28.5323	134.443	28.495	28.5468	96.5174	0	52.7558		46.7841	19.0995
15	68.2313	0	39.8645	71.3163	24.7231	31.3048	0	27.8681		24.5174	10.0092
16	27.8185	0	67.0975	115.985	34.0318	101.218	0	53.0554		45.5862	18.6105
17	0	28.2488	71.6287	120.158	0	38.4886	34.9416	48.911		38.1123	15.5593
18	35.4057	38.6273	0	173.139	0	55.8045	0	44.5951		61.4422	25.0837
19	32.0559	0	32.0497	81.6574	60.6792	50.2077	0	37.4323		30.2512	12.35
20	33.9366	30.4297	53.3071	61.1924	0	58.7405	0	33.9449		25.9776	10.6053
	After gal-3 Ab treatment for 45min, (pN)
1	25.5632	0	63.16	30.1462	32.1428	52.732	0		29.6968	23.876	9.74735
2	0	60.4971	40.2183	75.3447	0	34.216	0		35.046	28.1532	11.4935
3	36.343	0	0	97.2664	0	34.1643	0		21.9051	35.9373	14.6714
4	0	41.7225	64.0021	46.9966	72.4108	29.2523	0		42.3974	23.6626	9.66021
5	0	28.0916	26.8129	123.21	0	55.2562	28.4599		43.6385	39.0003	15.9218
6	0	33.827	0	58.6867	0	33.9636	30.9996		26.2462	20.6951	8.44876
7	0	53.5658	28.402	59.2826	25.1018	57.8901	0		37.3737	21.5677	8.80497
8	0	30.7338	32.4138	38.4638	0	66.7581	24.7356		32.1842	19.6988	8.04199
9	31.1579	31.1145	25.5632	46.1193	0	48.1738	28.1857		29.8594	15.8862	6.4855
10	0	33.6553	51.2567	108.437	31.8448	90.7674	0		52.6602	36.8166	15.0303
11	25.9253	64.898	27.9964	32.2069	0	28.8592	0		25.6601	22.0418	8.99853
12	70.4886	28.6399	0	49.527	0	37.2637	52.373		27.9673	21.259	8.67896
13	0	0	69.5701	50.4167	0	63.7083	41.3216		37.5028	28.0158	11.4374
14	28.9854	42.2646	26.637	25.1908	0	57.8405	0		25.3221	20.9311	8.54507
15	0	0	62.1814	36.3968	0		28.553		25.4262	23.5544	10.5339
16	0	0	0	90.4509	0	29.9351	0		20.0643	33.3217	13.6035
17	30.9407	0	0	51.2381	0	91.3695	36.3921		29.8333	34.0538	13.9024
18	39.4507	25.797	0	122.476	0		26.9158		35.0377	45.2814	20.2505
19	0	57.557	0	65.7753	0	43.3405	27.9245		32.4329	25.7747	10.5225
20	0	0	0	0	0	79.8904	30.4281		18.3864	29.6647	12.1106
								Final Ave	SD	SE	p value
Ave Before	40.6169	38.6791	60.4199	85.6504	18.872	69.7327	13.0991	46.7243	24.6131	9.30287	0.0116378
Ave After	14.4427	26.6182	25.9107	60.3816	8.07501	51.9656	17.8144	29.3155	18.133	6.85361
	Paired t-test was done on 'before' vs 'after' treatment.
% before	100	100	100	100	100	100	100	100	52.6773	19.9101
% after	35.5584	68.8181	42.8844	70.4978	42.7884	74.5212	135.997	67.2951	31.5967	11.9424
% Change	-64.4416	-31.1819	-57.1156	-29.5022	-57.2116	-25.4788	35.9974	-0.327049	31.5967	11.9424
Expt dates	022317	022417	022717	022817	030117	030217	030317

## Sheet: Graph
% changes of adhesion between MB231 and HBMEC-60 with Abs for contact times
0.5 sec contact
	CO2-IM	TF-Ag	β1	α3	Gal-3	Comb	Activ β1
Mean % effects	0.79	-17.48	-3.06	-10.46	-2.95	-32.7	38.23
SE	8.59	15.02	9.8	15	9.94	8.82	10.23
P value						< 0.05	< 0.05
N	7	10	8	7	7	6	7
30 sec contact
	CO2-IM(Ctrl)	TF-Ag	β1	α3	Gal-3	Combine	Activ β1
Mean % effects	-2.81	-14.19	-12.81	-19.41	-33.4	-31.92	24.01
SE	9.56	10.99	7.1	11.87	5.89	11.34	9.02
P value					< 0.05
N	8	10	8	7	6	6	7
60 sec contact
	CO2-IM(Ctrl)	TF-Ag	β1	α3	Gal-3	Combine	Activ β1
Mean % effects	-2.72	-23.26	-23.81	-17.62	-41.71	-39.09	49.73
SE	9.1	7.44	5.07	13.47	10.51	7.88	12.06
P value		< 0.05	< 0.05		< 0.05	< 0.05	< 0.01
N	7	10	8	6	7	6	7
									* p< 0.05; ** p< 0.01, vs the respective baseline. § p< 0.05 vs 0.5 sec contact.
									* p< 0.05; ** p< 0.01, vs the respective baseline. § p< 0.05 vs 0.5 sec contact.

## Sheet: Statistics
2/26/2017 ANOVA and Post Hoc test on three contact times in each antibody treated MB231/HBMEC-60 adhesion.																							Anova: Single Factor
																							CO2-IM								TF-AG
Ab	CO2-IM			TF-Ag			β1			α3			Gal-3			Comb			Actv-β1				SUMMARY								SUMMARY
Contact	0.5	30	60	0.5	30	60	0.5	30	60	0.5	30	60	0.5	30	60	0.5	30	60	0.5	30	60		Groups	Count	Sum	Average	Variance				Groups	Count	Sum	Average	Variance
	-36.4045	-44.2943	37.7807	-46.4378	-25.3602	-15.0522	35.6405	-15.8106	-36.2247	75.4504	48.4971	37.0123	-12.5182	-30.9299	-22.2182	-64.4416	-28.7044	-30.4632	2.92578	39.7778	15.7311		0.5	7	5.50831	0.786901	624.071				0.5	10	-174.791	-17.4791	2505.91
	2.31985	3.17875	3.4987	21.0032	-26.9073	-59.2598	28.2869	-18.4798	-15.9832	-36.4566	-60.4133	-60.5665	0.0555214	-59.3315	-90.5622	-31.1819	-40.8476	-58.9757	19.5228	-18.9789	30.1104		30	8	-22.505	-2.81313	661.762				30	10	-141.883	-14.1883	1347.8
	-3.21705	14.7429	-19.2264	-29.8268	-2.44033	-12.5669	0.112259	-33.953	-50.211	-3.7991	-34.6491	-37.3597	40.0641	-11.904	6.92251	-57.1156	-72.3046	-69.894	71.2558	5.33649	1.01952		60	6	-12.8468	-2.14113	695.707				60	10	-232.567	-23.2567	665.669
	10.9159	-6.82447	0.48197	106.907	-9.9049	20.6016	5.88418	21.6891	-25.7726	-68.3023	-35.6065	11.489	-25.9854	-28.927	-42.8647	-29.5022	-34.2861	-20.5959	44.836	9.24148	50.5421		ANOVA								ANOVA
	-1.99981	-28.3831	5.44563	-20.4493	21.9059	-41.1329	-59.0636	-32.3738	-10.1289	44.9706	-11.7488	-39.197	-39.4986	-41.1376	-45.2285	-57.2116	-37.07	-37.2276	34.0385	7.70503	29.5206		Source of Variation	SS	df	MS	F	P-value	F crit		Source of Variation	SS	df	MS	F	P-value	F crit
	46.1889	37.9806	-40.8274	-3.9002	51.9962	8.85679	34.057	-4.6419	-40.7118	-35.2797	-17.1885	-17.0695	28.0795	-28.1762	-57.9948	-25.4788	21.6744	-17.3996	-0.556312	50.6256	36.1433		Between Groups	52.7395	2	26.3697	0.0400374	0.960839	3.55456		Between Groups	421.492	2	210.746	0.139895	0.870076	3.35413
	-12.295	10.8162		-46.5791	14.3737	-13.2711	-26.1339	-21.6612	-5.26574	-48.3148	-27.0909		-10.8358		-40.0315	35.9974			95.5739	74.3827	185.021		Within Groups	11855.3	18	658.627					Within Groups	40674.4	27	1506.46
		-9.72152		-54.6726	-60.0348	-52.1453	-43.302	2.71456	-6.19264														Total	11908	20						Total	41095.8	29
				-47.5824	-45.2882	-39.8083
				-53.2527	-60.2225	-28.7889																	β1								α3
ANOVA, p=	0.9608			0.87007			0.2887			0.9075			0.0315			0.8972			0.5741				SUMMARY								SUMMARY
t-test (2-tail, equal variances, p values)																							Groups	Count	Sum	Average	Variance				Groups	Count	Sum	Average	Variance
vs 0.5s					0.868739	0.749357		0.510674	0.165876		0.695019	0.77796		0.0401305	0.0289258		0.966277	0.699312		0.446765	0.676413		0.5	8	-24.5188	-3.06485	1319.48				0.5	7	-71.7315	-10.2474	2761.29
vs 30s															0.556181								30	8	-102.517	-12.8146	349.597				30	7	-138.2	-19.7429	1151.51
Post Hoc test (p values)																							60	8	-190.49	-23.8113	291.907				60	6	-105.691	-17.6152	1306.39
vs 0.5s														0.120392	0.0867773								ANOVA								ANOVA
vs 30s															1.66854								Source of Variation	SS	df	MS	F	P-value	F crit		Source of Variation	SS	df	MS	F	P-value	F crit
														FALSE	FALSE								Between Groups	1723.74	2	861.868	1.31853	0.288784	3.4668		Between Groups	344.409	2	172.205	0.0975542	0.907557	3.59153
Low-highest remov t-test						0.72			0.121									0.77					Within Groups	13726.9	21	653.66					Within Groups	30008.7	17	1765.22
																							Total	15450.6	23						Total	30353.2	19
																							Gal-3								Comb Ab
																							SUMMARY								SUMMARY
																							Groups	Count	Sum	Average	Variance				Groups	Count	Sum	Average	Variance
																							0.5	7	-20.6389	-2.94842	807.041				0.5	7	-228.934	-32.7049	1164.75
																							30	6	-200.406	-33.401	249.557				30	6	-191.538	-31.923	925.087
																							60	7	-291.977	-41.7111	902.219				60	6	-234.556	-39.0926	446.945
																							ANOVA								ANOVA
																							Source of Variation	SS	df	MS	F	P-value	F crit		Source of Variation	SS	df	MS	F	P-value	F crit
																							Between Groups	5773.71	2	2886.85	4.26628	0.0315147	3.59153		Between Groups	188.943	2	94.4717	0.109148	0.89726	3.63372
																							Within Groups	11503.3	17	676.667					Within Groups	13848.6	16	865.54
																							Total	17277.1	19						Total	14037.6	18
																							Activ β1
																							SUMMARY
																							Groups	Count	Sum	Average	Variance
																							0.5	7	267.596	38.2281	1256.83
																							30	7	168.09	24.0129	1029.19
																							60	7	348.088	49.7269	3801.82
																							ANOVA
																							Source of Variation	SS	df	MS	F	P-value	F crit
																							Between Groups	2322.84	2	1161.42	0.572331	0.574147	3.55456
																							Within Groups	36527	18	2029.28
																							Total	38849.9	20
