# Supplementary material for: Temporal and molecular dynamics of human metastatic breast carcinoma cell adhesive interactions with human bone marrow endothelium analyzed by single-cell force spectroscopy
Source: PLoS One. 2018 Sep 20;13(9):e0204418. doi: 10.1371/journal.pone.0204418 (PMC6147572; doi:10.1371/journal.pone.0204418)
Supplement: S8 File — (XLSX) [file pone.0204418.s008.xlsx]

## Sheet: TF-Ag 10ug-ml
3/10/2016 Functional TF-Ag antibody (JAA-F11) blocking MB231 adhesion to HBMEC-60 monolayer. JAA-F11 (mouse IgG monoclonal antibody against TF-Ag) stock solution (1mg/ml, 1000x) was prepared by dissolving 0.7mg JAA-F11 in 0.7ml serum-free CO2 independent medium (CO2-IM), dispensed into aliquots in 20ul (20ug), and kept at -70C.
MDA-MB-231 (TC) at 40-50% confluence and HBMEC-60 (EC) at 100% confluence were used. All experiments were performed in CO2-IM (2ml/dish) at R/T. Adhesion of single TC to EC monolayer was detected by repeated AFM probe (MLCT-O10) approach-retraction cycles with 30 sec of cell-cell contact each. 20 curves of baseline adhesion force were collected first.
20ul of JAA-F11 stock (1mg/ml) solution was then added to the EC dish containing 2ml CO2-IM to get a final antibody conc of 10ug/ml. Cells were left at R/T for 45 minutes. For treatment control, 20ul CO2-IM was used instead of JAA-F11. After treatment, force measurement was performed again in the same way,
with the same TC cell, at the same EC site to collect 40 curves. One TC cell and one EC dish were defined as one sample (n=1). AFM settings: set/trigg point 0.3v, Force Dist 25um (40um after Z volt adjusted); Scan Rate 0.03Hz, Velocity 1.50um/s; Dwell 30 sec, dwell rate 1Hz, sample rate 1kHz. Loading force ~500 pN.
Total adhesion forces (pN) from corresponding curves were calculated in Matlab software. Paired t-test was used for statistical analysis on 'before' vs 'after' treatments. A % change of TC/EC adhesion with antibody treatment was calculated as follows.
	Before CO2-IM treatment, baseline total forces (pN)												Before JAA-F11 treatment, total baseline (pN)
Cycle	TC 1	TC 2	TC 3	TC 4	TC 5	TC 6	TC 7	TC 8	Cycl Ave		SD	SE	TC 1	TC 2	TC 3	TC 4	TC 5	TC 6	TC 7	TC 8	TC 9	TC 10	Cycl Ave		SD	SE
1	397.919	457.582	521.363	488.826	417.573	714.268	559.762	505.685	499.589		92.6107	32.7428	173.985	134.72	522.559	258.829	260.192	31.5076	412.564	191.006	160.688	291.935	238.45		140.618	46.8726
2	531.308	372.356	692.83	440.179	192.509	548.297	529.448	276.895	462.913		151.621	53.606	264.757	227.909	320.133	224.9	204.094	57.5736	298.871	369.969	293.354	253.546	251.284		84.3506	28.1169
3	415.542	428.801	449.174	236.549	175.88	726.761	332.753	467.638	405.451		156.592	55.3636	187.661	360.264	402.746	411.517	187.167	0	496.741	362.159	181.673	353.066	287.77		148.025	49.3415
4	424.384	257.428	741.317	749.093	346.018	176.788	180.424	225.937	449.171		220.601	77.9942	441.102	386.872	562.908	354.189	155.79	0	501.658	381.635	532.471	431.609	368.514		173.024	57.6747
5	486.066	515.873	441.012	176.596	176.051	430.498	154.203	411.106	371.016		142.82	50.4944	107.396	409.642	351.998	251.181	347.761	56.2576	152.139	524.33	685.069	189.084	320.642		192.217	64.0723
6	433.771	314.914	244.141	271.562	667.986	332.853	295.722	381.723	377.538		126.7	44.7954	256.975	531.675	216.483	475.804	219.423	27.0281	884.563	362.686	322.084	313.138	366.302		231.176	77.0585
7	255.222	428.558	387.419	190.542	101.947	329.192	470.554	492.116	282.147		130.416	46.109	226.123	190.229	417.229	169.389	163.944	48.9994	618.231	370.082	268.88	315.025	274.79		160.296	53.4319
8	443.324	607.925	242.019	341.97	245.789	135.425	156.174	570.774	336.075		169.474	59.918	233.535	163.325	273.546	497.79	152.777	90.1033	253.996	443.093	190.453	321.977	255.402		127.079	42.3596
9	767.058	405.226	340.151	254.421	437.555	245.253	223.352	292.374	408.277		166.132	58.7365	363.612	69.75	317.05	444.918	164.846	108.822	159.688	218.106	375.561	363.752	246.928		124.688	41.5625
10	352.305	331.378	352.902	187.72	852.413	95.0433	610.487	336.688	361.96		223.448	79.0008	112.873	643.489	423.852	284.1	163.197	0	53.603	356.123	278.998	437.877	257.359		190.101	63.3671
11	566.581	468.998	594.068	516.638	233.235	343.93	177.668	377.495	453.908		143.133	50.6052	187.992	380.152	399.806	166.243	204.061	28.5695	48.7931	449.727	476.37	354.804	260.19		160.578	53.526
12	393.177	376.945	545.574	446.086	381.61	651.636	93.8508	439.248	465.838		150.32	53.146	275.265	151.207	298.776	519.635	168.972	104.562	588.583	499.736	265.607	274.218	319.149		165.802	55.2675
13	459.125	461.371	630.864	178.729	653.805	600.913	294.573	580.382	497.468		159.509	56.3951	269.85	376.272	348.657	518.543	198.754	150.081	112.55	476.402	451.751	364.828	322.54		139.161	46.3871
14	299.604	407.386	255.974	457.864	614.225	134.607	284.088	553.088	361.61		151.145	53.4379	169.046	361.601	447.473	281.892	281.346	61.4178	190.566	403.272	318.811	369.679	279.492		115.229	38.4095
15	505.66	386.279	178.934	301.011	414.923	98.9107	442.777	317.218	314.286		128.051	45.273	164.716	156.406	359.513	384.061	257.819	29.7799	176.686	347.105	409.859	299.73	253.994		122.371	40.7904
16	354.9	402.685	316.295	353.813	346.814	364.584	462.061	389.479	356.515		41.4532	14.6559	185.292	220.185	267.525	301.977	319.148	0	524.469	325.252	479.363	395.688	291.468		146.626	48.8754
17	439.346	378.067	289.244	210.642	941.715	476.55	339.72	531.156	455.927		209.062	73.9144	236.752	250.786	514.748	332.586	186.85	59.3177	371.287	360.671	465.127	344.846	308.681		133.201	44.4005
18	446.456	235.838	422.334	371.76	979.891	296.805	742.526	532.623	458.847		230.893	81.6331	102.493	179.969	377.311	324.047	85.4458	0	154.603	198.529	390.009	510.856	201.378		128.239	42.7464
19	313.886	463.426	449.586	341.048	163.572	0	213.415	403.4	288.587		148.925	52.653	240.681	93.6682	208.145	360.622	187.347	0	438.773	301.888	350.519	554.992	242.405		130.322	43.4405
20	213.313	291.537	465.972	481.727	175.227	484.387	629.188	246.925	352.027		152.335	53.8585	290.276	225.811		317.526	112.486	90.877	328.213	383.683	529.939	385.7	284.851		133.994	47.3739
												#DIV/0!
	Total forces (pN) after CO2-IM treatment for 45min											#DIV/0!	After JAA-F11 treatment 10ug/ml for 45min, Total forces (pN)
1	279.908	279.115	367.339	204.269	521.984	590.074	431.007	629.63		373.782	146.534	51.8076	83.803	92.0689	431.061	353.577	356.151	83.3892	373.669	90.1772	128.971	79.2504		221.43	142.689	47.563
2	242.318	292.916	433.814	201.241	233.16	577.103	307.954	408.048		330.092	118.867	42.0259	131.534	296.808	425.752	283.889	235.603	24.8287	397.584	184.47	143.263	233.273		235.97	122.415	40.8049
3	272.32	663.58	581.676	356.482	578.249	355.784	757.685	533.135		468.015	157.743	55.7705	109.147	144.418	320.447	286.614	305.935	58.9433	531.882	164.588	320.002	278.61		249.108	136.857	45.6189
4	409.568	409.269	407.894	360.332	159.264	552.701	502.422	311.455		383.171	112.064	39.6206	198.594	123.214	568.035	395.568	321.296	62.3759	240.392	198.538	99.2436	167.786		245.251	151.512	50.5042
5	366.591	233.276	237.324	312.455	174.066	699.684	385.773	166.706		337.233	161.955	57.2596	207.348	219.308	630.551	290.504	372.95	55.5355	341.904	135.795	324.236	404.613		286.459	155.346	51.7819
6	116.4	380.416	547.472	370.285	99.2831	453.715	415.29	284.116		327.928	147.863	52.2775	192.412	119.051	309.152	347.254	117.09	130.628	126.381	131.698	191.915	206.615		185.065	81.6751	27.225
7	212.674	302.827	727.525	311.917	136.343	594.807	526.053	414.265		381.015	188.094	66.5013	126.873	156.609	516.838	322.814	249.179	37.3009	255.13	72.7252	138.668	90.3878		208.46	139.022	46.3408
8	220.937	530.281	658.127	332.695	134.802	405.428	940.848	505.219		380.378	239.596	84.71	139.647	238.918	267.796	335.469	233.756	116.287	404.875	135.184	140.242	119.118		223.575	94.8661	31.622
9	138.75	540.711	513.975	332.093	376.575	347.865	277.632	328.623		374.995	119.486	42.2447	80.3249	220.934	291.292	263.608	201.787	94.889	302.977	0	165.105	77.0158		180.102	98.0083	32.6694
10	257.436	367.751	419.471	387.805	221.924	436.477	111.085	335.15		348.477	104.691	37.0139	122.221	296.01	209.786	354.193	96.0622	111.23	457.966	59.925	334.036	126.972		226.826	131.436	43.812
11	112.727	374.194	442.687	299.093	349.929	761.334	0	307.813		389.994	211.733	74.8588	172.994	211.393	286.897	348.998	181.407	153.255	557.996	171.09	92.2538	192.261		241.809	132.504	44.1679
12	353.051	486.659	450.974	259.042	414.436	649.909	288.805	259.227		435.679	125.92	44.5193	214.82	170.192	344.127	464.733	190.326	26.0929	314.797	102.566	356.894	31.2942		242.728	130.452	43.4838
13	211.393	365.793	436.737	364.153	450.026	392.123	272.371	502.074		370.038	89.0085	31.4693	138.588	139.595	354.361	142.07	121.394	93.9828	661.214	118.958	229.443	75.1198		222.178	172.481	57.4938
14	235.009	653.923	749.409	268.161	487.347	445.847	319.727	283.512		473.283	178.022	62.9402	302.573	198.381	386.626	289.54	183.486	59.9509	573.749	182.314	323.096	85.1398		277.746	139.049	46.3495
15	294.409	438.353	372.578	339.909	442.015	765.971	162.613	455.66		442.206	162.594	57.4857	155.206	252.499	410.747	344.639	146.096	120.893	740.604	134.554	215.657	24.1953		280.099	188.06	62.6866
16	172.623	365.37	591.754	335.727	315.423	450.06	433.985	838.626		371.826	188.907	66.7889	251.777	159.837	264.874	390.758	228.345	32.8214	372.288	146.91	34.0913	50.3338		209.078	121.531	40.5105
17	74.9091	393.229	514.753	456.824	536.189	332.202	657.828	100.511		384.685	193.394	68.3752	231.31	341.198	191.806	230.427	234.974	60.162	372.63	268.16	242.614	113.176		241.476	83.9768	27.9923
18	273.342	380.482	495.953	273.654	26.6726	325.929	243.944	328.771		296.005	125.151	44.2474	147.021	329.462	421.769	277.018	567.439	0	201.561	228.132	88.0328	242.23		251.159	163.118	54.3726
19	262.885	445.82	330.084	379.479	238.752	511.851	935.703	230.925		361.479	217.368	76.8511	218.79	177.198	439.788	295.306	365.495	56.8722	290.839	254.708	200.526	60.6548		255.503	104.801	34.9336
20	227.144	342.674	543.792	373.667	204.414	267.387	0	298.493		326.513	145.627	51.4868	126.63	143.185	148.18	181.34	193.577	56.7687	220.743	147.136	294.93	176.641		168.054	62.5859	20.862
									Final Ave	SD	SE	p value											Final Ave	SD	SE	p value
Ave Before	424.947	399.629	428.059	349.839	425.937	359.335	359.637	416.597	395.498	31.6124	11.1767	0.687992	224.519	275.697	370.024	343.988	201.071	47.2448	338.329	366.273	371.329	356.318	289.479	99.9061	31.5931	0.0717245
Ave After	236.72	412.332	491.167	325.964	305.043	495.813	398.536	376.098	380.209	83.8467	29.6443		167.581	201.514	360.994	309.916	245.117	71.8103	386.959	146.381	203.161	141.734	223.517	96.5532	30.5328
	t-test was done pairedly on 'before' vs 'after' treatment.
% before	100	100	100	100	100	100	100	100	100	7.99307	2.82598		100	100	100	100	100	100	100	100	100	100	100	0	10.9138
% after	55.7057	103.179	114.743	93.1755	71.6169	137.981	110.816	90.2785	97.1869	27.0534	9.56482		74.6398	73.0927	97.5597	90.0951	121.906	151.996	114.374	39.9652	54.7118	39.7775	85.8117	34.8284	11.0137
% Change	-44.2943	3.17875	14.7429	-6.82447	-28.3831	37.9806	10.8162	-9.72152	-0.0281313	27.0534	9.56482		-25.3602	-26.9073	-2.44033	-9.9049	21.9059	51.9962	14.3737	-60.0348	-45.2882	-60.2225	-0.141883	34.8284	11.0137
Expt. dates	2/8/17a	2/8/17b	2/9/17a	2/9/17b	2/10/17a	2/10/17b	2/14/17a	2/14/17b					11/21/16	11/22/16	11/28/16	11/29/16a	11/29/16b	11/30/16	2017-02-03	2017-02-06	2017-02-07

## Sheet: CD29 10ug-ml
1/29/2016 Effects of functional antibodies to Integrin β1 (CD29) on adhesion of MB231 to HBMEC-60 monolayer. Mouse monoclonal anti-human Integrin β1-activating antibody (Millipore, MAB1951Z, IgG1, 1mg/ml) and (blocking) antibody (BD Pharmingen # 556047, IgG2a, 1mg/ml)
20ul Ab (1mg/ml) was added to the EC dish containing 2ml CO2-IM to get a final conc of 10 ug/ml. Cells were left at R/T for 45 minutes. TC-EC contact time: 30 sec.
	Before treatment, total adhesion forces (pN), n= 8												Before treatment, total adhesion forces (pN), n= 7
Cycle	TC 1	TC 2	TC 3	TC 4	TC 5	TC 6	TC 7	TC 8	Cycl Ave		SD	SE	TC1	TC2	TC3	TC4	TC5	TC6	TC7	Cycl Ave		SD	SE
1	1459.4	473.535	388.354	211.054	600.314	901.351	375.012	226.996	579.502		391.766	138.51	809.501	830.145	216.642	328.661	514.216	757.384	277.264	533.402		245.731	92.8776
2	907.88	547.21	212.407	285.457	461.946	1034.91	173.526	233.416	482.094		308.221	108.973	771.368	991.314	858.138	296.243	541.491	262.538	157.939	554.147		302.23	114.232
3	753.877	321.776	399.444	272.739	331.2	591.254	163.734	206.491	380.064		186.729	66.0188	1189.52	931.889	525.581	185.503	655.694	653.816	279.226	631.604		324.463	122.636
4	836.512	319.663	331.138	257.616	346.215	630.509	328.589	223.813	409.257		197.957	69.9883	124.918	670.751	832.665	101.022	488.951	487.437	103.658	401.343		274.884	103.896
5	1167.96	273.523	239.791	472.589	319.58	557.077	205.107	279.858	439.435		297.449	105.164	740.962	460.626	343.779	373.099	412.636	614.711	112.331	436.878		186.436	70.4662
6	1321	234.207	58.6764	395.289	491.533	528.795	427.026	261.651	464.772		354.176	125.22	658.027	789.645	879.587	258.14	507.877	654.366	269.081	573.818		223.773	84.5783
7	1911.59	305.484	505.075	208.629	533.525	958.803	428.082	137.955	623.643		540.94	191.251	503.595	715.3	653.402	393.601	525.927	682.952	128.675	514.779		189.63	71.6735
8	903.126	325.676	351.301	501.039	516.749	1093.34	443.962	148.727	535.49		292.362	103.366	640.148	723.334	965.464	270.153	524.932	730.634	113.368	566.862		270.188	102.121
9	739.997	186.2	289.436	302.484	427.091	554.297	400.285	324.01	402.975		163.282	57.7288	686.389	734.548	1401.12	458.219	589.416	474.331	289.883	661.987		332.231	125.571
10	1129.4	301.135	379.846	214.96	393.154	973.059	233.391	342.82	495.971		328.298	116.071	290.44	914.624	772.725	300.371	604.152	358.193	84.2892	474.971		275.018	103.947
11	1207.54	153.369	301.509	653.214	622.596	960.52	275.14	162.712	542.075		364.162	128.751	399.275	836.797	976.409	197.516	676.524	438.168	251.208	539.414		274.655	103.81
12	1141.33	347.507	487.72	392.237	438.193	1257.39	234.471	187.937	560.847		381.124	134.748	535.552	841.055	808.149	332.117	435.884	492.593	45.391	498.677		253.981	95.9959
13	1054.26	360.339	358.822	446.997	414.374	872.109	425.586	307.068	529.945		257.593	91.073	1012.1	869.347	948.43	103.525	513.798	342.894	113.432	557.646		360.156	136.126
14	786.589	199.424	407.635	473.421	350.159	718.756	421.67	304.675	457.791		187.769	66.3864	529.804	809.116	696.653	243.251	468.3	145.353	138.008	432.927		247.086	93.3896
15	498.938	320.615	236.779	324.668	340.275	502.168	346.953	199.413	346.226		101.445	35.8661	592.842	714.102	897.154	206.492	542.763	157.517	117.686	461.222		281.094	106.244
16	662.34	322.791	433.732	555.825	269.168	887.8	491.61	195.826	477.387		211.376	74.7328	372.054	795.222	601.498	275.89	408.372	602.993	205.434	465.923		193.353	73.0804
17	799.583	394.164	402.626	623.553	277.249	590.836	330.661	182.358	450.129		191.456	67.6899	605.345	807.821	1082.02	205.944	406.708	540.165	169.282	545.327		301.515	113.962
18	745.03	465.705	552.898	747.153	363.682	586.458	283.492	196.057	492.559		190.385	67.3112	847.903	674.964	777.71	191.537	361.479	946.022	311.749	587.338		273.624	103.42
19	817.79	295.981	459.943	172.977	278.888	814.816	313.674	243.428	424.687		238.31	84.2552	708.727	615.989	1219.15	197.885	289.608	493.054	197.162	531.654		336.893	127.334
20	802.829	441.319	404.068	365.281	208.78	513.182	233.213	374.732	417.926		173.371	61.2961	673.588	515.107	995.198	77.6082	570.118	646.781	203.649	526.007		283.737	107.243
	After CD29 inhibiting Ab treatment, (pN)												After CD29 activating Ab treatment, (pN)
1	662.413	463.704	216.221	334.916	386.959	791.478	290.064	237.845		422.95	193.171	68.2964	861.549	518.287	746.181	266.406	535.486	1067.05	379.211		562.037	306.823	153.412
2	818.413	212.902	58.0557	464.865	226.011	459.846	290.346	205.722		342.02	220.209	77.8557	785.892	689.41	1204.61	207.481	428.936	789.137	554.038		494.898	210.377	105.188
3	901.949	177.502	230.408	524.073	143.768	658.73	248.334	269.83		394.324	254.435	89.9565	557.877	614.642	894.271	336.737	584.533	582.047	164.699		417.004	177.063	88.5317
4	978.621	244.517	268.64	578.351	334.039	589.907	135.12	307.339		429.567	255.003	90.1571	668.242	490.626	963.933	243.648	544.638	1035.55	771.135		648.742	291.349	145.675
5	464.486	295.658	322.729	403.752	284.76	564.859	338.825	106.502		347.696	127.224	44.9804	838.593	725.84	853.717	257.014	542.354	919.288	254.068		493.181	272.459	136.229
6	909.63	77.8648	276.693	709.37	208.764	811.623	134.426	224.562		419.116	312.009	110.312	932.556	553.715	597.485	181.578	555.385	593.556	123.736		363.564	212.325	106.163
7	497.218	286.502	305.738	483.303	191.137	849.803	150.969	184.158		368.604	219.323	77.5426	1147.47	788.022	673.966	283.061	450.744	711.349	198.648		410.951	195.736	97.8681
8	1071.37	322.187	125.039	392.365	381.59	922.145	305.783	229.808		468.786	317.297	112.181	790.218	950.822	745.409	252.071	512.752	607.026	338.09		427.485	139.881	69.9406
9	712.986	286.128	109.995	489.237	271.255	625.054	343.45	252.95		386.382	191.558	67.726	708.331	1016.45	985.129	300.038	496.604	877.209	163.923		459.444	268.632	134.316
10	821.409	249.065	139.045	492.344	189.583	992.595	332.445	340.781		444.658	288.217	101.9	1423.9	722.555	811.661	244.72	467.205	506.72	471.215		422.465	103.767	51.8836
11	857.223	93.3951	623.556	480.414	193.438	645.045	311.502	244.777		431.169	246.57	87.1755	655.513	538.295	854.578	250.174	485.229	773.192	176.652		421.312	232.944	116.472
12	352.175	88.4046	255.791	575.711	525.096	938.189	255.489	416.127		425.873	242.934	85.89	811.01	564.745	824.763	224.431	659.624	540.508	304.391		432.238	175.325	87.6625
13	1215.58	399.21	205.691	400.389	264.082	667.163	309.882	209.491		458.936	318.081	112.459	616.103	645.179	1421.16	356.492	729.284	948.319	288.383		580.62	270.619	135.31
14	1162.09	157.581	311.163	512.636	270.357	810.524	363.938	148.464		467.095	330.535	116.862	1035.92	416.049	669.371	274.704	450.355	740.027	408.057		468.286	169.754	84.8771
15	1070.46	441.584	182.363	427.548	190.395	561.275	162.255	234.097		408.747	285.647	100.991	1339.5	612.85	963.149	387.561	565.862	807.856	205.437		491.679	222.624	111.312
16	818.326	194.535	232.012	446.426	305.024	590.074	173.331	239.756		374.936	213.532	75.495	1158.98	506.425	546.13	422.11	518.475	1019.4	139.467		524.864	317.687	158.843
17	694.083	450.489	364.015	483.971	182.714	735.26	186.449	258.363		419.418	199.888	70.671	924.226	481.815	1030.68	137.371	629.98	802.936	346.128		479.104	255.976	127.988
18	1176.66	557.369	106.161	442.062	149.551	987.921	254.885	258.901		491.689	370.501	130.992	855.693	296.313	757.635	220.259	481.559	997.764	270.92		492.625	307.662	153.831
19	842.385	171.543	211.429	500.567	366.792	888.546	282.694	305.217		446.147	259.581	91.7757	928.337	536.984	875.609	371.63	472.903	605.09	408.461		464.521	88.884	44.442
20	513.182	201.731	211.429	443.374	334.415	716.632	249.397	193.92		358.01	175.058	61.8925	700.771	679.968	909.964	241.066	700.436	864.409	256.565		515.619	273.084	136.542
									Final Ave	SD	SE	p value								Final Ave	SD	SE	p value
Ave Before	982.349	329.481	360.06	393.859	399.234	776.372	326.759	236.997	475.639	243.299	86.0193	0.0683905	634.603	762.085	822.574	249.839	501.942	524.095	178.436	524.796	224.603	84.8919	0.157866
Ave After	827.033	268.594	237.809	479.284	269.987	740.333	255.979	243.431	415.306	225.923	79.8758		887.034	617.45	866.47	272.928	540.617	789.421	311.161	612.155	233.751	88.3495
	Paired t-test was done on 'before' vs 'after' treatment.
% before	100	100	100	100	100	100	100	100	100	51.1521	18.085		100	100	100	100	100	100	100	100	42.7981	16.1762
% After	84.1894	81.5202	66.047	121.689	67.6262	95.3581	78.3388	102.715	87.1854	20.084	7.10077		139.778	81.0211	105.336	109.241	107.705	150.626	174.383	124.013	27.7829	10.501
% Changes	-15.8106	-18.4798	-33.953	21.6891	-32.3738	-4.6419	-21.6612	2.71456	-12.8146	20.084	7.10077		39.7778	-18.9789	5.33649	9.24148	7.70503	50.6256	74.3827	0.240129	28.8739	10.9133
Expt dates	010417	010517	010617a	010617b	011117	011217	021517a	021517b					011917a	011917b	012017	012217	012317	012517	022117

## Sheet: Alpha-3 10ugml
Ingetrin α3 blocking Ab on adhesion between M231 to HBMEC-60 monolayer. Integrin α3 (Millipore, cat# MAB1952Z; mouse IgG, P1B5 ) stock solution (1mg/ml, 1000x) was ordered and kept at 4C.
20ul Ab (1mg/ml) solution was added to the EC dish containing 2ml CO2-IM to get a final conc of 10ug/ml. Cell contact time: 30 sec
	Before antibody treatment, total adhesion (pN)
Cycle	TC 1	TC 2	TC 3	TC 4	TC 5	TC 6	TC 7	Cycl Ave		SD	SE
1	797.054	548.931	549.601	400.934	412.86	1132.27	433.08	610.675		247.559	93.5687
2	473.063	495.94	429.329	349.445	317.429	1264.12	179.78	501.301		326.921	123.564
3	470.992	549.236	506.791	347.579	380.67	1472.15	239.588	566.715		382.197	144.457
4	306.733	400.435	411.767	392.419	461.734	788.303	170.482	418.839		174.716	66.0364
5	343.627	508.146	387.319	392.705	461.651	1328.71	145.854	509.716		350.86	132.613
6	361.806	711.553	525.932	292.112	269.956	929.111	131.621	460.299		258.973	97.8825
7	200.477	879.3	518.189	384.193	406.229	724.345	120.833	461.938		250.735	94.7688
8	646.452	667.739	438.998	348.187	533.368	1119.1	143.597	556.777		284.155	107.401
9	427.328	546.295	327.548	284.223	516.973	799.775	186.42	441.223		188.235	71.1461
10	936.91	895.987	496.741	372.634	466.102	791.343	197.212	593.847		261.858	98.9731
11	769.526	767.161	317.722	264.663	342.414	977.562	82.2781	503.046		307.049	116.054
12	430.654	625.543	452.575	376.377	514.481	1206.97	96.0124	528.945		315.201	119.135
13	495.576	720.29	391.633	314.829	480.587	595.43	77.8628	439.458		191.462	72.366
14	597.378	558.707	361.549	357.432	627.78	968.743	183.163	522.107		234.653	88.6906
15	620.084	765.166	224.681	549.388	669.077	1170.36	27.2205	575.14		343.292	129.752
16	322.036	719.196	234.879	158.809	541.137	858.896	212.037	435.284		253.693	95.8871
17	193.291	793.177	610.754	412.058	396.745	1186.39	323.046	559.351		313.612	118.534
18	436.834	464.228	257.562	167.99	357.091	854.639	147.875	383.746		223.56	84.4978
19	480.342	221.979	417.275	360.81	515.171	472.582	132.248	371.487		133.37	50.4092
20	428.063	624.466	350.839	394.426	343.313	1028.2	97.6098	466.702		270.387	102.197
	After a3 Ab treatment for 45min, (pN)
1	1503.02	379.092	406.708	239.162	394.943	1073.41	146.742		591.868	463.366	175.136
2	1240.71	436.811	76.1496	166.108	247.226	950.236	149.409		466.663	418.418	158.147
3	250.379	251.955	375.089	289.129	168.918	1375.59	97.3077		401.195	406.025	153.463
4	1252.33	310.553	103.18	494.202	382.745	637.433	33.8705		459.188	377.52	142.689
5	1091.71	271.183	355.598	239.365	559.1	497.879	127.762		448.942	296.424	112.038
6	803.783	180.147	330.302	212.267	307.081	639.805	147.131		374.359	232.059	87.71
7	340.469	79.1911	566.135	127.647	440.796	1061.98	105.743		388.852	323.781	122.378
8	821.946	157.877	92.0234	195.282	294.977	857.712	101.363		360.169	309.845	117.111
9	313.86	79.9752	89.5757	254.295	748.254	673.085	124.048		326.156	256.7	97.0235
10	589.044	394.3	351.251	202.97	526.239	981.068	126.879		453.107	263.329	99.5292
11	615.261	201.139	462.155	105.033	477.124	711.871	173.468		392.293	217.408	82.1726
12	280.109	63.8593	450.127	130.323	309.442	349.165	207.125		255.736	122.418	46.2697
13	1046.96	88.2204	313.216	146.359	320.186	852.54	60.6068		404.013	361.32	136.566
14	371.828	308.099	299.126	296.258	378.24	644.373	72.9467		338.696	156.308	59.0789
15	934.534	373.709	128.097	385.861	643.122	1001.84	151.649		516.974	326.84	123.534
16	1032.55	449.972	164.92	282.858	667.803	960.797	143.479		528.911	339.598	128.356
17	98.2852	158.895	114.241	402.426	262.742	576.338	65.227		239.736	174.456	65.9382
18	750.048	174.585	33.7753	0	234.328	789.971	146.818		304.218	303.991	114.898
19	649.327	286.353	416.431	0	493.888	740.722	141.772		389.785	246.752	93.2636
20	474.84	287.959	238.31	287.269	98.4856	912.374	102.938		343.168	260.79	98.5695
								Final Ave	SD	SE	p value
Ave Before	486.911	623.174	410.584	346.061	450.738	983.45	166.391	495.33	237.345	89.7079	0.214674
Ave After	723.049	246.694	268.321	222.841	397.782	814.409	121.314	399.201	246.689	93.2399
	Paired t-test was done on 'before' vs 'after' treatment.
% before	100	100	100	100	100	100	100	100	47.9165	18.1107
% after	148.497	39.5867	65.3509	64.3935	88.2512	82.8115	72.9091	80.593	31.4167	11.8744
% Change	48.4971	-60.4133	-34.6491	-35.6065	-11.7488	-17.1885	-27.0909	-0.19407	31.4167	11.8744
Expt. date	011717	012617	012717	013117	020117	020217	022217

## Sheet: Gal-3 10ugml
Galectin-3 blocking Ab on adhesion between M231 to HBMEC-60 monolayer. Galectin-3 (Santa Cruz, sc-23938, rat IgG2a) stock solution (0.2mg/ml, 100x) was ordered and kept at 4C.
100ul of gal-3 Ab (0.2mg/ml) solution was added to the EC dish containing 2ml CO2-IM to get a final antibody conc of 10ug/ml. Contact time: 30 sec
	Before antibody treatment, total adhesion (pN)
Cycle	TC 1	TC 2	TC 3	TC 4	TC 5	TC 6	Cycl Ave		SD	SE
1	24.9611	413.87	1163.71	281.191	521.855	250.952	442.756		356.909	145.707
2	88.028	1117.9	1078.13	241.898	378.238	170.252	512.408		423.282	172.804
3	51.0705	724.827	732.952	316.239	456.225	576.47	476.297		239.622	97.8253
4	113.43	1206.73	747.771	191.079	423.912	145.974	471.483		394.117	160.898
5	150.036	810.032	575.251	414.012	615.195	184.001	458.088		236.021	96.3554
6	64.1263	604.85	729.022	241.889	352.975	351.291	390.692		220.641	90.0761
7	125.54	1042.82	712.885	554.064	531.236	206.494	528.84		306.933	125.305
8	108.373	806.664	956.419	514.392	474.679	315.461	529.331		284.451	116.127
9	59.4916	991.154	606.124	649.58	444.119	232.529	497.166		300.98	122.874
10	91.8992	679.651	775.352	355.464	498.444	301.468	450.38		231.003	94.3066
11	25.6542	624.146	807.676	463.781	658.635	252.437	472.055		263.995	107.775
12	188.961	510.216	1291.14	332.531	433.976	351.148	517.996		359.485	146.759
13	71.4218	942.201	1234.66	372.699	335.289	443.419	566.615		395.57	161.491
14	118.031	792.192	1177.86	246.741	361.232	302.105	499.694		368.178	150.308
15	64.3973	777.077	1539.91	547.795	267.216	377.634	595.672		476.876	194.684
16	57.3273	564.981	939.983	352.129	384.503	186.5	414.237		283.761	115.845
17	154.573	699.641	537.33	551.358	318.887	266.298	421.348		188.639	77.0117
18	27.2619	457.008	502.375	368.056	534.464	499.717	398.147		174.015	71.0415
19	64.1945	347.551	339.8	279.105	342.673	192.718	261.007		103.355	42.1945
20	86.199	450.038	419.233	202.254	302.362	172.1	272.031		131.443	53.6614
	After gal-3 Ab treatment for 45min, (pN)
1	79.8573	930.573	662.728	298.449	196.567	158.125		387.716	306.137	124.98
2	79.9359	810.714	625.029	299.771	259.321	156.506		371.879	260.175	106.216
3	83.2692	661.008	758.366	376.423	228.687	166.276		379.005	251.249	102.572
4	31.189	630.932	1286.8	318.486	261.138	77.6393		434.364	427.886	174.684
5	31.611	594.819	1346.71	194.274	291.642	652.771		518.638	428.842	175.074
6	63.7042	121.884	667.717	274.535	464.611	65.0098		276.244	224.483	91.6449
7	67.2402	78.6924	734.043	369.749	216.785	515.168		330.28	239.49	97.7715
8	0	64.7573	154.808	282.132	439.385	123.361		177.407	145.599	59.4406
9	139.564	101.957	963.834	161.794	236.545	234.25		306.324	298.006	121.661
10	71.3762	41.3211	643.167	315.543	163.284	181.748		236.073	202.214	82.5537
11	38.2982	39.0596	753.499	326.257	338.03	92.0502		264.532	251.684	102.75
12	29.7241	0	822.522	248.113	155.713	223.518		246.598	273.352	111.596
13	0	281.59	477.6	162.864	249.044	91.8309		210.488	151.956	62.0357
14	106.966	338.858	594.513	187.972	235.899	109.089		262.216	168.35	68.7286
15	60.6213	188.338	675.843	254.877	345.497	118.735		273.985	201.631	82.3157
16	95.5097	183.472	942.872	364.663	230.892	123.216		323.437	290.285	118.508
17	0	143.723	783.066	196.875	130.142	341.078		265.814	252.302	103.002
18	27.9012	194.047	755.667	153.427	294.57	289.941		285.925	228.518	93.292
19	67.2899	219.537	521.643	364.893	204.45	358.315		289.355	144.808	59.1175
20	124.292	297.501	689.236	162.508	141.223	72.0466		247.801	209.011	85.3282
							Final Ave	SD	SE	p value
Ave Before	86.7488	728.177	843.379	373.813	431.806	288.948	458.812	256.804	104.84	0.047157
Ave After	59.9175	296.139	742.983	265.68	254.171	207.534	304.404	210.397	85.894
	Paired t-test was done on 'before' vs 'after' treatment.
% before	100	100	100	100	100	100	100	55.9714	22.8502
% after	69.0701	40.6685	88.096	71.073	58.8624	71.8238	66.599	14.421	5.88734
% Change	-30.9299	-59.3315	-11.904	-28.927	-41.1376	-28.1762	-0.33401	14.421	5.88734
Expt date	122016	122116a	122116b	122216a	122216b	122316

## Sheet: Ab combin
A Combination of blocking Ab TF-Ag, Integrin β1, α3 and Galectin-3 on adhesion between M231 to HBMEC-60 monolayer.
Each Ab was added to the EC dish containing to get a final antibody conc of 10ug/ml, treating for 45 min. Contact: 30 sec
	Before antibody treatment, total adhesion forces (pN)
Cycle	TC 1	TC 2	TC 3	TC 4	TC 5	TC 6	TC 7	Cycl Ave		SD	SE
1	196.3	112.43	625.341	397.327	143.394	440.678		343.834		192.463	86.0722
2	62.2083	159.735	447.402	917.767	185.545	346.788		411.448		274.308	122.674
3	305.426	104.874	454.853	561.734	121.17	232.13		294.952		182.766	81.7356
4	185.375	32.5421	347.626	831.521	262.402	239.146		342.647		265.458	118.716
5	213.955	148.788	330.248	491.223	101.078	389.62		292.191		146.727	65.6181
6	273.662	182.069	262.251	533.252	98.603	166.905		248.616		151.534	67.768
7	193.13	374.176	239.322	573.12	143.024	183.236		302.576		156.219	69.863
8	247.047	252.357	391.914	527.404	81.4422	436.36		337.896		155.957	69.7459
9	184.535	198.845	332.539	519.577	138.25	196.022		277.047		137	61.2684
10	223.731	252.071	360.668	411.397	149.657	255.139		285.786		91.6431	40.9841
11	186.499	88.2763	340.44	472.846	72.9012	558.287		306.55		197.185	88.1838
12	191.168	113.088	379.562	344.755	188.237	273.784		259.885		98.3884	44.0006
13	218.209	219.31	450.092	449.718	125.495	306.092		310.141		127.616	57.0716
14	123.537	127.057	253.087	451.622	65.4608	137.574		206.96		136.534	61.06
15	135.875	127.367	327.041	416.503	135.649	490.679		299.448		146.611	65.5666
16	193.916	295.461	342.843	651.924	130.036	242.14		332.481		174.738	78.1454
17	142.339	68.6368	332.611	421.283	226.117	309.928		271.715		119.045	53.2387
18	197.21	127.928	165.438	588.951	92.9337	190.93		233.236		180.939	80.9182
19	204.112	315.947	280.748	477.966	61.0248	254.546		278.046		133.463	59.6867
20	184.595	112.089	289.113	583.561	160.42	241.689		277.374		165.021	73.7994
	After gal-3 Ab treatment for 45min, (pN)
1	178.15	88.6943	49.4629	325.597	88.2101	387.421			187.877	139.795	62.5183
2	118.075	147.304	0	353.308	137.319	311.482			189.883	128.16	57.3151
3	138.048	186.07	34.9857	413.995	106.275	287.551			205.776	133.791	59.8333
4	94.6428	63.3607	0	326.396	60.402	422.193			174.47	167.478	74.8985
5	133.827	113.279	0	372.925	39.0865	460.04			197.066	184.875	82.6788
6	169.679	0	40.7418	429.737	117.626	346.428			186.907	170.594	76.292
7	101.233	123.881	39.5376	377.081	26.7529	496.149			212.68	189.639	84.8093
8	155.181	97.7277	73.1597	205.36	151.141	381.296			181.737	109.695	49.057
9	162.44	97.9761	85.5928	215.747	38.592	365.422			160.666	117.836	52.698
10	97.8209	147.964	73.4681	445.979	57.286	171.27			179.194	140.18	62.6903
11	134.416	126.454	71.7756	449.151	176.209	282.426			221.203	133.446	59.6787
12	168.591	29.7075	0	229.854	67.2112	371.185			139.591	140.415	62.7955
13	91.0819	60.9482	201.104	484.041	56.1666	288.265			218.105	159.283	71.2337
14	152.609	88.808	111.545	343.668	137.118	217.878			179.803	92.8038	41.5031
15	113.506	122.201	141.153	584.064	98.245	300.179			249.168	181.837	81.3198
16	131.232	96.9788	205.474	446.881	67.1988	478.604			259.027	172.875	77.312
17	175.237	117.568	158.372	364.686	57.6501	294.118			198.479	113.806	50.8958
18	172.615	119.587	285.906	234.753	68.2747	451.998			232.104	134.726	60.2512
19	109.778	135.169	258.603	120.636	62.7607	463.971			208.228	142.908	63.9102
20	155.866	55.219	94.8207	257.229	74.786	390.779			174.567	129.723	58.0138
								Final Ave	SD	SE	p value
Ave Before	193.141	170.652	347.657	531.173	134.142	294.584		278.558	134.562	54.9346	0.101203
Ave After	137.701	100.945	96.2851	349.054	84.4155	358.433		187.806	118.487	48.3723
	Paired t-test was done on 'before' vs 'after' treatment.
% before	100	100	100	100	100	100		100	48.3065	19.7211
% after	71.2956	59.1524	27.6954	65.7139	62.93	121.674		68.077	27.7652	11.3351
% Change	-28.7044	-40.8476	-72.3046	-34.2861	-37.07	21.6744		-0.31923	27.7652	11.3351
Expt dates	022317	022417	022717	022817	030117	030217
