# Supplementary material for: Temporal and molecular dynamics of human metastatic breast carcinoma cell adhesive interactions with human bone marrow endothelium analyzed by single-cell force spectroscopy
Source: PLoS One. 2018 Sep 20;13(9):e0204418. doi: 10.1371/journal.pone.0204418 (PMC6147572; doi:10.1371/journal.pone.0204418)
Supplement: S9 File — (XLSX) [file pone.0204418.s009.xlsx]

## Sheet: TF-Ag 10ug-ml
3/10/2016 Functional TF-Ag antibody (JAA-F11) blocking MB231 adhesion to HBMEC-60 monolayer. JAA-F11 (mouse IgG monoclonal antibody against TF-Ag) stock solution (1mg/ml, 1000x) was prepared by dissolving 0.7mg JAA-F11 in 0.7ml serum-free CO2 independent medium (CO2-IM), dispensed into aliquots in 20ul (20ug), and kept at -70C.
MDA-MB-231 (TC) at 40-50% confluence and HBMEC-60 (EC) at 100% confluence were used. All experiments were performed in CO2-IM (2ml/dish) at R/T. Adhesion of single TC to EC monolayer was detected by repeated AFM probe (MLCT-O10) approach-retraction cycles with 60 sec of cell-cell contact each. 20 curves of baseline adhesion force were collected first.
20ul of JAA-F11 stock (1mg/ml) solution was then added to the EC dish containing 2ml CO2-IM to get a final antibody conc of 10ug/ml. Cells were left at R/T for 45 minutes. For control, 20ul CO2-IM was used instead of JAA-F11. After treatment, force measurement was performed again in the same way,
with the same TC cell, at the same EC site to collect 20 curves. One TC cell and one EC dish were defined as one sample (n=1). AFM settings : set/trigg point 0.3v, Force Dist 25um (40um after Z adjusted); Scan Rate 0.03Hz, Velocity 1.50um/s; Dwell 60s.; dwell rate 1Hz, sample rate 1kz. Loading force ~500 pN.
Total adhesion forces (pN) from corresponding curves were calculated in Matlab software. Paired t-test was used for statistical analysis on 'before' vs 'after' treatments. A % change of TC/EC adhesion with antibody treatment was calculated as follows.
	Before CO2-IM treatment (Control), baseline total adhesion forces (pN)												Before JAA-F11 treatment, baseline total adhesion forces (pN)
Cycle	TC 1	TC 2	TC 3	TC 4	TC 5	TC 6	TC 7	TC 8	Cycl Ave		SD	SE	TC 1	TC 2	TC 3	TC 4	TC 5	TC 6	TC 7	TC 8	TC 9	TC 10	Cycl Ave		SD	SE
1	258.651	276.57	821.567	879.32	313.745	427.644	802.543	458.071	496.25		245.354	86.7458	172.826	316.646	801.807	383.084	300.282	0	197.786	305.926	427.486	235.244	322.871		207.416	69.1385
2	411.99	645.178	559.101	474.963	479.344	663.571	1892.31	375.625	539.025		465.306	164.511	342.257	520.532	265.979	454.191	333.642	76.1206	528.537	484.59	335.62	318.14	371.274		136.812	45.6039
3	400.125	367.215	714.473	640.984	2112.4	967.254	531.743	381.859	867.075		543.931	192.309	349.112	1248.11	202.11	349.385	189.962	0	273.181	474.882	338.762	327.759	380.612		331.626	110.542
4	292.663	385.327	653.909	341.255	1013.93	1298.27	339.863	597.792	664.225		341.887	120.875	287.152	416.41	380.171	341.709	316.007	26.1384	446.662	452.391	385.371	235.87	339.112		122.652	40.8842
5	75.7254	721.506	1454.97	250.576	681.7	751.077	394.739	307.935	655.926		402.549	142.323	422.468	614.774	453.759	210.243	309.413	122.047	181.273	474.035	464.837	486.3	361.428		154.607	51.5357
6	257.682	399.837	574.883	884.532	771.901	1329.74	545.528	330.733	703.096		328.922	116.291	189.257	671.034	531.195	241.606	536.357	93.091	239.503	591.275	538.402	516.969	403.524		198.424	66.1413
7	291.223	183.321	576.13	647.804	610.668	429.391	885.63	332.467	456.423		213.685	75.5492	420.737	102.679	382.134	282.178	561.921	93.4303	1096.89	602.26	529.577	151.637	452.422		287.103	95.7009
8	182.672	515.476	468.221	444.327	1060.94	967.984	158.695	603.101	606.604		305.305	107.942	559.421	144.861	290.667	226.613	338.798	98.3153	320.491	626.707	519.962	132.039	347.315		174.615	58.2051
9	223.51	456.484	328.082	470.232	75.3707	653.442	91.3493	852.155	367.853		253.344	89.5706	351.411	245.526	497.908	279.18	470.917	0	99.1267	330.214	459.79	177.93	303.786		160.24	53.4133
10	202.883	254.003	573.256	0	569.05	900.108	625.252	337.211	416.55		268.093	94.7851	400.909	201.918	330.935	268.921	582.075	92.5447	670.402	214.303	661.421	218.541	380.381		200.374	66.7912
11	420.162	459.369	393.131	315.696	1030.71	1136.18	478.317	728.306	625.874		290.846	102.83	327.809	386.262	528.685	272.764	321.351	74.4861	205.152	227.569	402.974	295.201	305.228		123.453	41.151
12	214.987	489.9	293.426	629.164	567.516	999.823	52.0958	435.074	532.469		270.939	95.7914	250.273	259.503	383.413	406.071	633.665	86.7514	572.271	242.956	295.347	482.957	347.806		161.922	53.9739
13	215.149	243.686	266.593	522.518	1344.83	603.991	236.129	534.888	532.795		353.039	124.818	167.124	568.68	346.149	487.033	670.184	29.0744	771.966	356.232	268.773	521.681	407.246		226.266	75.422
14	0	452.695	441.989	380.467	933.524	705.45	834.245	264.535	485.688		288.788	102.102	377.375	486.298	316.27	551.064	699.254	62.1772	207.356	385.846	220.067	465.789	367.301		183.04	61.0133
15	42.2341	400.569	521.366	390.017	792.469	1107.12	747.711	422.139	542.296		302.307	106.882	220.046	380.406	208.731	219.146	465.207	28.7433	771.345	497.157	393.543	203.564	353.814		203.394	67.798
16	257.009	339.459	1009.12	517.159	547.415	716.81	111.379	584.439	564.495		262.41	92.7758	259.265	186.665	316.179	270.258	533.848	55.3659	468.791	328.632	465.047	436.349	320.45		142.582	47.5275
17	125.356	316.919	325.385	507.815	189.444	605.551	157.85	298.496	345.078		157.481	55.6778	334.095	172.244	571.037	218.763	391.273	32.7075	638.402	470.51	1350.16	147.505	464.355		362.191	120.73
18	245.977	583.258	993.857	403.968	401.924	910.943	655.796	135.421	589.988		284.287	100.511	279.714	304.029	263.178	414.037	372.55	203.697	568.02	307.868	214.305	291.958	325.266		106.886	35.6285
19	171.713	441.505	196.066	408.475	1362.19	1013.53	395.398	499.41	598.913		387.326	136.94	349.822	258.026	505.846	237.184	359.137	159.946	616.311	451.236	306.134	232.148	360.404		134.907	44.9689
20	173.402	180.968	484.393	331.871	1069.12	1260.36	227.605	888.05	583.352		405.645	143.417	167.958	82.7066	168.123	261.428	282.565	137.034	189.448	321.187	536.513	697.877	238.551		126.938	42.3125
												#DIV/0!
	After 45-min CO2-IM treatment, (pN)											#DIV/0!	After JAA-F11 treatment 10ug/ml for 45min, (pN)
1	308.49	436.233	1195.22	218.667	514.242	538.479	1603.67	420.406		535.222	452.57	160.008	172.901	229.928	419.524	238.651	268.213	108.191	375.382	230.5	253.467	165.498		255.195	89.1478	29.7159
2	269.973	588.342	374.913	488.687	110.434	436.643	690.151	360.156		378.165	169.581	59.9559	266.9	160.975	361.69	204.024	195.493	54.1203	631.413	180.902	492.608	360.912		283.125	171.066	57.0221
3	257.769	660.574	23.465	717.661	634.408	660.356	704.924	509.887		492.372	234.846	83.0306	277.233	153.661	245.475	361.199	190.343	56.3425	272.586	186.095	186.767	142.685		214.411	82.1003	27.3668
4	222.357	521.299	620.534	282.673	389.139	365.669	725.529	520.818		400.279	160.251	56.6574	319.005	57.9336	389.016	230.468	196.321	113.885	775.62	309.976	290.671	173.573		298.1	195.355	65.1184
5	114.895	736.751	26.7953	860.076	872.857	298.355	277.81	372.35		484.955	312.063	110.331	203.167	105.431	340.416	466.864	254.996	113.612	532.981	272.008	249.519	67.7387		282.11	136.711	45.5702
6	299.87	322.052	911.37	392.394	353.442	230.323	151.589	401.963		418.242	214.471	75.827	486.64	270.192	447.164	226.187	269.452	135.941	508.561	203.784	365.127	0		323.672	125.888	41.9628
7	134.274	380.194	65.4746	451.804	1383.11	513.595	263.916	489.597		488.074	381.199	134.774	280.016	172.615	434.75	276.786	132.751	128.319	469.5	102.989	252.863	320.053		250.065	124.764	41.5879
8	125.184	197.571	437.697	347.692	591.658	683.308	118.828	335.216		397.185	195.081	68.9715	287.853	97.3595	340.761	128.006	171.512	64.4408	295.799	360.899	166.76	295.562		212.599	103.912	34.6375
9	394.83	274.021	464.714	263.431	544.088	490.174	141.107	379.788		405.21	126.187	44.6138	247.012	164.142	336.625	393.64	25.9657	28.8696	691.013	148.246	469.577	464.222		278.343	205.599	68.5329
10	940.716	549.603	513.479	476.242	1113.48	425.724	423.571	501.97		669.874	243.306	86.0215	466.595	136.75	257.254	493.54	385.203	58.7178	306.132	205.169	186.893	403.265		277.361	139.991	46.6637
11	274.657	303.799	518.356	489.051	756.889	286.45	114.143	289.029		438.2	186.307	65.8696	245.121	254.368	334.157	461.373	261.865	26.7694	344.15	89.801	451.787	353.668		274.377	138.112	46.0373
12	48.3813	136.369	307.282	409.948	1084.05	642.933	425.653	722.213		438.16	314.575	111.219	237.687	28.5902	274.444	400.824	234.674	80.1635	228.102	214.173	344.455	379.096		227.012	109.305	36.4349
13	440.947	205.859	746.482	680.705	1299.53	635.572	243.429	632.749		668.183	321.429	113.642	324.602	70.9914	335.86	470.385	386.296	124.818	387.569	228.92	357.451	288.29		298.544	123.606	41.2019
14	230.91	536.584	112.735	414.28	2298.14	553.493	418.713	329.32		691.024	652.213	230.592	431.102	0	224.464	517.63	184.431	150.956	352.15	69.5237	270.669	205.577		244.547	158.062	52.6872
15	539.178	415.077	263.999	317.613	495.004	525.456	421.762	461.13		426.055	91.3126	32.2839	190.587	0	306.038	595.725	111.092	27.2081	482.417	252.192	305.394	221.108		252.295	186.985	62.3284
16	255.519	536.236	535.493	923.006	1140.69	821.592	555.204	421.106		702.09	271.06	95.8343	178.235	221.447	405.639	448.847	109.019	32.7946	329.683	174.348	310.789	282.021		245.645	130.12	43.3732
17	292.755	648.267	788.167	311.056	792.135	497.732	270.43	286.249		555.019	213.837	75.6029	145.697	349.213	289.728	276.118	29.1892	129.535	194.283	167.306	171.213	94.891		194.698	91.2124	30.4041
18	423.209	323.715	682.007	328.07	649.01	403.709	357.091	563.863		468.287	135.356	47.8556	196.842	170.89	336.565	591.43	210.11	120.047	279.974	221.518	187.719	164.349		257.233	131.972	43.9906
19	219.329	353.723	475.636	506.496	844.05	563.424	232.208	341.87		493.776	191.407	67.6726	195.511	324.614	344.2	461.683	1250.66	0	234.216	128.042	51.0147	134.866		332.215	352.753	117.584
20	356.066	270.833	346.241	607.096	929.21	751.591	353.741	450.423		543.506	217.711	76.9723	138.716	113.837	347.287	444.804	235.26	47.2821	168.626	151.742	121.18	165.083		196.526	118.69	39.5632
									Final Ave	SD	SE	p value											Final Ave	SD	SE	p value
Ave Before	223.156	405.662	582.496	472.057	796.409	872.412	508.209	468.385	541.098	195.969	69.2857	0.299221	311.451	378.366	387.214	318.743	433.42	73.5835	453.145	407.289	455.705	328.773	354.769	106.459	33.6653	0.0119079
Ave After	307.466	419.855	470.503	474.332	839.779	516.229	424.674	439.505	486.543	145.181	51.3291		264.571	154.147	338.553	384.409	255.142	80.1006	393.008	194.907	274.296	234.123	257.326	93.8041	29.6635
	t-test was done pairedly on 'before' vs 'after' treatment.
% before	100	100	100	100	100	100	100	100	100	36.217	12.8046		100	100	100	100	100	100	100	100	100	100	100	0	9.48935
% after	137.781	103.499	80.7736	100.482	105.446	59.1726	83.5628	93.8341	95.5688	24.0781	8.5129		84.9478	40.7402	87.4331	120.602	58.8671	108.857	86.7289	47.8547	60.1917	71.2111	76.7433	24.4766	7.74017
% Change	37.7807	3.4987	-19.2264	0.48197	5.44563	-40.8274	-16.4372	-6.1659	-0.0443123	24.0781	8.5129		-15.0522	-59.2598	-12.5669	20.6016	-41.1329	8.85679	-13.2711	-52.1453	-39.8083	-28.7889	-23.2567	24.4766	7.74017
Expt. Dates	2/8/17a	2/8/17b	2/9/17a	2/9/17b	2/10/17a	2/10/17b	2/14/17a	2/14/17b					2016-11-21	2016-11-22	2016-11-28	11/29/16a	11/29/16b	2016-11-30	2017-02-03	2017-02-06	2017-02-07	2017-02-17

## Sheet: CD29 10ug-ml
3/10/2016 Effects of functional antibodies to Integrin β1 (CD29) on adhesion of MB231 to HBMEC-60 monolayer. Mouse monoclonal anti-human Integrin β1-activating antibody (Millipore, MAB1951Z, IgG1, 1mg/ml) and (blocking) antibody (BD Pharmingen # 556047, IgG2a, 1mg/ml)
20ul Ab (1mg/ml) was added to the EC dish containing 2ml CO2-IM to get a final conc of 10 ug/ml. Cells were left at R/T for 45 minutes. TC-EC contact time: 60 sec.
	Before treatment, total adhesion forces (pN), n= 8												Before treatment, total adhesion forces (pN), n= 7
Cycle	TC 1	TC 2	TC 3	TC 4	TC 5	TC 6	TC 7	TC 8	Cycl Ave		SD	SE	TC1	TC2	TC3	TC4	TC5	TC6	TC 7	Cycl Ave		SD	SE
1	660.271	266.548	505.51	536.239	483.977	1118.45	454.422	425.492	556.363		236.241	83.5237	963.221	374.899	748.264	142.699	830.323	878.914	26.8584	656.386		295.937	120.816
2	738.506	364.613	401.929	511.646	381.751	1190.59	333.139	322.88	530.632		280.083	99.0244	384.95	345.067	989.493	289.287	834.846	787.147	197.717	605.132		273.71	111.742
3	1152.73	161.281	649.107	667.705	589.491	1097.81	446.044	377.218	642.674		318.528	112.616	921.207	775.263	727.458	316.022	683.409	599.114	294.052	670.412		186.186	76.01
4	550.121	712.314	359.232	602.367	383.731	1451.16	304.523	351.317	589.346		352.236	124.534	944.403	458.215	833.527	240.962	619.24	484.167		596.752		236.602	96.5923
5	1159.57	426.635	444.62	628.464	566.305	863.326	439.039	270.298	599.782		267.679	94.6389	1144.28	317.689	1059.83	334.082	749.561	628.149	191.895	705.599		319.987	130.634
6	1196.06	216.322	477.853	395.267	347.51	355.297	416.883	528.921	491.765		280.141	99.0449	788.434	27.9033	456.853	110.566	637.445	1066.18	75.2019	514.563		364.638	148.863
7	1246.9	346.306	412.069	835.93	445.28	1399.02	409.731	449.383	693.078		391.436	138.394	600.629	342.538	1185	372.681	735.746	1119.15	292.37	725.957		329.882	134.674
8	910.679	484.718	398.808	471.959	636.541	1130.36	244.619	185.365	557.881		302.763	107.043	497.002	356.281	1103.8	287.349	431.469	619.312	153.857	549.202		269.216	109.907
9	707.238	254.866	571.091	1080.73	391.621	792.002	435.43	176.137	551.139		280.732	99.2538	718.615	326.172	620.712	360.44	887.495	702.724	133.955	602.693		200.013	81.6549
10	841.486	630.884	624.909	816.75	322.585	1063.29	470.33	172.228	617.808		272.886	96.4798	685.716	437.057	0	346.565	488.453	888.008	190.246	474.3		276.5	112.881
11	1332.93	808.937	328.314	652.293	568.873	1096.44	218.571	482.831	686.148		354.375	125.29	477.616	439.17	1604.58	361.917	397.352	922.543	42.7612	700.529		445.565	181.901
12	1054.05	481.126	386.527	607.672	473.845	1122.32	324.445	345.236	599.402		294.848	104.245	946.191	470.123	1041.23	214.067	714.372	803.056	125.886	698.174		281.908	115.088
13	1044.48	356.37	800.814	1019.91	486.189	751.994	560.866	321.155	667.721		262.729	92.8888	637.334	847.794	1106.09	334.188	508.624	966.232	134.377	733.376		266.244	108.694
14	812.204	668.796	305.134	1122.86	414.093	1795.54	564.316	523.404	775.793		451.924	159.779	942.973	376.159	1076.13	290.074	336.039	611.868	261.852	605.541		305.539	124.736
15	678.564	415.142	530.713	712.123	550.971	1074.81	487.502	416.014	608.23		203.572	71.9737	783.504	954.596	738.308	213.239	524.214	616.425	156.609	638.381		232.845	95.0585
16	1063.33	570.282	434.624	905.907	401.556	1267.41	389.392	216.165	656.083		351.394	124.237	792.457	531.427	1328.54	242.7	365.464	778.562	137.106	673.191		354.712	144.811
17	752.612	234.482	343.913	699.76	397.213	1038.21	565.552	225.354	532.137		266.992	94.3959	836.279	393.967	1560.9	501.521	519.197	698.661	137.325	751.753		389.312	158.936
18	1268.22	492.928	374.441	508.03	473.849	1314.21	417.436	288.907	642.253		380.65	134.58	804.545	363.407	1290.51	230.224	293.777	750.648	79.4539	622.185		370.779	151.37
19	1562.91	262.143	376.541	684.446	431.059	1355.26	273.276	323.011	658.582		481.325	170.174	863.823	118.321	254.923	288.313	463.957	612.683	178.194	433.67		248.502	101.45
20	639.027	621.867	407.219	615.897	413.631	595.996	463.759	212.399	496.225		140.004	49.4989	515.98	373.701	1058.78	221.863	778.787	688.09	191.977	606.199		274.234	111.956
	After CD29 inhibiting Ab treatment												After CD29 activating Ab treatment
1	1048.71	246.12	177.947	400.011	307.607	806.509	332.838	229.637		443.673	292.805	103.522	769.774	670.971	526.51	435.884	656.049	1425.94	175.398		747.522	321.699	131.333
2	1016.36	93.3869	273.068	585.253	303.146	497.61	315.311	247.049		416.398	267.317	94.5107	1246.3	553.232	1352.87	533.513	691.058	1089.34	405.897		911.053	331.249	135.232
3	680.354	662.775	298.079	359.457	484.29	1041.27	351.96	240.618		514.851	250.051	88.4063	887.489	538.505	1170.49	264.591	587.446	619.78	691.284		678.051	285.305	116.475
4	483.736	318.169	243.145	762.207	453.641	324.393	361.523	280.39		403.401	155.641	55.0275	871.954	650.43	1045.04	150.687	440.128	1203.44	533.601		726.945	358.107	146.197
5	770.972	761.516	255.855	715.07	636.092	894.637	362.789	400.362		599.662	215.416	76.1611	804.484	528.834	728.985	309.258	487.535	725.07	788.327		597.361	171.413	69.9792
6	427.165	419.108	169.201	632.593	413.946	708.747	423.619	396.141		448.815	152.274	53.8371	1157.29	812.562	1322.82	699.914	567.87	772.915	338.22		888.896	264.064	107.804
7	494.832	394.793	186.666	844.539	383.537	884.553	408.418	391.405		498.593	226.271	79.999	1272.97	877.164	1047.5	461.021	614.065	1347.36	408.448		936.681	323.499	132.068
8	511.485	203.064	197.684	559.568	674.095	520.394	357.558	409.526		429.172	159.026	56.2241	389.141	902.623	551.404	614.394	419.596	976.354	503.081		642.252	224.383	91.6041
9	461.641	358.654	388.914	502.226	494.817	617.287	323.689	306.876		431.763	99.1906	35.0692	687.159	1021.99	512.371	427.208	948.186	1085.06	692.315		780.329	253.184	103.362
10	485.516	221.571	211.164	546.421	533.264	670.569	335.831	376.59		422.616	153.211	54.1682	973.821	543.884	1215.12	472.854	616.184	1333.44	714.884		859.217	334.779	136.673
11	636.572	154.77	273.43	505.798	268.789	544.217	419.646	373.974		397.149	150.968	53.3752	671.363	600.146	658.522	350.807	834.806	1573.24	740.884		781.48	381.954	155.932
12	524.9	226.81	262.836	447.007	291.692	654.075	515.162	410.298		416.597	138.775	49.0643	679.033	476.386	550.965	362.784	717.174	850.77	197.463		606.185	161.549	65.9521
13	1104.97	371.327	73.6998	320.981	166.404	617.443	606.095	142.494		425.427	319.372	112.915	1076.08	347.262	550.887	393.578	790.309	666.369	241.964		637.414	247.579	101.074
14	575.76	685.491	256.439	431.493	490.534	550.994	381.012	187.135		444.857	155.952	55.1374	1178.81	149.421	1638.47	360.084	855.613	744.373	132.122		821.128	494.437	201.853
15	657.578	199.19	162.99	420.244	378.654	781.361	339.739	379.314		414.884	197.305	69.7578	714.065	273.882	735.186	568.095	1216.5	736.944	180.742		707.446	279.351	114.044
16	587.084	332.644	235.61	723.326	496.062	712.083	483.873	285.045		481.966	174.724	61.7741	904.539	415.614	803.278	366.256	923.791	1133.92	488.144		757.899	277.794	113.409
17	509.074	498.61	123.448	205.163	291.524	528.816	418.461	306.935		360.254	141.769	50.123	785.921	582.87	808.022	459.827	585.864	1248.73	433.896		745.206	255.709	104.393
18	459.295	558.335	325.183	522.697	500.107	729.741	404.94	371.481		483.973	118.541	41.9105	1068.8	344.17	1609.69	365.116	1104.45	1334.42	548.279		971.107	470.351	192.02
19	381.556	242.156	280.436	458.52	397.015	463.112	374.718	217.004		351.815	88.4018	31.2548	770.808	426.458	715.427	432.987	827.49	1002.14	385.014		695.885	207.69	84.7892
20	536.923	425.292	151.616	505.647	267.047	420.594	269.286	251.88		353.536	128.5	45.4316	738.201	511.794	1432.87	550.173	1399.01	853.637	405.783		914.281	372.637	152.128
									Final Ave	SD	SE	p value								Final Ave	SD	SE	p value
Ave Before	968.595	438.828	456.668	703.798	458.004	1093.67	410.964	330.686	607.652	265.714	93.944	0.0200524	762.458	431.487	939.245	284.938	589.988	761.082	157.984	561.026	261.843	98.9675	0.00423926
Ave After	617.725	368.689	227.371	522.411	411.613	648.42	389.323	310.208	436.97	137.958	48.7756		882.401	561.41	948.821	428.952	764.156	1036.16	450.287	724.598	227.752	86.0823
	Paired t-test was done on 'before' vs 'after' treatment.
% before	100	100	100	100	100	100	100	100	100	43.7279	15.4602		100	100	100	100	100	100	100	100	0	0
% After	63.7753	84.0168	49.789	74.2274	89.8711	59.2882	94.7343	93.8074	76.1887	14.3468	5.07236		115.731	130.11	101.02	150.542	129.521	136.143	285.021	149.727	57.0851	21.5761
% Changes	-36.2247	-15.9832	-50.211	-25.7726	-10.1289	-40.7118	-5.26574	-6.19264	-23.8113	14.3468	5.07236		15.7311	30.1104	1.01952	50.5421	29.5206	36.1433	185.021	49.7269	57.0851	21.5761
Expt dates	010417	010517	010617a	010617b	011117	011217	021517a	021517b					011917a	011917b	012017	012217	012317	012517	022117

## Sheet: Alpha-3 10ugml
3/10/2016 Ingetrin α3 blocking Ab on adhesion between M231 to HBMEC-60 monolayer. Integrin α3 (Millipore, cat# MAB1952Z; mouse IgG, P1B5 ) stock solution (1mg/ml, 1000x) was ordered and kept at 4C.
20ul Ab (1mg/ml) solution was added to the EC dish containing 2ml CO2-IM to get a final conc of 10ug/ml. Cell contact: 60 sec
	Before antibody treatment, total adhesion forces (pN)
Cycle	TC 1	TC 2	TC 3	TC 4	TC 5	TC 6	TC 7	Cycl Ave		SD	SE
1	409.688	642.007	520.972	396.299	804.64	535.984		551.598		140.025	57.165
2	797.532	822.338	627.814	348.204	1310.63	1372.83		879.89		361.674	147.653
3	341.71	834.913	378.831	163.945	941.959	955.647		602.834		317.367	129.564
4	371.876	487.708	582.775	206.583	686.464	694.701		505.018		174.183	71.1099
5	425.979	881.185	505.464	280.717	914.865	336.125		557.389		251.032	102.483
6	410.749	655.471	492.323	211.889	656.269	652.097		513.133		164.176	67.0245
7	505.777	656.489	618.114	262.628	648.202	1292.91		664.021		312.004	127.375
8	572.632	624.237	625.555	282.675	738.665	1050.96		649.121		227.598	92.9163
9	821.985	501.54	446.567	343.853	688.533	963.523		627.667		217.378	88.7442
10	1019.29	423.215	866.61	222.054	746.749	978.34		709.377		292.654	119.476
11	646.593	763.979	724.31	363.551	537.637	875.439		651.918		165.33	67.4957
12	359.784	426.191	551.157	312.971	442.556	388.407		413.511		74.8063	30.5396
13	617.6	752.754	620.221	182.984	437.16	1064.99		612.618		270.718	110.52
14	525.627	517.035	1102.48	398.974	517.323	1097.24		693.114		290.797	118.718
15	807.662	632.695	667.927	334.277	673.339	830.168		657.678		162.178	66.209
16	807.034	522.752	633.19	152.382	511.862	1427.72		675.824		389.164	158.876
17	424.134	583.486	991.214	196.397	414.077	828.939		573.041		267.633	109.261
18	540.952	861.947	992.146	384.257	644.789	1359.63		797.286		320.919	131.015
19	738.562	585.888	860.649	268.434	981.423	820.316		709.212		230.843	94.2413
20	846.331	1183.12	831.895	347.433	769.06	770.254		791.349		243.638	99.4647
	After a3 Ab treatment for 45min, (pN)
1	854.039	680.651	292.834	102.821	311.551	250.306			415.367	262.53	107.177
2	1350.39	25.2756	202.509	87.6078	323.939	618.669			434.731	452.144	184.587
3	443.76	479.225	182.625	384.993	948.955	389.706			471.544	233.243	95.2212
4	427.078	61.5627	488.852	112.508	184.348	562.7			306.175	194.069	79.2284
5	1198.68	192.65	475.211	236.051	247.247	747.894			516.289	359.78	146.879
6	726.456	251.103	991.448	64.7931	128.38	1091.58			542.293	412.612	168.448
7	894.912	233.439	467.239	569.357	376.765	1034.67			596.065	282.426	115.3
8	748.733	31.5697	548.259	310.984	530.024	136.578			384.358	249.028	101.665
9	956.536	337.478	291.687	793.046	116.784	925.086			570.103	332.208	135.624
10	1038.24	139.699	286.674	338.402	247.828	524.118			429.16	295.862	120.785
11	684.514	226.135	449.892	151.68	466.101	922.25			483.429	261.624	106.807
12	969.703	250.341	151.732	336.62	428.402	876.451			502.208	310.308	126.683
13	855.419	255.336	280.891	304.013	765.143	585.755			507.76	241.487	98.5868
14	1216.24	332.568	368.122	193.894	692.256	1337.37			690.074	442.248	180.547
15	945.505	449.231	549.173	320.997	496.254	942.821			617.33	241.184	98.463
16	787.662	199.511	481.558	124.355	493.148	539.261			437.583	220.871	90.1703
17	533.23	755.746	638.223	274.241	225.04	787.109			535.598	218.714	89.2896
18	720.613	56.0155	471.778	487.966	348.674	1166.42			541.911	342.348	139.763
19	465.146	115.242	551.36	512.492	653.22	1133.85			571.885	301.74	123.185
20	612.974	195.126	374.21	604.017	568.614	600.55			492.582	156.44	63.8666
								Final Ave	SD	SE	p value
Ave Before	599.575	667.948	682.011	283.025	703.31	914.811		641.78	187.582	76.5799	0.196248
Ave After	821.491	263.395	427.214	315.542	427.634	758.657		502.322	212.434	86.7258
	Paired t-test was done on 'before' vs 'after' treatment.
% before	100	100	100	100	100	100		100	29.2284	11.9324
% after	137.012	39.4335	62.6403	111.489	60.803	82.9305		82.3848	32.9948	13.4701
% Change	37.0123	-60.5665	-37.3597	11.489	-39.197	-17.0695		-0.176152	32.9948	13.4701
Expt dates	011717	012617	012717	013117	020117	020217

## Sheet: Gal-3 10ugml
3/10/2016 Galectin-3 blocking Ab on adhesion between M231 to HBMEC-60 monolayer. Galectin-3 (Santa Cruz, sc-23938, rat IgG2a) stock solution (0.2mg/ml, 100x) was ordered and kept at 4C.
100ul of gal-3 Ab (0.2mg/ml) solution was added to the EC dish containing 2ml CO2-IM to get a final antibody conc of 10ug/ml. Contact period: 60 sec
	Before antibody treatment, total adhesion forces (pN)
Cycle	TC 1	TC 2	TC 3	TC 4	TC 5	TC 6	TC 7	TC 8	Cycl Ave		SD	SE
1	63.16	582.213	815.742	1120.33	595.781	201.892	959.296		619.773		356.704	134.822
2	89.7867	898.878	892.135	625.409	512.54	337.132	1081.2		633.869		324.238	122.55
3	143.671	627.636	636.59	434.424	583.658	378.532	880.722		526.462		216.471	81.8185
4	150.274	697.849	493.46	723.241	367.473	432.656	996.209		551.594		256.632	96.9978
5	69.6837	549.563	664.686	423.437	590.229	445.664	1071.11		544.911		278.711	105.343
6	31.4124	333.551	778.7	776.027	389.506	251.146	1400.93		565.896		423.684	160.138
7	28.8364	1690.35	979.07	1099.46	628.015	214.534	1449.04		869.901		569.28	215.168
8	105.158	480.485	303.316	375.695	536.916	375.656	1310.69		498.273		355.455	134.349
9	122.732	637.772	847.691	704.165	648.831	281.981	771.956		573.59		247.738	93.6362
10	0	649.422	997.205	769.052	519.219	440.365	940.749		616.573		315.094	119.094
11	124.431	581.308	642.31	519.318	582.034	360.79	975.38		540.796		241.641	91.3318
12	108.29	835.429	1134.39	346.205	465.031	221.606	898.874		572.833		357.121	134.979
13	120.127	698.158	754.513	476.992	389.105	304.797	960.682		529.196		268.738	101.573
14	136.452	832.638	1236.14	417.818	651.494	570.967	1526.55		767.436		442.815	167.368
15	46.1255	1163.61	877.904	474.396	640.51	274.216	958.56		633.618		367.594	138.937
16	160.782	1039.08	960.047	241.72	407.349	270.157	976.085		579.317		364.114	137.622
17	229.229	959.403	1818.33	322.055	429.371	257.403	1872.21		841.143		674.661	254.998
18	105.723	1163.82	817.166	441.932	529.045	198.274	602.853		551.259		334.696	126.503
19	84.7051	1725.45	582.789	561.805	409.05	272.952	944.133		654.413		503.566	190.33
20	126.831	1063.99	925.737	510.448	444.829	335.268	1159.98		652.441		366.799	138.637
	After gal-3 Ab treatment for 45min, (pN)
1	27.9902	336.271	509.789	428.816	192.875	127.398	679.815			328.994	212.318	80.2486
2	116.552	78.6572	795.342	313.443	195.573	83.3416	816.936			342.835	302.47	114.323
3	125.039	110.066	838.477	397.019	194.317	251.128	700.659			373.815	267.795	101.217
4	139.084	25.0356	732.545	237.606	360.334	108.694	637.456			320.108	251.785	95.166
5	51.3623	194.22	1227.52	314.135	339.838	155.802	958.77			463.092	414.671	156.731
6	155.415	131.364	1219.21	307.214	268.241	155.638	571.997			401.297	362.206	136.901
7	26.9205	197.405	816.738	404.014	391.308	262.392	786.502			412.183	272.888	103.142
8	86.0914	59.4833	1120.01	201.797	244.465	65.258	744.117			360.175	380.929	143.978
9	29.933	36.7589	1055.39	261.007	178.15	96.3394	750.888			344.066	370.404	140
10	99.3623	26.7115	787.543	253.201	128.852	84.2209	885.813			323.672	331.649	125.351
11	28.882	265.878	858.566	216.682	198.445	275.658	704.021			364.019	277.503	104.886
12	36.6202	47.8966	639.75	411.227	501.09	66.4022	687.748			341.533	265.654	100.408
13	93.6807	114.553	915.615	387.543	244.78	69.9196	687.349			359.063	303.6	114.75
14	164.327	0	470.862	195.929	417.467	153.766	232.053			233.486	149.887	56.652
15	151.819	0	1051.21	293.063	373.659	80.5567	181.222			304.504	325.985	123.211
16	26.7446	0	637.893	383.678	318.73	130.208	482.705			282.851	222.436	84.0729
17	25.6294	0	1065.97	417.815	330.795	189.261	975.442			429.273	399.701	151.073
18	115.222	0	934.883	379.057	244.606	105.758	530.088			329.945	297.833	112.57
19	28.3833	0	1209.58	335.274	196.502	96.0601	637.094			357.556	402.687	152.201
20	63.4539	0	1458.79	354.295	332.375	141.449	384.811			390.739	457.858	173.054
									Final Ave	SD	SE	p value
Ave Before	102.371	860.531	857.896	568.196	515.999	321.299	1086.86		616.165	316.897	119.776	0.0465543
Ave After	79.6256	81.215	917.284	324.641	282.62	134.962	651.774		353.16	295.098	111.537
	Paired t-test was done on 'before' vs 'after' treatment.
% before	100	100	100	100	100	100	100		100	51.4306	19.4389
% after	77.7818	9.43778	106.923	57.1353	54.7715	42.0052	59.9685		58.2889	27.8088	10.5107
% Change	-22.2182	-90.5622	6.92251	-42.8647	-45.2285	-57.9948	-40.0315		-0.417111	27.8088	10.5107
Exp date	122016	122116a	122116b	122216a	122216b	122316	011017

## Sheet: Ab combin
3/10/2016 A Combination of blocking Ab TF-Ag, Integrin β1, α3 and Galectin-3 on adhesion between M231 to HBMEC-60 monolayer.
Each Ab was added to the EC dish containing to get a final antibody conc of 10ug/ml, treating for 45 min. Cell-cell contact time: 60 sec
	Before antibody treatment, total adhesion forces (pN)
Cycle	TC 1	TC 2	TC 3	TC 4	TC 5	TC 6	TC 7	Cycl Ave		SD	SE
1	132.581	133.02	652.848	632.002	78.8311	212.912		307.032		240.431	98.1554
2	216.341	225.778	399.303	366.678	170.286	578.392		326.129		139.67	57.0201
3	216.814	169.385	556.99	626.568	259.936	367.171		366.144		171.531	70.0273
4	245.655	185.011	589.628	758.785	136.287	557.058		412.071		233.833	95.4618
5	141.008	384.114	402.393	839.789	153.975	363.169		380.741		231.087	94.341
6	110.928	274.649	261.752	682.005	147.47	394.488		311.882		189.353	77.3031
7	184.56	175.547	635.412	505.568	177.138	334.467		335.449		179.033	73.09
8	164.037	144.087	1306.83	645.492	117.251	525.929		483.938		419.784	171.376
9	208.797	176.145	316.297	671.419	177.173	257.389		301.203		172.612	70.4685
10	345.264	181.696	353.893	749.888	97.6243	503.971		372.056		213.212	87.0434
11	141.41	310.654	345.144	503.153	66.9133	246.783		269.009		141.405	57.7284
12	133.291	234.298	401.35	736.983	253.122	386.866		357.652		192.845	78.7288
13	219.775	238.792	506.09	583.075	67.5671	450.504		344.3		181.516	74.1036
14	272.337	208.685	329.147	574.813	158.339	432.418		329.29		140.197	57.235
15	407.182	231.331	297.224	523.891	99.9996	318.49		313.02		132.705	54.1765
16	101.94	287.861	481.932	447.584	146.839	166.905		272.177		147.639	60.2733
17	121.441	214.234	480.633	571.064	174.585	488.645		341.767		176.159	71.9166
18	171.326	303.402	336.776	468.261	175.903	353.159		301.471		103.638	42.3102
19	193.792	164	294.297	519.892	134.094	768.926		345.833		228.39	93.24
20	68.7258	170.503	260.673	571.169	167.484	373.98		268.756		164.577	67.1882
	After gal-3 Ab treatment for 45min, (pN)
1	180.858	0	351.45	520.682	95.069	363.306			251.894	176.853	72.1999
2	147.172	159.001	134.095	397.745	104.218	423.838			227.678	130.767	53.3852
3	206.835	91.9282	106.989	561.486	0	459.504			237.79	204.052	83.3039
4	176.478	179.652	187.738	885.647	79.0855	388.401			316.167	270.917	110.601
5	242.806	92.1745	93.6724	268.57	152.492	472.539			220.376	131.346	53.6216
6	121.65	147.22	60.6751	684.943	118.232	209.879			223.766	210.911	86.1039
7	197.918	184.351	121.563	392.891	128.888	267.477			215.515	92.8928	37.9233
8	134.942	57.2591	159.996	480.487	101.046	256.234			198.327	140.13	57.2077
9	155.374	59.9344	71.0824	439.153	32.3062	336.573			182.404	152.938	62.4365
10	109.05	101.978	0	399.502	124.584	538.946			212.343	190.324	77.6994
11	63.0276	98.0567	282.302	449.08	124.245	349.038			227.625	142.209	58.0567
12	153.956	148.248	78.8	454.1	110.421	244.256			198.297	125.18	51.1045
13	125.43	27.4895	102.187	416.582	92.8738	421.38			197.657	159.294	65.0316
14	123.223	157.114	48.5794	454.808	124.99	296.324			200.84	135.702	55.4
15	74.0929	51.8298	109.674	342.338	76.7247	246.087			150.125	106.943	43.6594
16	71.5149	64.927	163.594	499.265	120.721	371.834			215.309	163.322	66.6759
17	30.5786	54.3128	86.9149	480.545	85.27	214.826			158.741	155.237	63.3752
18	85.4686	98.5057	127.4	559.405	103.475	276.153			208.401	169.585	69.2326
19	183.174	36.5024	256.94	422.147	25.0873	346.188			211.673	147.622	60.2666
20	56.9073	0	228.695	401.716	58.846	192.671			156.472	135.768	55.4272
								Final Ave	SD	SE	p value
Ave Before	189.86	220.66	460.431	598.904	148.041	404.081		336.996	162.901	66.5039	0.0280342
Ave After	132.023	90.5241	138.617	475.555	92.9288	333.773		210.57	144.334	58.9239
	Paired t-test was done on 'before' vs 'after' treatment.
% before	100	100	100	100	100	100		100	48.339	19.7343
% after	69.5368	41.0243	30.106	79.4041	62.7724	82.6004		60.9074	19.2991	7.87881
% Change	-30.4632	-58.9757	-69.894	-20.5959	-37.2276	-17.3996		-0.390926	19.2991	7.87881
Exp date	022317	022417	022717	022817	030117	030217
