# Supplementary material for: Temporal and molecular dynamics of human metastatic breast carcinoma cell adhesive interactions with human bone marrow endothelium analyzed by single-cell force spectroscopy
Source: PLoS One. 2018 Sep 20;13(9):e0204418. doi: 10.1371/journal.pone.0204418 (PMC6147572; doi:10.1371/journal.pone.0204418)
Supplement: S10 File — (XLSX) [file pone.0204418.s010.xlsx]

## Sheet: 231-H60-0.5s
3/5/2017 Distribution of rupture forces collected from measurements on M231-HBMEC60 adhesion with 0.5s contact with antibodies. An antibody were added to cell dish to get a final concentration of 10ug/ml before 20 baseline curves were collected. After 45min incubation, force measurements were continued.
Dwell set 0.5 sec. Sample rate 1kHz. Force dist 25um (~40 um with adjusted Z volt), scan rate 0.03Hz, Velocity 1.50 um/s. Loading force ~ 500 pN. Each column data was converted from 20 corresponding force curves in Matlab.
Ctrl, CO2-IM		JAA-F11		Blk-β1 Ab		Blk-a3		Gal-3		Combination		Actv-β1					Ab treated
before	after	before	after	before	after	before	after	before	after	before	after	before	after		Bin	Frequency counts for the baseline and Ab treated
31.8675	28.4599	40.9447	25.6108	42.1198	36.8044	47.3876	29.8027	33.0904	24.9011	29.3558	25.5632	36.5375	37.6237			Baseline	CO2-IM	Baseline	JAA-F11	Baseline	inhibt-β1	Baseline	α3	Baseline	gal-3	Baseline	Combin	Baseline	Acti-β1
28.2799	25.7391	29.8175	31.2096	73.3543	51.8133	51.0333	30.6076	24.8121	27.773	38.3975	36.343	27.2247	35.6085		0	0	0	0	0	0	0	0	0	0	0	0	0	0	0
34.5325	25.8446	28.17	28.6978	30.6532	25.2508	36.4051	27.9219	38.1182	25.0811	27.7295	31.1579	30.1566	32.5918		4	0	0	0	0	0	0	0	0	0	0	0	0	0	0
26.3537	28.7723	43.0593	52.3389	25.9771	28.7537	25.228	42.8626	45.9413	34.3443	42.5481	25.9253	36.61	31.7228		8	0	0	0	0	0	0	0	0	0	1	0	0	0	0
38.2155	25.5673	51.47	48.2897	32.0806	33.0966	42.5336	32.8132	61.5234	28.5157	42.3681	27.6695	29.9142	32.058		12	0	0	0	0	0	0	0	0	0	0	0	0	0	0
35.5196	29.6848	30.2617	27.0571	28.7268	35.3353	37.3072	30.5103	24.7376	27.6323	48.0849	30.9407	31.8635	29.4034		16	0	0	0	0	0	0	0	0	0	0	0	0	0	0
26.217	48.7511	32.687	38.0396	25.6914	63.2035	41.3956	26.9929	26.8336	52.5251	41.526	42.8191	38.5527	55.1031		20	0	0	0	0	0	0	0	0	0	0	0	0	0	0
48.2835	27.2888	27.4004	34.007	26.5998	27.9737	42.1384	33.1318	53.9879	49.3904	28.464	28.9854	28.3089	34.336		24	0	0	0	0	0	0	0	0	0	0	0	0	0	0
34.8617	25.9087	26.0721	31.2221	58.6515	29.631	27.3344	27.8888	50.6795	34.4891	29.4944	39.4507	26.0743	37.0216		28	156	151	84	58	97	89	111	141	73	92	44	27	103	82
59.0654	26.7798	29.8541	31.6214	38.65	34.9526	27.9074	27.4833	67.4016	37.5368	36.6823	32.7842	41.9687	27.4336		32	132	139	79	41	66	80	120	111	53	65	50	28	86	74
25.9191	49.1587	25.1703	24.6963	25.3232	36.285	59.9509	60.1226	50.6339	28.7868	27.5743	28.0916	41.4928	28.9233		36	68	75	52	42	46	73	56	58	32	45	40	21	47	51
32.6394	25.4122	45.2668	33.5663	25.437	44.762	31.0834	30.3096	28.9565	27.6385	26.6101	33.827	26.1299	49.1546		40	49	55	39	31	37	44	49	38	25	40	21	9	44	41
36.4671	25.8798	33.4236	74.4053	42.2088	47.4931	30.3862	28.2654	44.013	54.6438	27.8185	25.9584	26.6266	45.2979		44	31	34	35	25	31	40	36	26	33	28	15	11	29	42
26.6245	30.0448	28.1019	26.2232	96.4407	27.0446	49.7153	25.1949	52.4113	28.5447	35.4057	30.7338	54.6272	29.4716		48	26	24	19	7	29	38	26	23	21	27	5	3	20	26
50.901	28.9875	27.7606	27.0426	38.6292	36.3616	30.0324	34.2305	64.0373	40.2659	32.0559	31.1145	29.5337	29.7986		52	19	26	17	11	28	21	25	10	21	15	3	7	19	32
26.7322	35.565	30.6014	61.871	77.5979	35.774	33.2891	35.625	25.168	43.9323	36.494	33.6553	26.5481	26.8771		56	9	10	8	4	31	21	16	17	16	14	3	1	18	29
26.5048	27.7585	45.2067	43.5992	35.6291	42.4094	66.727	98.7747	79.1497	24.868	32.5235	28.0998	30.171	28.4909		60	15	7	6	2	12	16	21	6	17	8	0	1	12	21
34.8491	47.5966	43.823	30.171	29.2151	26.9432	28.6027	27.1191	42.0494	76.5054	27.4853	28.6399	26.0411	37.2244		64	13	11	7	1	13	12	10	15	14	8	3	0	13	20
38.47	26.9101	60.0378	32.7221	25.348	34.5305	37.6154	36.9327	27.9819	36.3823	38.2134	42.2646	27.4046	62.9324		68	8	11	3	2	13	6	5	11	9	5	1	0	4	16
41.2052	37.6175	27.9529	65.5167	30.1731	34.0691	40.1294	25.2818	24.7211	26.3867	61.3392	25.797	31.6152	27.5433		72	11	11	2	2	11	8	7	8	8	7	1	0	9	13
36.6947	27.8847	27.2951	44.8468	29.9599	37.9879	48.3187	28.2405	57.0108	56.8825	32.8773	28.0481	37.7873	28.9192		76	6	6	1	1	6	3	8	3	3	5	0	0	5	12
41.8053	27.8371	29.6575	25.9128	26.7922	30.7917	30.0675	34.5801	31.8242	25.4059	33.9366	27.7129	25.3064	49.7753		80	8	6	3	1	4	1	5	3	4	3	0	0	4	4
31.1124	34.0856	46.0574	36.0078	44.2944	28.1061	39.4259	25.1349	62.8021	36.9968	35.354	41.7225	32.8358	42.2315		84	6	5	1	0	3	4	3	1	3	3	0	0	3	8
28.7558	27.6074	40.4335	27.2598	78.5972	25.6853	28.344	26.2646	67.1099	28.4413	27.2371	27.6074	31.787	27.7233		88	5	4	0	0	4	0	6	2	3	1	0	0	4	2
42.0887	32.0787	51.354	28.464	25.6998	27.8371	36.0884	30.3199	29.6268	62.8414	27.8661	36.7982	28.8199	48.2504		92	4	7	0	0	2	1	1	2	1	1	0	0	5	3
28.4703	41.9874	29.0412	58.5295	30.8517	26.8522	42.7177	26.5895	25.0397	36.0885	29.4923	29.5089	26.3474	26.9888		96	0	1	0	0	0	0	1	0	0	1	0	0	1	3
26.0578	24.7169	25.7205	34.7746	31.996	27.7667	48.3063	30.5992	78.9097	24.8287	42.966	34.5077	49.5229	32.5069		100	1	1	0	0	2	0	1	2	0	1	0	0	1	1
48.1139	30.6386	43.1314	25.2797	32.358	35.8816	46.7565	28.1619	34.1663	70.3397	28.7991	40.2183	39.4031	66.3257		104	1	0	0	0	0	1	2	0	1	0	0	0	0	0
54.6252	51.9561	31.1703	35.9209	26.0557	33.2063	35.594	33.5311	63.429	40.5101	34.1622	26.8129	39.3596	28.6606		108	1	3	0	1	0	1	1	2	0	2	0	0	2	0
31.1724	35.894	26.3784	37.721	24.8763	52.9389	46.8414	25.1866	56.7046	67.3747	33.2663	25.5632	32.3374	40.9921		112	0	1	0	0	1	0	1	0	1	0	0	0	1	0
52.4961	41.2011	30.7046	41.1908	62.1152	40.9591	39.07	26.964	74.3557	56.0011	25.4845	25.228	29.302	60.7165		116	0	1	0	0	0	0	0	0	0	0	0	0	0	1
61.8192	27.7398	43.533	71.608	24.7707	39.461	42.8191	33.2021	60.2385	55.639	33.8125	27.9964	45.2834	50.5884		120	0	0	0	0	0	0	0	1	0	0	0	0	0	0
30.1358	27.8992	26.9267	70.4245	25.5218	38.9728	87.0411	28.1226	42.3081	32.6849	27.5391	25.8757	38.6375	59.1833		more	3	0	0	1	0	1	0	0	1	0	0	0	0	0
26.1715	28.044	32.9892	27.4026	50.9174	40.7646	29.3909	29.393	35.0209	54.5921	28.5323	26.7033	30.1565	40.3673
51.805	53.6775	36.1031	25.3273	50.8347	30.9924	25.9108	29.6393	26.3329	31.2531	28.2488	28.6523	32.2297	31.88
30.4419	31.0876	36.1402	26.275	90.6309	29.0206	61.6827	27.2743	52.8892	35.8278	38.6273	28.3006	28.0543	63.8821
25.9025	25.3253	26.8521	49.2084	55.9328	35.8982	27.146	31.1145	55.8583	52.3761	30.4297	28.402	57.1742	34.6029
27.9984	26.6039	27.8288	31.4041	30.7006	30.0096	36.7071	40.3425	24.7314	37.5596	38.4575	26.0287	43.5164	67.3788
29.6828	26.6163	29.6948	27.5122	31.3358	51.8568	28.6999	45.662	25.6542	25.2425	30.7213	43.6944	29.3621	26.2874
31.489	27.6385	36.1651	28.0047	53.3734	24.7894	42.2708	38.8755	89.0253	38.8424	42.1301	26.637	26.3412	29.4116
29.3931	48.9332	31.9442	64.0373	25.3666	40.9383	25.4639	30.8683	51.7802	36.4133	60.0151	35.4782	34.0277	29.2172
31.071	31.9587	57.7226	26.6929	25.3293	27.7399	72.4728	25.5735	72.4687	27.2557	28.7496	35.7016	33.1691	67.3312
48.1966	26.0846	46.2848	106.569	27.2557	34.4974	63.909	25.6584	28.0936	58.1819	35.1657	32.4138	29.0184	54.3438
31.7228	39.7218	26.8251	24.8887	36.2292	33.5518	34.6732	40.2639	81.3946	60.5303	31.9442	30.1462	28.048	43.295
34.1725	33.2994	63.0028	41.737	27.1978	34.6588	44.8447	35.3147	81.6657	39.3783	26.8604	40.7666	49.7216	25.886
25.1122	30.4048	36.8497	33.0676	41.3708	59.1461	59.1957	31.3627	50.6567	52.7113	43.0737	32.0642	41.3212	37.0092
32.1696	42.2708	60.9524	38.6624	28.4557	33.4835	26.9081	51.7947	62.7731	63.8801	51.6747	46.9966	35.5567	25.5239
59.7565	28.1537	30.3553	35.4078	31.7373	36.0512	39.9245	31.7207	66.3505	44.3875	35.354	27.3447	106.67	24.9445
52.8768	26.9681	44.0833	39.5562	24.9838	48.6828	45.7054	26.5067	62.4565	73.1722	35.7844	34.5843	27.4233	66.8305
28.8406	36.3347	28.0791	58.8295	27.4129	55.4197	46.3924	30.6448	71.9928	28.9564	26.1218	46.1193	28.5923	27.7005
39.314	65.076	28.3337	37.0878	66.1747	42.0101	85.3175	31.6793	28.2447	50.0505	28.0336	45.3351	31.4848	51.2464
30.5351	51.2112	30.4876	25.9025	30.5993	26.5812	51.0788	33.7649	33.4401	26.2894	40.5287	32.2069	46.5061	64.1987
26.0578	51.8671	25.7972	25.1225	85.9776	25.2466	85.4272	44.1185	25.3708	32.3559	25.4887	49.527	27.9673	39.1693
27.6034	28.1805	58.9454	54.0624	41.8901	32.8835	25.5197	33.6491	25.886	25.7908	31.7579	36.3968	30.9902	37.6672
56.6552	25.7804	27.2474	78.7773	36.674	47.52	30.6138	26.6288	28.3957	43.4502	33.4918	32.1614	34.8469	57.4908
30.142	26.3474	26.5583	49.4505	99.4409	42.2791	52.254	50.6733	38.7907	29.5585	35.8733	51.2381	27.5888	40.1707
45.1489	30.8558	47.3899	40.6053	25.4763	29.2627	70.0479	28.9958	25.6335	27.4916	27.6922	33.2911	44.5447	60.0378
27.053	30.5062	26.3721	29.0661	26.6515	44.5095	26.9288	25.9997	25.048	40.2245	33.7422	40.5556	28.7847	43.3467
60.3854	35.7595	25.495	32.6104	45.4137	59.3695	33.9056	26.8791	46.2	32.3021	44.9109	34.5781	84.6078	33.4504
28.3666	26.6391	33.8082	30.1379	46.3593	43.7481	30.56	24.9466	40.2038	6.9769	32.8732	26.4343	68.0864	28.1537
59.5473	25.1742	26.6803	36.4423	36.8375	33.947	42.604	28.9295	27.1977	27.1377	32.0497	32.6373	32.9208	34.5284
43.9469	40.2514	35.4884	26.0225	43.3074	30.4627	37.2203	42.6577	26.4198	40.4004	25.6687	24.6983	34.0504	43.9861
27.5082	33.3532	31.4435	35.0933	39.548	35.774	43.0674	27.086	40.4708	66.2884	36.2933	38.4638	25.5612	29.9682
28.8157	27.086	32.9456	26.6619	49.3905	66.4519	49.4608	62.5227	32.1304	31.3483	32.5339	31.9193	28.7309	83.8961
31.6235	27.0715	25.3605	28.462	70.592	25.8466	63.818	30.6738	33.2042	40.0652	37.4872	50.4167	30.9013	66.065
70.4804	24.928	53.8368	27.9385	36.7423	30.2682	59.1316	27.4129	27.2268	60.5571	27.4088	25.1908	71.6721	57.4639
29.9911	30.4213	40.2866	35.1926	29.7675	25.0169	44.9047	62.1999	58.7798	38.7969	55.6452	58.2895	27.4398	38.1824
25.437	25.2425	26.1446	49.1815	41.7887	29.5461	43.4295	33.0346	30.7441	29.1654	42.6205	39.0534	28.0316	44.7268
25.6976	33.1504	65.5518	25.079	29.4427	30.38	38.3934	25.7122	26.786	28.284	35.8692	38.7679	26.5129	44.2654
57.9936	27.6074	25.087	27.4253	28.1206	42.157	51.1016	47.938	27.8205	25.5715	39.8645	41.975	30.4463	24.9218
32.4449	26.8336	26.9618	31.5138	30.7752	31.0752	76.4557	43.3033	32.5856	38.652	34.2243	31.3421	25.6045	43.0157
58.0951	28.5695	28.8943	50.2657	35.7429	35.3271	31.0296	39.908	25.5632	25.3563	38.2734	31.1828	48.3105	58.5626
53.241	48.6684	26.4469	37.6713	36.5313	60.3564	111.659	67.0022	34.785	34.8119	27.6384	50.1312	38.4079	45.0889
59.6964	37.5741	26.5625	24.7625	48.9539	37.8306	57.2032	35.1243	29.2875	26.7653	35.3643	25.2197	72.5184	49.2229
27.5784	28.7351	31.4642	26.815	52.7775	47.0896	96.1367	35.6726	25.9563	25.2177	27.024	48.598	58.3929	27.9012
70.1162	49.9719	25.3583	48.8815	53.8948	48.5938	58.275	41.1018	36.2271	46.3883	44.7847	32.0311	44.1412	42.1136
54.6437	37.0134	27.7852	54.8114	46.0365	27.2867	40.6528	30.3179	26.4032	77.8565	29.9703	25.1018	47.0008	47.2345
47.9318	32.3476	29.9681	32.0062	35.565	64.3663	33.6739	34.9691	43.0405	72.8949	26.6391	31.8448	43.8164	32.8918
29.4965	33.4732	30.1483	30.2744	86.9294	27.7129	62.8848	34.0898	33.8519	39.2831	33.3553	32.1428	71.8004	77.2379
30.9241	42.6019	24.777	39.0576	69.8492	26.9681	35.472	25.3687	25.7432	33.6925	26.4425	40.3797	62.4835	46.4379
37.8782	51.3416	52.111	25.1494	39.0514	53.9734	37.0318	26.6288	33.3553	28.8468	35.9126	52.732	26.7012	88.8391
34.6339	81.3201	27.1936	51.7947	63.3421	38.2651	27.8018	36.8189	26.0494	74.3681	41.6791	34.216	69.6301	25.1846
27.7047	25.6066	62.6738	25.2756	28.4206	28.075	28.3668	30.1358	28.2302	47.3587	27.8185	34.1643	40.1108	34.816
28.3647	27.2309	76.2965	26.0887	69.5824	70.4597	38.6458	60.0958	42.7219	28.3626	26.7963	29.2523	78.7772	94.0096
26.2998	26.5646	48.472	36.2168	29.3475	26.2812	27.6406	53.1086	25.6667	40.0031	25.1887	26.8481	41.9232	57.3046
29.4716	38.29	54.526	38.4617	56.1521	25.286	33.3057	37.2099	39.1859	26.7508	24.9797	33.9636	82.9836	59.9468
40.0259	48.5649	26.8296	32.9373	28.0626	63.0938	29.4677	28.944	27.3861	35.3395	28.1268	35.1202	28.3172	52.2478
29.8503	36.2892	41.6067	40.4397	59.5723	30.4276	24.7996	25.1349	26.3846	27.8909	29.1158	48.1738	45.3496	73.8384
26.9474	26.2998	29.9062	42.1984	34.9298	32.9724	25.2674	33.8373	34.127	56.2059	32.1987	24.7045	50.4146	27.3633
35.3685	37.5658	35.6003	38.3769	31.6234	26.5584	28.6026	44.284	32.0166	26.3184	26.1177	28.8592	62.492	81.0739
35.354	34.1808	57.5239	33.9305	55.3514	41.6708	31.2034	28.1391	70.3169	33.1546	28.495	37.2637	51.7471	69.3796
31.3648	31.9938	33.2912	37.0382	53.7561	59.8309	24.9197	46.5186	30.5103	70.11	41.944	32.6476	64.9808	92.1434
29.962	35.4471	38.6024	33.258	25.4018	29.5358	25.377	24.7025	27.2247	32.058	29.6061	27.3695	53.421	90.7964
31.8428	28.4164	35.7078	55.3142	29.1075	53.7707	29.9167	26.606	85.2327	31.5904	32.3683	29.9351	30.5184	43.0447
28.5737	25.8239	51.6065	50.1374	53.1623	26.9391	27.2394	35.9023	49.0842	28.6626	28.7102	25.2363	45.2461	52.1071
63.64	35.0705	50.4477	40.777	57.5384	37.7603	26.8956	38.2962	26.0763	25.0728	30.0531	43.3405	41.8486	63.9152
24.9176	28.6916	47.9339	40.1025	27.8598	31.2034	28.9939	55.9452	29.5378	29.1592	31.2448	30.1379	27.8019	50.0898
27.295	79.3669	40.0652	28.9461	27.5743	40.988	29.7406	27.0115	31.5118	29.0723	29.5027	28.4081	25.7495	47.2428
58.3577	31.8759	29.0245	25.6708	29.9434	120.398	28.5428	29.1199	27.6467	27.9468	46.7959	31.8304	29.302	83.8133
27.7688	26.1591	30.8684	45.2047	36.2788	42.2398	26.4983	38.3934	37.6113	33.7691	33.1463	31.6379	57.2922	42.6412
26.8398	90.9681	30.4214	26.3494	24.8721	32.0828	25.2404	25.6812	30.5641	42.1612	64.1304	25.766	60.9834	46.0013
29.422	27.5329	50.6463	32.6849	26.6743	35.3436	62.0613	37.663	42.1881	51.8609	29.5896	31.0607	55.5542	27.3281
43.9923	48.5483	51.6293	38.9603	48.898	41.2529	48.7428	25.0045	36.852	25.0604	37.2741	30.471	26.6453	59.1729
24.9983	66.8657	32.4263	25.0915	26.0308	36.0926	76.9668	40.0321	61.0165	26.7322	26.4529	28.404	28.2136	55.2604
28.4454	64.0952	25.441	32.8359	45.002	32.3807	37.8309	26.1529	69.4459	29.7882	29.3475	49.7525	30.0718	62.2641
25.2611	26.2274	49.1608	28.0047	52.0017	55.9701	24.723	38.89	31.7207	25.7722	26.5625	26.0598	83.1802	81.7691
25.3335	26.3805	38.1163	25.2052	26.064	25.3108	37.0712	41.3667	56.1914	38.0831	31.1393	40.2969	97.2435	28.0688
34.7374	26.7364	26.6266	39.4321	26.4407	41.019	25.135	24.8866	32.8256	25.9336	39.461	37.7292	89.9915	30.9158
48.9456	32.7076	31.2095	33.4277	48.6394	39.1341	27.2762	26.3143	55.7548	34.7043	25.2094		105.543	38.8424
30.6179	32.4407	60.8117	24.7604	30.0178	28.9109	26.4116	45.211	27.2391	39.4693	43.3405		27.2846	78.5786
42.2543	41.7101	59.1916	27.4171	32.0497	39.7052	37.5745	39.7735	30.8104	44.3854	35.8216		44.1102	36.7547
69.0051	112.408	78.4358	24.9156	28.7247	57.495	25.5714	43.7957	57.8509	46.08	26.6846		71.9534	30.0344
38.8734	47.9856	41.7888	43.0053	33.5414	81.1195	28.4825	32.3021	42.937	35.6829	33.0842		27.744	26.9412
33.9677	31.4248	28.0914	31.4869	46.5538	29.6372	26.9949	25.4142	68.6637	43.1791	24.8515		59.3469	31.9297
26.9743	29.5544	33.5022	26.7301	34.1229	27.6777	30.2969	27.4626	37.3899	25.4639	32.0952		27.2681	29.0537
49.9574	79.9711	72.7624	35.8568	47.5779	75.2992	35.0145	38.3562	29.842	27.3053	52.194		94.8021	33.3491
25.3728	56.5556	32.8318	34.5181	52.732	31.069	28.853	31.7683	33.2456	45.7841	32.2214		39.6038	43.9157
48.3787	25.2073	30.5558	47.5345	36.0844	67.1016	35.9853	25.826	69.5452	41.8922	29.3724		26.9908	32.2794
71.3204	25.4204	36.4961	42.2315	32.7511	26.9432	36.2252	34.9526	72.2659	46.4255	45.0082		33.4649	49.7856
25.3584	33.887	26.1177	41.0108	51.9602	44.6792	30.7917	69.4561	34.9194	25.6542	31.998		25.8342	64.8173
40.9011	78.1607	30.1586	39.8335	26.337	47.5655	25.0025	27.5764	68.941	27.6178	28.0958		31.1021	45.9869
35.3622	25.3253	52.5954	29.1054	24.8038	47.3938	26.4861	71.6121	37.6693	42.0681	28.464		31.94	32.3063
98.1064	37.1189	44.0875	25.5901	48.929	30.3654	61.1054	35.0933	26.366	26.1611	41.3708		32.3063	26.5729
87.8749	30.3324	26.1032	32.7759	31.8717	31.1786	28.8034	48.7822	37.4499	31.5655	26.8357		37.5926	45.7779
26.1901	27.6571	31.7931	26.2377	26.6349	27.9364	29.5233	28.8882	38.0168	26.2687	28.2592		29.8047	28.5302
34.4769	31.3648	25.1287	26.1384	40.9156	26.2315	35.6003	29.333	64.4739	30.142	34.247		27.2889	38.2879
27.9158	29.5068	43.9281	31.1083	38.8879	28.9316	31.9773	28.1681	24.9942	27.5971	31.52		39.5604	27.4481
25.7102	60.0999	26.7343	26.8791	28.6957	71.6555	35.4307	46.1834	26.6143	41.9708	31.6069		36.8106	64.4842
24.8969	43.5909	26.9164	48.8339	29.1076	32.1221	33.0779	29.8089	64.0538	29.4716	53.2347		51.3354	32.4821
39.9825	25.4949	43.8992	34.785	55.9453	25.6977	30.7049	56.1956	27.6923	26.008	39.1134		25.4018	34.3629
26.9184	45.6517	34.6712	32.9435	25.4514	31.8304	25.0706	67.7492	83.6292	34.0877	40.8887		27.8123	25.9977
24.8266	25.1411	31.0131	39.2562	41.3625	62.7421	53.16	25.9336	58.3205	27.7502	39.6452		30.8787	30.1793
35.8422	60.9503	26.7198	31.9855	24.9548	39.5604	47.2118	54.0417	47.8738	26.6784	25.8239		39.0494	47.6524
44.0647	49.2787	30.5331	32.6911	26.8336	55.2128	29.1094	25.2859	39.2004	69.6486	28.3088		37.6527	30.6117
33.3739	28.9047	32.8959	41.1908	27.1421	40.4728	31.5512	27.6219	41.2942	29.6475	36.3844		24.8038	38.6189
24.7542	28.5675	33.9905	37.6506	62.0634	30.0241	29.1282	31.1	33.9118	25.4577	25.497		27.3591	30.8269
25.2113	34.0939	44.1413	25.2363	30.7215	61.3558	27.0904	25.5446	26.6929	34.5988	25.6294		57.4763	55.6307
29.9747	38.6169	34.7291	38.4658	27.024	25.0852	29.4097	30.1068	36.4795	25.3542	30.651		24.8204	53.8927
31.5262	25.5073	28.013	37.6444	40.6838	32.1862	42.1197	33.9615	48.2421	39.4776	28.5468		39.8169	24.7666
41.0127	37.3692	28.8613	27.2391	25.3977	38.8527	36.5457	47.8221	35.2587	26.6619	24.7231		28.853	27.6488
39.7941	57.2073	27.2184	33.9491	39.6514	28.8468	47.6958	30.1979	46.6635	26.5729	34.0318		26.5543	35.5195
29.0413	25.8963	28.8033	43.8123	24.8949	27.446	31.8468	62.8683	28.6522	38.3934	28.2571		53.8099	41.586
44.0772	26.4343	28.1992	25.7266	60.5571	24.7894	47.0524	60.4164	36.5995	25.6873	27.2867		26.4571	35.2753
25.7184	70.6542	27.3964	32.2152	35.3043	40.4811	26.6392	25.3853	46.4089	66.7519	29.8772		31.4331	45.7262
33.2539	47.4331	28.5695	37.4127	31.7393	30.5848	40.4707	65.1256	101.808	49.8601	32.4221		27.2392	30.8869
26.097	27.2143	40.3715	38.799	42.844	53.7624	33.6635	28.0026	46.2931	35.6002	31.8966		29.2564	71.2107
31.9836	25.6066	30.86	24.9342	25.3356	25.6046	27.659	29.9206	32.8566	25.0418	26.1011		32.0144	29.8358
28.044	25.108	70.5983	32.2524	24.7066	69.243	44.5675	36.1692	26.517	46.8931	32.0249		40.6445	39.9618
27.7543	39.8356	29.1799	48.5339	25.1266	40.0093	29.4428	26.1818	71.0451	25.2715	28.7661		28.044	57.8715
25.2321	26.1943	34.936	36.1775	31.0875	25.319	28.1826	39.0659	143.973	29.3206	39.668		36.3471	50.0091
29.6123	46.3386	38.0582	29.1427	27.0404	27.8661	25.9108	46.3324	52.705	34.9174	32.5173		25.5611	28.8302
32.9645	46.7834	29.1033	43.713	55.7301	50.125	30.1112	77.6621	57.4391	45.8731	31.2262		31.0959	66.9505
25.1287	62.3096	30.0758	35.4533	49.9471	25.6956	25.0356	35.5981	25.8984	38.3913	28.1371		32.8194	25.6708
61.662	29.542	27.7171	43.5495	26.1301	40.8121	29.2377	25.0542	30.3448	28.3088	62.2331		33.167	58.5522
41.199	37.6506	40.3838	31.6504	26.0764	41.888	40.6321	27.268	27.835	39.5811	26.1736		30.891	81.0429
41.975	40.2742	57.8446	46.8352	35.7389	47.8097	42.8191	68.1382	38.9728	32.3476	29.5854		45.5854	33.8311
24.837	36.3926	40.7418	33.5953	26.5873	41.2094	32.6499	67.0933	49.6512	96.8794	40.5866		29.8233	37.5223
31.7538	25.8218	31.0586	25.3046	29.3227	51.9871	33.8435	29.5957	31.6317	26.0122	26.2915		25.5156	50.0732
65.3923	28.1371	27.5143	44.4413	34.7311	29.3578	32.5274	25.5798	48.1614	26.9929	31.3048		31.2821	28.0937
26.9082	50.7064	38.6293	27.2909	49.3717	58.5129	28.2115	61.7345	46.9407	48.178	31.1579		43.5971	52.2706
28.3149	40.5783	40.8018	40.1045	34.1787	46.0137	29.0974	55.3369	25.1866	75.6778	38.4886		41.0045	28.8447
29.6247	27.7978	29.1178	31.9938	70.3065	40.8018	33.9694	38.5631	29.1696	45.8379	26.1197		29.0909	55.0348
31.3007	25.199	54.3748	37.8472	47.847	29.2441	30.4609	31.5532	29.0309	84.012	27.1688		24.9114	42.9391
26.3638	25.4556	44.9151	40.6238	27.9199	28.9751	32.896	37.8575	26.6329	27.7812	32.7118		30.0448	29.0599
49.1546	48.9311	76.2654	32.7449	86.141	33.2663	30.5807	51.2857	51.5112	36.7485	32.2938		36.3098	66.0526
32.4841	71.1197	28.7806	30.2413	35.6911	25.886	27.7171	25.2052	51.3064	27.5702	33.1235		48.356	28.4992
31.0728	26.066	24.9859	34.1871	26.4736	55.4776	49.0949	24.7811	27.6405	36.2457	25.0521		33.2931	27.8702
26.966	30.3096	52.2147	33.8539	30.562	30.5144	32.3803	31.0565	28.8509	37.2161	30.8476		36.3864	31.3938
28.8075	30.4627	28.5427	36.1671	30.2063	32.2152	43.4544	61.7717	58.4405	40.4356	33.078		54.4617	33.498
24.9714	25.0977	27.9881	25.2032	42.1281	44.3109	26.7427	29.3827	40.9715	81.9905	36.612		68.4216	29.3909
26.0514	26.2005	26.157	39.6473	26.9021	38.4472	26.7469	27.0405	86.9562	38.9624	25.3439		29.7303	45.271
43.2391	63.5118	46.8227	25.4349	25.7641	35.9643	37.1458	76.7889	47.489	34.187	31.8056		35.1243	51.5278
32.2938	30.4875	57.6646	42.2729	52.6534	27.8536	25.3892	45.2151	27.9178	29.5482	70.0603		43.6074	71.5376
37.7601	58.1219	25.4722	28.5613	31.1517	46.5621	28.764	28.2964	53.0423	33.0842	29.6847		32.2773	75.4026
38.6893	85.2451	66.2657	24.7542	25.1597	81.0077	27.777	33.4194	28.7847	43.4916	50.2077		49.4774	69.9651
30.7815	69.39	44.8158	42.0474	25.2342	32.449	42.3515	26.337	26.4136	42.337	31.5717		29.8338	79.9587
35.5568	27.2226	35.9933	42.875	32.4718	50.5822	30.6532	46.0262	48.0145	105.073	24.9135		29.5006	82.2243
29.1758	41.2011	30.4192	30.2351	34.6091	32.5939	31.0376	70.95	58.1902	30.0406	28.8137		38.8155	28.2612
46.1937	25.0521	37.0236	41.4908	26.7012	49.2601	47.1456	26.9122	32.8111	57.3646	37.0858		36.9968	43.7585
29.8544	52.4837	26.5646	33.8125	49.8332	31.0503	64.2605	26.6846	25.2487	44.913	32.929		34.9361	52.2623
30.5474	27.7109	83.7492	34.3815	91.6158	54.4782	34.8182	64.1325	29.1427	27.8247	37.7044		55.4528	24.8866
58.5772	49.167	67.6561	38.8279	60.1247	25.1784	25.5921	59.3716	26.6267	25.1266	28.1743		47.1206	40.7811
33.7091	31.5924	60.4682	41.0563	53.721	25.4163	85.9115	37.5451	27.3447	26.2315	26.6991		26.9309	63.789
44.1102	35.5588	69.1851	43.0592	46.3965	26.4363	40.0136	46.9986	27.2433	24.7314	38.4203		39.519	112.611
38.1287	26.4446	39.9431	41.2756	49.9284	60.6337	28.22	28.3916	26.666	60.4123	43.1233		76.1102	26.426
47.4704	26.2108	38.5279	25.4453	29.1633	58.1777	38.6998	44.2075	26.3619	48.3145	44.9502		39.041	24.8908
59.1233	44.7744	30.9903	26.7632	29.7737	45.064	28.2427	26.037	68.7279	28.793			25.3439	24.9239
30.0531	41.2632	51.5299	30.7317	26.366	34.0091	82.2202	25.8425	40.7749	46.7648			60.8655	31.58
38.3997	50.2036	40.4315	26.6267	66.4726	37.8513	47.8966	28.9357	26.3681	59.6778			111.088	31.64
25.0273	67.7223	44.7828	29.7592	85.0113	40.9425	26.5396	37.2678	35.3353	31.2614			34.6795	27.6757
36.8541	28.3564	33.4856	37.5451	38.8072	26.1694	27.4604	28.9937	60.9917	28.2323			25.6004	25.3894
34.1353	44.0068	27.3488	29.6599	42.1053	55.7838	52.0038	26.2812	46.8186	27.3902			61.9972	35.5754
31.7145	26.0329	30.5559	34.3008	28.5675	26.5419	27.0487	25.4142	61.7324	32.8566			85.5803	32.6145
26.0929	33.5063	36.8912	35.5195	53.2058	31.3007	37.9424	31.6566	51.5216	36.6492			40.8411	29.6765
28.6916	26.2087	27.8516	26.1053	49.9181	45.9476	68.2331	27.7047	35.7409	30.6386			52.6306	30.4876
24.8163	53.1106	34.2574	28.8302	36.2582	26.9081	29.9081	25.4577	85.69	37.0796			28.8468	28.8902
25.7101	28.3481	26.2295	33.0325	58.5833	34.2532	56.4502	29.0082	40.7294	28.9254			37.4189	36.1402
35.7761	26.3556	38.0397	31.4517	67.3354	38.472	53.6879	28.1123	47.3379	51.9726			33.6884	33.1049
26.5914	32.2649	28.5322	28.0378	65.1566	52.8106	38.0581	52.4092	60.0751	42.7963			26.1384	25.1597
81.7754	32.4863	46.4276	34.0256	26.8522	45.153	35.7428	61.8792	45.6765	30.2869			25.7908	28.1454
49.1588	37.9672	31.0565	49.2373	46.4979	29.3868	42.8707	36.4361	55.0369	29.0413			67.5588	45.8544
32.2606	47.2221	30.9096	29.8296	33.2704	45.4262	57.2902	36.1609	50.5284	89.3791			26.8522	33.8373
32.6415	30.5889	41.1494	31.82	33.3097	41.2715	69.5763	27.117	62.7152	31.2759			51.2174	53.7479
79.2177	70.5507	37.7396	37.9693	36.7423	32.2876	60.1289	34.7416	24.7087	29.7013			25.7204	67.2774
46.8952	35.6995	26.0846	30.6924	61.4117	38.89	31.5657	24.69	26.1136	29.2358			44.6916	31.3338
41.3542	31.5345	29.8627	31.0483	51.4036	48.7677	35.0457	25.348	43.1936	37.2513			38.7162	25.4163
41.7287	44.9999	31.9544	27.5805	58.7136	28.7247	30.0798	29.2068	27.7936	45.9807			50.6008	35.5526
27.6012	91.0613	27.3447	31.6793	28.6585	40.4397	48.4555	30.5786	54.6231	26.2398			41.886	36.045
47.3752	66.334	33.0056	32.6849	69.0361	47.0172	25.5301	26.5522	30.5496	43.084			27.6529	49.6739
28.5365	40.1169	43.564	28.3771	59.2247	45.8896	30.4958	26.0556	52.2623	24.9528			29.0619	25.3108
26.544	37.1851	38.9728	35.1967	56.3735	47.9504	25.6004	26.0246	47.1807	34.0815			36.3202	26.4322
28.0957	69.8514	26.9493	34.8015	46.6738	32.1325	28.1433	35.7016	51.325	66.8822			54.41	26.4798
24.6921	27.0881	27.2598	30.113	64.3518	51.9581	29.482	56.2576	31.1724	37.7831			29.0951	25.1845
26.875	27.1874	28.015	31.4497	30.8931	30.3696	25.4246	45.1054	49.2167	25.9936			25.2011	24.9487
25.2342	41.4722	26.9287	26.8315	25.437	34.5346	25.1494	38.1927	56.419	39.7197			44.4764	84.9389
45.7137	25.6273	43.2391	38.2879	55.8231	28.224	25.348	26.395	29.244	34.1705			50.1643	30.0344
30.3986	26.5377	43.8764	30.9903	41.6398	58.7592	35.0891	31.4476	64.6477	28.1371			41.8674	44.1206
46.3552	61.9372	25.1287	34.756	53.7085	27.3736	44.9089	38.919	36.4485	27.4853			43.1109	29.7447
30.4089	38.1969	28.3172	43.804	27.1936	24.8659	25.3149	27.0426	25.8839	42.3349			74.2295	55.6762
51.7285	73.9419	37.092	27.3591	28.6068	29.7365	27.746	32.031	45.0165	34.5718			24.7811	26.5501
57.2405	40.839	40.4604	27.7564	63.5324	41.4908	26.1136	51.0188	41.6915	28.735			60.2447	27.6798
33.8374	50.7746	43.8371	26.7157	27.8288	28.0399	27.1068	27.2495	28.7061	49.3491			89.7681	30.8538
29.9475	64.8215	26.7343	26.0494	25.377	41.1204	28.5055	25.977	29.2958	106.298			27.8743	32.2297
72.1294	26.6929	41.7493	33.8994	43.2267	46.3262	31.9815	25.6335	28.6647	35.7078			32.4842	67.4057
29.0144	26.5791	28.7165	38.65	25.9522	40.1521	56.5887	33.9532	46.4565	27.2288			27.5433	28.2137
40.4273	46.3345	26.9391	46.8124	26.7571	46.8766	36.7526	25.8901	38.0748	31.5283			36.7444	33.918
62.5062	29.2109	35.7782	142.746	26.4922	71.3845	31.8842	27.3778	44.4495	28.8964			72.3115	72.4046
29.7075	64.716	32.596	46.4441	31.8614	34.1788	30.8661	59.2557	26.7881	27.8329			85.9527	59.8764
26.3991	47.4973	48.6021	25.3004	28.5301	44.9916	53.6444	65.7918	40.8494	46.6862			59.2764	31.0627
26.2522	27.9467	35.2651	31.9007	28.2095	45.8751	41.2653	26.3308	45.0516	44.4082			46.7959	28.9937
25.2094	38.5403	27.1191		43.9344	26.2439	30.1151	35.9229	36.9823	33.0284			50.6671	88.3363
26.9453	28.7206	24.7852		32.5669	31.4724	28.5385	27.7068	48.3932	33.8105			30.8062	50.4208
37.3899	72.2556	48.0518		44.7537	52.1361	48.329	34.0981	57.1928	35.594			63.9049	75.6447
58.5522	25.5591	30.322		45.8524	30.5744	37.1084	57.7764	28.4785	29.8213			24.9921	46.1317
39.8666	83.9892	29.1488		53.8265	32.4635	32.7181	30.2972	29.8731	32.5194			25.8342	30.3158
88.8412	68.8913	28.5075		34.5885	38.9872	30.4627	25.7991	31.1331	26.4446			29.3413	51.9788
27.8205	31.2738	38.2693		38.2651	39.8914	25.9667	29.0433	34.5574	45.391			28.6213	32.3518
65.7898	24.8556	44.6068		81.616	60.1433	42.699	36.0223	28.1495	26.6949			50.5636	42.1343
30.6407	42.4881	42.2626		28.2962	72.537	46.7876	55.1093	32.9476	26.1467			48.8959	50.1746
28.1226	25.7225	27.5453		32.0436	69.063	31.8904	37.1479	40.8535	48.9125			78.1586	53.721
24.8618	27.0674	29.1179		66.1581	27.2474	29.3061	31.4704	29.1365	39.2003			77.4944	26.0908
26.1922	27.7895	32.8794		32.4573	27.5971	38.1286	29.0537	36.7837	80.2111			57.8653	56.3549
33.047	86.7742	34.725		29.811	24.8266	27.3074	54.6852	26.1115	29.2337			82.4105	27.3922
47.3048	28.5716	29.8358		38.7844	53.7623	28.1122	64.478	48.9373	70.1865			24.7935	24.9776
38.4389	25.5322	31.0731		30.2724	42.5439	27.4005	31.2345	49.1649	34.6712			68.9637	42.6909
69.9424	42.6453	24.8183		59.0985	46.3655	40.6176	24.9218	31.5676	25.2942			27.9757	75.624
29.7427	29.8751	50.5636		53.2782	54.0852	34.0484	26.128	43.7999	26.3143			59.9571	45.5151
33.0118	34.1953	63.9421		57.8094	46.3903	45.2834	60.8427	30.1896	26.2874			39.2397	57.737
25.0997	105.495	50.634		55.9017	61.48	24.806	50.5367	43.0943	27.0633			40.6652	34.7829
100.378	80.5339	28.5157		26.2191	32.6456	28.9006	30.7275	27.3509	32.4883			28.6606	36.8313
30.3199	42.1736	53.3072		39.7673	30.0075	31.2924	104.959	66.8409	34.4933			40.179	43.1709
42.1674	68.5375	32.18		26.9411	36.134	24.8804	52.0802	43.9157	80.027			25.4804	56.537
34.4457	32.6539	26.7405		34.6341	28.3213	25.3977	44.9358	26.335	43.5971			38.6335	24.7542
42.9061	34.6132	28.7557		36.2829	38.5093	34.7643	24.7438	60.8716	68.9782			30.8889	58.8667
72.6819	29.033	26.0287		74.7488	37.6113	29.9661	45.4158	79.8966	26.9908			27.1895	54.0231
64.6497	25.1349	38.8797		33.7774	25.8467	65.107	24.9921	26.8191	26.9019			38.1493	94.918
56.8368	26.8129	30.4255		51.5402	43.6074	39.0059	28.6358	27.2826	32.2173			38.41	25.6563
25.4825	29.0454	25.7536		46.082	47.0504	26.5771	37.0009	28.2199	29.3806			29.5958	44.9358
48.5672	90.4509	37.2451		30.622	35.6354	30.7792	54.0955	41.1597	52.7341			28.9461	31.9524
24.9942	31.549	25.3977		50.8989	33.9801	41.8052	27.8267	34.2946	53.1003			28.793	61.0123
27.0611	65.6367	44.4971		61.4635	30.2186	38.3438	44.1288	28.2468	32.2442			32.1966	70.2548
25.4908	25.3749	26.397		47.6648	28.5178	36.5519	38.3624	46.4504	35.5381			36.0492	54.6645
24.7975	60.5985	49.1422		68.5169	40.0342	36.4464	35.5423	26.9267	26.1322			31.8738	52.6968
26.4466	58.5605	33.2477		51.5277	44.882	40.7852	31.7083	37.3878	28.255			31.8159	71.7176
27.2683	47.2904	26.5667		40.5474	43.864	55.2086	30.5124	35.4368	26.935			43.3633	52.2954
30.7379	47.8552	34.2263		62.4462	31.3876	28.4123	118.718	40.9115	66.8016			70.8093	51.685
24.93	29.4054	27.1046		52.8684	62.291	25.5528	52.6803	30.74	47.6297			36.2002	43.5309
55.9575	28.7847	51.7243		49.0203	56.1356	29.1634	30.2082	31.4662	33.3594			29.2379	37.601
33.7814	32.3807	29.242		45.6517	32.8918	33.9409	28.0895	40.3342	25.5715			28.0606	98.096
31.2365	30.2331	30.4689		52.9078	47.429	29.5048	35.3312	39.3638	93.3103			26.786	41.6398
34.0816	25.8363	33.2684		25.2239	25.3315	31.4703	38.7327	40.0776	26.9039			25.2549	68.0802
30.7875	33.4794	34.1477		25.346	39.1983	28.133	32.7304	25.6253	27.0839			25.946	73.3398
38.6831	30.5786	33.9263		62.4193	24.7128	25.2404	29.4427	32.0104	26.5191			29.5875	78.5621
57.6377	34.6712	47.3442		48.4014	35.1864	28.6316	28.344	31.0483	77.8048			35.7036	25.4866
30.6798	55.2645	32.5587		37.5824	27.9385	26.2398	45.7737	31.9587	26.6163			35.6395	52.734
53.7789	33.0759	51.5361		48.0435	50.2884	27.0922	28.0171	108.207	30.8393			36.283	73.6315
26.3387	27.7253	50.9692		35.8506	50.2781	39.6948	33.2746	46.4089	28.5592			58.2315	30.6469
39.4321	26.7819	36.3885		40.9466	67.3685	26.4901	29.6082	28.3978	28.6399			32.7635	31.1248
27.6136	29.6248	28.7951		41.7556	30.4213	30.4234	26.4198	53.4458	36.3119			27.6198	50.3112
29.9661	30.1296	40.5949		71.3576	53.9548	27.4626	38.2093	32.4718	37.5368			27.026	38.4638
47.3151	28.4392	35.2298		39.8376	26.2667	25.6149	25.6791	38.71	41.8943			29.724	68.432
24.754	55.3886	35.2154		46.9304	55.3886	26.4177	52.5871	37.2285	27.3778			25.6005	75.5475
75.8247	25.8632	35.0581		28.2219	32.4635	26.5356	53.4541	27.0446	57.557			52.5044	60.8882
40.2182	29.362	34.9981		54.4783	34.6546	25.5798	33.8539	29.302	28.824			30.8	71.1342
25.1534	77.0951	36.1672		49.7981	25.5363	39.1134	29.4427	56.4501	30.622			36.5023	26.7177
26.0661	33.6822	47.1992		111.737	33.8291	25.4659	32.8442	30.3841	24.8101			27.6985	27.1357
39.7466	29.7034	25.6108		49.3242	51.0747	26.1611	24.9177	54.6914	28.7702			49.7111	26.2108
28.404	91.4523	28.9357		44.1495	41.6108	38.53	30.1296	30.6386	36.5789			37.3569	35.6871
28.8302	31.3152	33.2829		53.6465	25.9398	27.7978	33.078	28.1495	32.1076			25.0583	31.6959
37.483	35.8237	33.4981		53.6423	32.2442	24.8039	41.1639	61.9476	35.1988			29.2668	33.3263
25.5095	41.2529	26.6618		53.6796	25.3977	28.8903	24.8101	26.0535	48.2132			43.5805	25.4928
29.0909	30.2103	25.4866		25.5218	34.2263	29.9661	43.7026	58.2646	44.2592			25.3997	28.0254
27.5621	28.9771	32.2402		80.0787	32.7387	26.3246	31.9938	59.4543	39.1983			50.6753	50.7602
25.3274	26.517	27.5536		35.7554	29.8896	29.6537	26.8957	42.2315	29.6868			33.5063	27.8598
26.2542	86.8011	36.0782		39.1031	39.9183	27.6405	29.9434	53.272	34.3525			53.3093	36.4485
25.197	36.0099	35.3415		45.3641	52.103	27.2516	34.8926	50.5325	29.8544			26.1984	51.8112
42.8667	75.624	37.6485		24.8576	56.179	29.3475	30.7834	41.0522	41.5818			45.4965	31.0917
33.1462	42.2812	39.5107		26.8253	67.2961	33.8809	45.2916	65.0346	35.2484			30.5393	75.5826
41.551	90.7881	35.1967		38.141	51.0416	28.7103	27.6488	25.199	37.303			33.109	38.8258
30.6903	30.1979	35.5588		67.7947	27.5371	28.2882	28.973	59.5061	39.4962			41.0501	40.9073
60.611	30.2599	39.5315		75.9199	44.7992	28.4868	37.0568	56.3694	26.6722			26.0039	27.3074
26.5874	25.0252	36.0016		41.3294	44.1909	34.0753	38.0396	55.3721	25.9563			34.1953	47.9607
35.1739	46.0696	32.0621		69.6217	37.1209	45.5483	26.1632	27.5847	46.951			56.9673	37.6196
25.9067	34.8781	43.2018		70.5362	47.4807	26.0246	27.3674	76.1185	42.906			37.5451	31.8821
55.1009	37.99	42.5605		53.0258	50.0319	31.0607	27.5702	63.2035	36.2209			39.49	39.2893
25.4162	30.1151	42.488		68.581	37.1975	50.6444	28.9999	52.1609	37.2968			42.966	26.006
36.0926	34.7974	39.8107		72.8308	25.0811	28.9708	29.4592	41.6605	27.2826			26.3143	25.3894
69.2638	58.664	38.5631		33.3283	30.7276	30.7028	26.4405	40.9983	35.9643			25.6315	28.4185
29.6373	26.4218	36.7361		26.6205	34.9526	51.5859	27.8185	41.8487	30.1813			41.5094	38.71
86.0686	24.9156	40.0404		73.3522	42.9722	43.7916	29.8979	25.7101	51.025			64.5091	41.3956
33.4505	76.6006	36.8313		73.7763	55.4466	28.7185	27.446	48.6353	45.5751			25.5508	26.6556
28.6524	33.1628	41.4308		62.4669	28.5819	30.6324	39.8024	26.7054	31.4228			60.2364	28.0316
31.0728	37.7085	38.0251		26.5129	52.5189	45.2213	29.1344	40.1211	42.8026			28.3916	31.0545
28.6626	27.6674	43.3839		26.0184	25.0335	33.1877	31.9359	32.3725	50.6422			53.3196	74.755
34.2781	27.3467	38.1534		65.436	48.9994	27.1172	29.0351	26.8936	29.062			46.4752	52.4858
28.8654	29.871	42.2564		62.1172	57.3791	31.8014	36.3202	42.5047	55.5624			27.6322	48.1097
31.34	104.98	33.798		81.6988	38.3831	26.1467	41.5901	28.1723	69.061			58.966	42.8833
59.1461	32.6807	28.0109		64.8235	25.3356	31.7496	74.2729	26.4425	44.2406			24.928	75.0716
48.0973	29.0826	36.9389		71.0886	31.9711	33.2146	43.535	37.8203	37.2058			26.966	38.4782
24.7191	30.0199	37.2554		65.3367	46.531	26.9453	38.6996	32.5007	31.0586			45.7096	29.7386
107.75	29.2606	30.6966		67.9147	24.7169	25.4577	27.9488	37.1727	40.6384			42.3266	25.0604
47.247	30.5538	27.3901		66.2264	51.5609	31.4745	48.7718	28.0047	30.2331			31.0896	53.7913
57.0087	26.7633	34.127		77.3848	47.071	38.1554	25.6543	48.418	60.4165			30.2827	53.0548
70.2155	43.3778	26.2108		35.1243	33.7649	32.4057	34.4498	33.8705	27.4378			26.2046	27.026
47.7683	31.491	39.579		54.4265	35.7098	27.4729	29.842	41.7701	42.9143			35.0953	59.4937
25.4724	54.8217	26.2108		27.5433	64.4553	31.2303	32.2049	30.2992	60.5448			29.2565	26.7094
26.2129	31.1993	30.4813		27.5722	49.6946	24.8184	27.4378	53.2575	55.7342			34.5822	49.1567
31.1621	32.5463	33.8456		39.79	25.4018	30.6633	27.5619	56.3921	36.5292			31.1186	35.8857
33.4422	27.0364	29.7303		41.3315	28.4744	44.0276	27.1026	24.7687	48.6415			33.2063	27.7957
50.3402	28.0399	34.5657		44.4661	36.8064	42.184	52.6823	32.3869	69.5575			27.8723	31.8324
50.9816	24.8949	27.5826		28.9813	28.2282	35.292	84.1692	35.5422	53.0754			25.0232	53.092
57.348	32.2959	52.0947		31.64	57.8839	69.9196	31.2283	47.4455	52.6637			25.9522	38.7162
25.9708	33.3139	44.1309		27.5267	47.0276	35.0085	60.6668	30.7172	27.2929			32.4614	36.3636
31.5966	26.1322	28.3937		43.1316	49.558	51.8216	32.6394	31.9152	24.9983			40.1997	53.1541
57.1515	31.8717	25.5777		36.8064	27.1253	40.3795	36.4671	39.4424	25.0852			29.0082	34.7498
67.2733	29.0102	26.1839		52.0947	25.9191	24.8017	32.3187	47.3235	28.5861			32.9952	38.4327
42.6619	50.8491	32.0269		45.2565	47.638	56.6405	28.0668	25.4825	28.9006			29.5978	48.4925
25.9811	25.4556	30.0055		31.4641	27.8557	28.3191	66.4664	41.9025	75.9427			27.595	63.5076
30.9158	27.1398	31.6152		31.5986	32.3104	58.2295	26.7363	42.1178	47.4704			31.7952	25.7474
25.7804	29.751	40.3404		33.2332	35.7719	29.2089	27.4067		42.7446			25.9687	35.5671
31.1641	27.384	26.2418		30.9303	33.2394	55.0721	27.2764		34.9526			31.3131	59.8599
78.2435	28.0875	34.4394		46.3366	32.8111	26.5191	28.1516		39.5872			33.9098	28.135
26.0784	46.8331	39.1879		42.6039	30.2662	49.5994	52.2354		54.919			53.2223	39.7342
30.289	29.4096	39.8169		34.7767	28.375	58.5956	34.8243		26.7198			25.4122	26.3826
76.1578	33.7401	25.9791		29.0682	26.7281	47.6566	27.7895		44.4764			24.899	40.6776
26.4818	51.9395	34.1725		26.7737	29.122	58.4841	25.7267		48.0518			25.228	27.9695
26.4219	31.8262	31.0276		26.4633	77.2337	30.7378	63.8511		32.9456			26.6039	45.8275
47.6421	37.6258	31.3048		55.3245	25.1991	28.7639	40.7687		28.7206			30.5869	41.7887
29.1716	36.554	38.0044		35.6188	38.681	47.0669	25.3066		39.5418			25.528	24.988
61.4179	27.4626	26.9639		43.0447	75.1295	38.1369	40.4604		30.6634			26.9081	54.6562
25.4577	36.0926	32.2856		78.2621	47.7683	27.2744	34.2491		37.6941			54.979	39.5852
27.5826	30.5744	27.5619		59.0157	61.5441	46.8268	26.817		30.5931			28.613	26.8501
26.5667	37.2679	42.2605		43.1502	57.6108	53.7355	28.1971		25.7536			26.8108	25.5073
32.1614	33.8643	25.317		28.8758	71.7673	41.6604	29.002		56.4604			26.7632	26.5936
24.7914	30.0179	27.924		40.0693	50.0443	25.0542	44.3337		46.2765			34.7871	64.5194
30.3862	33.5725	29.7613		41.0335	58.9578	26.1528	40.1397		45.8524			27.6819	68.4899
26.4756	36.3885			51.7471	80.6167	67.8174	39.4424		27.1895			32.0911	28.1992
24.9404	38.7514			37.5265	70.741	59.1874	40.866		25.017			72.028	26.0701
28.6006	39.5231			53.2451	36.2913	53.694	28.762		26.635			55.8149	33.2249
25.0025	25.2859			50.2201	34.3091	54.4596	27.1067		54.1244			26.4881	55.7714
30.8765	30.74			42.2212	31.4165	31.6234	70.5155		31.22			61.2772	62.3634
62.3531	35.5712			27.3964	29.7158	50.2139	55.5562		43.0115			24.9321	55.3638
36.1733	30.0944			33.3325	53.5865	28.5033	31.4869		31.9731			38.6583	81.0781
65.9057	28.5654			52.5892	105.576	32.2133	25.4639		46.322			32.0621	60.1082
37.2616	29.9537			26.068	70.0417	28.2842	29.691		62.4234			53.3568	63.7331
26.9722	33.6222			37.3734	42.1694	35.4967	30.3696		25.1245			30.6758	52.6368
31.8655	28.3047			26.7426	89.0356	30.8972	26.9039		29.9848			27.2039	61.6269
27.1357	28.0481			34.9216	30.9138	30.8621	24.8225		29.1654			27.2515	68.4878
25.5611	27.8619			31.1186	58.215	25.4473	75.3405		49.167			37.9858	43.713
31.3069	26.4487			39.7693	55.7383	26.5792	30.4793		45.8048			29.4282	51.2505
25.288	26.6039			51.7719	56.5307	35.2526	27.9674		34.0732			41.0191	62.6448
30.7317	41.2032			48.3166	44.5385	50.1578	31.22		25.2301			28.7123	45.5958
37.7996	88.0363			32.8607	35.0995	33.6555	26.8108					40.3197	28.0647
40.1025	36.4319			28.0378	61.8317	38.8114	28.733					50.576	33.2684
35.1615	28.2778			34.3256	26.3763	35.3188	35.7719					35.1533	33.4732
31.369	42.3826			27.7378	82.7912	35.9705	33.6656					33.4795	32.3807
33.8519	40.6259			38.0789	36.3657	26.2832	29.1116					26.0536	36.7071
25.2446	48.06			60.4434	46.4503	29.2319	33.1856					39.3245	25.4556
33.1773	29.1033			29.6372	101.078	27.3321	40.388					25.5322	28.7185
25.7535	31.5676			41.3273	59.2619	29.3808	35.2547					53.0113	40.0962
27.4812	36.5623			48.6601	63.5428	26.4487	29.3682					38.5714	33.6656
58.3722	37.723			36.3864	27.4315	52.1941	25.7597					48.6415	34.4684
89.4225	29.4716			25.3149	30.7296	34.9774	71.217					34.456	32.2214
37.4644	55.8563			38.5134	42.3991	29.2027	26.2874					26.9391	36.7713
43.8454	60.7123			26.6598	28.3523	46.9467	27.0943					28.0771	29.513
28.6067	54.7307			27.9033	31.4828	31.2074	42.8212					30.5186	33.6573
25.497	32.5235			40.6094	29.0992	50.5514	60.8199					32.9042	32.1242
43.3571	27.055			25.5529	37.4541	26.606	27.0467					72.8618	28.4702
25.5901	83.7782			27.1274	27.4398	37.8741	26.0825					63.7083	33.078
39.9142	24.839			32.3166	33.7111	27.7109	50.5657					27.2971	40.0197
29.7613	29.1468			35.0498	43.0364	57.1908	41.886					41.3977	34.2326
64.0725	29.5772			30.8641	28.6378	43.5662	31.0607					47.6628	48.8939
60.553	44.2282			28.0378	36.8189	30.744	30.1006					28.673	33.018
61.8979	28.1661			24.9425	27.6509	50.0939	26.7591					64.9373	49.0884
29.6599	29.2999			27.0033	36.5478	35.716	25.0087					63.4642	42.5812
77.8937	33.527			26.5129	28.2881	31.2014	47.9152					53.6093	61.7551
30.9759	106.571			27.1915	42.9536	34.6029	34.1415					32.5587	49.9263
28.433	38.6065			25.1846	26.5688	29.1221	69.0879					43.1233	38.0851
26.6619	29.0061			25.1618	25.617	70.6479	32.8007					69.5162	34.2987
30.2434	43.2702			26.306	32.3331	30.6572	26.2832					39.4838	49.647
38.3169	29.0992			45.5854	26.6391	57.2777	29.4365					44.2778	57.3956
35.9871	37.0051			37.5679	33.1401	33.2539	33.2477					29.7344	28.4289
26.7219	55.459			36.3368	37.3072	29.1944	36.7464					47.5635	45.1448
59.2329	44.1185			24.7438	24.9611	31.8366	43.7005					25.7556	30.1813
25.2239	30.2144			27.4957	34.1043	32.9911	42.2791					88.5122	31.1538
38.7555	39.3038			44.2695	37.8989	38.1141	48.0973					27.5743	69.0506
34.156	62.7835			37.9548	30.3944	38.3934	30.1006					36.0947	37.3299
36.6699	32.5939			33.4939	29.5875	57.4018	26.0908					25.8487	32.3787
27.3054	58.277			28.702	26.7653	58.5813	69.7003					47.5262	26.4508
30.5827	26.8543			35.5505	27.2267	50.6399	34.3236					85.781	29.0847
39.0286	38.559			28.0026	30.0944	26.8047	31.3462					59.0654	24.8784
77.1158	27.6529			35.505	28.7185	38.9148	27.2246					26.9908	41.5859
39.4859	30.3034			24.8845	36.4671	73.944	29.5958					60.4868	28.0957
78.8104	33.8311			33.6118	33.9491	25.6025	64.7428					48.6435	59.7957
39.0907	36.1733			33.6098	34.1436	31.8738	28.4247					37.6775	58.7095
29.8792	47.969			65.6946	31.0814	25.7928	64.9704					25.3087	24.9466
71.8728	27.7833			45.8131	25.1308	40.4335	78.9718					90.9909	24.7024
30.8186	28.1019			31.52	28.8944	28.2528	25.2177					63.5656	41.5053
25.4949	31.3648			27.8868	30.5351	47.0234	24.9632					35.6001	26.5894
26.0039	26.1653			38.3624	42.0908	35.058	39.1569					89.1308	42.9702
25.7184	63.7166			34.247	35.325	38.1079	50.2801					53.2182	39.3741
27.8516	28.5819			41.9853	28.195	58.9951	24.8411					29.0061	28.224
25.2135	39.0928			47.2034	39.1279	61.4305	40.0404					35.3209	27.9343
81.7443	31.3234			43.1688	31.731	55.401	37.6755					33.1691	43.0095
66.6071	76.9668			31.3338	32.4345	58.6308	46.1979					27.1998	40.7956
50.8471	51.4016			32.1718	24.9425	26.9888	26.3887					27.0032	37.99
27.2453	32.5235			44.9027	41.0066	42.9288	24.839					34.1622	36.6119
32.6952	35.503			25.3997	39.0969	51.0188	35.1926					28.5322	26.1508
24.7914	34.4726			49.2001	39.1197	40.5163	45.0744					33.8685	25.0397
91.6695	31.7269			28.3688	35.2753	25.1514	56.3714					28.2033	26.2936
34.7498	27.1729			31.2904	51.3147	41.255	42.1467						87.4942
25.5901	26.8067			46.9676	40.0114	45.4759	25.0873						61.7158
25.8115	43.3116			34.7478	31.6814	55.25	29.5751						44.1309
65.705	29.6868			56.7584	34.3381	49.8497	33.0946						55.2293
30.1627	35.4326			38.1617	25.2466	32.4636	34.7705						48.8173
42.1384	71.3349			44.6337	31.7228	81.8084	32.089						49.1173
34.2615	38.6479				29.3247	34.4209	25.497						38.9913
61.8958	35.1057				26.2522	27.5288	62.6241						26.846
26.6784	32.4159				26.6577	25.8157	54.7948						26.6743
30.6014	43.9426				26.0101	30.5455	84.8086						35.6623
72.7315	25.9501				32.5897	41.7349	25.9646						36.554
41.5818	27.4005				30.7628	41.5549	106.124						42.006
56.4128	86.4535				28.8468	75.353	74.2647						50.7395
34.1043	41.7536				25.5797	59.4853	24.7687						57.226
28.8716	61.3206				32.6373	27.3737	43.9696						32.7015
25.6087	34.7622				35.7802	81.0512	30.6365						40.388
27.8826	29.7448				27.4171	38.9583	29.4572						42.5957
26.3184	32.0104				32.3373	79.6194	29.033						43.8619
44.6916	25.1059				36.5395	74.697	25.6605						72.4811
24.8866	92.2034				35.7264	63.2199	88.7563						66.1994
31.3152	26.0742				42.7467	57.2075	54.5983						30.111
30.5206	30.2827				28.2219	101.212	34.4539						52.8292
39.4776	75.2971				26.5212	49.5498	28.7599						37.8286
26.9825	71.2624				25.3998	85.5451	89.4991						26.695
25.8302	66.936				26.726	53.0838	26.4425						80.6745
34.8201	28.135				32.8856	24.899	35.1967						65.5353
43.4647	25.4473				35.1181	29.3971	63.7145						35.1015
25.2881	31.6276				25.199	39.5397	83.085						65.9595
87.0143	30.3903				38.8238	75.8247	96.4987						47.3255
29.5606	29.8006				32.4263	102.091	26.9412						28.8985
42.2522	64.7801					87.2252	64.2628						24.8308
35.1471	29.4323					77.8441	37.3527						62.5538
27.8185	48.2131					26.2522	25.1618						28.882
68.2892	44.3999					67.6602	28.4868						43.2495
24.7355	33.676					94.3409	26.037						34.8946
31.9337	30.2124					30.0737	28.1102						42.2729
63.5386	32.7801					32.0061	26.9081						46.5269
27.862	42.2812					63.8221	30.0282						39.848
32.1635	28.0916					55.4545	26.0867						41.8694
24.721	25.3045					73.6585	24.8825						49.4877
53.0424	28.4392					104.99	30.0055						28.0171
27.4998	31.0524					73.3918	25.1494						49.2435
48.9477	41.5777					90.8295	25.557						38.1844
32.7677	33.7029					37.1128	40.2494						26.695
26.5729	38.1948					71.0245	25.9832						61.331
26.0058	33.5353					53.8514	31.2924						62.5124
31.0089	28.8323					25.6977	29.1095						25.0563
40.8556	35.954					78.9054	25.017						27.1646
25.0169	31.4455					73.9481	28.8054						46.7896
25.5012	38.8734					31.3587	32.9704						57.8136
36.0408	39.6576					50.8222							68.3989
30.8414	45.993					32.9932
26.9681	32.507					30.6551
27.3322	25.3584					36.5251
27.9757	50.8016					29.1096
46.3489	29.9516					37.0527
36.6181	31.46					31.2448
35.4326	50.8533					35.4988
36.8953	69.7955					34.5636
25.4865	24.9322					32.5752
78.9056	36.5685					38.3313
56.388	31.2262					27.6819
46.4731	75.1481					32.9145
85.2741	66.1767					38.1099
30.2248	29.7241					30.6551
59.8847	73.5404					26.8729
29.6392	25.2632					35.534
24.9384	28.6006					31.5262
37.8514	46.2082					26.9908
39.1858	37.0485					27.295
26.4199	40.2639					38.6334
59.0012	31.8594					25.0873
29.4447	31.6566					51.4284
81.7898	39.1259					70.3997
44.6047	60.5799					34.9836
32.3373	25.5797					39.6638
25.4928	31.1					41.4949
68.943	30.8186					39.4942
32.8815	25.8777					25.5177
37.2265	53.7603					31.8387
27.8785	30.2123					44.0316
27.384	26.9908
36.2871	25.6894
44.853	30.2683
138.854	30.0158
39.7051	39.85
30.0261	28.7702
31.2675	26.1053
37.3194	90.6661
30.8103	27.2288
136.014	25.6894
24.8059	34.6401
30.8082	110.763
27.1978	39.6762
26.7736	33.8187
29.8296	97.4588
31.2614	34.5305
25.8053	57.9191
35.0084	38.6521
47.4311	24.9404
27.324	28.0688
25.3087	35.4305
33.0863	25.9522
32.8794	29.3847
25.0852	33.1815
56.0859	36.2147
28.9668	27.446
40.419	31.7145
46.4772	25.2321
25.6066	41.2135
45.453	34.0691
34.8243	38.0872
38.2403	25.5632
25.6046	43.7337
49.5849	31.8904
25.617	32.3807
24.7687	27.4378
26.5894	35.865
34.4188	26.2067
32.8835	37.2265
25.9853	30.1958
30.7358	30.5227
31.6524	37.8472
34.9215	26.1198
36.9471	25.1308
38.3003	34.6257
28.3668	38.0127
28.0957	30.651
33.1525	26.3598
46.7793	28.8592
30.7151	26.4901
32.4387	38.2817
30.1937	25.7722
37.3817	37.4768
47.6276	45.0806
27.2143	33.8332
41.4639	33.3863
29.5213	71.8832
72.5949	37.7603
73.4287	25.4784
30.0986	26.8067
50.4146	25.5839
25.6066	41.4204
83.0478	29.7282
35.414	26.1715
25.3107	32.9973
70.2693	25.766
27.4729	44.0275
37.5265	33.7898
76.973	26.3867
81.647	31.8262
29.4737	51.1905
137.58	30.0199
31.5407	30.442
28.5571	26.8046
85.3445	50.6753
27.6261	34.427
63.1455	43.804
91.1254	82.2388
36.7837
80.7449

## Sheet: 231-H60-30s
4/14/2017 Distribution of rupture forces collected from measurements on M231-HBMEC60 adhesion with 30s contact with antibodies. An antibody were added to cell dish to get a final concentration of 10ug/ml before 20 baseline curves were collected. After 45min incubation, force measurements were continued.
Dwell set 30 sec. Sample rate 1kHz. Force dist 25um (~40 um with adjusted Z volt), scan rate 0.03Hz, Velocity 1.50 um/s. Loading force 500 pN. Each column data was converted from 20 corresponding force curves in Matlab.
Ctrl, CO2-IM		JAA-F11		Blk-β1 Ab		Blk-a3		Gal-3		Combination		Actv-β1					Ab treated
before	after	before	after	before	after	before	after	before	after	before	after	before	after		Bin	Frequency counts for the baseline and Ab treated
33.1318	25.3832	26.2812	32.5256	38.95	25.8197	30.6552	28.2219	47.0938	39.2624	28.3895	37.8368	32.9166	28.1702			Baseline	CO2-IM	Baseline	JAA-F11	Baseline	inhibt-β1	Baseline	α3	Baseline	gal-3	Baseline	Combin	Baseline	Acti-β1
27.0611	25.7246	28.8964	30.2	53.1706	24.9797	73.4805	32.7966	69.5348	48.7739	27.9798	28.6378	51.7802	39.3845		0	0	0	0	2	1	0	0	0	0	0	1	1	1	1
26.8191	30.8227	64.2919	28.5592	28.344	50.154	40.6404	37.9568	47.6214	47.7518	27.7419	34.6422	51.7926	50.8015		4	0	0	0	0	1	0	0	1	0	0	1	0	1	0
47.1248	31.8842	42.6371	31.5449	34.574	28.5943	31.6359	30.3096	26.5481	24.7832	37.1044	25.3728	39.1321	50.9567		8	0	0	0	0	0	0	0	2	0	0	0	0	0	0
28.5013	32.3331	26.7198	25.1514	48.8194	32.7946	34.9277	34.7457	92.0275	26.844	25.6853	28.4413	31.8138	25.7846		12	1	0	0	0	0	0	0	0	0	0	0	0	0	0
31.7248	24.8287	57.0916	32.3601	33.9406	93.8586	27.7854	28.2633	61.3206	39.9307	40.5742	41.8963	58.1508	35.4492		16	0	0	0	0	0	0	0	0	0	0	0	0	0	0
24.8908	27.415	101.69	38.2155	36.0822	42.2708	29.6372	30.353	62.74	62.2889	32.7573	48.3766	41.3087	30.2724		20	0	0	0	0	0	0	0	0	0	0	0	0	0	0
26.5129	28.435	28.0046	54.9231	47.2551	25.5528	31.0565	53.7458	73.0584	31.3524	29.811	38.5631	34.605	28.1826		24	0	0	0	0	0	0	0	0	0	0	0	0	0	0
91.593	27.7005	25.888	39.099	29.2047	57.6129	29.9931	41.9791	49.3905	34.6526	26.2749	38.3396	50.007	42.9143		28	260	257	182	195	168	170	219	281	179	115	102	49	176	238
42.8127	48.8215	43.4812	29.3289	33.1214	99.1306	73.6357	33.3739	28.0833	74.0681	32.0683	51.1036	32.2256	41.2218		32	210	186	212	180	154	148	205	184	156	93	139	80	127	183
30.4792	28.2302	33.6924	59.5495	37.6505	33.7463	36.343	104.183	36.3864	25.0025	30.8869	45.9082	26.3888	25.1307		36	142	131	192	153	142	143	128	105	112	70	141	88	127	111
25.3978	28.2074	59.4813	50.6236	32.2318	32.5711	31.0772	29.3351	33.1959	33.0925	25.3149	29.5399	42.9929	25.7577		40	78	93	198	139	105	134	101	81	92	70	132	92	98	125
40.4025	30.291	60.7434	124.692	30.231	58.8357	25.0728	25.0066	24.6983	47.4104	38.1575	26.2377	24.8638	26.3887		44	61	60	160	123	102	98	72	58	75	44	133	81	109	119
46.2724	31.431	30.74	73.0336	27.7087	31.1827	30.3117	34.3504	82.783	30.9904	41.4122	38.6686	32.3518	24.8515		48	52	60	130	94	113	102	81	50	58	34	83	40	99	101
28.7784	26.3556	37.034	70.7328	45.1447	35.1326	46.382	26.7322	31.9152	59.9799	27.5598	39.8024	24.7252	37.3278		52	37	39	98	61	96	97	62	59	53	28	54	42	75	91
44.2177	31.6524	31.6979	30.1896	54.9685	33.1814	148.082	28.2861	70.8859	66.8057	31.1331	34.0918	29.0723	31.2614		56	32	39	58	44	98	85	53	37	50	19	22	28	62	94
52.9162	26.126	27.4978	34.0898	25.6521	39.9411	36.463	171.248	25.3004	54.0086	30.622	34.7539	29.5461	31.8242		60	44	49	35	29	84	64	55	35	31	19	15	22	56	96
72.3923	30.0034	24.899	27.5847	31.3691	43.653	29.9517	34.9588	55.6411	31.2966	32.9352	34.5843	46.3531	51.1243		64	50	40	29	18	62	75	52	27	36	16	11	10	44	101
60.8138	33.1111	34.0154	52.3306	28.3026	25.1204	109.356	50.3754	58.8398	65.3305	42.0453	32.8732	37.4437	33.0987		68	51	61	20	20	62	43	42	25	40	25	6	11	43	67
36.8354	33.438	28.5634	26.1239	34.6754	30.0779	70.0272	51.7698	27.0488	42.2977	25.3232	32.5918	27.4833	44.6006		72	46	45	11	14	47	37	49	26	42	17	9	1	50	89
36.1505	24.7025	58.9619	27.3053	35.3994	33.5456	30.3862	35.4781	26.8005	37.8389	39.0327	39.9783	30.4027	43.7481		76	37	51	20	14	48	38	36	21	39	20	3	2	41	58
26.8127	27.7357	25.2611	95.3049	45.6371	38.1844	29.722	37.9734	40.8949	63.8387	27.3736	27.2598	24.7646	41.1845		80	45	39	17	10	40	39	36	22	28	14	0	4	49	37
26.8603	30.1379	34.5037	28.0771	65.1588	26.817	67.8216	29.6041	63.0876	38.3996	32.0166	34.9857	44.8902	66.3381		84	45	38	14	6	34	22	24	21	30	14	3	0	32	44
35.6043	33.0532	79.1641	71.8625	65.9324	85.39	30.3634	28.2963	25.3625	39.0017	31.249	34.5615	29.8813	155.792		88	34	19	11	8	31	18	27	22	17	18	1	2	34	30
26.1757	26.575	30.8062	29.1034	29.1488	25.7038	34.1312	28.1019	68.9244	36.7589	40.0735	28.2737	47.4	48.689		92	24	16	11	5	19	18	18	21	18	23	1	0	33	25
25.5507	65.4732	86.6894	30.2041	36.5643	53.3134	33.8353	36.5996	33.4794	45.3372	26.635	43.1502	67.7761	27.1708		96	19	17	5	5	16	15	16	20	7	17	0	0	27	16
75.2639	52.5995	102.851	70.2341	28.1889	36.0305	119.844	27.2992	36.883	24.9031	26.5025	55.4673	41.257	36.6244		100	19	13	4	3	13	6	18	11	11	17	0	1	21	8
47.3836	41.497	27.3033	26.8336	28.3462	101.856	45.7117	25.2011	93.0351	40.1418	25.1907	40.3569	28.1868	50.6733		104	7	17	6	4	11	8	18	11	8	15	1	1	17	10
26.3019	28.7992	48.5463	45.4303	50.6814	37.0072	30.7979	30.7876	74.606	51.3147	31.7331	36.9265	69.3982	35.474		108	7	9	3	0	11	3	17	11	9	10	0	0	17	10
39.2912	37.9651	78.1173	29.7406	55.7962	48.4594	29.5399	29.6557	49.6098	74.7674	28.1102	32.4738	24.7397	36.823		112	13	11	2	3	2	2	8	9	2	10	0	0	11	6
59.9405	28.1619	65.0263	37.5409	26.1342	27.7771	26.7591	67.1368	28.2819	53.6527	24.9445	33.3635	26.1508	30.3075		116	5	11	0	0	5	3	6	8	2	6	0	0	3	3
30.1791	27.1688	80.8466	24.9094	29.393	34.0691	27.6116	28.9005	78.5248	74.1922	26.2708	27.1522	37.5368	45.933		120	3	5	1	0	1	2	10	9	1	6	0	0	9	3
35.0767	66.3981	45.2751	81.8974	33.9966	26.577	25.2901	26.2708	39.999	30.7586	26.4094	32.2256	26.4446	30.9634		more	40	23	4	4	24	13	42	36	10	22	1	0	17	15
58.3515	36.1423	95.1973	36.6057	41.019	54.9335	28.3668	37.7376	25.7411	24.9301	31.6938	38.6996	33.2187	36.2023
78.831	25.4494	36.4506	29.2399	25.7329	72.3342	53.9486	31.6379	28.3999	39.2666	34.2284	46.9696	43.6157	35.7243
29.8503	27.5019	40.7046	24.8763	38.3871	39.1011	41.6791	55.0265	32.927	40.8349	30.8972	38.5527	56.5432	60.7723
33.5994	27.9716	36.0949	58.2419	30.7649	39.0369	25.4825	27.3136	71.6018	64.6622	32.7035	26.3846	69.4148	58.1529
28.5551	35.5836	127.102	68.5809	51.9602	39.039	27.7461	38.1327	46.8703	42.6267	33.796	62.1855	81.7112	28.8138
64.6125	33.8498	32.267	31.2738	36.4072	40.1811	81.4795	24.9383	30.9407	64.2856	26.6805	40.6363	26.3453	62.6345
62.3013	59.6799	80.3478	59.0529	30.6262	44.5447	65.9988	53.7479	31.0648	25.3894	28.5571	35.8009	38.501	30.4172
30.1897	59.0612	46.1669	36.6471	37.3443	48.1345	227.741	37.1851	24.7666	62.4586	34.8967	29.7096	25.4184	38.4782
26.4114	25.9128	39.8708	89.3895	24.8432	28.1268	49.5766	25.5653	49.0801	53.2037	25.5197	36.7237	56.5784	34.578
35.7719	26.5315	75.5019	29.3723	43.268	34.5905	25.8032	70.3893	31.4372	49.1691	41.5694	35.8257	39.8749	34.3443
25.5466	25.2735	27.7274	28.9482	46.4669	36.5313	45.9972	29.6786	85.0424	25.3522	36.765	60.1475	26.3308	41.3501
28.0604	72.837	53.6711	41.9646	30.98	44.762	42.3122	30.6862	29.3744	81.0615	37.0237	35.8733	41.1784	60.0482
27.3405	46.5434	88.353	39.9142	57.0832	33.9801	75.6385	28.7144	67.0705	37.5575	35.0415	40.5307	65.2684	46.2786
25.7618	57.9977	28.1514	27.9592	51.1471	29.722	25.7681	33.6367	100.244	33.4111	39.3865	35.1719	24.7107	54.4762
28.8861	58.066	30.1358	27.266	28.7887	27.0736	31.5096	76.8158	40.6942	53.541	29.2379	43.1378	84.5872	43.1109
35.2858	47.4228	25.801	27.1853	32.1635	30.7586	68.0782	28.3481	72.5411	31.1165	34.7519	38.2672	29.5503	25.7556
34.8739	26.4467	34.6961	31.2924	32.5173	48.1056	27.9923	27.5288	26.5605	67.8671	61.9144	26.637	51.4802	24.8721
27.7771	30.322	26.9534	73.1308	35.8671	28.7661	34.9795	31.398	69.2368	101.653	42.0143	41.4991	106.548	48.5504
42.155	27.4171	32.023	48.2566	25.6562	54.7658	26.7218	90.6206	52.223	28.5695	31.8283	30.1048	77.5648	31.0793
87.8232	26.8191	29.0932	31.5593	37.1418	33.6284	39.3121	45.0019	57.0977	56.0218	30.3179	31.5614	46.2931	45.8255
59.38	28.9151	35.7346	31.2738	32.0993	29.5647	26.1053	55.7859	69.81	66.0505	35.1905	40.9259	62.4462	29.4262
46.0323	29.5296	40.154	43.0053	29.5855	27.9281	116.517	24.959	49.1277	27.0095	26.9619	33.8912	32.6125	27.115
30.9822	29.2958	48.4469	37.4499	24.717	29.033	66.0257	27.2536	68.5106	46.291	49.7381	30.6386	136.026	47.8904
42.5998	29.3144	52.382	77.9041	26.3556	31.6049	185.528	35.3829	90.3412	102.394	33.2435	43.6405	28.5281	62.2683
117.287	57.3294	73.6875	110.192	38.9479	26.5418	25.946	32.6208	49.887	49.0677	36.4071	40.1438	27.0343	29.0744
44.1206	38.3706	26.9309	85.2638	25.4205	29.1302	25.3067	27.8102	121.429	40.1294	37.363	59.5226	25.5052	27.5764
25.0252	32.42	35.4969	38.7513	33.8001	51.4327	28.2571	37.5658	68.1092	81.6822	32.209	44.164	38.5527	32.598
37.2058	69.6465	78.5705	27.8743	104.628	64.1366	54.2031	27.4854	40.09	24.8287	38.5672	33.7442	44.8489	27.0529
25.5053	41.9977	79.9441	49.5518	37.7913	31.5862	36.2458	35.0664	91.0509	87.9929	28.8571	30.7545	44.5323	31.2324
27.2536	39.5397	109.612	53.0713	26.2089	64.2132	38.7513	34.1208	46.1565	35.1636	33.6449	30.3282	32.5773	56.179
45.9765	28.0378	27.4812	39.0762	85.601	30.9366	41.3729	25.228	63.818	42.9847	31.7786	38.5465	61.7117	38.2899
30.7316	30.5269	93.2544	27.9198	27.1936	73.7412	54.859	34.6381	66.1933	125.058	40.4376	38.0106	47.1414	50.336
29.9766	82.6919	78.4236	27.8102	30.6282	102.251	25.2301	113.093	86.0397	67.5837	34.3091	38.9169	40.868	33.7732
27.3033	26.1074	98.1724	96.7843	24.7604	46.8083	25.5694	26.3018	80.2111	25.5177	39.0638	37.8637	55.2542	25.0045
59.1564	26.0867	98.5406	58.7074	69.5947	24.8018	30.3779	27.1709	77.2772	25.2094	29.7613	30.8703	41.7618	59.444
35.3437	63.6814	31.9132	39.8149	54.9335	32.956	67.5278	24.7666	125.85	63.0255	33.647	50.4498	43.0964	70.6293
47.5034	129.068	47.7951	53.1602	34.7229	64.2628	37.5244	36.9596	30.5207	33.9553	31.5303	31.2614	28.462	28.1081
35.656	35.0788	29.6082	26.9288	71.7466	59.415	37.5617	28.2965	79.818	45.5337	38.3313	26.8605	76.1061	33.0925
27.5268	26.7302	61.9869	24.9301	31.0296	25.6046	29.511	54.652	59.6219	35.2298	32.0269	43.653	48.089	59.2619
30.4773	66.4705	100.534	49.7774	26.8998	33.8043	35.5505	29.9041	66.5305	25.6397	37.092	29.8151	44.1102	38.3231
83.8133	40.1045	26.4032	30.0696	45.7675	33.5518	122.861	26.786	80.3622	81.2746	29.1696	37.1706	50.7002	25.1184
30.142	52.1071	102.031	27.0736	26.037	58.8585	25.6025	26.5728	65.8581	34.3608	38.9893	50.636	26.7943	29.3909
58.6019	47.9897	38.1038	59.9985	25.3687	41.0915	29.2088	48.0208	49.2911	64.1077	31.0276	41.8446	51.1346	55.6659
52.2458	85.9465	82.0629	74.1219	68.2314	26.9309	42.1861	65.1111	56.5245	37.214	30.7731	28.0006	78.9759	99.3126
77.6082	72.5949	25.3192	44.2964	28.2117	34.3588	27.1729	26.6722	95.2718	34.996	39.0245	47.7352	42.9909	68.0968
54.5196	56.0673	91.9135	65.9057	31.4456	26.5398	34.6836	80.3063	61.0082	97.2788	31.5759	31.2365	78.2455	26.9909
28.133	77.3538	27.3053	30.0861	54.1326	42.1756	47.5676	28.1019	75.7709	45.9972	26.8895	26.1446	45.7199	48.0001
38.0874	61.3206	88.9095	134.511	46.3158	64.2338	89.6977	26.3184	25.7949	28.3668	34.2056	25.8301	26.2749	62.8435
49.9159	88.3632	25.1182	43.3902	34.2843	55.9555	27.4481	37.4499	70.7018	93.8504	42.8233	32.6932	26.0473	50.2594
27.3717	27.0612	30.684	30.9365	31.3836	35.3995	32.5069	27.0673	69.4189	61.6061	42.1053	28.4516	73.6957	25.3542
34.4828	37.212	95.3959	32.927	26.8977	36.0637	218.372	40.5659	76.3378	47.8469	28.3544	24.8514	76.2074	26.1736
25.1018	47.6111	87.339	29.571	59.8929	37.4912	185.599	59.5682	67.3126	75.1399	30.0365	28.3295	51.3126	28.2489
37.7355	81.2436	73.6751	59.1791	25.6294	25.0542	29.6041	25.9936	76.8861	52.1464	29.5254	38.3334	55.1983	31.609
63.3855	47.2531	80.4801	46.0862	45.6061	31.6525	38.0789	25.4369	35.7367	53.0403	34.2698	25.6728	64.2483	67.9995
31.1393	102.449	86.8756	28.7827	43.2122	34.9505	44.8882	93.0744	72.3735	80.3746	32.6249	40.1873	51.9064	26.7219
53.2513	64.2835	86.1824	50.1995	31.0731	150.561	44.2799	28.5364	77.9289	80.9353	31.9276	25.0252	45.9848	65.8105
25.0088	100.219	82.2138	34.1002	53.419	68.2665	54.0872	37.7892	52.7299	50.905	42.0287	29.7448	68.1423	27.5309
53.1459	36.6285	90.8959	50.6071	58.0143	45.9703	32.4842	38.023	55.0762	70.7162	37.0155	27.1833	24.7998	29.8834
26.4238	114.733	79.1852	25.7101	41.6169	49.7815	44.8489	25.9626	98.8864	97.3698	27.3798	35.685	28.853	28.3854
98.0588	79.1932	26.014	49.9615	44.2179	35.6892	31.8449	28.9461	76.971	91.4233	31.1165	32.3083	34.5326	40.3114
86.9955	26.9495	78.7357	44.2116	28.5466	73.9088	40.657	26.9433	47.5821	192.89	43.4233	34.8615	77.5668	67.8588
46.7503	52.9761	86.2238	41.706	47.1641	60.1909	213.045	115.031	86.7928	74.5895	38.5031	66.8946	62.0199	44.5613
57.6274	74.6081	97.343	54.3293	38.1969	77.062	28.3792	74.7529	68.0637	27.3405	53.3072	56.0321	66.3567	57.5756
76.073	75.173	86.8177	26.7881	30.4172	119.519	33.8188	41.3377	68.583	63.909	41.6729	34.7912	33.3532	39.8976
46.4047	61.9062	88.8618	30.2806	39.2788	43.7688	55.8232	27.6508	75.4067	84.4009	27.4584	33.1008	79.4021	58.8088
117.713	93.6745	91.2495	82.3919	26.8771	46.0592	57.2632	27.9798	77.7262	76.8282	56.3011	31.9918	47.7207	30.3531
25.7578	81.6119	28.9625	29.4592	36.8644	45.3455	42.7488	104.367	86.1907	115.693	51.0891	32.9539	59.0922	33.0697
27.5928	76.0503	75.6196	88.5225	25.5797	58.7054	62.051	35.1905	85.3341	127.52	42.2874	34.9629	25.4101	46.8248
29.4221	80.1077	77.4572	38.4782	68.1175	37.5058	76.0689	28.3626	55.0059	117.576	33.6635	26.6122	92.1061	45.7179
29.1343	88.7894	80.3807	25.9563	61.7654	54.8238	37.0154	33.8208	36.5375	40.1066	37.5368	32.778	47.009	41.257
66.1105	85.2969	97.1609	110.237	31.5055	44.8178	51.1326	27.7791	64.1801	82.8512	48.6166	29.7075	64.3021	30.773
35.6912	69.9714	78.529	38.712	31.667	27.744	59.6447	29.9206	80.6228	26.3453	31.7517	31.8097	27.4253	45.5089
38.8362	27.055	91.5785	33.2146	24.9363	25.8177	50.8491	40.3776	70.8135	42.9122	33.4339	31.1641	56.237	64.0849
53.6175	70.0169	116.726	44.4061	36.8851	29.42	37.1623	25.2239	91.6385	73.017	30.5393	28.5675	44.2654	66.0174
107.167	58.2419	66.6092	76.5282	32.5917	54.4328	29.842	31.0462	67.0147	88.7625	52.5106	29.3909	32.5794	74.1384
63.4808	85.4231	106.931	68.1816	45.366	43.0322	41.0315	37.8389	80.7429	33.5249	31.5283	26.7674	34.996	57.1763
38.9832	33.887	123.674	30.6903	51.3663	51.1471	223.576	30.3447	78.5476	35.6953	36.8292	29.8958	43.2805	31.3421
84.4836	68.2457	105.141	28.3171	28.0501	28.9275	39.8666	25.1225	54.1555	83.8278	47.2407	31.0276	70.1431	28.4226
28.8863	48.507	64.478	28.9047	53.4396	41.797	35.9375	67.294	100.413	45.2978	35.9705	29.4427	63.727	73.4018
32.0993	38.861	77.2109	36.6575	43.6034	29.4302	60.5841	26.2915	26.2025	96.1222	38.0893	34.7519	77.2999	69.9341
25.6625	34.0215	58.4487	99.5154	30.2455	31.7289	133.798	33.4981	84.9162	90.7488	27.2909	29.1303	24.8473	27.2702
71.7321	35.3084	88.1811	82.2057	67.1574	37.5699	63.0483	25.3355	26.1322	78.8642	31.878	31.2034	66.516	27.3778
53.4457	58.2812	90.1673	28.4144	57.0419	75.2082	84.9575	172.638	81.1649	83.1078	48.0124	29.8151	64.4118	38.4369
27.7854	27.6054	59.6199	95.4063	67.4077	48.6042	24.7914	58.3763	65.4463	91.8889	38.29	33.5104	30.74	57.8798
70.6624	41.166	26.1653	80.4594	47.2116	63.2531	104.537	27.0839	80.1015	70.9293	27.5412	32.7263	84.2726	29.6723
36.219	25.9315	80.0394	33.2084	64.8649	42.0515	45.7717	44.6543	90.9661	106.991	25.7577	29.7241	76.4847	42.4404
40.5761	66.576	102.427	77.5731	42.6806	30.0075	67.3395	26.8522	26.6143	93.6745	31.9773	32.3518	25.6915	31.9297
76.1785	27.1171	80.5422	84.3823	33.2621	100.842	48.9746	144.29	76.5158	25.3004	83.0478	35.5816	45.7613	61.0082
27.0819	54.6169	40.4501	55.5686	34.2904	33.9015	28.4847	25.4639	63.9959	51.0539	31.9318	31.9814	42.2481	44.9565
31.4951	25.0708	28.7475	43.3447	37.7727	39.6369	50.605	51.0933	70.3686	87.5811	56.0569	35.0436	99.8444	37.3009
81.0573	26.8502	31.818	91.7937	29.9331	40.5597	34.4974	41.3915	64.6104	78.8393	28.9213	35.0312	26.0494	53.9507
32.3932	25.7411	25.6956	31.2489	34.9029	71.8107	61.3082	30.3614	76.9255	26.4074	40.6735	36.7733	89.2632	89.9419
73.1887	30.831	29.7241	83.6499	43.0261	51.8071	65.6078	27.3695	66.6629	74.5088	25.4328	30.022	43.4481	46.0324
86.2341	38.23	33.947	26.3288	38.2548	39.8417	43.3467	36.8955	97.5829	84.5479	40.152	35.0126	24.9053	59.562
80.4448	36.9182	32.1531	91.3199	37.1104	45.4737	146.45	30.9799	26.5936	102.981	33.6946	39.521	79.011	28.8406
76.1992	27.5763	31.0855	47.1745	60.4578	29.2979	59.4751	29.9205	69.3237	96.7656	31.2303	26.2894	63.2055	27.8516
79.8159	50.7147	28.1785	74.5667	35.9705	79.9173	99.8113	37.2782	71.0266	67.5754	49.9864	26.5439	26.1363	31.8635
79.305	40.0031	42.2005	74.8854	62.4545	26.277	34.7146	82.6402	76.9813	76.8861	27.1253	32.6621	39.5541	30.6469
66.034	45.2875	25.2384	28.3502	35.3955	26.9888	24.8348	39.5811	90.1881	91.3696	34.845	26.2605	49.7919	35.5402
69.3713	75.3178	27.3033	25.9294	48.6974	80.9767	39.8583	25.0563	28.5157	51.6499	36.1009	33.4297	43.9985	40.4583
82.9403	26.4757	35.2009	28.3688	32.8048	37.2906	59.2743	49.3801	49.2436	51.445	34.2408	36.8251	25.8156	66.3443
25.0893	43.6964	46.92	26.8874	26.4983	30.4917	27.7605	29.1509	81.3946	108.286	33.6884	32.0621	102.689	26.9494
68.3078	28.7351	46.1689	33.5642	39.0927	48.1656	39.6783	24.87	82.5016	107.982	30.1627	49.4629	29.902	85.212
25.0314	37.003	35.9499	49.1173	31.0318	25.5984	56.837	55.6887	106.35	64.2318	30.8062	39.5376	27.1667	25.9129
55.2376	60.6109	47.3421	25.9273	26.0411	59.0033	25.9977	144.395	61.8565	77.2689	26.1115	34.5201	25.9542	39.3266
66.7808	28.2323	29.0247	66.9257	71.5479	59.0178	183.78	31.1497	75.7502	87.6142	26.6391	45.8213	70.8527	43.4647
28.8428	36.8727	26.1115	100.821	27.3631	29.3475	51.0643	61.3476	113.43	63.609	26.068	41.0252	57.1432	27.6799
91.2433	38.0458	28.2612	26.7798	30.8476	75.0157	200.264	46.2848	80.089	25.4928	68.7154	35.6106	26.906	58.8936
43.6675	27.9136	66.1229	86.6955	31.7144	36.9844	54.3169	59.8102	81.4608	86.8818	32.7056	32.1283	25.1287	25.228
91.2764	91.4875	44.6275	35.7264	40.3156	43.5081	28.8344	28.1619	97.6098	98.3712	24.9446	34.9857	56.8805	61.991
84.9451	34.487	48.4283	61.4096	26.037	26.4198	58.186	25.1742	44.7123	46.1317	88.2659	38.6397	37.1851	69.7644
26.5232	25.6667	30.2206	27.684	27.7728	30.4234	38.0975	31.3794	74.4674	31.7373	29.4282	33.0925	34.0339	66.392
57.9563	36.3161	24.8411	86.0893	27.6406	32.5028	34.1519	33.2497	70.8735	104.512	46.2517	25.9542	25.0583	66.876
94.1276	27.6053	30.0179	73.1991	25.6211	44.0481	207.181	26.6557	83.6292	81.287	33.1566	44.2861	81.8167	76.4703
28.9503	43.1874	39.7631	78.3945	37.9382	31.5387	55.0472	25.9336	57.6336	27.5557	37.7934	40.119	41.5591	59.353
31.7848	39.8211	41.377	120.129	27.748	44.4392	78.2414	27.1688	79.0731	90.5316	44.8799	63.4	44.1392	120.601
26.7756	36.794	36.6947	101.022	78.4855	28.4495	34.0381	90.9454	99.143	82.9899	31.6048	28.9006	50.7767	77.3703
68.5892	65.9719	54.6044	103.502	31.7665	76.5468	75.8868	41.5445	78.0014	188.435	56.6197	26.4881	82.6236	40.2638
89.4474	25.6066	30.7358	84.9389	24.899	30.4296	25.0149	26.8336	71.3618	87.4673	36.1568	32.6518	132.337	26.966
27.5474	35.0291	40.5245	29.8068	41.8839	48.3187	53.5968	28.973	62.5372	86.7969	32.5421	27.7833	63.7642	57.5094
77.989	28.1681	34.0194	55.8625	43.9281	86.6335	207.713	44.0936	75.4626	105.66	26.5791	52.5003	29.5669	40.837
74.6844	34.3277	38.0706	108.317	24.9218	31.7517	72.2618	69.7065	34.1229	93.2441	26.5792	38.9893	31.5697	73.6025
80.3952	46.8703	30.322	88.8267	37.8553	55.8169	104.998	32.2691	81.8519	91.1357	39.2852	51.4471	35.6354	29.6144
112.883	26.1011	31.0297	84.7175	26.0702	67.354	47.1952	28.6026	28.6399	66.1974	30.3034	26.9081	90.8171	81.8415
113.227	28.1495	37.1871	25.2694	33.6119	39.9659	26.5005	37.6071	84.2251	27.984	38.4865	65.8912	25.1597	29.2047
98.3629	30.8186	33.5684	86.9604	37.4375	35.6829	117.016	41.2508	97.7939	128.923	33.4773	65.4339	39.4755	25.677
79.4125	26.3308	32.5132	66.0112	39.7527	71.8025	58.2501	49.0387	61.5544	100.271	39.8149	27.7729	32.7966	91.6757
90.269	33.8311	42.5563	82.1333	34.6318	26.1839	131.743	81.0615	72.1956	40.0631	36.3285	30.6655	97.465	46.3344
92.3668	57.0108	46.4317	93.4696	25.6314	26.5584	64.4925	30.0902	67.5216	90.7447	45.0144	36.8458	78.9759	25.4453
25.9025	44.1888	37.1603	84.2313	33.2208	34.4498	219.138	27.4812	65.6532	110.934	25.8115	34.4788	48.298	80.1863
90.2543	58.0888	33.558	31.4435	53.7126	64.2711	27.5102	44.1867	91.7958	58.126	44.9399	42.0805	60.2075	70.7079
87.2293	29.1385	55.6928	57.586	44.9979	61.753	28.3006	25.0646	55.6949	74.8109	24.957	40.3508	84.6637	28.0523
86.83	29.424	32.1821	33.4132	49.3408	60.0627	45.3972	41.139	81.4774	73.6564	37.4561	46.4772	77.7965	68.3513
85.452	30.3282	26.6784	28.0419	131.422	26.248	33.6181	51.8464	87.5811	92.9503	42.846	35.1574	45.4447	27.1771
83.0353	69.8431	40.1128	32.4718	26.486	26.4095	28.7682	27.4854	80.0166	100.058	27.4502	28.4268	62.2352	38.8693
24.9962	31.3752	47.9193	29.0702	79.4271	25.5177	25.3335	45.182	80.6849	88.8225	45.6227	57.1556	33.4214	51.414
28.0129	38.0686	54.9976	26.4405	28.5137	58.4819	42.577	72.1645	63.9607	94.5848	39.5749	26.5936	54.2776	40.7066
99.2505	31.2345	36.3099	34.8781	38.8114	35.6147	37.5203	52.1154	75.5599	108.044	33.1814	30.1917	26.1674	25.4184
107.827	55.908	25.528	25.6625	31.4993	84.2768	45.96	63.609	63.1745	28.4454	30.6262	45.2565	49.3097	37.6155
95.9214	54.47	57.9832	36.7402	67.1284	49.827	28.6399	29.8006	67.3292	71.19	37.1624	54.5569	28.2943	60.7392
28.3502	26.095	24.9363	48.8835	27.5371	27.4378	28.5655	28.8613	100.933	92.853	30.8434	72.5866	75.9054	47.9814
82.694	43.4191	31.7269	36.3844	77.8441	44.7102	27.9717	25.5901	81.9264	131.534	40.0156	30.8476	32.3269	50.1664
121.692	39.368	28.2633	36.3057	24.9343	49.4525	37.5306	31.5862	63.3918	91.9034	26.2108	40.7418	94.2723	81.1443
111.299	66.7001	38.5983	28.8592	40.7767	34.845	27.597	25.8591	71.5128	86.9935	26.395	40.2721	35.4491	60.2882
83.0519	65.1856	39.6535	46.0551	45.3434	48.6352	31.2386	25.8673	65.0801	92.8469	51.3911	26.6825	33.3491	68.9099
37.4934	30.9179	35.5174	47.909	32.1841	44.5716	39.9844	61.2337	76.0482	90.7633	42.4881	61.631	27.0467	92.075
62.7317	42.248	40.9839	26.0846	29.211	62.14	52.9886	76.1289	73.4639	100.556	32.0869	46.6572	25.2756	77.333
27.9922	37.8989	37.8823	35.6561	38.0954	39.3907	42.5563	36.5064	57.5756	36.1878	71.0556	31.4703	35.925	32.6559
40.3859	36.7402	55.8004	33.4442	35.7367	57.915	49.887	35.9892	105.35	35.2609	28.673	32.3766	73.0874	67.0768
34.3195	27.1129	31.8717	45.062	31.6607	51.2981	45.118	33.1421	77.211	65.4815	30.1192	30.8497	26.3412	74.4322
57.1391	82.9733	29.2689	34.4394	35.9126	54.59	59.4855	48.2711	72.7977	62.169	36.4961	25.3066	43.5164	50.8781
48.5794	38.5176	61.4138	28.5841	24.7128	33.4215	37.7272	26.7363	29.4179	93.6724	25.4225	33.4194	85.6569	87.7611
40.3321	28.8158	50.7726	30.0427	38.2755	56.7315	35.6974	32.5028	91.1668	96.447	39.3969	37.1602	28.8095	116.151
29.2668	63.1083	42.1818	33.5084	25.857	46.7069	34.7332	26.8047	109.248	118.106	35.3023	30.5538	75.4088	57.8839
31.1683	58.8729	45.0971	28.464	30.3902	70.7411	28.6151	25.3625	72.7253	110.409	29.3227	36.6388	132.223	56.7315
67.7182	52.2933	29.9123	25.5549	66.5864	54.3251	30.4566	28.4454	80.5691	103.713	26.5998	25.7308	31.8986	38.5817
48.1573	30.68	47.098	49.018	24.7914	94.6924	40.723	46.7276	82.6754	108.669	29.9413	34.8512	34.6795	29.1509
37.2182	107.156	40.5142	31.4435	63.3069	26.2212	30.1275	32.7201	63.7807	44.4723	30.5123	56.5121	33.7339	48.956
40.2204	27.3943	62.3221	34.9091	24.8039	94.0014	29.4529	27.0736	69.3444	117.882	35.0767	35.745	42.2729	54.7928
52.4071	39.1155	39.699	25.5115	75.4667	68.0637	50.0566	24.9963	59.0488	116.043	54.8093	38.59	65.7816	29.0433
32.3538	32.5007	32.6456	45.9848	26.8894	60.7289	42.3309	27.2143	101.336	91.8723	35.0912	27.4916	28.4433	70.2134
48.9663	49.5684	44.4992	35.1388	34.334	38.6086	27.7543	102.433	53.7396	106.736	40.0487	38.1575	29.3206	31.0359
57.4577	28.8861	30.3862	27.9157	35.7202	48.2876	25.1432	27.1666	89.6336	99.1554	49.6408	28.884	75.6365	30.3054
36.7113	34.2367	52.4402	42.3515	113.93	122.948	29.1592	33.736	70.0707	69.4169	38.9541	37.2865	108.075	54.8486
44.8158	62.9862	46.7069	34.9277	53.5617	77.1179	28.2324	68.7134	60.0192	89.3398	26.1819	29.1716	34.305	26.9246
52.1133	67.4968	49.647	35.1388	31.5676	95.4973	25.7742	29.5213	126.299	89.7681	33.6573	29.5441	90.5729	65.5498
59.1833	45.0351	26.8936	30.802	26.8005	25.3894	40.9923	89.5922	89.3646	112.246	33.498	30.6076	41.915	27.5371
42.2212	73.7122	38.1989	37.8513	34.009	63.5138	25.495	25.8466	94.0138	85.692	37.4334	98.6361	54.5175	82.8699
29.6392	73.4163	49.136	35.0912	25.4949	39.2003	37.2451	54.5155	72.7915	165.99	39.2045	32.7387	90.2067	32.6807
43.5309	69.8803	64.5711	25.3935	68.1734	74.8751	38.7907	49.8725	80.9787	99.9685	46.202	39.67	66.3857	159.392
41.646	50.785	54.4348	31.9938	60.6255	37.9382	34.7125	36.3222	25.377	27.6757	46.6634	29.184	67.083	38.4389
28.5902	27.564	26.7425	33.7773	96.6125	37.5803	27.8349	90.8895	27.804	101.899	30.5517	37.9631	28.7578	31.3876
28.8116	33.4815	39.2831	72.4439	74.6577	33.7091	45.3786	31.1518	77.8048	25.2487	29.5875	32.089	137.301	26.5832
30.3365	87.0866	30.0572	37.752	25.5984	76.6979	31.6919	26.6639	98.6257	97.1174	35.3871	33.6698	143.015	55.1735
26.2915	25.3397	30.0282	45.4592	39.3741	25.7908	26.2605	46.2351	80.2546	90.3474	33.2022	45.0475	105.176	26.1115
64.7863	67.1781	45.6124	25.8425	85.4273	53.421	24.7832	39.4962	97.7505	98.4829	31.9028	31.2324	61.9517	77.3227
65.3988	24.8659	31.7311	36.0533	29.9827	30.6076	45.3598	25.737	81.7588	90.9599	50.7353	26.9929	26.6764	61.6227
42.3143	28.0378	36.4754	38.112	34.1352	32.4697	118.127	66.3547	107.496	27.9881	33.1794	32.2069	74.1488	58.1364
40.0135	70.9625	37.0154	52.0802	41.6397	52.6678	182.203	28.6853	84.5748	29.1137	36.7733	54.9645	31.1621	41.646
43.4854	24.9983	43.4047	38.2713	49.7091	28.0771	30.3696	44.9958	90.244	25.7867	28.1226	25.5446	67.4037	25.1701
41.6025	36.6451	41.646	48.6104	38.5258	38.6231	29.8855	163.418	100.045	31.189	101.58	37.2016	33.6636	66.7147
54.8776	55.4507	78.4627	39.1693	50.1063	52.5106	40.0383	91.624	126.43	31.611	36.1319	52.914	30.0323	94.2476
27.1295	67.9168	26.3929	47.9938	51.0932	34.7105	27.4729	48.6145	24.9611	37.6651	27.4419	33.8477	91.4006	90.7385
73.6315	29.0247	35.8981	41.6915	28.0336	37.5886	34.0712	30.4089	24.7935	25.3563	30.9034	27.4109	26.0743	47.9773
26.8191	76.3875	41.9232	48.6332	26.6598	134.969	41.0998	25.6025	25.3294	43.2867	34.9381	29.0661	49.2684	26.9516
41.3108	45.4903	38.9686	32.5007	65.5145	33.3118	27.715	27.8475	26.5129	38.2982	41.8218	29.004	96.2856	25.9149
79.8014	66.2264	46.4648	28.9316	30.9159	104.119	33.5953	30.9159	31.2531	29.7241	36.6678	57.4929	69.0589	25.4329
62.4917	55.3162	51.9602	38.6914	28.8385	29.6682	34.8885	54.921	31.6379	31.5138	34.5677	48.6456	71.428	30.6572
24.928	26.5419	46.3717	36.0988	45.5318	27.2122	24.8639	57.6667	25.5032	25.6873	48.2525	33.7049	118.977	27.7543
45.6579	41.4287	30.6468	50.3939	106.948	30.3158	31.5138	30.4317	35.9292	27.9778	34.9422	46.32	31.6959	87.8066
53.2016	45.153	26.2894	40.9342	52.0348	24.9342	25.5074	58.9557	26.4281	32.5173	34.4746	46.7069	140.95	30.7586
52.7134	54.4762	73.4639	37.8596	40.4955	84.4506	48.2524	26.0163	36.0119	34.4208	37.7727	38.0458	67.6788	29.1778
34.636	113.12	30.8062	45.5296	27.8495	24.7521	26.3579	84.5872	31.2262	26.5874	35.6043	42.5088	25.9397	45.7924
68.6099	44.7475	41.8198	32.42	72.4129	126.937	28.5758	37.0464	30.7958	28.6688	39.9287	36.554	69.5658	53.8079
46.6821	27.6364	61.4572	27.9281	101.477	58.157	28.4909	50.4209	25.9418	41.8839	46.7814	48.1076	52.5913	91.0819
32.3062	31.1641	48.747	30.5269	30.5973	72.926	25.2156	37.8119	29.4634	30.591	44.135	37.9486	65.5022	61.4179
30.7255	80.4449	35.5071	35.3415	40.9425	28.9895	29.9765	25.7868	27.2619	31.4973	32.7925	40.1852	44.8406	26.3867
24.9404	83.7534	35.6581	36.6616	56.8929	59.713	41.733	26.1011	39.0369	37.9713	28.7433	45.7241	43.6695	62.3552
27.9385	36.6616	52.0678	25.1184	64.5069	49.5973	28.1062	136.458	27.3509	34.934	26.2067	44.8882	68.2064	33.0511
28.0254	67.4409	29.2192	25.8425	91.5681	32.5173	27.0364	83.6416	25.7411	30.5952	36.5395	38.0872	35.0105	55.879
27.9323	75.0137	33.258	71.7238	158.511	34.9981	57.1639	34.9401	30.2972	27.9012	41.3253	61.0248	66.2843	27.9033
63.3669	66.9567	54.3024	59.5702	36.3326	47.3835	47.4828	92.0937	25.9729	34.7726	28.224	101.1	119.194	53.0237
46.6903	76.4785	60.3088	-0.4924	34.7705	31.5407	45.9786	57.768	25.9253	27.7647	31.88	34.4291	25.8218	33.9594
38.0562	100.54	40.2411	38.6169	26.5253	56.6715	45.1551	89.5467	31.4641	25.2818	44.0502	57.7143	30.2827	93.5855
76.9337	24.7873	49.5891	25.2508	44.2633	36.6699	28.0069	29.2626	24.7356	25.7308	30.6821	30.8289	52.521	81.0098
37.4437	74.4405	45.1944	47.5614	68.5086	60.0151	26.2521	62.1069	25.6542	28.8137	29.1013	36.4154	33.5539	45.3165
41.0232	76.4951	35.447	37.2451	33.6429	44.4289	84.5768	26.2667	35.4099	26.0391	31.5304	28.8033	70.05	25.5446
62.6759	59.1812	36.403	78.5165	58.4902	37.2285	25.4473	43.7688	30.5889	35.6809	41.2156	37.9817	57.4142	65.0987
41.7515	109.13	74.7716	41.6605	83.3271	69.001	25.0211	89.6895	26.1322	39.879	32.5773	31.1786	32.1511	44.342
76.911	99.6582	36.4816	64.9146	28.4661	47.8118	41.9377	84.7238	35.8836	37.481	42.2357	33.1235	94.8849	71.2024
49.6491	68.3265	74.2584	48.7387	40.0714	27.4378	29.0931	81.8953	32.0124	33.3615	27.3716	51.9706	29.7199	32.3269
47.7559	28.4785	40.03	44.6027	33.8229	27.3012	44.7144	36.6492	35.774	25.0914	40.4376	48.6787	29.7799	459.914
30.0634	81.0698	48.3787	73.5591	27.4253	26.4839	52.4609	105.443	32.8732	30.0055	26.0639	53.7913	60.8096	45.0848
36.4382	130.146	35.6395	33.7256	50.6423	47.8138	37.1355	85.6507	33.0759	36.9368	30.4648	31.5759	25.8983	105.356
29.4985	79.7001	56.9673	38.3003	37.1728	95.9567	30.4588	47.6606	28.0274	28.7454	28.8923	26.6515	27.0902	29.7324
56.179	51.9085	39.7052	43.1771	25.6666	29.1406	35.3561	24.9859	31.2345	30.5641	25.9894	43.5826	55.2602	68.1216
28.1247	76.5096	44.0564	54.2031	26.7695	33.407	65.9843	27.5142	38.9024	46.9241	36.1733	38.441	44.6006	70.768
24.7273	72.0653	72.5349	40.3632	58.1011	106.914	34.5409	30.0241	26.0908	48.0663	34.3505	29.8627	40.4581	29.0247
76.3834	73.1846	121.956	27.9467	39.4693	43.4481	50.214	66.8347	33.6015	38.8507	39.0741	31.1186	37.0527	31.5697
40.3176	77.1386	30.2289	32.6042	48.1697	114.346	36.1794	92.8386	31.3855	27.6033	41.6687	46.9903	31.3565	70.8424
56.8784	67.7554	26.7177	24.7728	38.8342	85.3962	41.2529	68.1796	25.1577	38.6913	37.6961	51.0167	49.1215	36.1485
33.6532	66.0174	36.0119	32.4366	51.0354	44.0006	36.3453	74.0887	29.7779	26.9909	27.3881	39.848	48.0683	69.9817
69.3858	82.276	27.6591	37.4996	83.6126	90.7074	37.4934	150.923	24.8101	31.3131	39.2603	32.5214	30.829	75.0033
60.8034	69.7251	43.9385	40.7046	42.9826	64.6084	30.2102	32.9849	29.0723	41.3211	47.5221	51.774	91.4895	66.2222
68.0844	76.1785	33.7256	34.1477	54.5589	91.8537	40.5907	118.36	32.7594	37.8058	47.1662	56.2142	28.4327	54.8259
107.138	63.4911	53.4024	46.1193	28.4559	79.7352	30.5746	61.6373	31.4931	69.9445	25.9646	27.3116	44.3688	57.9729
31.1952	69.3113	25.8032	31.2821	106.221	122.35	35.6458	32.9042	25.3832	40.1583	39.9452	45.4986	28.6068	55.279
29.2916	74.9164	70.6417	41.9687	30.6201	40.3011	30.3283	78.6428	30.1255	45.3992	47.4538	32.5545	43.2928	38.1782
84.8479	68.4754	36.6202	38.2403	28.9089	32.5194	63.5366	93.2689	29.4551	77.153	53.9527	37.6113	66.0152	71.728
26.277	77.4738	49.1339	61.2275	32.1593	82.3816	43.9882	26.0991	27.055	26.6577	39.2045	30.7234	36.5602	55.3411
26.0101	93.2524	74.8461	47.3131	89.8384	77.4882	24.7563	105.46	26.3101	57.5632	35.9561	35.9643	27.9157	89.3895
25.1639	25.2321	46.26	43.5537	61.5875	25.2984	28.2551	77.8296	32.7035	49.1173	25.4866	35.6788	32.1015	53.1251
29.3227	130.771	42.8708	54.4493	33.647	35.6312	30.318	115.071	28.0668	25.3356	34.185	54.3003	36.3181	62.5269
31.2841	81.5064	65.2063	53.9362	27.3405	198.898	35.0558	148.01	25.4515	27.144	28.015	35.4574	52.0616	113.415
66.5181	72.5101	81.4029	49.5518	37.4788	77.9703	25.6419	25.4949	27.2764	28.6564	44.6564	39.6452	90.7819	26.5729
33.2932	82.6505	42.2832	56.448	101.462	72.3984	26.8295	31.4497	39.5086	36.7754	41.3211	37.1665	57.975	51.4864
74.7757	107.365	38.6458	39.1031	64.656	27.2805	55.4735	30.651	29.3661	32.9808	38.5879	65.9408	26.0762	54.8238
57.8322	28.4019	49.5725	33.3718	31.9711	103.184	36.2416	25.2776	34.4332	36.1174	47.0834	48.7718	27.7831	31.0565
72.1439	65.8519	32.7966	31.4083	25.979	26.6805	45.4199	74.3971	30.0137	37.7499	29.9517	28.2012	28.7828	88.7667
51.5092	60.791	40.3052	56.177	24.8059	37.2016	60.1868	121.704	36.5375	42.2977	28.9978	66.2967	54.1968	39.8583
66.9422	75.9344	42.3246	33.7484	31.6028	24.7625	44.5861	67.3602	32.0455	35.4409	35.5754	40.0052	40.3817	39.099
63.5138	74.5357	70.472	25.8405	38.8548	104.119	67.3002	121.538	30.8331	36.4526	44.4433	57.4763	34.4683	71.4776
69.0403	114.719	38.3644	29.6123	30.8765	48.4221	44.6978	94.2745	28.0874	33.6077	35.8195	36.6409	34.9525	24.7811
32.9332	87.4052	42.2501	32.3228	36.2208	77.9993	39.6907	76.3316	51.4905	44.6192	73.0294	43.5102	55.6246	81.7712
81.7898	77.5089	32.4387	49.4422	51.3457	37.9383	41.4371	162.458	49.2208	58.6019	43.1047	57.0604	30.8267	63.2717
30.8517	112.275	25.8922	58.4633	124.326	25.6005	28.6605	91.6778	30.8269	27.7316	27.3881	38.0582	75.4191	53.0072
27.8971	29.2027	51.1636	28.0978	40.4086	26.1984	30.3075	62.7483	34.0484	39.0596	42.9515	48.6787	25.6543	25.6915
70.5879	28.7826	40.8742	45.6061	54.139	44.5861	43.1853	72.3528	41.3004	42.3226	31.6959	78.1069	29.6643	26.3722
25.9377	54.9935	33.0511	57.7308	99.6127	70.7286	64.7843	91.593	43.7068	27.7295	36.8209	39.3079	29.2194	57.826
58.5377	45.4593	58.0867	39.7714	49.0491	80.9042	46.56	57.4494	68.4195	74.5047	30.7607	53.7106	50.7642	26.8667
85.6134	24.8039	35.1533	65.7194	52.4506	32.2669	45.9848	171.885	50.8926	58.1674	49.0242	68.4299	51.1697	31.3317
28.8551	31.2489	28.613	38.0086	27.4667	114.452	26.6392	72.2039	24.9756	32.389	50.9443	52.4444	35.0478	73.8881
25.6997	26.6371	50.5015	65.4691	38.5114	33.7649	32.0889	213.309	63.4601	32.0373	42.4301	36.4237	33.3677	71.6245
57.4556	39.0803	49.3449	37.5906	48.4532	57.5156	98.8617	126.67	28.5406	64.4325	30.0406	34.1374	28.7185	33.6098
73.0315	27.3198	55.2086	54.6479	53.1273	24.9859	26.9309	82.2843	28.0895	25.9791	30.3344	55.2521	26.8357	59.9675
30.9034	58.157	30.8393	37.4023	67.3665	28.5281	27.984	92.8365	38.772	36.3368	36.9513	31.0172	27.7916	63.6897
32.8007	26.8915	25.7722	25.7887	26.0763	63.0028	24.9756	58.1674	51.1285	31.4517	37.721	58.3308	74.0681	44.0585
51.0809	64.927	67.5899	40.9715	29.9827	25.6274	33.074	34.936	31.1062	26.9226	31.2697	54.8466	34.0856	68.8085
69.4603	25.3377	31.7704	47.698	34.038	30.8931	69.5349	24.6942	25.3811	34.2181	50.2388	37.2885	63.1788	69.63
44.762	38.0789	50.7353	54.6728	27.6592	28.1867	38.1969	79.0235	38.9955	94.318	44.3088	50.2801	38.3933	34.5719
79.1166	34.0939	48.4863	52.0347	28.9213	69.2617	25.5095	28.584	26.6888	53.3278	56.9839	43.0571	43.9883	27.9178
58.5667	62.5641	25.3087	73.0418	28.044	32.1283	56.0859	33.2994	37.4251	36.8602	30.0696	45.3723	27.8453	92.7951
76.0895	29.6765	50.8947	78.1752	54.17	61.8855	50.2409	27.4833	41.5777	32.0207	48.8277	35.5547	43.4728	133.392
36.3058	34.1022	50.4332	38.4079	45.9247	89.2363	31.938	33.1649	28.1578	32.2608	37.5058	48.1552	30.9759	26.2832
78.2165	73.1846	44.5633	33.0821	37.4893	65.9843	28.6151	26.4529	39.4279	65.1691	54.4576	66.007	47.9213	131.59
69.7376	45.2006	53.2596	42.0205	32.9228	28.7227	36.3181	32.3084	75.7171	31.7641	67.2795	43.9592	30.0862	26.5771
44.5778	29.1261	35.1678	46.9469	46.1338	103.743	69.8825	28.2364	30.2599	57.646	37.8099	55.9969	76.2407	70.7369
47.6545	63.189	60.0109	40.4087	46.9055	59.864	30.444	65.8601	66.0422	50.7208	30.0862	38.6645	45.0123	84.4506
73.6026	58.008	40.8122	29.511	52.7858	49.4649	50.7871	30.6944	38.4203	43.6592	53.4582	45.5068	31.2014	47.9607
111.797	65.2767	27.175	42.4964	32.0787	74.5729	73.6068	28.4599	40.0879	102.592	43.5495	52.8313	26.7509	25.2673
26.2046	31.4973	85.4521	37.8265	73.915	70.4245	32.0829	28.4537	72.4625	55.43	34.6919	42.8295	28.6979	104.554
27.5019	34.6505	27.6053	28.6337	25.6666	83.2154	78.2871	27.2909	86.3272	28.0461	51.7637	41.4846	101.818	24.8101
27.6488	73.617	41.5322	47.9152	28.3295	41.9398	96.6104	29.0454	36.854	72.5825	35.9333	42.3536	29.1758	136.878
26.4881	32.6621	87.2563	30.9489	28.1474	88.9301	29.4179	27.4295	31.4165	26.9702	41.4867	47.7435	65.9924	37.1064
76.8489	45.2358	25.7804	36.0099	91.713	76.1413	39.6162	49.0242	28.0916	36.7692	29.273	65.9946	40.4397	50.876
64.8898	25.35	35.6416	62.4172	132.856	81.0657	58.5025	32.9663	39.728	39.9969	34.5615	44.2695	47.4994	65.0615
69.6031	24.7417	37.2596	66.8864	25.9978	49.3222	27.3737	31.2158	72.7687	36.3699	28.6978	67.2526	34.0007	77.9807
74.6433	24.9031	42.6391	63.9401	56.4977	91.8785	51.5979	38.1824	50.1829	32.1097	29.3744	49.736	28.2282	63.3855
50.0401	70.2465	27.2308	64.2421	67.2444	91.3178	31.9359	42.1405	37.0941	76.1682	41.1494	37.2037	53.3527	65.885
61.5793	45.2337	37.0547	39.699	96.2194	50.8305	43.2537	61.8151	61.6496	30.5434	29.9144	62.9614	67.0726	173.803
71.6618	54.892	25.439	46.2248	41.8757	25.8653	62.4442	126.846	49.2808	27.0653	35.1967	65.5291	41.228	41.8508
79.938	32.1201	34.1787	73.8653	145.206	73.6666	33.3967	25.7743	31.9814	72.4853	25.7556	38.441	70.1036	30.8931
26.515	31.4952	32.9808	57.5529	28.3192	30.0034	38.7824	28.2592	27.7999	44.5116	28.8592	49.7484	62.6178	68.8644
74.6681	51.1057	31.0089	35.6064	47.9753	147.902	33.0926	25.7556	27.1874	25.9294	33.4297	61.9579	27.7047	71.6804
74.8171	26.157	27.0115	49.4484	63.2469	26.186	45.9931	39.4714	27.9426	25.6418	26.1322	63.5242	27.5496	80.4801
73.9315	27.6343	25.0397	25.3604	47.3255	62.2724	37.121	34.8781	48.7801	27.3012	34.1022	36.5064	25.857	41.2177
65.1649	32.1573	39.3224	39.341	36.0409	45.4385	29.5709	26.217	32.2938	40.5307	39.9514	41.8839	116.467	63.5159
83.8113	34.9609	35.3085	44.7351	50.6919	119.186	48.7427	29.6454	38.5465	67.1947	27.1977	76.8199	52.4134	39.2107
71.5542	54.5838	28.0895	60.7372	40.1624	198.036	27.533	27.2453	33.0966	29.1365	41.7142	54.4183	39.8686	58.544
85.4272	27.9426	40.6301	93.151	26.4633	61.3454	35.9767	33.2249	38.5238	52.2334	28.2137	34.9898	48.1325	40.0569
26.1549	112.848	26.1011	74.0557	101.833	79.3607	34.4457	44.6689	29.691	24.9094	48.9228	48.1242	26.6805	-1.8828
76.073	25.7246	29.0475	56.9239	78.1007	90.4757	41.3646	29.0081	35.7926	31.9938	37.3196	57.2549	40.5287	28.0916
90.8047	29.6289	27.7337	76.6275	60.2282	132.641	32.0166	33.407	40.7604	122.691	30.4607	40.6259	35.9705	30.3882
52.2189	40.8349	42.9226	43.4833	44.7454	54.5818	42.9702	47.04	54.9148	25.2922	47.9794	42.9805	69.3465	64.8173
78.618	34.4891	24.9198	34.3443	31.9709	61.0496	60.528	25.7204	60.7455	48.0745	36.2188	62.0841	57.0171	31.5055
78.2683	30.7338	36.0099	57.3936	47.5241	61.4034	65.6057	28.5757	44.1599	26.0494	40.1149	84.5623	26.3619	68.6885
87.0949	30.8952	33.7526	97.1339	57.9603	66.8554	60.8117	30.322	29.8131	38.4928	35.4305	54.7224	39.9618	73.0501
78.98	25.0666	25.6211	50.7271	66.4415	102.656	32.4448	26.606	28.975	29.1385	33.918	50.1332	32.6373	68.1113
26.0949	38.8569	62.1503	67.9644	27.2081	88.4046	61.6848	47.58	33.6429	38.1099	33.7608	47.6731	76.7972	65.1629
70.2114	56.2494	42.1301	64.6353	26.2605	82.0836	71.1487	88.2204	28.5282	29.8586	34.8739	49.9056	80.1015	64.1759
79.3007	28.5095	34.0153	71.1507	104.918	61.8938	25.7908	28.2137	47.3483	27.0074	34.8677	42.5895	68.6019	31.2096
86.1493	55.1486	24.8452	65.1049	25.6936	53.3982	24.7562	60.0337	29.5378	61.6165	41.0211	53.0734	26.548	75.6282
71.3825	35.2857	27.1668	43.3405	67.652	84.3513	35.5774	29.4282	42.4529	28.3523	33.3904	48.5608	53.6591	79.2842
35.5692	54.8321	29.6682	94.6469	57.3294	60.3461	25.286	26.9764	28.4123	62.6821	29.4447	54.0665	51.4285	25.3791
27.5929	48.2856	37.5016	76.6089	59.9593	90.1529	59.6737	25.8694	50.0236	49.9905	36.703	54.9893	71.4613	111.315
28.7889	33.3408	61.8048	55.7218	58.1177	50.6898	46.5869	24.7811	54.7038	80.2649	35.8733	43.9778	50.456	64.7532
24.7314	24.9963	32.5276	43.9095	25.1866	83.4678	42.3763	42.0556	25.4494	30.5703	45.8586	57.4391	36.7258	89.9646
84.5623	26.8584	35.1781	31.818	42.1363	62.2166	40.5659	30.4338	33.4794	38.1679	45.3227	-1.1483	62.9138	25.3129
81.2146	64.0394	28.5964	27.0364	54.499	68.7444	34.9587	25.0852	26.2812	33.1939	25.4266	48.6746	25.9149	26.1839
94.7235	47.4041	35.745	28.7082	27.6033	64.2276	28.8799	32.5007	43.0653	26.2936	42.9495	34.8553	24.9922	44.5489
72.8701	29.7572	42.5233	26.6143	24.87	59.9861	44.0109	25.5384	24.7625	28.3212	45.4241	60.402	70.9417	28.0936
51.4926	26.6701	25.5032	27.6798	50.4539	65.4836	34.6795	81.7257	31.7724	33.5932	41.6894	39.0865	54.9854	29.0123
26.8026	51.2381	32.5152	41.0728	73.915	33.6201	34.3278	31.911	26.5398	96.6436	38.4058	26.8564	25.4286	57.6729
86.4824	28.8013	39.0472	25.9108	43.5702	48.6373	48.8939	85.4086	34.2222	69.4748	37.843	26.7529	29.1179	33.8601
32.0249	79.4497	36.4133	28.8882	125.91	44.7226	28.3006	63.9753	29.8234	31.0586	40.959	35.2236	52.7631	28.0295
45.0806	28.0998	38.5155	30.8434	71.43	71.4342	35.3913	24.7542	25.4659	37.8637	33.6656	29.0744	136.901	40.5266
35.174	38.9521	36.4319	34.9567	105.294	87.1921	83.5299	44.373	42.0432	55.9949	35.414	37.1085	30.138	27.6426
49.8601	42.426	46.5455	31.7248	61.391	63.9628	34.3258	26.9164	26.7591	25.0915	42.0474	26.2481	26.8833	55.2148
26.0784	26.2935	38.7079	34.4229	100.01	53.6651	28.6151	58.1467	32.9559	68.0782	40.4377	26.8688	27.6757	28.2964
30.9117	44.2737	31.3628	27.9509	90.5978	70.3603	49.6511	84.3554	30.5724	35.0478	38.1099	33.3015	56.895	53.1437
33.0077	40.2701	33.2477	27.0674	29.4758	87.2252	30.5745	27.9922	55.8583	61.6082	25.408	29.1799	44.8965	28.4744
34.2325	34.5512	51.685	27.3115	41.2115	77.8648	68.1341	124.855	52.6265	32.5028	36.8023	25.017	83.565	35.1347
68.5872	24.7066	32.9125	31.9379	27.0219	72.2721	38.6334	60.2447	47.7	51.6085	31.1765	39.8666	70.2279	36.6906
30.0882	28.6275	26.1694	28.2219	38.1182	76.6627	29.2378	77.9786	51.023	27.3095	57.2384	39.5355	79.133	26.6122
30.0654	50.365	25.0625	50.9733	35.1719	54.9914	27.8889	65.8063	25.0397	76.5447	38.5817	36.1257	48.8856	80.0084
32.72	34.7995	65.8477	33.3428	28.6027	33.976	53.632	51.3809	28.6668	88.5908	35.4471	33.5891	28.8055	38.6024
28.6275	54.7472	38.4989	31.9111	25.2259	93.3951	36.2768	28.495	31.76	27.9716	29.9765	31.52	41.3895	61.1448
27.3033	27.9612	31.1269	41.2487	32.9413	27.2495	27.6137	54.1017	27.2164	30.5724	25.1328	38.592	26.453	91.3737
25.0604	26.7963	28.1061	28.6088	52.8665	53.0527	37.3051	33.2621	53.8927	29.3909	40.4356	28.2116	25.7679	26.2832
27.4295	50.2367	32.7904	51.7223	36.4795	63.1166	28.5364	73.9274	74.5274	25.0294	34.5863	30.9552	26.2976	64.1718
47.1104	46.8228	92.0793	25.4432	74.1302	67.6436	29.1365	69.5782	24.7521	84.6679	82.334	28.6006	72.9881	54.0065
35.3643	66.094	49.0512	31.9938	43.175	66.694	30.7587	25.2776	30.5848	42.6267	35.7781	29.9186	45.989	24.8804
57.0625	25.8011	45.5709	24.9073	52.2789	66.6174	55.9639	28.2509	96.3953	26.8253	41.586	30.4813	49.2643	37.4954
25.0376	58.7736	52.8458	27.6426	26.0038	73.1474	26.7384	25.5011	62.2641	41.6729	39.8562	31.8055	63.6752	31.5097
26.2729	31.491	33.0077	32.2483	35.1553	90.6888	32.5898	27.0964	46.6159	26.1922	36.6802	33.8974	99.4389	25.5218
35.7429	28.4454	35.834	28.2985	44.2158	59.9074	39.2831	46.6758	54.5217	35.8629	37.0527	57.6501	43.3613	25.4121
27.3012	26.3908	26.575	33.6056	37.4396	78.6407	70.3811	60.3419	41.1101	34.6236	36.2788	39.0948	40.1003	60.3958
27.3591	58.337	28.1557	25.4411	37.8369	90.6081	36.7423	95.8821	29.2172	92.3958	46.6179	37.7437	60.0956	58.8212
29.9475	29.7654	36.1692	26.0329	135.314	70.3065	34.9339	70.5321	52.9617	58.5978	27.1998	28.0626	27.7087	48.2649
25.1349	63.0607	26.6536	33.0408	43.1895	99.3747	46.7068	33.6304	31.3069	25.1018	32.9932	35.4057	27.1007	25.5239
42.3267	62.2248	32.4097	33.7732	82.7167	67.1057	33.0676	63.5366	46.5103	86.4245	26.6536	57.1805	74.2937	63.0442
29.6951	46.3903	109.087	43.684	44.4744	86.8859	27.1398	38.5755	85.3031	25.1349	25.9418	45.2751	50.2326	29.1654
30.8579	31.5283	80.7346	25.1452	40.6383	66.8015	49.3615	79.4538	46.2496	36.8975	48.2318	65.436	69.0485	27.7419
34.9526	25.4328	53.2161	28.044	25.1701	76.8427	30.2518	88.5846	25.8425	57.9295	41.1039	38.6107	81.5827	30.3096
40.4211	44.4475	40.9052	29.9537	40.0611	58.3825	29.2253	50.4953	28.3999	29.0868	32.8421	27.6674	40.8369	52.9865
55.9142	27.1439	55.4941	25.3563	87.8128	54.9458	131.015	27.2122	33.3118	34.0753	24.7045	34.9195	31.9317	32.9021
35.9209	26.9598	52.3078	33.8353	30.0903	85.5782	34.4642	96.7781	34.1436	45.1551	30.3986	32.7139	88.4935	44.3233
30.6841	26.7094	66.3671	32.6952	25.9729	80.5422	32.6537	27.8247	28.5861	67.6251	35.8216	36.014	84.7755	90.0515
26.2936	56.0032	27.5205	32.5401	45.7862	79.2987	36.2851	58.6495	35.6767	76.3006	33.0573	42.7095	116.345	33.8394
46.98	40.6073	74.1198	38.9458	102.733	73.3543	33.7484	29.7241	68.254	72.2514	27.5785	42.9826	84.0182	25.2756
47.8842	24.7687	47.7911	33.4815	82.9443	78.3448	26.0846	27.804	52.0823	39.3555	34.3732	38.7721	32.751	52.0492
29.871	27.2826	44.8261	39.7983	62.2703	93.4862	46.9014	27.5867	33.1111	92.6751	42.4032	40.4169	25.1452	25.9294
43.5702	39.7569	55.9225	30.7048	90.5357	77.3931	24.7046	39.7031	25.5467	51.8961	30.7627	39.1217	74.1239	65.9056
36.883	30.3654	52.3285	65.6056	104.754	76.6544	26.1446	29.5709	34.9691	57.5011	44.9109	36.7858	25.9997	61.2296
32.0186	25.8963	58.9806	39.73	61.3413	70.7017	27.8701	87.2087	75.5578	66.3588	42.3246	30.8352	46.1318	72.9301
37.5803	26.9619	31.0545	38.5486	28.3584	89.7536	25.1411	48.3849	140.214	41.0294	31.9669	41.3791	38.1451	26.1363
30.6117	39.2169	45.1365	42.7715	28.7641	92.5799	49.3821	25.2011	24.8018	33.8911	28.8799	38.5051	53.8203	48.0932
27.9116	74.7612	49.6367	49.3511	36.5417	74.724	33.1939	54.8424	57.6584	50.005	31.7331	29.9889	37.8121	27.2805
38.0851	49.8456	37.5182	33.916	78.7545	86.081	27.4191	25.8446	84.5499	73.7908	34.8719	77.2151	58.1012	26.546
27.1046	51.9913	54.5217	42.0184	115.453	75.8578	36.1547	25.9749	66.5161	37.4582	28.2054	39.0638	38.2401	49.6366
41.019	33.647	48.2007	30.8641	32.2524	94.7193	29.7799	101.825	58.2957	55.7983	36.3698	24.7397	48.0724	60.6502
29.7799	55.6659	35.6602	30.5662	28.2261	81.3512	36.6534	84.072	123.448	30.9945	41.0562	39.6452	48.3973	30.4048
33.1566	71.9887	49.9057	26.5067	43.2991	87.6432	29.9726	26.9867	42.2522	44.0502	34.6401	32.9911	43.2413	59.5081
60.6916	39.6886	54.621	27.7729	71.5707	31.9752	30.32	43.3613	35.3416	25.1804	27.7937	32.7014	87.8149	27.7998
75.355	65.5188	25.586	29.064	43.1853	34.9671	64.6952	68.3513	33.8725	82.2657	37.361	34.8119	74.6371	38.4927
96.4097	33.9263	48.3187	43.8888	29.0868	46.5186	26.1569	25.6377	47.3628	39.2314	30.8041	25.8487	94.8518	61.7613
26.3556	27.7585	57.6418	40.8618	125.693	31.189	61.6	41.3501	56.1646	90.4488	42.8191	45.2854	31.0255	50.7892
35.6105	29.4944	29.8668	51.8381	35.414	36.5126	30.8269	39.2604	34.5739	32.3187	31.429	43.7399	81.7153	32.7801
30.5869	73.1681	48.6497	35.5671	25.3646	31.7269	90.2814	35.4305	78.7173	32.029	31.669	50.545	45.0433	25.2984
25.5446	47.2986	52.4878	42.3081	60.0936	34.2532	32.3994	61.0434	40.4459	174.159	33.4194	45.0227	61.0866	29.7344
24.7852	28.6068	32.1573	38.5031	24.9259	76.5034	56.8681	54.1141	29.7096	85.2493	35.356	40.4894	28.9918	136.665
31.0731	52.7216	35.4864	32.6394	47.5759	26.3888	30.469	31.7373	29.1923	28.7558	24.7666	32.929	111.214	26.2253
34.2036	69.7893	91.9571	38.7183	28.0647	33.4525	27.7233	72.6218	48.5566	37.7417	24.7459	38.201	68.1756	40.3839
26.9433	29.8647	33.047	32.4966	26.7591	25.6998	28.3813	58.4446	74.5191	35.3788	26.4467	24.8163	27.8433	66.0381
63.5283	56.6115	60.1061	31.5883	26.366	58.0557	28.162	29.7944	34.0174	78.4317	40.988	27.3695	89.7493	37.5555
31.189	34.3815	31.158	26.3639	51.6933	25.4494	28.6729	39.0535	28.6026	30.2972	42.9391	45.2317	89.2444	34.2139
45.0785	51.1802	38.5383	45.0641	130.117	43.9468	28.1039	28.4785	37.7065	27.1543	37.003	31.5593	24.7273	61.0144
31.3152	31.7414	44.1681	52.7113	62.3076	26.6991	65.494	28.075	24.7914	34.1187	32.7739	31.0731	41.979	26.2046
38.4451	80.6373	57.4515	46.6345	51.056	30.3158	24.8638	42.1012	45.9703	48.8256	58.3826	36.314	82.8822	40.688
34.4084	48.7491	52.5147	35.0664	53.7934	29.0123	46.3965	38.3727	35.7223	43.4564	26.1549	37.8927	69.2326	60.2447
67.7761	25.4577	30.4979	26.1239	59.3736	43.3074	69.481	30.5579	27.9136	70.5362	31.0379	28.9709	47.7104	46.4027
39.3245	55.7197	36.1444	30.9655	64.8049	33.6987	77.813	28.0895	65.6946	28.1785	40.8535	29.9061	64.7532	74.9019
25.6315	32.7387	44.0544	77.4241	67.3251	55.2231	25.1207	62.8807	61.5834	142.941	39.5562	26.4094	74.091	29.0723
34.2263	45.8669	64.6869	32.7718	55.3473	24.7128	29.6661	52.3347	33.8994	38.6458	29.3847	30.7876	28.3752	28.6792
42.8646	31.3152	40.1873	32.5814	46.8951	33.6739	30.7565	40.4149	38.9065	29.4241	41.0894	53.5658	25.9607	30.3117
35.0664	66.3257	33.1649	41.9439	33.9201	34.0753	28.2425	25.1721	25.2735	73.9398	35.9727	39.2914	57.4579	29.1158
32.8628	48.9746	91.5496	46.6179	72.9943	44.2054	38.89	46.5434	30.8476	39.13	31.0028	47.6959	35.2711	25.3087
25.7225	70.8879	57.8674	38.9396	92.7145	58.455	25.3149	38.2382	37.5244	30.2828	40.4376	40.5701	57.1309	34.3712
61.4758	28.9916	63.847	34.3588	28.7516	39.672	39.4073	31.5924	77.8958	32.9332	39.8211	37.7044	76.2384	45.6723
29.904	74.3454	67.6416	43.4543	60.6792	25.0666	31.82	33.7753	73.5363	32.3932	35.3602	58.0184	26.6081	34.6484
25.9646	89.704	61.7821	41.2094	33.8415	25.4805	31.431	42.0577	52.465	39.7507	39.3824	37.3361	46.4049	63.6939
46.2538	28.2695	69.1355	50.5408	44.9399	26.3805	48.4966	27.1067	59.5806	34.1498	27.0839	58.7095	96.5876	70.8528
84.1299	47.3007	57.377	59.6944	27.7729	34.2367	33.5953	58.0391	59.2081	60.1537	30.7689	27.564	81.5581	29.8958
64.6518	114.272	56.0652	37.363	26.8398	64.838	55.9618	48.807	103.501	25.5694	30.7751	35.4698	66.2947	52.1609
63.0524	74.7985	52.4402	27.895	54.5963	30.1751	41.0956	25.2797	40.2949	58.6412	44.582	37.9941	123.748	27.4357
62.7731	45.6765	70.9935	24.6921	51.0002	48.778	78.8558	42.3826	55.1797	28.1226	31.2014	39.4362	44.1224	69.2327
41.2052	59.3633	68.5292	48.4676	60.7558	29.0764	56.7646	31.7042	76.4993	29.6682	43.2205	34.4912	49.4422	49.7877
36.6574	82.1726	62.7255	30.0034	32.9766	51.7016	59.2867	96.027	24.6963	31.9028	42.9639	36.0575	56.7956	58.5047
34.7312	52.8044	35.745	35.1884	28.975	32.7097	35.0209	26.0598	24.9404	35.5878	26.0411	50.0174	89.5716	46.8186
25.0583	99.0768	52.5727	25.4784	36.2808	46.1131	30.1978	53.5679	57.0667	40.837	31.3917	29.3123	65.8063	28.5447
24.7149	33.856	35.4554	25.9273	42.0824	62.6034	74.004	56.1894	71.3515	49.1815	26.4425	41.3646	78.4833	66.9505
42.484	33.7629	35.6023	41.7163	24.7439	29.8358	51.6167	41.6791	75.9654	110.949	71.3017	45.1696	38.6106	77.4883
25.1121	25.0625	33.0284	72.2432	34.3855	50.4767	47.3422	37.3278	35.4057	193.271	48.8008	41.8963	36.5065	32.12
24.7832	43.4233	45.4944	46.44	25.9915	47.7062	29.1096	214.799	64.809	34.8284	37.3093	33.3304	73.9397	28.8406
28.9543	90.7819	25.5197	51.1285	27.746	24.8183	30.86	25.9232	30.4875	30.3344	27.9343	36.5416	85.5575	64.2028
50.605	67.2567	36.5789	45.3082	34.7436	40.7935	46.0676	26.4487	36.072	131.249	35.1429	33.1959	24.9901	64.3208
37.7293	53.7851	67.9996	49.1628	45.3538	102.242	31.5387	37.5285	83.2568	40.6652	64.3104	53.4541	25.5094	48.8463
48.3725	25.3832	87.0949	42.3226	25.9955	45.8834	59.1026	66.4912	38.9272	53.7479	28.6502	33.5125	80.7781	47.3959
48.8007	39.2438	82.8657	57.4971	24.8308	30.7586	29.1013	32.1014	77.0248	66.6485	37.4955	40.1025	103.614	59.7357
56.1335	52.1278	43.7295	25.3356	26.0059	90.2667	37.4438	44.6813	64.7201	45.1468	29.5834	78.5579	87.4859	28.1412
40.8846	74.0557	38.2548	28.0688	32.6786	58.9867	25.6997	51.7181	65.0801	26.2191	34.9898	38.0375	88.5804	58.0081
64.6084	62.3034	44.4702	29.2875	28.0688	31.5883	26.6019	28.5654	49.3263	72.2908	41.857	36.3471	33.9657	86.4576
60.611	38.3665	50.4477	47.3752	33.4524	39.5976	40.0734	25.2404	51.4512	66.6981	34.1188	35.3581	66.903	29.9289
43.9095	49.4794	77.091	26.815	29.7589	44.913	28.5923	43.2288	48.8504	39.7217	26.1467	38.2403	65.3948	65.736
68.1299	74.7033	70.3314	53.1582	40.7666	43.2557	76.253	31.4828	42.2605	30.111	46.2062	42.1819	90.7158	34.2553
40.9032	57.7639	40.9673	34.8077	33.7712	24.7997	96.2815	25.7701	43.8371	109.132	47.5428	27.1543	72.1397	36.0161
25.9191	56.8328	36.8603	37.3672	28.8158	26.9391	36.1298	27.9219	67.3995	84.792	48.7491	42.0557	59.169	25.348
75.2143	74.3226	56.6963	101.278	28.5033	58.8833	27.144	53.8182	34.4663	41.4618	37.0423	30.1875	48.8959	54.9479
89.3521	36.5416	27.0674	36.3326	41.3191	55.19	50.1643	32.5028	38.3748	44.4889	40.8618	40.2576	27.3198	70.3479
25.8425	68.0699	82.7892	35.6664	26.3039	27.1833	104.804	25.3584	62.3572	28.5136	30.6655	42.1239	89.6813	77.9621
30.3903	95.7683	53.6672	52.5106	27.4005	33.2084	24.8389	55.1631	49.8208	28.0771	35.1388	40.9197	89.0543	26.7322
25.1991	38.0272	30.9014	39.1465	29.1509	36.7154	57.3584	31.2407	25.4784	32.2069	34.0463	42.6143	54.0042	56.6798
24.7045	62.7669	31.6794	52.372	49.9098	25.1122	35.0539	77.2917	29.6103	72.0735	28.0336	57.5074	44.5738	63.6359
26.1177	33.1566	70.3045	37.4706	35.861	30.5703	50.4105	26.6267	51.3788	28.6171	39.5583	35.7078	70.8382	52.3699
64.1242	76.2344	49.9719	50.5429	61.1614	69.9217	44.6524	50.0981	31.2717	28.4329	28.3419	42.815	24.7646	85.1789
79.2283	25.7246	42.4654	36.9492	40.2555	38.7576	30.2535	25.0314	34.9898	55.1797	28.7123	44.1537	77.1843	62.3076
64.3477	59.5102	55.8211	54.3976	94.9697	25.7349	92.5157	25.9356	35.1616	25.8446	31.8593	52.6471	78.0222	63.7125
37.81	66.3712	52.8871	26.4757	79.2821	27.086	105.034	30.2641	48.7759	56.8246	69.5348	42.9867	45.9993	71.9142
96.0746	57.1908	68.9596	40.3694	52.2417	49.976	169.708	25.1432	27.173	24.8701	49.2001	48.3497	72.5783	75.1295
30.3862	83.0561	75.3881	46.0055	52.6286	63.2118	45.0185	45.8855	67.1181	85.9859	27.7047	37.3113	128.751	56.2845
65.1153	85.7789	45.6475	27.2847	31.2346	33.8539	37.479	33.0263	32.8566	32.5607	42.784	41.4515	79.1826	39.5707
26.0536	72.2556	36.2147	25.9542	25.3211	39.5169	25.2632	27.2122	73.4577	70.0065	33.4835	42.8026	75.622	25.4763
49.9739	70.9397	76.402	38.201	39.5831	78.6345	46.5972	39.2997	30.0613	115.793	33.6015	41.5487	84.2272	63.0876
48.36	81.7898	51.7388	55.9163	31.4973	37.1478	38.6748	90.4405	44.2281	39.2893	37.4644	27.2826	60.0107	60.8426
60.4454	72.506	74.1323	46.5497	32.4056	60.4392	26.8729	25.6729	87.7963	35.3002	29.2441	24.7335	70.2049	63.7228
129.693	96.9022	58.1653	45.7427	73.8529	46.8414	27.4253	33.4297	39.1776	104.642	43.2061	39.2997	79.0091	52.8354
26.3556	80.5649	62.562	60.4847	24.9984	49.016	63.9442	59.5971	32.2835	104.165	44.5758	32.8173	54.1431	51.3581
68.5706	34.276	59.5247	32.5856	48.1138	109.768	42.726	26.0142	103.385	28.8178	34.7726	55.4259	34.3031	24.9921
64.1159	36.2954	87.6969	48.5918	28.4267	67.1885	29.7613	26.6826	59.7378	33.9843	45.4758	48.509	109.033	28.1702
84.6782	62.2103	60.282	44.5613	57.1991	55.7114	76.6233	31.1021	88.2246	28.9565	25.766	44.1309	45.1675	74.3226
99.6995	94.1256	45.5792	49.1835	32.2236	46.5621	25.9086	33.1235	40.1459	30.4296	26.7902	29.4592	86.381	69.4975
65.7339	50.9257	82.7644	27.3653	54.1574	25.6997	31.0256	27.5971	53.4727	69.2927	35.4243	37.6548	66.7395	28.7661
73.2675	47.0876	61.9931	51.8837	43.7792	45.1592	25.4556	26.7529	44.0316	92.5965	34.3981	43.3757	31.131	27.5826
28.5757	41.0645	61.3144	25.9605	35.8361	26.3557	26.3846	28.9792	37.0568	99.1409	42.4074	43.2888	70.3541	34.3732
33.6967	25.5859	33.916	57.3874	31.5511	31.2593	27.1357	48.8567	39.8852	70.6789	24.8183	74.2005	71.2749	24.9735
55.8045	56.1521	68.0968	49.1959	44.0688	55.5273	34.4125	77.9455	67.3581	89.4143	25.3852	56.688	61.7881	34.2491
60.3875	80.0187	67.5796	54.6707	33.8353	80.5028	28.077	28.7309	46.1648	40.0114	25.4183	54.4059	59.9157	56.9756
27.5081	24.9383	42.5274	53.6962	24.7873	25.797	28.8199	70.0955	87.2707	32.8069	54.95	39.3349	62.8787	31.1228
26.6391	59.4337	104.413	63.8469	53.5679	81.2457	28.6502	101.481	39.1052	33.1401	68.3348	41.2032	74.2231	92.2655
43.7481	74.9826	84.0244	29.9703	120.713	41.7639	33.2	35.9747	32.4428	38.9375	57.7164	45.9517	42.7633	27.8805
27.0778	37.0423	26.7198	32.7428	83.0747	27.7109	30.5125	26.008	32.3373	35.4657	41.5943	40.0466	57.0728	63.3918
60.3937	60.2592	37.1437	57.0066	44.7372	48.1635	36.6325	43.2888	41.0584	45.3951	82.7519	43.5267	78.9926	51.3809
60.4434	41.4349	30.8393	58.3784	35.4553	54.5775	27.3012	30.233	28.4599	29.4572	41.2218	42.1881	52.7089	74.215
77.3641	73.4453	29.9765	52.9906	24.8493	67.7657	58.7901	94.5042	25.7991	183.643	39.1983	34.3298	77.5999	25.4494
29.2254	76.3068	25.4432	45.9496	59.3842	61.3558	37.5326	37.3361	33.825	40.1563	38.4306	64.0932	67.1658	25.3149
73.5322	35.5195	27.5536	56.6322	31.9732	74.155	29.7655	34.0339	26.6743	24.9549	36.6326	55.8252	56.688	37.8099
42.575	71.1404	30.7151	46.8621	48.0683	89.1494	43.3488	26.9909	81.5312	72.3384	33.1318	41.3087	50.3898	166.137
111.839	94.9738	33.9221	131.083	26.9391	48.2794	57.257	48.329	30.3675	28.4433	39.6162	31.3814	86.4413	106.739
26.1032	78.7359	25.0087	51.6644	46.3697	46.0365	35.9892	30.9448	42.1074	26.9474	46.1813	46.8331	147.973	30.9779
43.835	65.887	34.2636	64.9663	40.6652	90.9102	44.2902	56.3797	33.3739	60.4164	43.4605	46.2558	58.0227	28.1309
26.8832	67.4057	26.8626	44.0564	68.6058	48.5587	37.5947	30.4565	26.4549	33.5456	26.7322	40.8887	68.3906	55.2128
31.398	59.6198	26.0577	38.7555	46.8	80.6973	27.6591	64.1222	46.7772	24.8328	30.1296	38.2134	57.6232	78.2848
69.6693	71.3866	24.7397	62.9862	49.9885	53.7893	30.8909	26.5894	31.7021	32.7491	43.7585	38.7389	77.6744	34.3981
50.4746	45.7241	41.5797	55.4507	84.8706	139.924	35.0602	33.4318	52.5809	70.0914	39.8832	41.6584	91.3695	78.3924
56.2597	126.088	24.7645	30.682	79.905	45.8482	70.0273	93	34.3277	81.0015	25.0935	43.1398	78.9035	26.4032
55.6514	59.7854	39.8955	36.0099	35.6993	35.4947	50.6526	25.4721	53.483	87.7176	42.1653	44.0088	68.7219	70.2776
32.2338	51.6499	42.2253	43.7978	46.6241	29.3185	29.931	129	42.3598	27.0301	31.998	41.6315	98.1518	30.0758
60.344	26.9039	25.0894	30.1648	54.8467	25.5136	37.452	42.6888	42.9329	27.4378	34.6319	37.303	86.2466	29.1551
85.0072	31.6421	28.7847	40.0714	43.0426	25.3129	69.7085	39.1983	26.7902	34.1374	28.615	49.1649	50.6981	67.5382
52.9699	41.3025	40.5722	37.0713	25.797	43.6819	43.951	73.8281	67.3644	148.823	67.9954	45.2358	24.9963	47.2221
31.3255	58.2977	40.0156	38.0355	27.9302	49.5394	29.5503	25.6439	42.8771	42.0743	48.2773	41.3811	83.3747	66.7498
56.3156	31.4103	31.849	28.6854	42.3184	26.6991	41.3377	25.7039	26.815	68.5541	38.6521	42.3226	40.4646	70.8052
33.318	31.1062	42.3309	28.2798	43.6178	44.5406	38.563	28.2757	60.5323	27.2102	42.3701	37.4147	71.4259	63.9401
69.7169	45.5337	48.3518	38.323	65.5167	35.5733	33.4401	39.1424	37.2637	42.2315	42.8688	53.872	88.6529	59.5433
58.7943	26.2832	44.8675	27.955	33.976	33.3698	91.9282	137.145	26.8833	34.6277	39.5107	42.8005	61.9434	43.8785
27.7916	34.4539	29.0868	25.0687	31.8904	53.3237	43.8433	52.8189	26.8336	106.863	30.6138	49.9098	83.9623	36.4237
67.2402	27.3281	47.6421	50.1312	97.8291	29.3392	29.1241	54.8362	47.638	60.8986	34.636	51.5319	111.729	47.789
86.3707	29.0351	47.5759	30.1834	27.6364	38.5072	24.868	71.8108	29.0889	26.695	48.5546	34.7415	58.9929	85.7893
44.8323	25.3377	44.762	25.2238	93.7159	27.3012	36.9678	41.0728	31.4703	102.687	37.092	43.0157	77.3889	45.6372
110.372	30.98	33.2932	55.8811	69.1789	25.9812	26.1632	52.1464	47.878	26.7985	42.037	50.4974	70.4286	100.351
81.3408	43.5557	28.3295	38.9066	43.9716	28.1867	29.8875	26.217	54.0624	53.332	31.4207	50.2574	67.0209	27.0964
66.9961	46.2248	34.756	33.5911	37.1395	35.3291	46.9097	25.137	34.3898	123.783	30.8248	42.1798	34.8698	67.383
69.7417	49.5539	30.7896	42.1901	93.5483	34.0132	44.6833	51.9933	26.1425	30.7586	36.8975	49.7525	98.1561	71.2624
36.4464	44.7537	34.756	44.9937	30.5723	39.01	44.8965	88.2494	26.1053	49.4815	24.7335	26.757	25.1659	89.0791
68.2748	60.1599	35.0457	31.5593	91.2	43.1316	26.1611	26.4032	38.8631	45.6931	40.9446	45.3351	24.8555	62.6821
66.5181	33.0656	48.4201	45.811	47.2428	29.0165	26.3412	25.6025	39.8873	26.906	61.1241	45.0744	25.6128	65.4215
135.246	28.4495	37.4189	29.0206	76.2986	34.8594	45.7675	30.1523	34.0546	27.8805	50.756	42.4798	28.1723	33.6615
75.4254	28.6688	30.4027	29.7116	51.1347	35.4367	56.9384	49.558	29.0516	31.8283	61.1282	51.1802	33.8726	53.3961
105.948	56.6321	38.2155	45.1406	34.4291	28.2426	27.684	59.1605	36.0637	64.9642	32.3829	84.163	72.8018	73.7742
65.2622	31.3379	32.3993	53.8699	45.3537	29.5565	113.506	44.882	27.595	30.4255	41.3294	51.9085	32.3	60.1288
57.3708	67.3292	40.6694	45.2316	35.4181	33.7298	31.6896	42.0639	45.5958	51.3064	39.9018	45.6041	82.4188	92.8965
67.9975	46.7772	27.8205	53.2554	35.1822	55.0142	27.9136	25.2715	90.6474	56.0776	35.416	47.7331	42.6164	71.5852
87.1011	27.5578	27.4812	31.0317	80.087	25.2259	59.1337	27.5764	26.1135	117.291	50.0339	56.0176	30.8497	68.7217
95.1911	24.8556	27.9302	50.9029	53.2078	30.1875	42.7757	38.4927	71.4839	30.4875	49.6222	43.3219	34.3256	77.2979
62.0634	24.9839	28.1619	40.9859	75.6963	30.3158	77.2958	39.5045	72.777	87.7321	51.114	56.2908	82.4726	59.026
99.1223	29.6413	36.7154	42.9143	41.2342	40.1604	47.7952	26.9309	89.7598	32.7366	54.9232	51.7699	49.0448	29.4075
52.4733	24.8783	47.0028	42.9101	85.272	39.8687	48.9518	33.0987	25.7742	25.7225	40.4956	50.5036	35.5547	103.48
109.852	25.3045	44.8965	76.5344	93.3269	53.6569	139.235	37.9941	61.0682	28.4061	41.6832	43.0033	37.934	72.926
69.5493	62.769	44.7061	27.2102	57.1784	29.6724	61.5751	24.9135	102.058	25.6791	30.8807	41.0832	82.067	37.9796
26.6826	39.3245	30.4669	42.0971	26.9453	60.6958	53.0072	25.1287	46.5289	24.8411	47.7662	41.5591	42.7736	69.6672
61.7779	42.3226	47.0731	47.4476	44.4495	62.8641	25.2218	44.0854	28.0171	37.1375	36.5354	51.4595	71.2521	81.6181
52.4589	72.837	30.5579	32.18	37.5782	30.202	56.3673	25.768	31.5634	28.5199	37.5472	50.6857	33.5477	26.8956
80.9105	32.4366	36.3078	46.8372	52.1733	34.9919	27.2785	25.3708	58.8274	101.04	33.9946	40.9446	67.9126	26.4529
80.9415	45.3351	34.8388	43.0819	27.2806	29.4323	50.3546	44.1558	40.359	38.1679	65.5622	35.9602	58.2129	38.0851
71.9452	64.927	33.0304	41.1763	102.923	46.2538	88.8204	27.2205	60.1082	46.3593	45.7882	44.5323	35.1677	76.582
58.2522	24.9921	26.2357	31.9835	43.4212	26.5273	33.9222	29.4199	44.1247	26.635	45.9641	36.6161	74.515	35.9726
57.6915	30.7793	43.9923	44.702	51.5236	73.944	66.9629	65.6988	78.0924	91.1316	48.7346	42.7922	39.9162	69.4831
27.355	28.3896	38.3396	37.1478	40.299	34.7995	26.5605	36.8499	104.16	31.3938	46.4379	43.9199	29.2854	47.3483
62.8517	24.8349	35.3664	37.8907	32.9787	36.8417	70.9645	26.1425	44.6461	100.724	38.1244	31.2138	47.2428	85.3403
38.592	46.1131	31.671	50.874	50.3939	33.9345	25.3088	26.2605	50.005	32.5442	47.611	48.2359	34.3525	101.891
26.755	40.5804	34.7188	47.2138	97.8064	27.5081	26.1074	40.1852	54.7265	59.6488	50.5471	45.4448	71.3535	76.0999
33.2332	45.4944	45.6186	27.8102	30.0221	48.1531	46.4772	42.4757	30.7938	163.799	54.0148	57.2756	67.9334	80.6229
32.1718	66.1808	44.9316	44.2344	25.8591	52.103	51.9106	42.7529	91.7999	126.086	42.4508	59.4543	40.3135	69.5017
30.4151	50.5843	37.2617	41.7639	48.4904	25.8591	68.1237	43.0488	68.7072	32.2649	38.1596	43.6385	83.6064	81.916
36.3802	25.5259	26.277	48.4925	39.8666	29.7034	54.7845	27.7895	56.0838	42.186	61.842	48.7056	80.8381	72.6011
32.2111	41.0832	40.1645	45.6972	95.1104	52.0885	27.8701	39.339	25.4577	25.8777	27.8102	43.4109	68.1133	25.3997
65.2167	51.7968	41.5942	40.2762	67.5299	35.4285	69.6238	70.0562	69.3652	26.5419	34.8946	50.5264	26.3452	82.6278
24.7107	81.1484	33.4877	41.2073	41.1059	51.8444	55.2603	39.221	35.5133	78.2103	54.7555	53.7334	111.51	36.7216
67.116	29.8317	45.5068	34.8326	45.5503	28.3523	26.1199	32.6621	57.0377	27.2846	35.4015	37.9879	59.4812	88.8742
30.9717	73.7722	70.9065	45.3889	24.7108	34.5863	44.7434	65.3139	66.2077	126.606	36.4299	55.2604	30.4524	71.1776
30.68	39.0845	38.2734	47.5862	61.4489	27.3529	70.2197	33.0325	56.417	27.3405	62.0593	52.7754	43.2019	25.1039
36.8954	60.7102	33.4236	70.1803	32.629	27.3591	60.7392	112.219	48.1635	27.9281	38.5279	39.7011	25.5942	90.5502
29.5668	33.2622	53.2865	52.2168	37.0361	25.1618	51.8981	25.5839	72.117	41.2322	32.6435		86.4845	69.3672
38.41	55.6804	25.8839	37.4065	71.7032	44.0792	27.9528	28.284	33.2518	109.043	36.9099		44.6192	109.747
28.0502	30.4648	26.1343	28.0398	30.591	60.8261	50.5739	48.8732	25.1308	39.2024	29.6785		27.0653	80.0042
55.1714	41.5798	40.2246	63.909	83.5836	29.9661	40.3589	49.6325	38.23	52.7775	38.652		27.9984	37.7272
66.6691	46.2103	32.3166	35.1326	74.1571	25.7494	36.5974	25.408	62.7421	28.1288	44.402		25.5198	79.667
41.5529	44.3233	26.3908	51.2112	40.9135	50.0339	51.5526	35.3664	39.9266	88.4894	46.711		25.4101	81.1505
26.4674	26.0556	46.7379	24.8038	35.2816	25.2942	59.1564	26.5005	88.9694	38.3148	74.606		46.9696	80.5856
66.0153	42.9702	40.1811	39.968	65.9988	45.3289	58.9495	56.3694	44.3585	31.7642	48.9642		32.3414	39.4403
63.3442	100.36	74.9061	26.128	63.1497	59.1957	77.96	28.1309	41.8735	31.0214	37.5451		30.9303	105.003
25.2135	54.7845	79.2987	36.1733	35.5237	30.2351	52.2643	82.6733	31.6835	33.0966	51.7637		60.7434	99.6209
31.0069	87.8501	41.9687	35.1305	29.2833	60.6089	47.1621	98.7085	84.9182	50.6526	44.5882		100.898	93.3268
34.0856	31.9256	44.0709	52.6802	51.9769	38.681	70.9624	59.0033	92.1144	98.3257	34.7539		82.4581	74.2129
38.3562	27.8143	28.9916	53.7044	35.1781	35.9457	28.1764	32.1552	28.8199	31.251	43.9096		62.5455	129.997
48.1221	30.7503	38.3003	29.3392	29.6579	77.1944	48.7739	41.8012	29.5213	28.882	31.8387		82.787	88.2183
27.6881	57.4453	25.1535	67.4802	46.0572	27.7854	47.4849	39.0762	61.1323	44.8158	34.3877		90.6888	107.614
63.6649	28.5281	41.4576	50.4932	36.854	45.2482	31.3731	28.1971	98.8513	70.4079	45.8545		101.276	33.9532
25.4597	26.4943	36.4402	53.6031	52.2417	53.5368	60.5364	29.5854	49.3511	33.6884	37.3092		102.607	28.1971
75.6137	66.8988	29.3661	56.0052	30.1917	31.0979	82.4892	49.9429	72.0984	57.1805	50.4788		70.71	28.6027
64.7491	59.7543	30.3592	61.2958	24.8493	45.8483	41.2549	24.7356	35.5443	31.6752	43.0198		66.2222	29.573
82.7188	56.6921	28.2778	32.027	27.4792	32.2173	41.3025	78.2	30.8848	28.9647	54.8859		49.5788	30.0034
77.4986	63.6669	52.3823	45.5048	27.8288	29.0847	48.987	88.9881	46.8	28.1288	62.0303		24.7025	38.9728
65.3636	64.8091	45.4468	61.6744	33.5352	41.4184	37.8596	74.3247	38.6645	64.0435	28.8923		40.1356	25.7184
50.0319	67.9271	26.2687	49.5167	30.7979	43.5392	28.404	124.967	95.7746	100.132	42.5274		76.8986	27.1543
26.0329	73.1846	36.2002	51.5836	48.2194	35.7388	65.9821	26.3474	64.0932	35.6064	41.1928		26.4343	47.28
56.6818	65.6408	44.4744	57.9356	60.4557	88.6611	58.1446	58.4468	51.4078	36.9637	37.9548		31.2551	27.5308
68.9534	75.0033	24.9653	45.4737	29.3599	29.7655	26.8067	63.0628	40.7853	183.163	58.4674		83.7533	54.0293
151.989	46.0448	47.1042	48.7222	33.1318	38.3603	39.8977	58.2253	25.8839	26.9122	29.2461		71.3266	32.1573
44.9068	58.5564	49.5394	25.1494	32.7097	33.2311	58.7178	54.2568	36.8002	31.1145	41.4308		30.0697	25.5156
66.6402	76.8323	24.6921	46.202	83.8961	31.2345	57.3149	26.546	114.769	27.1688	29.3847		76.0171	31.6007
75.6054	24.7521	43.8785	45.6124	36.823	28.7372	35.5878	48.3786	75.1399	26.8212	34.6008		57.6584	36.494
38.6003	70.6004	39.0534	43.6447	128.443	24.9591	32.3414	47.4393	30.2082	39.6638	42.9991		56.7728	26.8957
28.9233	25.0004	37.243	40.5784	46.2103	27.0633	27.0053	105.423	26.1674	209.66	49.0677		92.7662	25.4411
34.5781	26.846	33.5208	70.5176	25.4328	25.9377	71.3494	56.9901	26.6846	89.9667	43.8888		26.3763	33.2891
28.3875	37.0734	25.6687	60.2758	73.4578	28.973	47.8925	129.227	32.5525	27.1088	46.5145		84.6679	24.9115
29.8482	61.6041	28.8571	54.6665	38.83	53.1064	30.9531	26.2294	29.4944	109.275	32.9642		73.677	31.3607
35.1098	61.5855	28.104	60.7247	47.2345	46.2807	44.1909	69.3817	27.7337	31.6483	51.3788		31.94	45.0145
34.0712	68.5002	31.5304	43.4274	46.7131	51.7347	84.2147	28.9668	73.9522	45.3848	46.6159		85.7604	57.2363
33.2601	31.489	38.6169	42.7694	83.6167	50.0608	51.1719	25.2466	24.9011	101.063	44.0564		26.9309	52.0202
76.6585	66.4519	31.1538	-1.3945	103.983	38.6768	58.246	36.6244	26.486	86.6148	57.5239		101.431	52.3306
62.3779	65.6863	42.9309	31.758	59.2309	30.3489	41.3377	46.3096	27.444	39.2666	26.2729		99.9251	41.6646
33.589	79.5056	31.9731	30.7275	74.2646	25.3418	71.2024	85.6341	54.0645	32.0249	43.862		77.3931	33.4856
37.6154	24.777	31.2924	25.2073	40.7707	40.6404	68.8623	40.3404	35.2733	39.8273	33.4856		93.4552	33.2332
67.5236	47.6587	39.0659	52.972	71.4714	44.8116	75.9116	25.0335	38.7183	25.0604	62.0448		50.5677	31.009
92.6689	25.3025	48.3704	28.6895	63.4931	37.9941	82.1457	27.8909	33.4691	25.1121	60.373		25.8611	32.0746
57.3108	82.0691	38.3955	26.7591	25.588	39.8914	26.6453	26.4715	27.5536	27.7771	52.8748		37.9465	53.1065
110.051	58.337	51.6519	35.3995	61.54	31.5945	54.1492	76.6917	27.1957	79.8242	33.8415		41.9584	39.4528
37.2244	77.5193	40.5101	27.8681	32.9394	54.6603	30.5827	48.4428	54.0624	27.055	60.1599		24.8513	29.4944
26.5729	83.8671	38.7596	31.3131	53.99	48.0146	48.658	44.0585	97.3781	24.9839	42.846		69.4459	28.2799
83.3127	25.8425	47.7187	25.1308	52.3471	30.4565	78.109	28.075	40.0424	102.735	47.4538		76.251	33.0987
76.9089	48.4304	49.8167	25.8673	30.653	51.1761	84.3555	25.437	27.3736	117.173	62.8		106.105	54.8197
70.6852	43.3509	30.7007	25.6294	55.2293	44.6048	61.6455	32.3973	98.3505	37.2492	57.3646		100.612	112.867
28.0336	26.8998	40.2038	27.0426	53.8059	33.078	59.1274	26.3991	126.798	37.0858	35.6271		104.715	37.4851
72.1687	64.7863	34.7105	25.6811	31.6214	49.9863	57.9875	31.7641	27.0529	88.8308	49.9863		25.3397	25.1328
81.1981	39.8314	47.2552	26.5936	46.2621	32.5193	89.015	64.3497	30.9117	115.238	26.3908		67.5113	41.6542
98.303	74.1219	30.4585	26.9619	40.5742	30.8207	64.6332	109.225	57.0708	26.6722	54.8714		60.6648	41.8818
25.8591	86.799	26.6515	39.2417	81.6429	42.2481	67.8257	51.9085	29.3165	29.9599	44.3958		62.0551	39.3762
83.5899	75.4316	31.5055	32.2172	57.9895	71.3266	55.7197	30.9469	27.6364	74.5543	47.4352		72.0694	26.8585
34.0939	70.0789	33.9429	32.2876	44.6337	63.8283	67.7305	33.5332	35.0064	36.1899	44.1226		27.1378	31.7496
75.8806	25.6066	43.5578	38.4927	61.0227	82.0795	85.6838	108.181	28.042	99.6954	49.4484		119.229	28.0978
82.2181	38.0727	53.061	29.4407	30.9552	27.9054	54.8755	26.5667	24.7149	25.0811	71.9287		116.233	24.7583
67.1202	65.1629	31.0814	31.8572	34.6629	26.515	71.6163	41.2632	27.2392	92.7558	35.9064		100.424	47.4703
78.3345	81.6615	39.7735	46.7544	48.236	71.7487	79.1621	79.2552	27.5598	28.0233	49.6533		77.2835	24.8907
56.5887	86.6148	32.5939	26.695	78.7814	58.7074	32.0704	29.3309	45.1344	26.3908	55.1631		63.4166	43.5247
28.375	63.1145	43.5185	28.5075	49.0614	47.0979	72.1935	51.2919	26.3453	27.1895	73.4101		75.0859	45.8089
25.0625	76.5096	36.8168	26.4488	71.9039	55.9928	73.0087	33.8229	27.4129	113.202	37.5927		37.3092	85.7231
25.5901	55.1631	36.3719	31.5821	28.2633	51.9913	63.9422	60.3296	30.0986	54.2858	59.7295		28.8282	27.6716
80.5546	69.6134	35.1533	40.1893	25.9646	39.6886	28.8861	37.4851	37.003	30.1875	86.5155		104.194	32.7015
61.6931	54.2734	49.3863	24.87	25.1411	50.5098	65.8084	31.0234	26.5584	107.355	46.5103		79.1104	63.6359
78.9366	35.9643	34.127	29.9413	55.1218	41.1515	82.905	7.1797	50.0422	26.9102	28.0088		119.635	28.0668
79.4601	44.0502	36.1402	27.6839	38.5548	25.2694	66.0588	35.0478	67.8919	63.9959	68.9989		92.9606	27.446
58.8005	34.305	47.7311	27.1088	53.6051	49.3511	78.8228	37.3361	45.0557	26.1777	42.3681		53.2989	47.3483
72.028	27.3529	27.4563	42.9515	64.8008	37.2823	73.0315	48.8794	54.048	40.8452	53.6796		87.4818	45.3993
68.0616	69.1727	31.8821	34.638	58.186	28.882	80.6518	54.6355	45.1903	94.1483	42.517		48.3496	43.0301
89.1039	25.6915	33.0677	26.6722	58.6764	27.4564	26.188	132.296	68.9431	46.8228	59.6964		77.5461	37.7127
82.5864	69.992	38.979	27.086	55.7155	27.115	33.5208	30.4234	28.7765	104.03	25.8736		82.634	57.4308
90.5419	68.8665	28.9192	34.6918	40.0362	30.8662	41.2735	32.8049	28.2571	45.4716	26.7508		89.4287	35.8029
78.9821	37.7106	46.92	30.6985	35.5154	50.7539	27.2267	29.8274	39.3721	99.4947	44.0357		107.728	58.0308
73.6625	28.8178	50.6526	28.2013	43.2722	29.904	34.3857	25.7742	47.0338	29.9951	43.6426		97.8933	40.4252
83.5402	62.0262	45.5813	32.6849	30.7545	32.9663	38.0541	36.0967	33.6325	27.1874	25.9253		122.809	37.0527
64.7284	88.5349	39.1465	26.8895	50.3008	28.2571	29.7013	101.719	95.3504	33.1277	47.5573		82.1622	36.7381
82.2367	61.6744	39.3845	27.8268	61.6744	49.6201	34.7498	26.2604	36.3119	78.4897	26.7405		86.0417	25.6956
24.7914	76.0461	38.8486	35.7781	38.5776	129.018	27.3053	44.793	28.9606	109.652	53.2141		89.197	56.7811
79.6421	57.5756	32.7345	29.1551	61.6641	58.6205	52.9016	85.0878	48.5938	114.733	43.0116		95.189	32.2773
87.6515	69.9403	26.1549	33.6904	58.5688	40.9673	71.4693	26.4384	34.4167	121.64	42.4343		45.66	40.6238
25.466	26.4136	32.3104	38.4845	51.4057	29.0806	78.1586	26.3371	38.6541	80.4553	35.2505		99.1595	29.9413
85.2306	27.2019	43.0798	34.5677	60.8696	34.1933	25.9522	24.8121	25.3067	29.6972	42.4074		121.629	59.7254
63.2511	88.0363	40.9549	29.662	77.7179	52.3099	94.7524	30.8579	42.2026	28.5343	42.2026		91.9882	25.8798
68.7568	75.9364	40.7852	39.1797	53.183	36.3781	28.5468	32.7056	24.868	31.8655	42.9888		75.8785	42.8398
39.8562	67.892	31.4352	29.3992	43.3881	53.5844	35.1698	27.8557	46.4731	49.5373	42.9143		97.703	53.1272
81.8374	69.0548	38.6252	41.1887	87.7259	50.6815	30.6717	36.5271	38.0438	97.4691	-1.8394		45.7282	30.4193
95.8159	69.1106	34.5532	42.248	57.8819	29.5172	30.5744	34.5905	27.2267	42.3888	41.1411		94.2124	35.6168
80.8877	175.001	40.8266	59.6984	69.0424	54.3065	28.5902	28.3068	42.8605	38.2755	47.9876		105.358	34.5863
74.5688	29.7799	36.6885	26.2977	30.8165	30.9241	26.4198	41.975	36.7609	120.183	40.5514		95.1332	41.3046
29.4985	43.8681	36.2189	26.6288	66.5947	58.8812	31.7042	55.7486	33.616	43.5826	24.6942		87.4177	45.2813
87.7508	27.7916	53.2782	25.2197	59.5578	47.5449	28.4289	28.2468	77.4696	38.1265	54.0479		101.189	53.0134
27.5205	68.3037	32.3352	37.1851	43.7151	70.1038	53.8555	30.3428	26.1963	29.1799	31.0876		93.6165	44.4412
52.6016	32.5069	42.1032	60.7123	61.513	39.4093	26.8646	24.7914	26.933	36.7506	36.1837		82.1229	43.8909
89.3233	28.7847	43.7212	27.4378	48.3828	26.8501	49.5353	51.3705	24.8246	66.576	27.5536		82.0651	33.1918
26.1322	27.0674	45.8069	26.6991	54.1472	60.7765	53.7748	36.1382	28.9027	28.2323	27.086		98.8843	42.9847
81.8705	103.045	50.8284	25.3563	33.3367	48.8401	26.5605	36.2871	50.2449	53.0692	32.6042		96.1718	61.2317
91.4564	118.466	37.3526	35.5898	50.038	46.6282	26.217	37.1354	25.1866	26.5088	29.9248		25.6894	49.2063
84.3947	35.4719	39.6452	34.0587	74.7239	27.4833	79.3028	27.9902	55.8811	50.5388	29.6517		57.195	52.9596
62.9676	38.081	39.8583	43.6302	53.7044	37.6837	44.4164	28.1413	30.5455	31.0028	24.9735		26.7342	29.9517
81.3925	111.177	41.9625	31.4952	45.3165	36.2085	52.1505	66.8574	24.8142	31.6607	43.8205		87.608	40.4997
83.9209	182.942	32.2297	33.5787	34.7354	28.0502	69.3776	29.9516	50.7705	38.2465	34.3443		54.7431	31.7394
69.9693	86.8507	34.5884	42.8957	86.3728	49.2436	79.8532	30.0489	25.0294	26.515	37.992		25.9211	43.7688
94.8745	40.7397	36.8789	30.2765	59.4833	36.7154	37.4209	27.357	39.6411	27.4212	37.1727		105.574	42.635
78.0345	26.5005	39.4755	30.8517	67.5506	43.3674	34.3981	82.3443	49.6698	69.5369	29.2275		97.0843	70.7203
82.3319	31.3441	29.5523	44.9213	82.2305	33.7877	82.845	43.9902	38.0396	56.7853	39.1548		26.2439	32.687
24.9694	115.515	46.8021	28.6751	58.5647	50.8243	49.3925	31.9276	26.0722	36.3575	59.0095		110.457	62.6386
83.4802	35.5029	40.5059	38.2362	64.5731	76.4889	33.1442	47.3979	46.0406	38.981	31.1435		88.5411	36.0451
62.0096	28.1558	30.411	31.76	54.7928	54.5238	123.922	56.7211	32.8504	41.0046	31.4663		95.5718	68.5706
77.3641	107.97	72.7418	33.7029	51.056	41.1556	46.7751	26.753	56.8887	27.5702	45.2586		88.2142	74.7777
83.6147	47.9711	37.1685	47.2014	136.56	57.7142	28.704	40.0569	30.2951	26.4239	29.6682		63.8449	59.9509
81.5601	24.9839	37.8927	43.8454	44.2137	55.2666	43.2122	33.7401	63.6669	92.2096	31.7434		77.4738	62.7545
26.3681	27.1668	43.2909	41.408	69.6114	70.8569	24.9073	39.8707	39.3597	39.3204	27.5143		113.345	26.068
26.9743	114.81	35.6623	46.1172	25.7287	88.3115	27.0985	52.583	28.2426	29.7468	27.1398		89.9585	43.0467
33.2146	28.044	26.1963	35.3395	42.5647	60.7268	35.9581	28.5075	104.612	38.4907	29.542		88.0818	34.127
28.5302	38.4141	42.5398	37.9237	34.4704	36.2354	29.2937	33.0221	45.4965	50.2181	33.2746		221.987	33.0076
37.2823	111.504	36.014	39.0638	34.0256	35.2464	43.595	34.8139	33.3904	49.6511	43.1667		82.996	27.7585
57.1949	108.497	38.0996	42.3702	39.3266	25.6749	29.4592	55.9204	50.9939	47.5924	49.1132		93.2482	32.8607
66.6464	26.8439	38.6003	32.2173	47.6856	76.0771	27.6612	25.2694	40.7211	26.6784	26.6805		95.7021	49.6635
30.0964	25.048	46.2786	33.6222	44.404	38.1389	46.7338	70.2962	25.0253	31.309	32.9435		25.7121	33.7898
49.107	26.0205	33.8808	46.0158	50.3816	30.9055	53.841	52.2292	28.3254	50.8264	31.1434		121.228	28.2198
37.1065	29.3392	33.558	49.1587	53.3361	52.1175	69.2761	80.987	34.0463	44.3275	32.9166		103.676	61.6248
28.3709	25.6335	33.5229	36.7589	58.515	61.5731	64.867	48.1697	26.757	47.9152	30.5786		78.0655	51.0498
105.547	111.506	44.4351	26.8998	42.546	63.7311	45.5482	96.4346	31.9772	37.0258	42.068		25.9356	54.1762
29.0993	25.2859	47.2448	34.9546	80.296	26.0847	30.6841	74.1509	27.4833	36.5085	36.3719		107.053	75.6075
25.437	31.6338	41.0853	31.0007	45.9454	42.3412	43.3633	24.7687	36.5312	41.0439	25.5487		108.245	27.624
32.0062	32.2566	41.768	37.2037	39.8314	42.0846	76.973	36.434	69.2968	43.1688	39.4341		73.8012	49.7091
46.0324	104.233	45.0496	32.3828	80.5401	28.3026	28.9316	38.7721	88.8722	44.9296	42.4674		84.2727	27.595
29.8234	101.129	46.1896	39.9886	56.4687	34.6443	66.2988	25.7245	62.5973	63.1435	33.5994		105.892	46.2559
34.3505	35.2132	44.7558	52.7506	77.6827	56.7604	25.1618	64.0311	25.8383	36.8789	26.8791		96.085	51.443
37.5741	97.3553	41.3315	48.7491	29.8978	26.2419	45.9062	64.2421	29.331	35.8299	38.292		72.4853	41.8943
69.5222	29.2585	37.3961	38.7555	29.2254	36.0905	34.9236	37.6713	40.3425	49.6429	32.3828		91.3447	45.7592
34.3443	28.2881	24.7956	42.1777	36.9472	61.4862	29.0702	24.9487	29.6517	28.0192	30.1565		92.4848	27.6509
81.0739	41.7246	34.2387	43.7088	79.9897	35.7202	55.4114	35.4802	47.4621	54.9624	38.0334		32.7221	60.9213
25.1163	32.0124	30.7007	39.4548	34.8844	49.6491	50.8181	52.8127	65.1236	44.3937	35.7844		97.6015	68.0823
58.544	32.8339	44.5613	39.6866	70.9997	42.0722	43.7419	37.7913	32.5153	69.39	45.8586		90.7468	57.0729
29.5068	40.4045	37.183	30.5517	35.8153	31.6524	47.7518	32.4055	29.6868	43.9757	33.707		99.3913	90.0826
34.6815	115.265	32.1966	53.2989	35.7926	28.7413	30.2351	78.7628	26.3784	26.7694	46.1048		93.6889	80.2194
30.7069	24.9839	45.722	38.9086	58.0515	75.3964	45.9931	54.3976	30.1379	45.6392	25.3107		92.9131	69.1499
56.2804	25.557	40.4066	29.8793	56.3735	43.9881	62.2124	59.1315	43.4357	31.7414	30.3344		28.2488	62.5807
28.4289	103.457	30.0262	41.2218	54.0789	44.253	26.3908	25.7887	36.2706	38.2527	41.6232		105.021	26.5419
38.7183	37.3568	35.3685	43.9447	81.1257	60.4847	47.5324	36.4588	40.8722	51.2526	41.5942		80.2835	36.7319
29.1469	109.323	25.0707	49.7919	50.5305	61.7179	56.4397	25.706	38.6562	55.0265	48.3601		84.1899	70.1824
30.3427	34.1518	34.0194	40.0156	30.442	33.9118	49.9988	51.9458	49.8643	32.6807	26.8481		93.7904	50.934
35.9519	35.9189	32.1841	30.4938	50.9194	45.5234	46.1441	35.7802	82.3878	25.9046	27.4585		27.2205	48.3373
30.471	30.951	43.6075	36.7547	27.9262	31.1538	62.7752	24.7563	169.433	41.6398	33.078		96.6001	63.3421
71.5645	49.3139	24.9983	66.5615	25.2301	81.3119	25.6604	75.1978	54.8259	59.1192	46.0262		82.8016	52.6657
30.4669	106.691	29.3579	58.2274	32.0476	73.9688	50.7664	48.2979	47.1641	34.0381	29.0765		92.3565	74.6826
25.4267	125.217	33.1836	42.6494	77.7903	62.1338	28.704	27.9219	43.7709	24.8349	39.8955		91.5785	67.5341
85.121	33.5001	38.4906	32.8959	77.6227	43.8764	37.0858	47.6359	30.2786	65.1318	49.3594		96.9684	57.6894
51.2092	29.451	27.4854	41.8488	92.2303	41.1453	81.6243	53.5803	41.6915	47.9131	44.6564		87.0555	40.7707
26.2108	29.4551	33.1339	35.3747	34.4685	32.5235	50.3691	46.9738	32.78	29.0972	36.0533		113.105	26.8708
26.3577	26.8378	37.2679	28.9068	40.7521	70.7266	78.4876	60.1289	24.837	27.1067	35.296		77.1904	80.447
28.5903	26.6681	24.8742	26.8936	74.0392	27.1833	67.3312	59.0592	24.9673	36.7816	44.3854		105.636	55.7715
86.0376	133.369	62.02	55.159	45.2524	71.4342	34.7022	44.3854	29.5896	36.5643	39.3017		79.28	64.7614
69.8575	66.5243	41.8632	35.5899	25.6811	54.6707	50.2346	30.8104	32.3559	29.6496	59.3902		84.8623	45.6992
96.6436	32.8049	30.7048	25.53	25.4969	57.1825	27.5454	76.4558	29.1551	94.9925	34.5388		93.6517	27.6426
91.5909	137.576	56.0591	34.6443	25.2817	31.8159	26.2481	66.845	30.9882	32.9704	32.2587		100.906	50.4622
45.631	107.819	39.8335	32.2669	91.3116	37.99	45.064	109.432	55.1093	64.0414	31.8676		92.4185	78.0241
52.2499	29.9558	30.2185	31.0089	75.1771	70.6542	67.4202	30.4979	119.093	92.4537	47.6049		35.294	34.8201
42.4302	64.8753	35.5215	26.4964	81.0574	53.1727	50.8367	25.9997	46.6821	56.5804	47.758		87.608	62.3759
101.15	26.1177	37.8389	72.5763	74.0101	60.0047	54.1245	72.1625	42.2729	72.6611	34.0401		101.253	55.4135
25.5011	93.5999	38.6769	26.5357	70.7452	36.8685	54.2755	68.2437	27.266	35.7802	37.661		81.9471	50.8015
66.7064	29.3227	38.6583	44.0047	32.2897	35.2981	61.4965	30.7193	38.3355	41.1183	30.1565		107.773	52.1216
27.9944	82.0629	46.1296	51.8382	71.5873	58.8336	53.8472	24.9031	83.8382	43.2826	67.0043		111.464	26.4735
32.8711	38.0686	37.2512	39.5169	71.0058	27.475	49.1298	41.3563	36.9761	70.6148	64.9311		107.109	61.6889
110.535	27.146	36.2602	58.066	26.995	28.464	44.3109	24.9818	28.5282	34.2946	35.8423		31.6048	26.6122
25.9708	117.113	50.5741	38.5113	87.2169	48.1759	27.6716	31.4538	33.3367	97.1153	44.0337		25.4142	58.5564
50.4105	58.0039	43.4895	32.7821	26.6287	25.0997	47.2428	34.3339	55.37	41.1556	29.7261		90.1384	116.062
36.2209	102.222	38.292	30.6344	57.8405	26.1384	51.3395	36.3616	28.1268	33.3408	27.235		100.028	76.6586
27.3094	29.062	36.552	28.3833	94.1586	30.1255	57.4163	25.5984	55.9969	41.3811	32.8545		101.406	54.6521
43.653	32.8359	49.2663	29.5689	33.8085	27.6612	58.3619	27.1771	43.7005	76.493	33.5994		76.3419	58.455
92.0192	35.1326	45.3392	43.2536	76.8965	25.0335	62.8455	26.337	41.0128	44.015	28.0833		99.1264	79.071
68.1051	120.552	43.8268	39.6824	27.9673	25.0459	60.6379	87.4942	38.532	26.1363	32.3787		84.2023	35.6002
30.591	27.3053	42.817	40.8349	37.6339	58.1984	31.431	29.5441	39.2128	27.3674	26.7881		114.113	74.5067
26.1901	29.5709	48.3911	37.303	41.2425	33.8229	58.6536	25.7908	35.2277	27.6157	32.0787		106.078	39.9411
137.286	26.7219	30.8786	50.2098	75.6612	25.1121	48.9808	39.2024	74.4405	67.9726	43.4771		103.542	48.8028
25.8322	114.644	25.7101	37.9051	79.936	26.7157	59.8019	25.2031	56.568	33.9636	42.9826		98.9878	55.2293
61.4655	120.403	48.8401	37.7851	98.7685	32.2048	80.2691	61.7055	24.7211	26.1839	35.6747		124.145	78.1462
95.0194	33.8911	41.9811	44.3688	155.899	27.3922	26.4053	28.6234	36.9657	45.991	37.3113		94.0324	72.9384
29.2234	83.2361	37.2699	39.759	27.5102	25.4183	67.1285	77.242	39.5086	43.8785	42.3143		85.1975	78.649
29.3496	86.6997	45.4427	47.2159	57.3335	27.2888	54.6748	31.3214	25.1763	42.8336	30.1524		111.278	46.6737
25.9356	32.7345	49.9759	33.8063	49.4297	56.2887	56.1852	30.7627	32.3952	57.977	41.5984		42.904	57.2301
88.5598	27.4564	36.3865	43.0923	81.2912	61.2772	63.7952	45.4737	31.9959	38.052	27.0177		27.2329	79.5035
55.3472	26.1425	51.0871	39.8707	28.0067	40.3218	30.9779	50.9402	34.7953		47.3214		27.9488	26.8129
30.0944	101.578	32.3311	40.4377	96.5422	45.722	25.8529	83.9768	28.7102		32.9994		45.1117	35.3353
28.764	25.4287	50.8078	41.4598	24.9403	30.0675	27.7916	145.21	27.9819		36.343		37.5658	87.3535
35.9727	134.257	40.0259	41.5653	79.7477	47.8159	25.5839	35.1036	184.359		43.3281		54.0024	42.3929
48.778	123.264	79.487	37.8906	34.2552	61.4427	63.8718	26.0287	25.1411		34.5677		34.5118	102.849
130.326	100.726	46.6903	41.8197	32.8339	57.0997	26.3888	24.8432	33.7815		128.143		66.516	84.794
56.7356	27.6343	47.8842	52.5354	93.2544	31.0938	48.6456	37.0671	46.1048		48.5194		52.1776	68.8872
92.7206	24.7025	76.1682	46.3717	85.5782	32.6539	59.4771	108.205	26.7239		55.4942		50.5367	74.5791
83.1037	27.4419	37.6713	35.6953	93.6	51.4388	63.8263	77.5896	42.8874		44.524		38.0418	28.1247
63.431	108.284	30.4151	60.5303	47.28	57.9832	43.7895	70.2259	26.3081		40.9694		33.7773	75.2682
24.6921	29.9247	40.9114	41.5032	57.3625	50.2491	38.352	56.448	26.3018		42.1074		29.184	56.3818
26.3971	31.7972	44.1392	38.8156	86.621	33.4008	59.4026	69.2038	28.764		37.6051		31.4455	37.7934
29.7572	117.299	40.2184	35.385	31.702	43.2577	52.7672	33.047	44.8696		38.1058		35.3809	77.0724
39.0597	48.9891	51.1244	45.7406	87.8811	53.781	24.8018	32.5235	29.213		33.4008		31.3917	83.2692
78.1172	34.0256	48.0641	40.1335	85.988	42.0453	56.1273	25.7122	25.4846		33.4215		36.8727	73.7536
65.4484	36.0078	40.2432	42.5853	48.0248	41.9232	32.0393	28.4351	25.6563		38.4555		36.9616	65.6905
50.576	25.6397	47.6359	41.437	80.058	47.1931	65.4629	25.4205	55.2128		43.2123		33.2228	75.3819
29.8544	28.8902	44.3046	44.2137	136.498	63.5076	42.966	87.3804	29.9268		42.0329		42.3102	41.6523
26.0742	27.5412	34.8781	44.4702	225.697	38.2672	60.2489	49.7981	52.7279		41.0811		64.0083	66.0319
110.347	28.1971	47.249	42.2667	51.203	50.0298	52.3017	24.8887	32.0911		42.2481		35.7988	51.4244
73.0915	31.4786	72.2411	68.6699	31.611	46.5269	39.5252	30.469	35.2132		46.3758		49.5228	71.2107
43.5805	31.6979	47.8366	39.5169	99.832	48.809	60.102	63.0566	30.4193		33.7711		48.4035	29.6661
42.2667	31.9793	38.4472	43.5868	44.7971	39.2004	48.2876	28.8633	36.2726		47.8883		47.7993	72.5225
78.7048	40.3032	72.4356	41.766	27.1336	36.6554	54.8714	27.1915	45.1965		43.0343		32.4366	27.5412
31.4228	78.1421	44.3254	37.0403	86.0065	35.356	52.0161	29.6558	26.1963		43.9261		32.7428	25.9046
35.3126	46.1896	46.7069	46.1586	91.5496	47.1104	49.9925	68.883	32.387		62.9179		46.5455	92.611
67.743	27.384	60.7391	47.3048	37.4479	57.5819	25.7722	26.2274	38.1286		39.4155		48.5877	81.3305
32.8814	32.5483	49.0077	61.1862	95.0959	56.0301	26.5832	110.585	33.0677		41.3522		43.8308	68.0016
37.2554	34.9981	42.3598	42.6639	37.1561	39.2355	75.9302	95.7931	59.6302		38.7244		25.1225	71.8066
40.6114	31.9049	50.067	37.7893	87.997	41.7598	26.935	24.7108	32.6683		46.0427		29.6103	72.1542
93.7283	32.0952	48.9746	47.6753	45.9703	39.7693	54.9686	27.2288	29.1571		51.7678		33.9118	79.8822
39.9038	26.4487	35.2692	31.8179	26.215	45.4282	63.3131	74.7384	33.3387		26.1694		29.7799	61.4758
41.6314	25.8259	37.4665	55.2728	24.8432	26.8336	49.2208	27.5309	40.5411		30.1193		31.4786	68.2747
77.4716	37.1106	47.6876	31.9338	59.1604	49.9636	50.3298	40.0321	50.7167		36.6534		37.1251	24.8762
29.4013	25.6315	42.1219	39.7776	80.5546	54.7059	25.4308	91.4482	39.0472		42.7508		69.0879	89.195
33.2456	28.8054	29.9744	42.1633	115.787	66.0215	33.3987	81.4195	51.6168		38.6645		32.2276	75.8558
27.9364	41.5032	57.3025	45.3972	48.2215	60.4144	60.4951	34.1477	50.9236		34.3525		51.263	27.3633
33.3925	33.136	36.5768	51.0167	57.9936	55.2604	73.9315	31.1828	65.2539		33.3449		48.5421	39.0017
130.156	32.9021	48.4262	42.5191	83.923	60.4372	58.6867	69.8803	29.4571		41.0004		40.0942	63.1621
32.358	26.2149	46.4089	44.7061	86.3231	50.5181	27.2991	98.545	26.2274		45.8337		26.6205	72.1025
89.1473	30.9407	46.173	32.5608	81.9843	52.2809	45.24	145.722	28.9503		47.0648		44.2427	40.8287
104.16	27.6385	47.6338	51.8113	44.4703	39.8252	72.6984	30.351	43.8847		42.635		58.397	98.7644
32.5214	40.1314	36.1837	46.4689	90.8709	53.5079	74.5792	64.805	126.372		39.2728		35.6312	45.1096
142.049	35.8878	49.1484	25.1742	26.4612	56.1666	67.352	94.0676	32.5773		46.9283		38.4969	37.4913
98.005	27.1688	33.4629	26.3039	89.4184	44.3833	63.3379	34.1643	42.5956		36.7692		27.0219	94.14
27.5392	27.264	61.1221	25.5363	26.0142	38.2693	77.6227	75.6261	29.0454		43.0426		45.3413	84.461
35.6953	28.042	44.8675	26.3556	35.1698	72.4521	34.7148	86.7017	42.8646		58.1902		32.2504	75.7482
26.0598	27.3591	28.224	30.1772	66.9257	47.2158	69.4105	88.9881	39.49		68.6554		33.9926	60.0854
30.9448	38.6935	40.2825	31.8945	46.171	33.7029	25.3003	76.0834	38.6086		40.3569		33.4318	24.9156
26.6868	34.7022	42.0598	34.4084	105.367	35.1057	31.5655	99.2154	28.0316		43.2702		46.44	71.8646
92.6668	103.327	41.4039	45.5648	94.6263	55.7259	30.9468	115.112	52.9223		43.0736		34.2325	77.9352
56.3322	29.8792	45.8441	26.6184	97.5726	100.587	29.5564	26.3267	33.5435		50.5822		42.0433	63.8283
31.2531	43.9757	50.2201	50.1332	36.8168	28.4619	31.0753	123.111	59.9943		40.9094		58.6205	64.3042
82.094	66.5512	53.1044	27.475	103.097	58.2295	32.0993	77.9351	37.8823		53.2244		43.6343	65.0387
122.875	40.1314	49.5105	27.2081	77.1717	72.8329	30.6819	99.6789	29.8958		35.2174		47.5676	63.1311
131.714	33.258	39.0203	25.8529	65.4795	24.7314	37.388	62.1772	27.0198		46.0179		45.989	38.381
82.7147	27.9716	25.706	43.7067	106.153	29.5978	25.1493	31.0834	38.59		37.2099		50.2119	71.5976
25.4494	28.7164	27.1626	26.844	54.7452	52.403	66.485	59.1109	34.0856		37.4458		52.8581	70.4597
26.1467	27.9116	34.3711	26.4301	75.3012	46.2165	35.9229	28.1516	36.0512		42.2584		42.5129	57.7164
26.1135	36.3926	27.3219	25.9522	121.994	53.1768	31.6234	29.0848	26.6763		41.9046		32.2814	47.7993
29.8254	60.4433	25.2197	27.204	58.0247	58.5936	26.1137	25.8735	40.0922		51.5092		25.5632	84.7568
90.7199	53.5927	28.2695	30.2351	74.6536	53.454	56.6426	26.0019	70.021		51.4823		42.5543	111.206
124.808	64.0042	50.5098	31.4145	50.7664	56.417	28.9749	36.6885	42.8646		34.2988		33.4525	82.7002
25.1826	37.3609	29.3847	30.5372	94.2352	69.4603	26.0536	27.1832	26.6308		41.9646		25.406	66.1519
73.017	28.6399	28.0481	26.1715	86.3893	55.0866	29.8027	49.2394	54.4555		47.3007		40.0259	93.7262
35.7802	28.1433	52.4672	49.3181	25.4307	46.3283	38.7248	48.1325	37.7355		41.586		48.4635	89.4019
29.004	25.3936	38.0251	25.7349	92.7827	61.8048	26.7219	35.6809	26.3349		41.6708		74.5709	28.8737
30.0034	52.1216	46.9779	29.5999	44.7165	55.0162	51.4657	54.7969	42.1591		45.3558		43.6281	52.8044
29.4303	27.9116	38.4493	33.8705	90.788	62.8456	31.7517	68.1257	50.1374		36.0781		47.669	47.6131
28.1971	59.8826	30.4462	29.8565	84.7217	49.9243	28.6669	28.2675	25.6708		37.932		50.4518	76.042
31.3897	33.2767	49.5332	33.7297	88.3756	52.6575	24.9363	29.4654	28.2902		37.392		54.981	38.2569
87.9432	28.1371	32.5835	67.4347	86.1762	66.2595	68.8479	71.8438	34.4912		55.3349		54.7989	25.4991
141.745	25.6998	27.5453	50.0732	91.533	61.6372	24.8969	35.2898	34.0442		39.7673		43.715	85.9424
108.005	76.1372	43.7047	26.455	114.253	55.5914	28.3419	31.16	30.9883		42.9371		42.2294	27.8805
31.1931	30.0096	26.2067	36.2106	106.701	78.8952	34.578	77.4758	52.761		48.058		40.2535	29.7055
29.6744	38.6293	25.9666	32.0662	28.0213	26.3577	25.2819	58.1426	33.3097		44.3709		39.399	71.8749
59.953	32.4924	27.2722	28.6792	28.253	68.2106	38.174	102.317	46.0427		44.3751		35.5629	58.1881
37.1065	72.0363	57.6295	44.0068	32.6786	46.4565	25.3749	25.7039	25.8135		48.3476		36.2003	79.9628
28.135	29.3103	47.1455	25.4825	33.0284	81.5498	36.0469	49.167	28.6895		46.0489		36.943	58.9847
27.506	34.0194	31.4083	27.324	30.7338	32.538	58.7922	25.3315	24.7004		50.8326		26.8356	73.6439
87.279	41.797	27.626	26.6929	25.288	31.3089	61.7448	26.2336	110.31		38.3851		47.758	31.0731
102.782	29.7448	51.4429	42.2398	25.1576	66.3381	41.3109	46.1441	69.0113		46.8621		47.8366	73.106
25.2486	24.7728	32.7014	25.6191	30.6427	85.5265	47.8737	93.5875	65.6843		44.6544		42.577	56.7956
124.532	46.9138	79.907	32.0704	29.1323	37.992	31.6938	36.4113	104.359		46.3593		48.6332	78.2455
101.092	38.0024	48.178	30.2517	37.4809	62.1814	52.2251	24.7563	28.6875		40.028		45.7924	81.4132
113.194	36.9533	39.1755	28.9378	57.0791	37.3113	31.195	48.1304	69.2534		44.5158		35.5961	72.2639
151.033	74.844	54.7638	49.4815	61.2813	47.2738	86.5197	62.74	49.0036		40.0052		37.0609	68.6182
27.5122	29.7696	41.9625	35.1057	36.0388	51.9457	73.9296	32.5773	71.2603		44.0895		53.9569	57.6894
33.2187	24.8431	38.4038	27.9054	38.4617	61.1882	29.5132	38.4948	25.0459		50.9443		31.1517	57.7225
161.978	33.1359	41.8881	52.9451	30.6531	60.3958	27.9818	24.8121	37.4685		34.936		44.5778	85.2907
24.9942	26.844	29.6413	26.8936	28.1226	61.4179	45.4694	33.7588	33.8229		51.8506		40.5535	74.1591
139.587	63.2221	66.5843	33.3697	28.7662	54.9148	84.3452	44.9171	29.691		70.319		39.3327	84.0595
24.7459	99.8258	42.4778	47.9504	31.1704	27.9819	38.1141	30.0075	41.6563		44.1785		52.5085	134.503
28.5737	67.5609	25.226	27.8578	29.2813	25.4184	35.5588	46.7359	41.3729		45.2027		48.0249	44.493
133.829	82.8636	41.497	25.3873	44.282	28.0481	28.8447	32.6435	25.2507		49.0925		37.0216	69.5906
133.436	27.8991	53.5513	42.066	24.7977	25.8736	25.6666	87.8501	32.6021		38.0499		33.8394	83.2381
28.7744	55.3783	52.4961	28.3668	38.9645	33.3553	24.9155	51.474	59.3447		45.5544		33.616	66.8036
48.569	27.5205	26.2212	32.5628	39.4135	26.8729	41.7307	29.2958	24.87		28.9399		37.3589	70.0562
27.2081	39.3038	53.0837	27.1522	30.6924	31.6793	76.702	25.2362	33.6511		43.0778		46.8848	53.5824
25.1618	29.1551	47.427	30.111	27.4998	42.604	66.8554	32.5235	53.5948		39.8666		33.345	76.8923
35.9147	45.0082	37.781	30.7731	35.8195	79.9731	25.6025	25.168	73.2156		38.981		48.9911	42.188
42.7198	25.0832	26.1674	33.3367	28.7992	45.871	82.7314	45.4986	73.0398		25.6873		34.9277	60.9172
50.3029	40.0031	55.2624	46.5393	30.8889	55.0079	100.504	50.2657	37.5264		50.1581		37.8513	81.3905
44.673	26.4198	46.7938	37.3651	39.8977	43.4854	85.0819	24.7252	27.0219		55.308		33.8415	25.139
37.2182	67.5651	26.2977	35.3291	26.8335	90.6433	124.156	25.2073	49.825		43.2578		45.7779	26.7198
39.8542	27.0322	51.085	25.6687	37.1022	28.0812	25.7597	25.0687	83.8837		48.6373		47.2179	71.5542
61.5441	55.7859	27.3861	31.371	25.7784	24.808	45.2419	31.3172	35.2195		1.8932		44.7269	103.753
52.5333	27.0074	34.3546	26.9991	25.5115	41.5384	52.4526	29.0889	28.5799		53.5927		28.4433	32.1366
36.7734	35.6292	45.7489	34.5202	29.8689	25.5073	38.0667	26.0577	58.8233		40.539		31.1931	108.224
43.1502	32.6	46.4545	28.882	54.3645	32.209	25.8113	82.8864	29.0826		48.5835		34.7539	61.9558
27.444	31.2572	32.3228	32.3849	58.2522	25.0956	35.598	84.5975	30.6034		46.5269		51.7492	104.125
30.9614	71.8397	71.8894	48.7015	75.5351	36.4733	26.3305	51.0395	69.57		31.1807		47.1186	27.7585
67.263	31.0297	45.4903	41.917	35.9954	42.7902	26.7509	31.189	32.509		40.1811		38.1244	70.799
31.5138	26.306	48.1262	30.8558	27.6137	51.205	25.6566	58.9247	44.3751		49.9843		49.7712	104.657
30.4937	68.8292	59.6116	31.7745	58.5067	44.8633	46.7235	87.4425	25.1163		44.3813		59.6985	25.8136
39.9266	61.6165	37.0713	27.1129	32.2049	26.8584	61.9703	48.9456	25.4432		43.2867		29.5875	32.9518
36.1361	30.7441	31.6545	44.7992	52.8437	72.0962	76.1517	46.3075	25.6025		48.6849		45.7117	24.8638
67.0085	37.7478	46.2434	30.0282	29.9682	39.6701	78.6074	39.5624	51.7719				31.8407	64.7325
31.7228	39.6059	29.064	24.7832	68.9906	27.3426	59.781	30.4482	46.9613				38.4865	68.8292
34.936	32.5814	48.0125	29.5979	43.6612	50.636	27.173	30.8144	77.5565				26.4405	64.8359
25.7722	77.6186	49.5726	65.6926	35.9561	44.015	39.5498	42.9536	64.176				31.3773	71.2769
27.3715	26.2419	80.7822	24.7459	60.9565	50.8098	67.8816	27.3198	90.2791				41.0873	63.2821
27.4088	53.1541	46.4545	29.9165	65.5932	28.7537	62.775	78.9552	55.3597				35.9519	25.7783
30.0055	36.703	52.6326	33.7422	24.8784	26.2522	31.0648	50.1146	29.3082				26.4426	69.0817
34.3815	43.5805	47.6649	33.5684	48.3373	30.6904	58.1881	27.8412	28.8447				31.9938	67.0044
32.4242	31.4062	46.022	40.7273	55.3991	41.6108	32.4946	26.5026	81.9284				25.7825	91.1295
28.9668	29.2523	33.556	42.6577	38.9996	24.8391	69.3796	69.4003	38.2527				32.1159	80.3766
40.1438	39.8687	43.4957	30.2786	26.5294	46.3552	25.348	42.0867	56.9942				30.6924	97.2932
62.2496	27.8185	34.9816	37.8865	41.8218	68.5478	26.128	93.0951	58.3764				30.7959	64.8898
82.6298	34.7643	50.3836	34.5574	56.3425	25.4163	61.685	25.0108	83.6747				34.4188	25.6087
24.9135	38.6334	48.1656	53.4231	56.8266	42.4674	71.9783	31.3773	72.3735				45.9745	89.9936
50.9153	51.8712	54.4513	35.0622	66.8595	39.8252	78.7857	32.2007	27.2039				28.2861	63.9173
28.4971	36.0719	32.927	36.1961	57.3439	37.3279	62.0406	24.9777	45.1406				25.6605	65.4277
36.4609	86.9438	50.8409	33.4235	33.1918	49.8849	29.7903	50.5595	25.3107				32.9229	70.8755
27.7109	38.0396	25.8984	51.5092	47.0979	64.7615	82.578	41.6915	27.8702				30.1834	72.9653
26.308	32.6621	49.4132	27.6571	30.7421	99.4658	105.836	62.8455	26.7074				47.6959	61.1696
27.9529	59.7109	36.3636	25.3873	88.5784	33.0304	50.0732	38.439	55.9411				31.8303	75.6261
26.0267	27.0488	29.4489	31.0028	53.8285	63.7663	28.1164	75.5765	46.5227				37.5824	102.867
34.847	28.4537	37.1148	40.088	38.5465	50.2057	73.3894	48	41.3377				36.5788	75.0881
69.4706	85.5845	53.9175	28.2633	47.2469	39.1031	67.9064	57.4349	36.4175				30.7131	100.867
33.4277	93.6952	30.831	26.7239	46.3427	64.1594	35.5256	26.4384	26.4963				35.0767	108.284
31.671	29.302	60.4806	32.9994	30.173	25.4411	88.4314	28.2819	30.8124				43.744	86.4266
27.5971	77.7055	44.2344	27.7564	43.9136	34.1581	25.0935	89.317	40.6176				32.2918	91.9965
32.4242	32.0104	51.2608	30.9965	42.5295	27.6219	74.9019	85.8142	30.2393				39.7921	28.4309
27.0053	34.6256	54.3417	26.2853	49.3511	31.3835	46.0159	26.5108	31.7662				26.4736	33.5229
27.984	39.8355	38.7493	30.8538	38.3562	34.156	25.7826	42.8833	64.4718				52.8603	24.8411
31.9587	26.3536	50.0691	30.3696	27.1564	51.2133	26.1984	42.2294	26.7881				26.6143	54.8383
68.1278	26.2005	45.6061	31.2986	51.1409	54.4224	25.3356	25.0314	34.2056				32.54	33.6512
101.373	28.7868	31.2014	37.3878	45.7945	54.6996	64.387	28.2757	77.4034				55.6473	24.6983
51.3416	35.3416	56.5991	26.6101	53.694	26.1094	25.8796	29.3247	26.757				46.3924	26.0743
31.9897	92.6979	63.758	33.7422	29.9744	28.7309	30.8166	30.2372	54.3169				25.617	25.3108
36.1175	103.118	44.0937	35.7698	26.6391	28.0253	71.4921	44.7144	36.3926				32.5545	26.4777
29.1406	34.6174	51.3312	33.767	69.6982	35.7782	72.9219	57.2818	70.53				49.707	59.6406
24.7169	37.243	35.6995	36.2106	57.6005	51.9975	70.4947	31.3048	29.0496				43.5267	31.6441
31.1435	35.5588	54.4348	33.1711	64.9477	43.1501	72.7706	41.1473	49.5787				34.3132	33.7174
67.4036	26.097	30.26	26.2915	60.5178	69.7065	25.1908	70.7162	69.752				27.0467	28.3502
31.8097	30.8621	52.7423	28.7495	43.9778	59.4129	70.53	24.9591	41.2984				41.377	36.2126
52.2209	94.7669	38.6479	36.8582	55.9493	61.6847	94.8766	49.6739	63.2676				37.1831	33.1628
28.3171	85.5265	59.4999	35.9333	33.1463	66.2305	57.6501	39.8024	25.1018				29.033	26.6039
45.2482	47.82	42.0805	46.2144	33.2497	30.5351	53.2679	44.4516	45.871				55.3597	24.9901
26.0308	27.2846	41.4411	45.3434	57.5632	25.9894	65.2871	110.094	25.0294				33.2145	26.8832
31.0648	37.2037	60.0088	40.3818	42.3328	54.2693	81.196	97.8291	27.2122				40.7915	30.0965
28.973	91.7296	229.465	40.3735	32.1221	65.3346	100.287	25.6128	31.0069				26.9494	40.6901
40.7315	26.906	62.3883	39.3452	46.6759	62.7793	72.4914	55.819	34.8512				39.8811	61.0248
76.013	36.5478	46.6862	59.4668	28.7081	30.4607	63.8987	40.8701	33.0635				24.8059	24.8038
64.6621	32.9952	60.791	42.4136	57.1226	47.3772	26.7694	25.0191	75.8578				30.1254	34.156
78.1834	71.308	35.6685	39.3659	28.2923	43.9861	90.033	90.2936	41.1163				30.1833	32.718
33.3118	27.6819	54.9293	31.3214	44.8737	36.6389	29.7427	48.1511	26.9971				53.8286	36.554
28.5882	82.0174	64.5152	31.6255	77.9807	40.0217	29.325	86.8134	83.6871				25.3459	36.4113
29.453	48.4242	55.8273	34.0898	58.3557	40.9115	61.1863	33.8022	84.0637				26.0804	47.1021
32.3373	101.477	38.1182	27.775	45.2461	42.6515	83.4967	82.6567	60.7103				48.1614	56.2225
26.5046	94.5166	28.1557	25.8094	25.1349	43.7088	28.197	32.0993	65.7795				31.6359	24.6963
25.6915	60.5799	47.5283	35.9374	49.6532	30.0903	30.4545	24.7418	51.3871				33.4898	45.4241
35.8464	43.1771	54.9045	33.7256	75.3218	62.5703	77.8524	153.656	53.6154				33.9304	31.6649
36.0099	44.1847	50.1912	44.6502	59.1005	61.8876	51.9271	119.474	55.2086				25.6935	32.4035
32	32.6745	62.3489	38.621	58.6722	60.3647	70.4162	26.6908	74.7923				40.6342	43.9261
35.9685	30.7214	29.1674	31.3338	34.6856	24.7893	54.3271	110.887	37.1168				27.8577	29.5689
55.5459	47.9628	37.1789	36.9347	49.3739	38.4245	72.0674	36.9637	25.5384				32.0517	40.4832
69.1582	36.2705	27.9613	30.62	67.2009	29.5461	68.5107	43.5992	25.9791				28.1578	42.0991
27.4026	95.9504	31.851	33.7608	79.7353	75.5351	60.4536	42.1116	28.7371				47.2593	35.5154
37.7044	76.2406	43.7211	37.7789	59.7978	28.0585	30.8104	51.9395	32.2752				40.7521	37.6424
43.7668	76.8489	29.5669	33.9801	67.443	47.7869	28.5385	41.7763	65.0594				30.4151	41.7556
32.5463	25.7535	26.2956	27.5474	73.6936	47.3834	29.6517	80.5794	43.6447				51.7533	30.651
66.9899	34.3505	24.9073	25.0045	58.1509	72.1667	74.5667	116.788	36.9451				54.7059	51.9892
32.5607	34.0629	35.4035	38.4679	52.0078	42.0081	24.6963	35.1677	45.1054				62.831	38.3727
30.411	28.5344	31.0586	32.3828	64.8732	50.5326	30.5268	30.8538	24.7273				25.0314	42.9371
25.9708	37.0237	31.9711	37.5451	49.2869	55.2356	50.5284	28.046	37.2285				31.8324	54.0562
69.8555	29.5875	28.2653	34.5739	52.8147	55.4445	94.6779	62.9241	64.7304				44.4206	39.0286
24.9673	31.3772	29.8793	41.4577	49.1339	28.791	76.675	37.661	35.4905				39.6038	33.1484
26.2625	90.5957	31.1042	44.9875	65.5663	52.0347	75.8869	33.2146	53.1624				32.1139	53.45
39.2107	80.2422	31.7352	40.028	64.9974	28.0647	27.1416	48.2276	25.1514				73.0231	42.0081
56.0301	27.206	25.8487	40.3528	57.0439	47.6814	79.6049	30.4358	24.7459				27.4502	28.464
71.8107	24.9383	29.482	41.8798	76.0813	55.1114	27.7419	25.346	25.7681				31.6919	30.411
89.2177	34.6836	26.4467	35.1181	29.4199	77.4675	31.0172	82.9733	42.3163				26.9309	38.0251
41.2735	33.407	35.0415	28.3585	72.6839	37.4458	87.2872	83.0458	43.8288				28.9524	26.366
25.3853	32.6125	30.4773	44.793	66.1022	64.9663	42.8088	28.5758	59.9447				27.6467	41.8508
24.9259	54.8466	26.5046	36.852	60.5737	72.7066	64.1115	36.0906	67.1264				71.9225	40.9363
27.2516	108.599	51.5339	41.1535	41.2053	53.572	30.1378	167.85	37.7976				44.6296	28.2282
27.7771	25.4018	37.5203	32.5711	74.1509	54.3603	27.6984	70.4493	45.0806				25.0232	36.8354
61.722	67.5381	36.3223	37.032	62.8248	66.7519	63.5427	28.4081	106.246				26.3908	40.4315
24.8245	28.6689	32.8794	50.0112	44.4619	80.0456	93.0601	89.0294	33.1256				58.273	31.1414
26.5729	35.2857	27.2908	50.396	59.3798	69.2803	64.9603	64.7139	32.9083				24.7314	29.9124
32.3869	67.7947	27.0881	41.1349	60.0295	45.1551	66.5825	26.1777	25.6522				62.7358	30.4069
27.8371	38.4493	30.0862	28.4578	77.2461	58.3039	102.998	31.3524	32.3807				78.7711	39.8458
55.3369	26.486	36.0037	41.4205	72.2308	47.278	80.333	24.7459	67.7037				26.0123	42.2874
46.4896	55.5749	34.6671	46.0075	69.3217	54.6893	57.9274	45.573	70.5755				26.5853	49.3987
25.0294	24.9756	32.5111	37.4127	54.5176	30.4379	28.253	93.8152	28.9834				49.2435	37.9155
30.7607	34.636	26.8213	28.5447	54.2673	56.0507	64.1593	37.7893	47.6359				32.3042	45.3082
39.8624	41.8425	43.4605	41.5384	54.6252	53.8679	95.4041	42.0205	62.7793				31.2407	42.0163
65.7608	62.7152	30.9903	43.6695	48.4842	64.7822	81.6056	84.3513	25.4639				35.0684	37.0589
38.3603	24.9632	29.2854	38.7038	61.8048	43.0778	57.1536	91.2619	105.042				52.8768	29.8524
44.8551	43.9219	36.3865	26.2977	67.5423	31.0193	76.553	31.3794	34.8636				55.459	71.7238
41.4577	26.2894	31.7869	38.8445	59.3178	58.9577	87.1239	24.8576	70.559				60.6917	34.6195
80.2049	82.7561	32.7387	36.1547	66.216	50.7643	78.5208	62.7524	28.6875				56.1873	49.2808
80.358	65.2187	42.3164	31.3876	68.6637	53.4334	54.538	36.1237	25.2073				35.2278	42.9495
28.1557	46.0655	74.844	25.6398	53.9527	26.5088	73.1453	33.7897	33.3387				24.895	26.2522
26.6122	31.0793	40.21	61.8689	49.498	54.5631	88.7522	36.5561	28.0295				44.3212	45.1158
30.5186	45.1447	30.5869	34.036	60.9751	37.3361	86.1886	25.468	72.8101				69.7727	52.9968
29.9724	29.9455	36.3947	35.0436	62.5765	41.7122	26.4032	95.7953	46.0572				26.1467	47.5035
33.0966	27.1853	42.3971	25.1122	52.4444	36.2933	80.7678	32.3766	69.6589				37.4334	37.7044
29.7799	39.9328	28.0688	44.6896	58.6495	71.1838	68.1547	26.3225	107.159				26.2129	46.6945
25.2053	85.7893	32.7552	29.1095	62.2682	34.5139	72.8743	33.6304	39.7652				41.9501	44.5633
46.4255	71.0266	29.0309	35.0622	66.5967	34.9091	76.3917	74.9868	33.796				29.4944	31.6855
27.0674	45.8255	34.5844	38.2382	78.0345	66.4105	95.3484	25.4224	36.9906				39.8293	31.0193
38.7079	25.1659	33.0387	44.6006	55.9804	26.935	85.1954	28.7475	42.426				40.4314	37.5306
48.3663	31.28	29.5234	25.6315	55.7756	65.978	98.8202	25.9666	30.7772				67.7492	35.9602
27.9778	61.2027	47.5303	26.9619	48.447	38.95	86.1515	27.8392	91.9572				43.2019	38.1348
62.92	60.373	48.7718	35.7057	47.3794	61.72	92.522	37.901	38.9542				37.7396	51.0416
43.3157	26.9577	52.1092	27.3033	61.8317	55.161	62.8433	98.2553	34.4022				29.7406	45.8048
34.1312	33.8104	31.8181	26.2936	53.363	43.3364	90.7136	38.9934	60.5075				24.9859	41.4266
95.8656	75.6654	45.5089	31.7621	56.8639	51.7865	63.4952	27.1688	52.9492				51.0581	41.2839
27.6923	25.3646	26.9019	31.1683	68.1568	70.5673	27.0468	45.2027	40.7977				53.4789	38.7596
26.7508	24.6942	34.3547	40.059	62.2828	56.9963	80.5856	171.713	28.6481				61.1365	45.6579
38.739	34.1974	28.9565	32.7408	109.052	47.8428	39.6286	144.375	29.4448				33.6574	35.9437
57.1101	91.713	33.4505	65.7753	89.1453	60.7061	30.0634	40.1045	30.9304				47.4538	33.5104
38.4162	96.6787	30.1607	31.2076	80.7222	59.5971	26.9288	113.289	41.7929				36.3471	36.2271
30.6572	26.6391	40.5535	26.7529	59.9695	38.0934	53.9983	82.6671	36.012				49.1629	38.5548
31.4662	108.669	30.0261	39.5997	42.4405	41.6894	25.0894	25.4163	44.0109				31.2428	42.0246
82.3919	45.5896	31.1848	41.4991	27.6819	58.0992	69.9548	24.868	36.0699				40.1045	52.2002
52.8603	88.5287	39.5108	43.3612	65.6056	39.6059	30.5019	54.0831	64.3187				58.0308	44.5902
32.7987	29.7323	24.8659	66.1912	45.9765	68.6037	35.923	26.8853	44.9461				33.9968	27.1646
26.4425	26.0163	45.3702	34.634	34.7477	84.0057	34.5387	103.575	30.382				56.057	34.3194
72.8039	70.2114	33.1794	53.0403	29.8254	49.8664	31.1186	28.2736	28.0088				55.4962	45.3661
25.6666	66.4457	48.5835	32.9559	42.3888	57.9853	28.7247	57.6977	25.9149				47.8242	37.9838
90.0805	26.6205	41.6129	31.8179	26.9309	77.4965	36.9244	100.567	25.9252				38.7493	51.6933
24.9342	83.2878	34.7912	50.8201	25.8032	54.1079	28.1143	64.6063	48.9766				46.3448	47.4373
28.2778	25.9811	50.9091	37.1685	54.1969	54.0831	62.1131	93.002	47.9151				55.1218	60.9379
79.6939	98.4168	39.1838	28.6502	71.0907	25.0438	49.1173	32.0331	25.3003				49.6015	55.5211
30.4917	91.322	34.8781	32.9435	53.2037	36.0905	65.9119	30.6034	40.4211				26.0494	26.9619
28.5923	104.568	43.2246	33.8043	40.7811	72.3632	38.1307	26.6846	29.5193				70.8383	40.7977
99.0189	76.3813	34.9174	41.228	41.6439	73.9274	27.3901	110.736	31.0337				106.796	50.7705
34.3794	116.674	28.9295	35.6974	54.4183	79.429	37.7168	26.2874	49.4711				63.9938	34.8367
25.4287	38.0065	37.003	56.8142	47.5718	24.8494	43.6902	31.369	58.1715				44.5157	30.051
62.1917	34.3815	38.0003	39.7073	30.8538	61.7717	89.1122	182.288	55.2045				46.3572	38.8859
72.3321	35.6209	30.2227	29.542	53.363	60.733	28.1309	30.2372	27.4626				25.6728	38.7845
27.2102	27.8909	33.5663	25.5053	25.7018	75.4399	28.1806	72.5059	34.4104				110.101	43.5557
96.6705	28.4992	33.4525	47.9525	50.2181	55.0307	35.5175	34.2408	26.2749				37.752	41.8053
30.5227	35.4305	44.3108	32.7242	57.0894	58.7901	27.053	27.7274	48.2607				58.097	28.5654
26.248	88.1129	37.5534	29.0847	64.0787	52.8871	71.0391	28.3274	57.7784				58.7384	55.4114
31.0545	66.3319	32.3475	70.7514	25.528	93.24	59.5805	97.3057	47.2241				39.2976	36.0885
74.7778	28.2799	43.4542	68.7423	28.0067	65.9988	106.097	42.1156	28.4889				167.459	50.4498
85.2182	43.775	46.7255	32.747	63.7166	99.383	60.0295	29.2771	33.2974				48.5359	38.1017
74.364	83.6995	40.1521	48.8277	81.2167	24.897	25.9874	26.5584	29.4883				37.8948	46.3034
43.8702	36.643	39.8584	40.0321	49.707	40.0114	37.841	25.9336	40.1624				61.5834	43.1936
33.6987	49.6408	27.4398	43.1543	42.0164	62.6366	26.3287	163.832	77.7696				24.7272	47.5697
54.3521	38.3645	33.3449	27.9881	33.3821	79.909	38.9252	34.2636	32.8794				55.6617	26.786
61.5813	85.1934	60.4765	29.393	52.1196	28.9151	34.574	42.2771	27.9343				25.8239	47.5221
29.6723	56.6528	35.7285	37.601	59.3281	34.2119	81.3946	25.8446	35.4057				48.0414	27.5453
27.2412	31.9132	43.6364	27.0364	56.688	56.3073	72.535	86.7576	37.8968				43.4191	38.9417
33.5912	43.1626	37.4933	28.7992	27.1667	62.0738	34.2719	54.1597	40.1604				38.2672	49.6098
65.2332	32.0642	27.9633	39.3141	50.4622	50.545	45.9082	27.9136	29.9682				27.5122	49.6305
93.5814	43.9157	31.8552	39.5583	111.4	68.8913	38.5031	96.0146	39.3225				58.784	41.1929
62.4338	30.7565	31.7311	70.801	71.1507	64.6084	37.2927	86.5549	71.2811				27.9633	43.9405
47.76	150.243	44.253	27.0757	65.2994	94.4979	35.2588	26.7094	41.5942				25.406	37.5948
46.4358	41.4038	46.6614	53.6341	80.0311	65.5353	57.108	73.9832	27.0281				59.655	40.7894
39.9576	26.037	38.8466	36.6368	53.4706	62.531	33.0655	62.8228	31.5862				64.8815	71.1466
49.8767	33.7505	42.7614	46.2869	58.157	67.9188	33.3593	79.3937	25.526				63.5759	55.039
47.2241	36.9182	34.7208	38.861	65.3511	59.1026	24.868	40.8804	33.2145				32.7552	55.2314
80.3166	39.5459	47.0959	39.0783	114.077	81.4277	28.8655	26.2253	36.8871				35.1802	58.3536
8.8804	34.7601	33.0283	24.9942	25.8694	61.4117	41.5839	35.923	53.7644				68.0595	45.571
29.5916	25.9977	43.0612	41.828	29.7282	56.4646	41.0294	38.3769	43.2392				57.9998	39.7632
27.2929	146.487	37.0672	30.8455	57.1349	77.5503	49.8415	112.797	50.7312				42.6577	26.7508
133.51	50.1477	38.5568	46.9593	35.4305	52.2685	97.8705	27.0715	50.9298				67.1699	30.4068
37.032	50.9671	27.7378	26.4384	30.4007	70.4224	29.3061	104.001	36.8168				25.1949	25.5135
48.8815	28.7558	50.4808	26.8978	53.632	74.9598	25.5073	185.642	42.8171				74.5377	27.3757
28.2385	37.1871	58.1198	27.9343	67.6623	50.1001	25.9833	75.4854	52.4174				61.2069	26.0205
46.1379	73.6088	34.2511	30.8786	28.0895	87.2293	39.8915	117.684	29.3455				36.9244	49.0222
50.4271	79.6359	42.1074	48.0249	52.972	76.3772	90.724	26.9371	30.7523				69.3754	52.6927
32.5173	25.0728	26.1632	40.7728	65.9222	58.8729	26.2129	27.0902	42.4922				73.4763	27.0922
111.88	46.9241	31.5634	32.18	80.0849	32.5422	55.4259	25.2632	52.014				64.9146	41.6274
31.6545	30.2931	42.4798	36.2644	43.7833	50.2863	28.7785	24.7087	27.4005				55.7404	29.8027
25.2218	65.2166	41.8446	47.0959	24.9053	73.7474	32.147	54.7369	37.9403				62.9655	29.811
126.852	33.2042	34.1106	37.5679	82.994	32.8339	84.9017	43.5867	65.2581				66.2491	56.2763
31.7455	44.8654	31.4599	41.1163	84.1982	97.9036	32.2546	25.0997	57.0481				55.8707	50.3629
25.6397	31.6731	37.7416	38.8589	32.298	51.5175	54.7596	89.3212	33.6387				52.7775	25.0521
28.3543	34.4725	42.006	32.3973	32.1407	66.7105	46.3013	83.681	34.1353				44.3254	36.254
158.626	34.1663	48.3187	30.5476	34.3029	41.2404	34.8367	102.764	32.96				83.6727	29.5026
97.5146	42.4177	41.5839	46.2682	68.0389	55.2914	60.9378	69.7665	41.6584				66.6361	33.7236
34.456	75.3799	54.1701	63.5697	72.326	74.9164	63.2179	28.8075	46.9365				73.1991	26.2169
43.355	67.4388	35.4284	57.4515	133.52	35.6023	44.8385	32.6084	25.1431				43.4895	39.6204
46.1896	25.8032	37.8348	46.5579	44.9047	77.5814	69.9176	48.6414	85.1458				74.9185	34.8533
169.201	28.5075	53.0879	24.7356	68.0554	67.4367	29.2564	28.0585	25.5839				74.3702	53.5431
27.7233	41.2673	26.7322	42.7922	75.2909	63.6235	39.9411	25.4949	39.5728				57.5735	25.8032
36.3492	29.8544	94.9511	39.8873	28.9254	73.0398	99.1119	56.1231	25.0852				47.9152	51.7057
32.4573	73.5736	27.7337	46.3779	24.9238	94.4359	63.2242	86.7245	44.9792				50.1229	40.8659
25.7101	94.258	27.6322	42.8295	26.2004	59.593	33.0283	107.398	47.998				52.0016	72.6549
24.8287	30.0323	35.269	34.8057	85.6548	74.4384	69.8928	44.9068	75.5516				79.8925	47.5593
36.7775	27.655	40.2307	25.3025	68.432	60.9461	34.3753	65.3802	37.3879				40.6177	67.6126
33.0884	70.5031	36.6327	38.5051	33.4608	93.6703	65.6781	26.5171	34.4953				70.1411	38.5631
25.855	38.17	41.8673	26.8253	24.8866	38.7969	31.7476	30.4276	42.4136				38.9728	31.8717
31.9918	32.3166	31.9607	44.4827	32.3662	78.1255	35.236	38.0913	51.443				61.4365	29.6868
150.11	87.6101	38.4762	32.8525	53.2948	54.4969	90.575	42.5708	37.5513				33.0097	65.1256
28.1951	74.1756	26.8708	25.2363	59.893	39.7859	26.5315	153.816	30.5062				55.9142	27.804
38.021	70.1493	44.1682	41.4246	59.415	41.3191	27.2184	25.1887	42.453				46.1566	54.5445
27.7853	35.3043	37.5306	39.8811	28.6171	70.7058	36.6679	25.5508	25.7742				26.0534	31.2262
39.9824	34.4167	48.5504	27.9964	55.1838	73.5674	73.4991	25.7929	43.5661				44.4082	29.9475
32.4035	27.7171	48.5753	36.8189	62.2227	59.1833	27.8019	119.016	26.7798				82.1167	45.4096
28.6875	38.6582	35.8444	42.8191	78.6842	58.8419	29.6185	105.931	48.2856				59.264	28.1433
35.8961	29.3558	45.6061	38.7431	25.0707	50.0774	36.9554	44.133	48.3539				74.7612	36.7755
128.329	26.3143	62.5786	45.5027	60.0751	76.1992	26.4654	33.049	47.2221				79.549	48.8172
25.4473	32.1738	50.4829	34.5263	64.2339	50.783	27.4605	74.0267	75.3861				90.0992	25.1928
30.0158	37.6879	40.0341	42.1777	33.3387	52.6906	41.6625	106.463	40.359				54.3251	50.4437
29.0123	39.4342	31.5677	31.9214	67.8154	77.0806	71.2169	27.0322	33.856				82.2285	73.0563
135.759	163.224	59.5433	51.0312	65.7526	72.0238	101.363	27.4192	63.6669				39.1424	46.0158
29.3454	32.4656	45.3268	49.8353	67.5775	85.4789	91.0737	112.288	33.6739				64.9601	43.1771
25.0915	29.3703	37.3961	70.4907	68.5872	68.5975	37.8451	25.0025	41.5094				54.6189	27.4315
144.863	30.9614	46.8806	35.4885	42.7715	60.4392	78.8518	95.1062	39.1238				59.7295	29.2047
25.2921	82.1705	44.4495	35.2422	134.913	113.031	27.1874	44.613	25.1204				56.7045	32.2525
29.302	35.6623	54.4638	45.9475	84.343	68.4858	76.5634	87.3411	62.9407				72.6941	26.6266
43.1191	25.9646	48.0601	42.8626	126.651	63.2593	77.1469	25.6046	43.1812				39.2251	40.3032
28.7516	90.8916	36.1962	35.0395	72.2163	97.1774	29.0309	66.7043	41.0914				25.1018	26.6929
93.5896	35.1119	43.86	40.2887	80.0559	72.6467	101.282	26.7446	40.5928				87.432	33.3966
31.5924	30.74	30.4565	29.9082	36.4402	65.6595	33.3926	101.479	24.9321				31.847	46.9635
48.958	30.4255	34.9525	26.4881	34.4498	52.6409	33.1857	49.4028	76.8303				78.3386	49.3118
26.1984	33.0139	67.6354	26.066	70.5796	80.2463	28.4454	118.468	30.8331				118.373	79.189
32.0311	35.7574	56.0114	74.2646	79.2449	109.995	27.0012	101.011	48.9767				45.3144	37.6941
120.88	29.602	59.4999	35.4781	56.9011	85.1458	42.2046	49.5415	62.0675				25.2425	27.655
34.785	34.7664	40.3715	34.6836	24.7832	62.022	31.1848	26.606	71.7901				30.5	38.5548
32.0828	96.2773	59.5889	65.3905	51.1843	57.7308	68.7651	46.3634	27.1832				27.8102	48.5835
32.2297	114.28	43.1749	43.2081	28.0751	27.5681	32.9932	95.4848	31.6359				28.7123	49.8891
26.6163	32.9766	45.8648	25.6046	69.572	47.8283	37.5078	68.5416	37.5224				27.4812	27.0074
32.3207	40.8721	37.4458	42.5729	36.6761	52.3264	49.1503	42.8253	54.4907				31.1765	44.613
49.0946	127.545	66.6795	47.3855	66.5119	42.2212	27.4688	31.3379	35.5154				29.8399	24.9342
151.991	32.7387	43.2164	53.9424	74.0515	69.6982	51.3623	30.2165	25.9253				35.7429	71.3245
100.469	24.8225	33.1422	31.0917	74.1715	122.48	128.441	27.5371	70.6252				33.5456	48.6042
120.612	28.3419	42.8584	24.8287	52.403	93.5896	24.7687	36.5375	55.699				31.9772	66.2098
27.5598	76.5447	74.2584	30.5869	32.1469	64.0932	43.9096	3.5423	43.8288				29.4199	24.7004
32.2876	25.1846	38.6149	30.1172	72.3818	132.416	55.5189	153.859	63.9752				32.8649	28.1992
35.4471	25.5094	45.8048	24.8432	40.5432	49.0718	47.9897	57.6046	44.3357				28.8593	41.6376
183.358	34.0194	32.2649	37.3009	70.8403	92.0875	109.993	119.964	73.3418				39.548	65.6533
36.7547	28.0047	37.5161	25.3956	43.7481	66.4271	100.469	109.47	26.7094				40.2121	69.4852
45.002	81.6719	46.3758	29.3827	26.7881	84.3658	70.1761	27.2722	28.6378				28.9937	45.8109
43.7068	61.3103	49.0511	26.877	60.7082	76.4765	72.7935	7.7072	49.2456				52.0016	70.4142
35.3602	39.0989	46.6055	35.1346	57.3377	64.7615	68.1051	35.1781	37.3403				26.2853	58.0536
26.4798	86.3314	48.2173	26.0929	81.0532	76.4992	70.2177	25.4349	28.9896				25.4805	48.0663
24.839	98.1292	42.2481	31.9628	99.7865	77.4096	76.8654	27.8102	25.7411				33.0697	29.8648
39.6886	31.2283	27.1729	26.8005	57.8446	82.6153	25.3398	67.6458	34.1746				25.406	34.756
32.2131	30.4792	34.1539	32.8214	47.5097	82.0132	28.584	27.1067	39.6845				30.6385	47.0854
32.5773	27.9219	27.9385	25.7267	72.6115	71.9308	31.4786	24.8949	28.8613				26.1343	30.8517
25.1659	64.9704	32.1387	26.1922	89.2984	82.1167	33.1359	32.3538	29.4902				38.0065	28.0668
37.7644	35.9809	27.7916	25.6894	48.1883	28.9895	77.1697	28.5012	60.6482				39.7879	43.744
27.6591	35.1698	44.7847	27.3529	60.8778	27.9219	106.867	83.3188	37.512				25.7722	49.4091
96.2877	140.148	62.7979	28.3564	70.5963	25.5218	28.284	60.9234	76.0751				39.6431	56.6735
155.316	31.0917	26.6494	25.4183	79.7911	24.9404	82.2698	25.826	66.9299				43.2786	56.0653
29.3724	45.2689	25.3791	26.0577	76.2468	25.2756	63.9938	93.2524					31.3069	25.8756
46.051	46.56	28.7558	40.5018	81.196	24.9404	25.2942	118.025					46.8373	25.6749
33.4691	160.122	27.2081	32.8028	60.5075	38.7451	126.821	28.6109					34.0898	36.8437
25.6542	46.6345	30.5496	32.4883	58.8584	32.8546	77.6704	55.9431					58.2812	45.1717
118.213	39.9762	33.0657	30.7814	48.3208	27.9922	34.8305	40.9901					42.0494	42.126
74.8005	35.4367	25.8859	25.2922	58.5874	25.5694	31.7228	82.1643					34.0256	45.242
37.8658	32.478	25.6398	31.3835	85.5555	27.1895	30.3696	103.618					26.606	46.4255
38.2651	66.9733	31.3462	34.4353	31.671	31.8035	30.0531	28.3544					43.444	34.7106
73.257	25.5549	35.6147	30.68	74.1633	37.6651	26.0474	116.519					36.1692	39.3576
44.1185	70.6376	35.445	31.0793	140.679	28.8696	27.7067	38.8155					28.9668	27.3757
28.3771	26.8191	74.6929	24.9445	88.8991	32.6601	25.0314	190.268					31.787	45.0806
97.7712	37.4127	30.5227	25.0687	80.5815	31.8531	54.3355	93.5958					37.9195	26.666
34.5408	98.3029	27.4729	43.6447	67.1554	29.3785	52.9617	39.9328					53.0734	36.1113
33.3801	36.4796	28.1785	25.3025	85.9714	26.4819	27.204	32.1821					28.0853	58.2398
28.8489	26.3412	27.9551	32.7035	87.2066	32.6704	25.8446	104.603					44.2219	28.3771
127.034	31.3813	31.3896	25.2984	77.333	27.0985	68.1403	34.3008					37.5307	25.079
41.0811	26.2129	56.3115	29.2399	50.245	43.355	27.8309	42.6557					30.4565	34.7291
25.6356	27.0115	40.5246	36.7278	43.6302	39.3514	186.265	49.7712					41.9129	52.3326
30.7896	27.864	45.2171	28.5675	27.1791	33.3863	56.6818	33.8167					56.4811	35.8898
28.8447	119.327	25.2446	28.5095	63.3152	26.3577	42.9247	68.2209					32.5586	60.8757
38.3437	25.0542	30.8062	37.3072	84.341	32.9001	43.9861	181.982					29.9992	45.513
84.5665	126.543	39.9721	36.0823	87.3225	30.9821	31.7828	27.264					34.3505	32.598
32.5173	24.8307	43.984	25.0873	63.1766	25.0025	37.1044	33.7526					28.882	24.7439
37.5348	31.1662	39.37	26.5667	90.813	32.0373	29.5006	68.161					41.4453	37.2099
156.085	31.5138	25.1618	30.4337	102.193	29.4282	27.2371	34.1932					33.7318	55.2665
128.726	24.8639	27.4977	26.5936	30.258	25.3045	86.3252	38.3376					29.4861	43.6219
31.7683	49.7091	32.5069	27.6653	85.1852	28.3916	61.9475	33.8705					69.1727	55.1797
25.1349	25.8798	101.307	38.9893	75.1068	32.6166	28.0668	27.5143					33.2559	50.903
25.4722	94.8352	28.9854		74.1715	24.7728	101.287	34.3939					50.0795	121.483
29.3227	44.5737	37.7479		57.9874	32.3931	56.2308	105.743					25.35	29.7282
30.6655	58.155	34.4104		67.8526	61.9972	39.4528	37.6982					57.9811	57.4867
25.857	35.7078	24.6983		80.6622	35.294	66.3153	25.9356					39.308	25.2135
29.0785	83.0767	31.6028		57.6873	42.037	74.0888	42.097					26.4343	31.7352
28.3213	36.0761	36.4092		68.3431	28.2447	116.72	25.8839					36.2147	34.3918
27.0736	39.999	30.6489		75.5847	37.3754	27.3012	34.9836					36.1444	29.9869
105.319	76.582	40.2679		77.5813	32.718	74.1302	28.4516					35.9561	55.579
57.1142	57.9501	31.8593		79.1787	50.9112	41.8053	30.9138					37.2451	28.2861
43.2599	28.0336	38.6438		67.8464	27.9509	25.5922	33.1215					37.632	46.6282
37.5141	31.8076	31.8655		107.827	31.5821	69.6009	30.051					25.4411	32.4118
26.1963	33.349	58.3267		74.0412	51.4016	35.1511	28.0668					24.9818	67.5113
31.0648	110.852	30.3882		71.5376	40.7563	85.8203	25.7225					36.7299	46.6386
28.0647	92.7724	29.9227		69.6817	25.7701	35.6106	26.008					39.5666	56.5722
78.2352	96.9022	42.993		68.0202	43.6757	64.2235	29.5441					62.9034	29.6165
143.723	26.6722	64.6146		35.0974	42.3908	60.1847	58.9702					42.6951	52.2913
97.9905	26.1343	37.0961		87.1466	33.9925	54.081	49.2808					36.225	26.1011
26.8419	50.1415	55.5542		73.8177	29.2006	87.3494	52.7278					46.8165	70.4431
45.4448	34.4022	37.5058		54.3666	36.7671	29.3826	28.6771					28.3481	75.9716
27.2826	29.4406	40.7729		63.158	27.5019	35.0809	25.5094					58.4881	55.4383
29.7427	102.377	30.9801		66.9422	26.5584	42.6184	31.7456					37.6217	50.7912
108.365	24.9983	59.6571		79.6566	40.6528	34.4104	48.7139					39.6473	47.82
94.4379	103.852	29.1985		32.5628	42.8005	36.9678	25.6232					70.8983	85.2699
102.234	28.462	32.9146		77.7572	31.9214	102.898	29.7572					43.986	56.7729
27.5226	58.8378	29.6537		96.5401	52.5623	26.6454	27.0633					49.1049	41.5217
27.7274	102.948	32.1883		69.152	32.6622	87.1156	32.1056					32.8607	81.2125
29.2585	122.19	32.9435		35.5546	34.5036	28.7743	29.4717					40.8018	27.9343
134.609	135.095	25.975		69.9982	25.917	70.0583	29.7137					25.5053	30.3634
131.755	94.4007	43.3985		64.5711	34.2387	27.3591	64.3249					45.7427	27.4708
30.6468	58.2005	30.1896		62.2848	33.4463	61.0082	55.2997					54.9852	62.5703
128.677	31.4041	25.4101		69.7189	28.5302	71.163	31.3752					67.7698	25.1907
55.1403	40.899	31.9215		96.6601	32.0393	106.84	52.3265					26.9743	65.8147
27.4088	27.8081	33.9967		78.2413	31.9193	103.271	26.6639					35.9664	29.4199
29.2999	42.7094	45.7116		68.2602	40.6508	70.2714	31.1248					41.7287	60.1723
47.5242	29.5068	31.5573		125.468	45.6455	95.5242	41.4867					87.5501	37.7313
62.0614	31.9628	29.5814		85.841	44.0109	44.4868	46.7462					48.4553	57.0522
34.5615	27.2785	27.7936		72.4666	60.3916	92.1972	24.9901					51.6975	75.1833
25.2425	51.4471	25.3873		65.796	29.3765	29.5627	33.4236					32.1572	52.5189
27.3612	26.4612	44.8364		91.6013	27.1936	27.0405	47.5014					46.8371	61.5192
33.8291	26.2874	26.5274		60.6441	50.3753	87.1259	56.4087					102.921	43.3985
35.205	29.2896	51.3706		56.7128	37.9734	25.9253	30.3717					30.2227	58.7095
43.4626	72.477	48.207		81.436	39.2914	39.1445	28.6337					25.3335	49.7753
34.8284	25.1639	39.3679		207.243	35.4574	26.0577	45.7862					26.7964	27.6985
46.8393	34.8926	37.6651		64.1718	31.7931	36.4362	28.6337					31.1952	67.1409
30.5703	80.7325	39.7983		45.4758	53.212	106.06	26.037					119.147	124.181
27.0447	77.5834	46.1813		86.8114	36.225	107.535	62.1544					25.0397	59.924
28.3316	44.1867	32.3952		77.1303	34.1022	82.7333	31.46					40.4273	72.0073
59.295	24.8887	31.3276		76.7455	28.4102	48.1759	46.6945					48.5028	53.4665
29.7075	26.9515	30.6945		65.4981	38.71	25.3377	26.9164					37.4251	52.8354
30.0696	41.5901	26.9267		55.5873	42.904	87.9245	65.2125					39.4259	48.7366
44.9544	29.7924	41.4474		158.759	26.9164	25.4205	50.8098					29.6578	27.5226
27.9136	25.4949	31.7849		77.5089	30.0738	68.5209	34.9877					63.1021	40.1418
26.1922	49.0511	40.477		72.3611	50.8698	34.7933	46.0717					39.6969	52.4341
35.1471	42.9308	75.3778		36.1278	74.1674	26.5419	42.4633					35.5713	27.8164
29.2503	26.9453	26.3018		73.1908	33.4629	98.3299	26.0722					30.4089	60.524
49.6905	61.4013	52.8458		77.8441	41.2984	42.5129	50.9671					43.0944	59.3613
32.3332	63.7849	37.9569		61.2213	35.8153	133.783	44.3006					27.0757	25.6211
33.6035	27.7668	36.6968		79.7497	34.3939	33.2601	33.5952					66.5388	66.1271
47.1062	26.7488	44.4702		67.9644	38.8652	86.8424	51.5547					38.8507	63.4953
28.3088	25.6687	32.2194		75.3033	28.8758	25.077						29.2606	26.5728
63.907	26.6702	40.1377		72.9736	36.9947	80.2111						95.7476	51.2278
61.9352	27.1895	31.8718		45.962	49.9533	116.554						53.5182	31.5614
71.2294	27.0157	30.4772		76.462	37.663	59.026						71.2563	39.3824
31.6317	26.217	37.7251		63.818	34.1187	91.5226						32.6415	30.4255
27.6323	59.415	30.1337		81.9594	45.2213	91.1316						69.7955	25.9108
25.1825	64.7035	34.8512		-3.8816	60.8613	72.3074						69.6962	24.7728
26.0846	49.6801	42.6888		49.1463	25.9356	96.7305						84.4837	25.8776
59.4895	36.703	26.008		80.0083	38.7927	32.5649						56.9611	64.6869
51.3374	42.5274	32.4077		71.3804	41.8798	116.229						73.0831	71.728
47.4414	28.3543	42.9743		81.3325	31.2241	81.2664						49.1007	44.8013
42.3412	34.2408	33.2746		74.5005	39.5541	95.22						55.6597	76.2385
82.4147	38.8031	36.0305		74.7405	45.9496	88.0053						55.6411	73.3977
61.1717	32.3021	46.1255		32.0187	29.3061	26.4508						46.6614	70.0851
26.8274	55.6204	43.0322		93.3268	26.2895	29.2358						79.5987	53.779
31.3938	39.8128	42.9578		61.093	46.7648	86.4575						104.431	83.443
31.58	29.0185	28.0192		72.5369	37.8617	113.374						25.7038	30.0944
39.9121	35.4036	43.6799		54.3355	64.4221	28.1453						52.7403	61.1137
33.2932	25.1991	38.9086		69.1955	36.3181	30.8745						57.257	67.0891
29.062	36.6865	30.68		1.4628	65.7919	25.8094						29.6351	26.7509
30.4855	55.248	39.5418		39.07	47.1186	73.8364						94.3635	63.1952
26.0101	33.6656	30.6511		46.9283	33.0552	98.303						77.6227	69.808
45.662	26.846	39.5728		77.271	35.8154	110.966						35.4284	36.9946
33.4546	83.8134	31.9379		74.5646	37.9713	98.0257						49.4173	43.5246
63.9338	77.4055	45.1075		44.0047	49.8187	55.937						60.4972	61.8896
69.2099	26.3473	50.154		39.2024	40.328	104.334						47.2531	72.4149
33.138	46.2289	31.7497		25.2259	37.6093	78.3924						93.2669	59.3551
31.2366	36.3575	37.5513		26.5771	27.1771	27.9592						36.794	62.4235
40.2473	25.8611	45.3579		25.8817	34.9298	93.1904						79.9194	62.4379
56.5184	48.3808	36.4071		28.9419	43.2661	120.874						30.8165	71.4176
60.2571	29.7944	31.9276		44.4847	38.6479	62.4939						29.4199	59.6261
32.4759	55.0783	40.1624		43.9179	34.5222	68.9721						31.8326	63.7621
26.0577	47.1207	31.4186		27.8309	82.9919	75.1564						41.3791	36.7423
25.526	63.22	38.3624		32.6601	44.6026	112.652						26.3349	73.6398
85.1479	27.5226	25.5942		40.0651	38.4389	34.8843						60.8055	26.2418
38.2651	31.8614	31.909		59.5559	44.8634	86.0148						67.5878	80.4284
71.6245	26.9992	33.3097		29.333	45.9351	106.294						28.4474	75.0447
56.7211	70.2569	30.349		31.3008	52.9368	33.3159						40.0156	65.3884
31.4269	26.5605	39.8169		30.1193	41.8446	85.5245						55.0948	63.0545
33.2022	26.8067	49.5953		62.1028	37.7479	108.921						77.1489	57.379
35.0622	79.758	39.9949		51.3995	48.0663	103.954						94.9614	92.6999
44.7703	42.6867	51.1388		42.9081	43.0902	103.947						88.4315	86.5301
35.2464	27.8702	38.7182		47.0897	38.0189	98.512						71.1942	71.0328
33.6035	37.2699	46.6882		25.5694	45.5958	81.8352						109.312	85.87
24.8183	56.9011	27.9054		40.6487	26.6826	101.2						36.6555	54.2838
47.2552	41.886	27.384		26.9764	43.3571	117.849						62.7379	70.9335
25.3252	26.7032	40.628		39.337	37.721	54.2713						24.6963	80.5628
35.1326	50.0691	40.7252		57.4039	46.3055	100.511						44.2406	85.3734
56.6673	68.6989	40.0487		32.9042	43.4771	30.7048						34.1663	83.0271
37.9279	52.9326	25.7887		74.2128	49.1463	103.666						84.1796	24.8556
42.337	54.2713	28.9316		46.9386	62.2765	140.483						50.7519	81.196
29.4158	47.8904	37.6051		27.6446	37.2554	105.174						87.2976	67.3333
53.632	66.3485	42.9536		36.587	37.2968	96.865						35.3188	88.6922
33.3367	26.0722	45.391		29.031	45.0247	93.4717						59.7067	24.7066
30.8372	31.2738	29.0868		36.639	35.9457	89.8343						68.7217	25.8756
65.9595	26.9205	38.0396		29.604	37.7665	26.4798						43.0157	27.4502
24.9693	26.6122	41.0915		45.7282	41.7246	104.583						63.6814	40.2659
95.1208	62.3055	46.5724		50.0815	45.6599	122.85						91.3964	37.4231
27.4109	64.7698	56.7687		49.2539	45.7365	125.097						40.1935	26.3743
31.3111	42.7302	53.5265		63.0028	34.2594	31.5407						28.9895	49.5497
79.098	25.437	38.561		46.053	39.0783	112.623						79.3607	31.4186
31.8945	29.4385	40.8928		25.7266	35.176	47.6855						79.3131	43.684
25.6708	51.2692	37.2927		47.16	37.1996	94.589						25.228	37.241
30.802	72.3715	47.2345		27.4316	43.0736	94.2662						58.5936	42.7426
40.1169	34.7415	42.2357		54.3148	31.1393	129.09						68.8686	33.8684
36.8768	25.0149	36.5127		32.3683	25.9977	26.3536						25.4473	25.2735
51.1926	48.3704	24.7335		28.1453	41.7743	98.0795						35.5526	28.0709
24.839	24.9301	48.2421		34.3484	29.871	86.2589						27.4398	29.4737
28.1288	39.2148	40.5121		39.9804	32.5504	107.183						72.3177	35.6726
35.5857	52.9554	46.9552		30.5786	25.4908	27.0819						42.2377	29.7324
30.8517	103.962	49.3098		63.7767	31.6048	75.0385						64.1098	56.7232
33.9946	27.9695	29.1965		30.8227	37.1127	122.068						46.7007	84.3306
56.4087	60.6089	41.2198		49.7422	32.7966	69.721						54.5093	39.1672
26.8812	97.6057	33.2891		47.9111	47.7456	25.8425						59.9943	39.4383
25.6025	28.9626	36.9182		31.9483	38.4989	102.547						-1.7897	32.3166
33.1836	59.8971	25.9025		45.7634	26.2812	85.3258						73.0149	28.5944
38.4265	25.1142	27.8784		45.9434	59.4999	121.263						84.8644	49.0718
26.3453	33.0574	49.1877		85.0858	31.88	100.564						85.8183	27.8226
35.5464	29.8627	42.2212		33.3594	48.6725	150.814						44.822	34.5408
24.9901	76.9606	57.7205		53.3383	40.1169	97.5208						75.0778	53.332
70.2258	74.0805	38.83		43.1605	36.8747	28.2633						66.1208	27.4854
99.6127	61.3723	50.8885		116.089	37.7872	128.912						72.2929	27.5433
31.4641	33.1856	32.3786		29.9723	37.3154	94.2517						78.6055	25.3687
28.5489	96.1822	46.9117		100.386	25.4039	82.4457						61.2875	43.8537
39.5604	25.5818	40.2763		27.7605	28.7557	27.6178						92.4744	31.9317
33.6801	80.9188	54.4783		46.1234	34.5822	97.3305						32.5897	58.5212
25.4059	109.213	40.4439		27.1047	38.2093	99.6354						27.0674	37.2099
69.8224	75.1833	26.817		49.676	50.9422	104.477						42.0722	42.6764
77.2586	71.8169	28.3006		51.1181	26.3743	58.3764						50.7064	56.6528
31.6545	43.4109	37.8927		51.9519	27.7254	49.3719						137.572	81.5353
32.7428	59.6406	37.2616		92.2076	35.534	87.8419						83.3416	38.5859
108.212	67.625	25.6501		42.5461	37.992	112.192						91.0054	38.8589
27.6633	90.5957	29.9372		53.8886	30.4007	98.6257						71.0038	29.602
28.8882	30.7069	35.325		46.1668	30.7006	52.0513						43.5081	46.4627
46.0324	26.8088	38.7307		27.03	37.5596	168.75						1.9077	31.8593
29.6082	26.8564	34.9422		59.4834	34.0008	101.585						63.458	40.5039
28.6523	81.0532	24.7604		38.1948	36.6451	121.251						42.8233	61.3165
88.688	80.2318	32.0393		106.234	26.4508	123.477						58.6682	48.7884
34.785	64.0001	27.2288		51.3686	61.1013	126.93						51.381	37.961
88.0239	74.5129	26.4301		33.0635	57.2964	31.549						72.506	42.2439
25.8715	74.5212	35.6788		49.0367	32.807	116.894						69.9279	48.0807
62.1814	68.3865	30.2413		46.8786	38.1782	131.741						31.4331	24.7025
27.7791	40.6715	27.4109		53.2264	42.1653	27.8371						34.6671	28.855
62.3489	29.0102	28.3523		54.0976	38.9189	128.72						52.1071	30.9365
32.8463	28.7868	32.2297		36.7526	41.0894	114.034						28.7888	30.0509
75.5516	65.916	32.4325		58.4197	74.4778	111.727						42.4798	77.7014
32.8877	70.261	51.9085		47.9318	29.4778	100.358						48.2318	27.4709
88.0756	78.6449	51.8216		25.8963	32.6539	108.199						25.0729	33.316
34.0401	29.0289	30.0262		56.299	34.8822	105.878						50.5573	37.7934
43.0778	78.5704	34.1767		36.1981	58.7964	110.995						45.391	35.1326
33.4691	42.4281	59.4088		59.7316	38.0769	26.7239						32.8029	30.6675
43.4895	77.0662	28.8364		49.6987	34.9919	45.1344						44.253	24.8308
61.6165	24.9984	53.4065		36.8106	42.3701	116.471						39.6473	47.8201
26.6888	66.2098	32.6539		65.8829	26.308	72.1687						40.0508	61.4448
26.455	124.172	49.6181		46.3366	34.4312	131.116						38.4058	52.8933
56.1956	76.4765	37.661		63.6235	38.7576	109.35						34.8926	38.1741
32.1821	28.615	27.1129		32.7987	43.1481	90.0288						49.5664	40.086
26.1239	40.3694	35.5402		58.1074	41.6729	27.2846						58.9454	78.0469
49.049	29.4323	36.3823		61.7943	27.0115	31.9462						37.6982	27.8082
67.3954	41.7639	28.7537		49.2601	47.549	32.9063						30.4772	39.3328
33.9822	69.2306	36.2333		50.1083	36.8685	27.2205						34.576	24.8907
67.2174	27.2039	41.4018		54.8466	40.659	30.9303						37.3341	42.5253
89.2343	72.4025	38.5507		64.4986	29.8399	34.3712						36.3471	40.5659
25.377	93.9166	26.306		52.5747	44.7413	30.0324						59.2164	34.4726
75.1854	92.0627	29.0827		64.8444	33.6573	39.6018						53.4479	69.1913
28.644	75.2785	24.9114		57.5156	30.8476	35.4491						45.6744	36.854
29.0702	70.0789	38.0293		47.5325	37.1665	28.5385						39.0907	26.8005
68.6492	91.9861	29.6868		44.2323	34.0277	25.1577						33.0242	25.1556
32.9497	86.8114	27.626		49.9636	40.6466	48.478						35.6664	51.5319
26.9081	63.7104	29.2523		48.2856	45.7882	51.1388						25.4887	57.0066
87.6245	106.503	26.217		51.4223	45.3268	49.8787						40.2929	32.1573
64.6849	81.6533	40.6983		46.26	38.5631	43.6075						38.4224	59.5516
25.5901	25.2611	54.2962		48.0952	51.2464	34.5222						39.3803	131.793
26.0432	58.1446	34.9588		46.9428	50.905	45.9165						34.9588	52.9079
91.293	72.5204	28.1867		60.942	52.4464	39.4259						36.163	49.0408
30.4275	104.938	47.2118		31.2573	63.7931	37.6217						44.7123	54.5858
30.4048		28.4516		51.5692	29.6579	27.0984						45.8441	48.4717
27.8702		33.227		51.2712	42.2233	41.6211						44.7102	85.7438
64.7491		27.7833		52.5126	41.5798	32.3269						45.8669	61.6807
25.2839		35.1512		54.6189	39.9225	38.4306						42.873	54.1679
30.2641		28.9503		58.8212	61.6744	53.6341						39.0906	66.605
108.601		36.5871		60.5592	44.3544	44.6068						45.6827	48.3869
80.927		29.5958		45.6414	47.909	30.9282						43.626	27.9902
96.6125		34.336		58.7529	45.3765	40.746						48.0807	50.4519
85.6693		41.9832		53.4313	50.2884	30.4358						41.108	34.2697
33.5891		25.6646		54.6728	49.7629	34.1912						41.6047	36.2188
26.7508		32.9021		41.1204	39.4858	29.8193						30.9615	57.4763
30.9117		30.3138		49.4877	43.173	32.4697						44.9647	71.7322
65.0243		25.7225		29.7944	59.3219	34.3918						44.011	33.8353
46.5083		26.6784		59.6778	32.0456	38.6707						35.9995	60.2613
80.8939		39.9783		57.6418	41.3543	28.2053						53.421	26.1218
26.6888		41.3522		52.1587	48.4345	34.5036						42.8729	50.4622
124.34		25.8467		52.5996	31.4724	28.4268						31.7021	30.3696
112.904		31.5635		58.999	56.2514	33.5518						33.1608	68.9554
25.9853		29.4737		47.1683	50.3008	29.1468						43.0943	45.2482
25.6108		28.104		55.4113	35.1471	36.4796						51.5526	32.9621
81.2643		39.4859		51.2567	27.6012	43.1936						37.0029	29.1096
99.4471		26.6929		68.6451	38.1224	46.2476						50.756	34.3567
25.048		36.852		67.5589	45.3703	38.1596						45.1138	30.9862
27.8247		31.3255		48.9559	26.6226	45.0827						52.3637	93.6993
88.7522		34.2367		53.5761	49.2559	37.1002						41.9005	37.874
84.6348		27.9799		50.634	33.1546	38.1638						56.2163	66.8968
123.825		36.2105		40.4604	45.6455	35.354						42.0949	77.031
92.1827		25.8984		57.0253	33.4712	77.5461						36.7506	64.4221
74.4136		27.0198		54.3581	41.317	34.3236						46.0096	61.5296
114.98		34.4311		49.9449	38.5692	33.2849						41.7329	42.3205
78.2559		67.5381		40.5266	44.7723	43.3571						47.7311	59.5971
24.9156		37.5368		63.5448	41.4287	38.1327						49.9677	47.549
100.885		31.1372		54.6211	38.799	56.4811						27.8392	82.2595
		27.5433		65.9201	32.8111	35.1015						42.8149	43.6571
		31.0255		53.8969	42.5088	31.998						40.0425	25.408
		25.2984		60.0295	46.4669	45.5503						55.6886	25.7308
		33.2435		62.0821	41.2239	47.9938						39.07	29.7737
		41.4949		32.1262	52.2106	47.878						40.2639	36.7195
		39.49		97.0139	47.5428	56.1273						52.5065	63.4869
		45.3144		36.3844	45.2461	29.2668						39.3763	24.9176
		39.2583		25.0274	50.1415	38.9272						43.3735	56.5018
		25.708		36.6057	44.6999	34.2781						46.3862	25.2197
		34.0794		37.0133	32.4283	35.9416						55.0307	69.8369
		39.79		49.6036	48.7118	38.5258						36.2561	40.1066
		27.4957		31.309	39.6307	45.4903						43.5184	44.4351
		35.9933		34.8512	39.5231	42.726						35.7926	36.6347
		41.3749		41.4598	36.6409	43.9861						41.7225	31.7269
		41.6129		45.3806	56.5121	46.0303						40.7252	53.3568
		37.7417		218.401	48.6332	42.966						45.0889	35.7078
		36.492		27.264	45.3641	42.126						46.0882	89.6357
		33.3884		32.4118	37.8762	42.6764							40.5349
		42.4032		27.1688	47.9959	67.474							26.2687
		38.9521		34.4829	45.3848	32.3228							54.8693
		28.9916		27.9612	58.4364	38.0872							58.9309
		33.4898		101.812		45.9786							26.7922
		36.1775		53.93		32.6125							41.2756
		51.4492		29.3144		36.1009							67.2422
		35.9747		49.6987		40.3135							63.4993
		35.8754		51.2505		35.8919							58.7136
		38.8796		30.2682		35.6581							30.5558
		41.3501		48.0187		37.4934							25.4639
		36.1133		39.7321		31.3586							69.6507
		38.681		36.7527		37.5037							30.0965
		35.4222		29.8482		52.7713							24.7045
		51.2029		52.0719		34.9339							37.2244
		48.4842		41.4825		61.5917							43.0798
		31.5076		30.889									32.9643
		25.7659		33.4691									29.4262
		56.2576		43.6364									63.3648
		27.0281		34.5885									27.0757
		48.9994		27.9157									57.2839
		25.0873		43.593									59.1419
		34.3298		45.7137									60.0689
		28.5695		45.3765									33.7277
		31.5324		53.3672									29.6144
		34.4085		37.3009									56.8887
		25.4018		37.7727									98.5388
		33.8042		38.7307									69.1168
		31.8076		37.0693									87.5997
		31.2014		44.2075									89.4412
		32.3124		46.9965									50.2036
		38.2817		41.2032									70.1431
		29.7799		37.3692									35.6168
		33.9159		39.8376									48.3497
		24.8328		51.863									75.7709
		33.8146		26.0039									25.9129
		42.1798		33.7277									75.7523
		35.7223		28.2591									59.3716
		43.3778		28.4206									54.2879
		30.2764		33.5828									51.9727
		32.2401		29.8523									64.3311
		37.3071		38.2631									52.8417
		34.0132		49.1815									67.1388
		31.1414		34.2264									44.3854
				38.021									82.6298
				43.5206									48.7904
				45.7489									57.0377
				34.3712									57.8756
				26.8481									72.6363
				38.4514									40.6735
				36.4692									63.5511
				43.4274									34.2098
				68.0906									81.5622
				45.4675									63.0938
				39.8707									53.3196
				41.7431									80.0353
				46.4462									47.3835
				46.4938									60.9978
				41.9543									36.9823
				52.1009									52.7341
				40.7232									27.9447
				49.7236									25.9149
				39.3845									70.3458
				40.8328									71.2045
				42.1901									107.608
				28.6254									26.9536
				34.1621									62.0158
				41.799									70.321
				50.5885									25.4784
				46.1917									41.0459
				29.6309									25.886
				31.698									34.7663
				45.3848									55.1941
				40.3632									37.512
				35.3685									63.0979
				47.58									101.158
				52.4196									31.2118
				33.7815									62.5103
				40.7605									40.6942
				32.2442									36.8644
				47.0979									27.8826
				32.2648									56.3404
				25.7411									56.5163
				29.5938									75.0716
				44.8034									46.4586
				42.9557									62.5124
				33.1815									25.4328
				32.8938									43.4109
				41.35									71.9473
				44.6213									28.255
				43.2474									57.2342
				50.0712									58.7695
				35.2153									47.9338
				37.6796									79.2656
				47.7807									62.9242
				41.9253									77.7862
				38.4679									115.768
				38.592									81.6388
				43.0964									85.6693
				44.5737									28.404
				35.1471									60.1557
				40.5535									27.3819
				35.3478									106.805
				46.2558									25.9149
				43.3157									30.2744
				46.8662									50.2739
				42.4467									74.9847
				39.0245									54.2983
				37.2823									26.5108
				54.8879									83.0581
				33.9987									26.4301
													25.9232
													51.7347
													81.9698
													58.5543
													46.9138
													87.5004
													79.0855
													39.0824
													69.6072
													48.567
													73.2095
													26.6101
													101.539
													46.022
													94.3676
													84.1651
													83.7616
													63.6359
													26.2356
													58.7736
													90.7426
													60.9606
													64.9353
													35.1326
													99.9665
													96.4201
													26.2542
													72.7625
													38.9583
													68.2002
													103.562
													27.6343
													95.0483
													68.7485
													28.1247
													88.4356
													94.9014
													72.208
													89.8384
													26.666
													63.2904
													87.4963
													83.8196
													67.1492
													52.1175
													77.1862
													83.8154
													73.6626
													34.7912
													85.0237
													51.3809
													77.7345
													104.146
													69.3962
													97.3346
													81.8829
													26.1343
													80.327
													65.0697
													38.9355
													30.4296
													74.4778
													24.7501
													31.2138
													48.6166
													42.0701
													59.2847
													58.7364
													55.7155
													31.3669
													26.548
													27.1108
													34.2305
													40.1749
													55.1528
													28.8406
													39.0286
													30.8248
													30.8517
													61.3744
													58.9516
													39.8252
													63.8118
													50.4374
													35.3147
													43.0053
													30.6655
													37.0382
													45.4075
													37.7437
													34.9381
													44.0337
													42.7178
													31.4331
													41.0542
													46.0158
													31.4621
													65.5891
													29.0682
													51.0685
													30.562
													41.0521
													46.2062
													36.703
													36.4361
													46.2434
													31.0089
													110.585
													41.8425
													50.2471
													25.3356
													41.6936
													53.5162
													56.7397
													53.8348
													92.2303
													42.7364
													40.0135
													51.3478
													47.2697
													50.0939
													35.1471
													29.2916
													36.494
													36.2437
													35.985
													83.7327
													52.2582
													26.0432
													49.1111
													67.0312
													31.8676
													59.0509
													61.8669
													55.3534
													47.1
													30.0986
													42.3039
													56.5059
													40.7935
													24.8556
													87.1776
													73.6108
													32.118
													55.5066
													53.7499
													49.6243
													51.7181
													42.1508
													47.1248
													33.8001
													26.4922
													40.2969
													39.9142
													53.9341
													33.3904
													53.123
													53.9962
													116.006
													37.4148
													56.1894
													42.6433
													48.1076
													44.4371
													48.3455
													38.0127
													42.0764
													63.3318
													43.6219
													43.6902
													42.3226
													46.2248
													32.8215
													47.4125
													46.5
													55.6928
													41.5798
													49.2353
													30.26
													63.2697
													70.5238
													24.7025
													48.8442
													63.4352
													52.8954
													42.3826
													57.5301
													50.3298
													62.3883
													61.5834
													60.4682

## Sheet: 231-H60-60s
3/5/2017 Distribution of rupture forces collected from measurements on M231-HBMEC60 adhesion with 60s contact with antibodies. An antibody were added to cell dish to get a final concentration of 10ug/ml before 20 baseline curves were collected. After 45min incubation, force measurements were continued.
Dwell set 0.5 sec. Sample rate 1kHz. Force dist 25um (~40 um with adjusted Z volt), scan rate 0.03Hz, Velocity 1.50 um/s. Loading force 500 pN. Each column data was converted from 20 corresponding force curves in Matlab.
Ctrl, CO2-IM		JAA-F11		Blk-β1 Ab		Blk-a3		Gal-3		Combination		Actv-β1					Ab treated
before	after	before	after	before	after	before	after	before	after	before	after	before	after		Bin	Frequency counts for the baseline and Ab treated
34.0257	37.7458	60.4309	28.2654	29.422	49.2373	35.865	28.9709	75.7606	47.9027	37.1209	27.4688	62.5827	32.9952			Baseline	CO2-IM	Baseline	JAA-F11	Baseline	inhibt-β1	Baseline	α3	Baseline	gal-3	Baseline	Combin	Baseline	Acti-β1
30.2289	24.9073	47.1413	26.1239	26.9558	30.3158	29.9931	33.0366	27.3529	46.2765	36.9699	31.758	28.9896	25.5487		0	1	0	1	1	1	0	0	0	0	0	1	0	0	0
26.2667	27.3984	31.454	26.5999	27.7109	33.434	27.3467	29.9662	38.3065	25.7659	30.4751	31.7828	27.5516	46.5972		4	1	0	0	2	0	0	0	0	0	0	2	0	1	0
29.9454	31.489	76.3896	30.4358	41.5072	44.5075	27.0922	32.5876	35.7223	28.0316	43.5971	26.9081	49.0139	25.2404		8	0	0	0	0	0	1	0	1	0	0	0	0	0	0
25.5197	25.7474	30.2206	30.7959	66.2512	58.1095	26.0991	31.3484	50.6029	55.7217	25.677	26.1694	24.8349	25.9584		12	0	0	0	0	0	0	0	0	0	0	0	0	0	0
53.5596	103.538	25.3376	39.6783	40.152	48.9146	27.6922	59.3798	54.3851	38.7182	25.4618	33.2001	30.7772	48.2379		16	0	0	0	0	0	0	0	0	0	0	0	0	0	0
37.2368	38.7327	40.6364	28.0213	35.9314	27.6137	25.3728	53.2244	43.7543	30.5268	33.5601	59.1274	37.1106	25.6211		20	0	0	0	0	0	0	0	0	0	0	0	0	0	0
49.1629	24.7604	28.9709	26.1674	26.0825	27.4605	28.6482	26.1115	25.9253	29.7716	36.1795	31.6048	28.3957	31.3565		24	0	0	0	0	0	0	0	0	0	0	0	0	0	0
27.0984	28.3109	40.7625	26.4323	38.4348	38.71	34.5388	28.8675	50.605	36.9575	34.1373	35.325	35.8132	30.1917		28	262	266	175	197	220	177	268	263	231	158	112	61	216	247
35.0581	41.3418	46.3077	31.2677	41.11	38.8548	27.1191	24.957	25.9294	60.6566	27.7191	34.3008	26.8854	42.5895		32	249	244	186	176	207	188	174	210	194	124	128	87	167	205
33.5642	26.8791	75.8332	31.7393	33.8167	25.1825	26.1135	40.8762	66.7912	32.6704	29.4096	30.5786	61.362	25.5901		36	177	163	207	165	161	164	126	133	144	91	166	89	100	135
27.3281	28.4433	34.338	34.8305	96.6808	34.3402	25.3542	94.4524	24.7583	33.0966	27.8019	26.8357	27.5971	44.1764		40	110	99	188	150	147	138	86	68	113	52	162	72	94	115
46.2145	30.382	67.8073	74.9205	46.711	32.8277	27.9716	28.5509	27.7419	25.4722	31.2366	29.7592	51.9189	25.7618		44	69	86	200	127	131	117	88	64	92	54	145	63	71	126
29.2047	35.9912	103.438	37.7975	49.2329	30.4834	45.2813	26.4984	58.8399	30.3551	60.4951	34.7084	25.0501	42.2005		48	62	77	163	95	99	105	68	60	82	58	93	39	90	128
29.5213	46.0344	32.0706	39.6969	27.4935	28.2115	33.5126	97.4671	41.3108	83.1078	31.3835	35.5257	27.1999	34.0546		52	55	62	129	54	108	81	55	40	90	42	76	36	81	104
36.7465	38.0417	63.6133	26.577	56.7895	27.4895	27.6509	33.5642	51.2278	29.8999	36.2705	43.6033	27.6095	43.8143		56	51	57	98	36	112	74	42	32	63	50	35	21	66	110
57.1432	37.8617	38.6582	25.0046	43.0488	30.1483	25.4577	31.3566	25.9563	75.1481	35.0022	40.1087	33.8974	30.982		60	51	48	60	53	95	76	55	43	64	32	28	14	63	124
50.8819	29.9662	113.866	31.6317	30.0882	26.8833	30.9076	68.732	34.1022	29.9206	33.6056	59.8868	29.8875	36.3326		64	48	49	43	35	94	68	45	35	65	25	20	23	64	94
30.0262	64.987	83.4161	62.9655	27.1171	51.0415	36.0409	32.2814	51.1967	83.9457	40.7046	40.1583	36.0429	35.1533		68	50	60	24	36	81	52	35	26	52	27	11	15	48	70
26.0328	47.5283	33.8994	64.5502	43.1213	32.8607	40.9942	57.4639	42.5708	42.2315	30.1193	29.0061	25.8177	28.8033		72	48	49	23	22	61	47	36	29	64	20	6	8	56	80
25.3811	52.7175	51.2402	27.8867	33.3967	76.1972	62.1069	69.6092	27.0922	25.1328	26.1922	35.7616	33.3325	27.5805		76	46	61	20	18	57	34	49	36	64	26	5	8	55	57
33.0056	40.9507	48.356	36.8251	33.9512	65.7815	26.546	59.8018	49.9139	47.4682	31.6752	27.8454	24.7625	25.7722		80	55	57	23	16	72	29	35	21	46	16	4	5	50	58
103.047	37.4934	56.6961	231.854	38.9872	26.0639	42.0308	30.1503	44.4867	32.7925	105.23	62.8269	31.6359	43.7109		84	43	40	18	13	62	24	41	23	38	18	1	2	40	46
33.5932	66.845	26.548	34.8885	30.5579	102.007	38.803	293.974	50.1229	93.3516	25.019	30.6676	30.1875	40.448		88	37	25	10	11	44	20	38	15	30	21	1	6	34	40
31.6545	25.6625	35.1471	28.0978	67.7409	28.8261	27.0467	26.0722	31.4062	51.0332	26.5522	36.4775	25.6417	40.1666		92	35	25	10	10	30	16	37	16	32	14	0	4	25	29
26.5253	24.9818	57.5799	27.9468	31.8138	24.8679	95.2325	27.0405	48.1635	75.8681	36.223	38.7679	49.616	54.8859		96	23	24	6	6	23	15	26	17	28	12	0	3	32	28
47.3985	84.7403	43.415	92.9896	55.9575	36.0472	67.3705	30.0654	33.0718	68.9968	45.5668	37.2141	35.2423	31.5449		100	24	22	8	1	20	8	14	12	20	21	1	4	18	22
51.9643	32.2525	27.0322	42.1467	42.2376	36.0884	121.313	26.5976	55.3597	29.3992	26.4591	33.2415	31.2717	56.1852		104	22	16	5	6	17	9	11	13	11	8	1	4	26	14
36.7857	27.5185	26.2771	30.1461	46.715	43.5061	28.9005	55.1383	25.7122	41.826	25.7536	28.8158	72.5618	67.6147		108	19	11	1	2	2	7	20	12	11	12	1	4	18	8
50.4011	25.6108	63.6421	43.5185	26.7612	46.3986	30.5807	201.609	54.112	35.6396	25.4949	45.1468	32.5422	51.1285		112	12	8	4	0	7	5	23	11	13	15	1	2	13	10
27.7812	50.1043	72.9984	26.3163	62.5662	53.5721	25.0418	32.449	49.6801	36.7817	34.965	25.2135	25.4638	76.4144		116	8	11	6	1	4	1	13	7	7	9	0	2	11	8
28.0005	26.3018	28.3026	25.8053	37.1789	33.0946	31.1	118.952	45.5916	24.8225	38.0438	42.8315	56.9611	45.842		120	9	9	5	1	4	4	13	7	5	4	0	0	5	7
49.8177	29.5772	29.9185	34.0629	45.2503	86.3169	39.0038	33.796	89.0915	41.975	34.2098	52.2375	35.2568	25.557		more	54	45	16	7	29	16	73	71	46	28	3	1	16	38
28.1288	30.0468	36.5809	25.3377	27.0508	26.9702	25.439	35.4326	41.2528	32.0972	25.0356	63.8407	29.2213	61.7696
39.821	27.9447	27.8206	24.9135	35.2796	84.5499	74.1882	79.0772	30.951	39.9348	33.6077	33.1815	25.2549	58.5957
39.4858	34.1994	40.2659	24.9714	62.5	32.5442	45.3579	34.6836	25.466	27.7047	33.0035	34.0815	29.6868	54.3148
24.7025	31.3586	87.8562	31.7911	30.7503	32.1945	56.9839	73.4805	78.8145	148.552	34.4726	34.2015	45.3	27.5971
52.7092	31.3545	33.7588	25.2568	36.763	58.1198	86.7204	28.0109	25.4453	27.5288	29.2461	44.1847	33.442	47.9317
70.3231	25.4059	57.9854	26.2399	36.1651	66.754	26.6288	70.1908	25.6335	59.9489	27.5578	40.088	27.6383	25.8405
29.0454	24.7128	37.0053	29.4882	35.5195	26.6845	41.6087	81.581	24.7418	30.4192	41.8508	35.1822	43.5206	45.7841
46.4565	42.4136	41.7206	25.9294	52.3595	56.5453	30.8207	105.466	25.5942	39.7569	27.3922	32.0021	26.5626	55.1156
32.5813	29.6247	43.7379	58.4177	26.9888	26.8564	37.9175	47.1744	44.5881	104.849	29.1509	51.0726	26.7571	35.3705
68.492	59.115	82.8222	25.0314	30.9592	124.214	33.3346	26.7032	24.9218	50.5016	31.818	27.4647	48.2483	26.5005
82.0277	62.0076	80.7387	62.6593	26.7881	64.0642	35.0499	27.5682	83.4968	97.4753	26.9639	25.3915	39.7341	53.0134
27.1191	25.2963	90.7882	41.8839	25.6708	59.7523	34.8077	134.497	63.6628	55.0596	27.7357	31.3876	29.3371	34.3298
28.0109	62.6055	25.0025	35.8071	37.2492	62.773	26.3577	33.2808	47.0648	29.8318	36.043	27.7998	30.442	59.2578
30.1379	50.8553	27.715	85.8514	38.1411	26.8895	33.1525	69.0175	50.8388	51.627	26.2667	34.9153	25.7142	33.1401
27.8516	41.2198	88.4397	49.1712	26.4177	44.1475	26.0287	88.6612	78.7276	28.4123	32.6786	39.5479	57.4929	26.6929
52.7878	38.2279	65.0324	65.6512	30.349	55.1838	62.1544	167.811	76.8841	29.542	34.8098	56.2721	41.6708	48.1594
65.527	57.2177	42.962	69.2078	56.6921	36.943	27.4481	123.684	38.9355	26.937	35.4905	48.3601	41.7081	30.9924
37.8596	34.2305	59.9757	82.6734	50.9194	55.459	26.7757	95.3586	52.6761	36.6864	42.1219	33.6511	30.8579	46.9097
26.7571	59.1605	36.07	27.6467	37.6382	71.3493	25.0769	26.8812	34.6008	76.4578	44.5468	34.4125	26.4529	43.5536
59.2971	25.4308	46.9159	25.8466	25.3894	26.6888	53.4314	34.9465	25.4514	78.8911	24.8452	42.4467	31.7	50.6133
97.3243	33.2725	36.4589	41.3025	27.684	79.6732	39.4094	248.787	41.5487	43.1626	31.8511	43.6902	30.498	27.2908
49.4328	65.7546	32.4903	30.5373	35.5319	76.9234	28.9523	126.382	39.8935	33.9966	52.5789	27.6757	53.1747	34.2015
49.8446	65.2188	109.037	90.0081	25.5923	57.0811	25.9956	29.6206	68.7051	99.0147	33.3346	34.5367	25.2653	30.7606
26.4612	25.8405	42.1778	36.6802	42.5729	31.6794	44.8158	39.2293	32.8525	66.8388	32.2835	28.0916	31.2386	57.4701
86.7473	46.7772	30.4276	31.6835	47.487	54.5134	24.8453	38.4244	36.1526	44.6192	56.6694	50.6836	31.3007	42.366
31.8324	28.7826	38.6416	25.379	41.9273	42.5357	24.7976	36.9161	54.2113	72.9984	40.3156	40.388	58.1571	59.7833
43.4564	35.8857	122.168	68.3554	28.1992	48.1407	33.8705	46.0241	27.3447	87.7756	43.3219	32.5463	43.6612	75.0053
69.1562	30.9531	69.8992	27.3571	33.7484	30.2888	59.5847	29.4116	25.2487	29.8482	35.5816	49.167	54.8093	86.8052
70.4265	31.549	45.0434	35.327	26.1798	51.6416	31.5965	30.0819	39.639	91.3364	31.8738	47.3069	45.3434	52.1672
41.1535	26.0101	38.3437	46.0428	91.2495	53.0962	37.1271	28.2425	30.68	106.461	38.023	43.3902	36.7898	33.6635
28.5716	76.6792	59.3778	30.802	41.1266	24.7893	33.8208	28.468	26.2708	69.8203	42.4591	39.7362	48.8795	42.9081
31.7207	56.4108	72.5866	55.4259	27.8971	25.108	66.2698	187.163	34.4146	114.253	33.1504	30.3655	81.3903	53.3713
46.3572	33.3904	79.9504	27.6406	26.7901	25.0749	44.4207	33.5932	27.6385	28.1682	36.1444	46.6552	63.8759	39.761
27.3653	26.8584	110.786	25.346	41.6751	104.794	29.9186	27.055	44.8447	31.9628	26.7881	26.3701	24.9611	27.7129
28.1889	33.0532	50.0754	25.4701	34.8346	57.7205	70.5445	29.7489	51.7181	71.0514	31.6731	38.9562	26.6908	82.723
79.489	75.6489	76.4476	30.9635	37.7085	68.4216	31.549	27.9943	70.47	25.2363	37.9444	38.621	45.3703	70.9666
68.645	65.6098	80.1243	39.2686	30.8393	41.257	150.23	35.1636	75.8143	60.0068	29.9103	47.9276	58.5833	34.0608
57.3605	79.4373	113.728	101.462	41.4927	24.7542	105.931	67.5485	35.5899	26.7446	61.7365	35.9809	33.0511	38.9004
26.186	33.5208	51.9519	27.9177	50.5099	46.5496	36.6513	32.1491	94.4463	49.6575	37.272	33.498	61.6869	41.7473
30.1709	55.7549	30.4524	58.3349	75.6965	57.8611	49.5208	31.5387	74.1778	25.5776	32.7718	27.2164	51.7264	29.0206
70.348	58.8916	54.0271	72.3756	29.4448	32.4614	60.6626	30.2931	25.5673	25.7639	36.1278	48.9518	39.4942	41.8405
24.9963	67.9706	81.2248	32.7676	83.7161	106.138	25.9253	35.6933	65.9408	178.1	25.7659	42.0163	27.4462	25.9646
75.4233	37.9775	56.6116	31.3814	66.485	69.7665	37.7251	154.211	74.1012	85.5162	31.6648	27.0364	44.8468	31.6814
71.5479	31.5552	31.9275	49.3305	164.92	51.7885	26.0307	25.9315	57.3584	54.4886	36.1464	26.8832	30.3759	47.5987
83.9209	67.0333	27.2785	57.3772	27.355	50.7643	32.8359	44.4744	61.2979	80.6208	33.1918	27.4895	68.0037	55.6907
25.0522	96.5318	59.2578	92.5034	36.6492	34.9175	43.1336	35.4512	30.4379	54.5134	44.1144	33.6077	34.2408	33.6553
76.8407	35.3002	27.3094	41.6542	67.0582	71.4218	29.7427	29.5668	24.8701	87.7157	44.9047	25.4205	28.0874	24.8618
79.9215	27.3674	41.5859	71.8687	33.1938	59.3778	24.748	188.685	55.8521	135.411	39.4403	28.0543	26.1094	53.7251
33.4174	36.3409	49.9657	33.6492	27.8847	91.355	59.3716	26.0867	88.9488	58.3308	33.1856	27.624	47.0607	82.1374
72.5949	43.953	34.6484	35.5257	35.0311	57.2819	51.2091	82.1293	28.9813	51.0292	41.6108	30.082	25.3852	52.6409
28.7889	77.3496	25.9481	26.9039	26.6391	36.6099	35.9333	28.3668	127.204	34.2925	48.6704	25.7246	35.4388	27.9613
76.0006	27.8288	50.0092	30.7792	52.2478	85.4169	35.6974	30.1751	58.0329	55.0121	49.8808	28.9296	28.1267	28.6834
53.3009	54.9748	121.743	69.6425	27.1439	97.9243	28.793	26.0536	97.5043	74.8709	27.5826	28.4889	25.9522	33.2415
53.0838	28.0502	90.1963	25.8839	43.2205	35.0146	54.3335	59.0323	34.8326	166.542	49.7505	30.9821	30.229	31.0524
68.2354	77.4448	24.7376	65.1442	29.0972	50.4373	59.024	24.7852	27.1605	54.4721	29.8027	29.9289	49.3657	30.1875
82.0071	25.8032	79.9504	68.7299	28.2943	27.0115	26.4156	53.0071	49.8684	105.762	40.3011	25.9191	28.7019	78.4897
46.651	25.1742	26.3019	42.4011	37.9982	38.8817	51.0043	31.038	28.1619	55.2293	39.9659	25.2073	31.6378	39.6659
25.4804	32.5049	26.8771	31.0999	27.7812	82.8428	46.6241	29.4262	59.1109	61.1592	39.3328	28.8923	24.9115	59.3902
25.9356	76.8531	48.6974	67.9871	62.9449	36.1423	35.2319	25.1453	57.257	25.7619	25.617	36.5024	115.269	28.9523
104.222	31.1579	49.3056	75.2185	36.7857	59.7563	57.5094	63.7124	109.921	36.8685	36.9016	31.5138	55.937	52.3429
29.0909	34.7333	102.576	64.1904	28.6978	26.9577	50.787	63.9028	77.4489	62.9345	41.3067	28.3481	82.9174	53.6072
66.0877	73.4618	102.267	36.6989	27.8909	61.871	68.2002	123.808	50.4767	31.7476	32.9311	37.6817	31.1352	60.7662
27.4771	57.5798	86.6914	80.865	77.2337	111.555	24.7417	40.3281	29.6123	34.3711	39.8893	34.7457	56.1749	76.2923
100.618	57.4474	77.749	25.7784	62.0862	71.4611	25.0377	25.9832	75.0799	76.9667	30.3634	29.5544	58.5998	62.3903
46.1958	26.2729	90.5687	86.1969	36.2665	66.4127	45.6103	24.9425	80.1346	73.2509	36.3057	33.4732	41.6212	52.5395
63.8201	25.2673	24.8742	25.4721	33.9842	30.442	29.6662	189.507	49.0263	32.8793	38.3686	28.5033	33.8746	47.9131
78.2889	75.8475	48.6643	98.4353	38.0892	45.1944	30.7504	99.3168	72.5101	46.9531	35.3478	31.4455	51.7326	68.1464
84.4672	49.316	24.9466	78.2828	26.0826	26.337	55.0969	25.888	35.3684	61.1758	30.3158	28.9792	26.1674	32.2359
60.344	118.075	38.9314	31.0235	25.8383	81.2787	35.7802	27.2722	80.7884	24.7686	30.3634	33.3449	134.536	68.3513
70.3417	44.4413	123.574	29.7634	49.0718	29.6579	24.8515	43.3425	48.5794	69.5886	35.6437	26.7322	71.6265	54.0727
39.3286	69.8617	128.685	89.9005	74.873	31.76	83.1057	25.4412	32.8711	113.813	28.3254	25.9108	54.6914	78.5786
84.3513	78.9738	28.1806	25.3045	27.833	136.899	81.5353	44.5364	72.4935	96.2463	50.0939	39.7197	26.7053	74.066
29.753	29.9827	34.1125	36.7713	38.8651	51.2567	27.9054	28.9523	34.7622	88.4583	35.3602	29.0848	58.4405	75.3302
39.0203	80.3456	102.447	33.618	62.0738	32.391	35.9747	27.086	32.9187	96.4449	40.5432	43.8061	46.8559	52.7465
58.5088	68.341	42.9805	55.4217	48.8214	102.044	38.4865	42.8088	26.7198	94.8393	56.0528	42.3909	33.3159	49.6863
25.8032	25.7163	30.0055	34.7229	51.2237	25.4701	245.804	33.3655	132.312	84.0761	31.3214	34.8946	77.0579	54.4617
33.5518	25.619	101.853	76.5882	24.8038	145.566	48.6022	54.4493	32.2297	84.7299	27.5019	37.6755	27.3612	98.9195
31.9297	62.7111	24.7645	58.6122	56.8494	58.7612	25.8528	68.6451	60.3627	31.218	31.2035	27.4026	52.7381	37.152
49.0904	32.3083	130.783	57.286	35.3519	75.413	27.3447	28.733	83.5816	25.2239	28.9606	34.2181	27.6219	45.004
61.4717	28.764	24.7603	69.0465	45.0021	72.7977	26.7529	172.41	29.5523	91.5226	48.1594	41.3666	69.1043	26.2046
51.5899	31.3007	84.8768	67.5299	31.878	60.8013	44.2654	26.3763	93.06	28.6751	48.3538	35.2919	51.3271	64.5691
50.7147	64.4966	94.9242	60.0792	29.2047	63.8201	65.2787	69.421	49.1297	70.6686	32.5773	31.7042	74.9661	58.0557
52.5313	105.896	78.38	34.247	58.6143	39.699	59.082	90.004	46.5703	83.1927	27.1646	39.9307	65.7319	68.6037
26.0763	67.4243	25.917	45.9475	27.9737	50.1622	28.4019	35.0064	28.2488	132.397	55.31	38.1017	28.8303	35.3912
28.555	82.0857	99.6458	62.5621	58.1012	33.8207	74.1115	25.9088	40.1479	123.635	46.7896	28.7558	50.8492	36.2044
41.9605	26.5605	92.3771	90.9392	28.0813	33.4297	92.611	25.0708	68.2437	82.7353	38.4741	37.394	41.8447	33.6801
56.2659	55.2976	81.376	166.414	61.6228	70.3687	45.8503	26.9039	106.523	55.908	109.656	27.9509	81.109	37.7127
36.0182	78.7338	98.2595	76.6172	30.4834	44.4019	58.4591	30.6614	60.0627	29.1716	35.7347	63.8821	57.3275	56.5142
32.6807	72.9715	25.4184	62.444	48.1656	25.0501	113.982	27.806	41.1866	42.5274	32.389	35.656	27.0736	78.8704
33.8974	81.3677	125.747	54.6665	33.4028	138.71	35.5898	35.8795	86.8756	92.6585	27.1274	35.3436	56.8411	68.6286
47.94	29.1923	55.5997	106.004	27.2682	64.3497	47.8594	48.2173	73.3998	78.6243	32.356	29.8358	45.5773	66.6567
31.1745	28.2385	88.804	25.5942	25.7681	26.0473	27.3343	25.5012	91.1399	72.8639	35.3891	31.4083	50.3072	37.7644
27.4171	74.9784	118.818	82.9443	82.5843	48.8608	45.004	33.949	33.2849	79.3545	60.0522	35.623	27.355	67.4926
45.2586	26.2335	99.9313	82.6237	24.99	92.6834	26.097	28.2157	97.4071	58.5625	28.0254	25.1349	70.4348	65.2021
45.4862	24.9653	91.7689	82.5202	36.3243	72.1129	60.1247	27.8888	56.4149	68.3286	31.013	28.9275	51.4119	60.8075
54.3169	73.0998	82.429	71.277	48.298	69.2286	156.535	32.2586	52.2251	184.026	27.1005	51.7513	61.5441	49.1877
50.0897	82.9236	98.8264	25.2114	60.7496	28.4412	26.5791	28.9482	88.4563	84.221	28.6667	39.5811	42.2026	61.9352
25.9128	26.4674	85.3941	118.234	31.4559	48.3952	76.762	28.8944	135.07	168.866	36.6058	36.165	25.2962	35.5319
29.693	76.8427	126.272	77.0289	25.8694	26.2005	34.1912	26.008	81.6387	27.6074	26.5833	32.1345	38.0726	29.2999
38.1679	67.025	29.3559	103.66	28.1413	25.5281	58.0474	31.369	70.7099	100.897	60.5551	48.5794	40.8203	30.1172
70.4596	80.4346	26.5771	25.2342	27.4087	119.699	26.1673	65.6367	26.7053	28.7537	34.9008	30.4338	31.7042	44.1227
28.3026	27.295	94.8766	124.433	41.8094	74.575	48.1056	25.1329	93.9704	198.876	44.373	36.1257	74.5709	99.6706
51.9023	73.8074	87.4942	82.7168	53.2181	50.0629	133.957	48.6188	68.7072	51.0643	31.9007	33.8167	30.3841	48.7387
29.0226	77.4758	91.8371	74.604	34.2573	81.7091	87.91	28.2881	30.0199	85.1314	28.1723	47.52	58.6019	60.8303
49.7474	57.0625	90.4694	46.8662	89.284	49.0263	35.2732	29.7592	129.37	28.9771	25.8446	26.3908	29.5648	28.913
28.3605	58.9577	114.87	26.5998	46.8476	26.397	25.9087	68.9885	25.7121	74.7405	28.4909	27.744	51.147	84.7341
59.8558	77.5027	130.969	101.642	41.1928	29.1137	72.5536	65.9078	42.8378	25.8508	28.3357	36.254	58.8833	85.032
37.1375	96.6436	25.6315	80.7118	41.2818	51.7286	37.4106	27.0715	58.7984	108.025	28.2136	50.1001	47.6463	58.8792
29.0537	25.3149	94.6345	-0.5296	30.3241	43.1129	63.0007	25.048	54.2817	24.8452	29.9537	31.7476	56.3446	96.3477
34.3795	35.7595	152.181	73.0956	28.4371	26.0722	44.6151	29.7571	167.763	93.691	42.4178	32.4076	33.3118	28.9503
26.0515	85.3631	146.555	30.1192	33.8022	34.8263	43.5247	75.2392	75.5557	153.05	35.1656	28.6316	26.9081	59.4068
24.959	30.1752	114.615	73.1453	46.6159	82.5306	51.8712	103.529	60.104	121.654	37.2388	35.0519	68.7174	67.3209
25.7308	87.5852	112.393	61.4385	38.6644	91.2205	160.546	31.849	41.0335	35.2609	45.0703	28.6999	50.158	54.8755
58.5543	24.7128	99.7077	115.896	41.5342	84.5023	56.1935	26.7799	44.5799	85.5017	35.9725	25.6149	61.5214	57.7577
37.6817	30.8993	41.4348	84.9367	27.5826	122.42	104.376	27.0674	29.5565	39.4445	44.3171	28.2282	74.9805	84.0658
47.0296	80.6104	37.9506	88.8494	31.22	31.5634	58.5895	74.3992	71.157	104.628	54.1265	38.0644	46.7565	91.0281
31.0483	46.0013	110.757	88.9529	76.8034	57.3604	33.8436	36.0885	107.314	24.7542	25.9294	28.3999	77.962	88.117
43.4274	46.7627	25.6563	80.7925	39.2314	62.3489	88.5619	42.3309	89.7474	81.4939	32.8877	55.459	61.9662	53.7416
33.7339	39.277	94.7793	84.8789	62.1027	32.0372	27.2226	196.064	78.6138	99.8693	24.7066	75.7295	28.1805	39.8935
31.0296	65.9698	42.635	31.7931	59.8971	76.7393	29.7261	31.6938	30.6034	41.0956	33.7381	41.4411	63.4084	26.0184
37.7375	42.6805	25.9667	76.3813	33.1277	42.8336	27.9115	37.5224	86.1741	35.1326	34.5884	60.7144	51.5609	55.0183
49.7411	30.3696	44.2592	77.782	43.1503	76.3316	31.191	91.8951	71.9556	106.319	30.5	43.5723	71.1444	50.1746
63.6917	36.2312	116.478	186.358	35.7905	155.486	206.618	25.6439	84.3616	87.906	59.0322	37.4044	31.6028	77.6931
72.5225	25.3728	24.9011	101.653	32.8711	83.7595	180.79	32.4883	26.3535	44.5758	28.8447	44.9627	53.5472	77.5151
33.9408	65.4463	25.3025	26.0267	37.9196	101.061	42.3908	36.0058	76.8448	89.3564	26.8068	36.0306	26.6867	41.1328
31.5201	75.1357	28.5757	83.7886	24.8845	61.389	58.9102	30.9717	26.068	68.3451	30.651	40.1831	26.6577	68.9327
59.5992	46.3344	29.3061	42.1757	43.6053	58.8916	238.684	24.8391	34.8512	95.0711	31.0607	53.6258	45.6123	71.8335
83.8485	33.3449	51.774	32.3393	28.4517	53.1355	231.397	41.8984	39.7466	101.162	48.1531	27.8412	36.2623	25.2094
58.5791	50.096	44.2468	25.677	45.1179	68.9534	55.67	24.7459	41.9087	110.459	35.6436	48.8504	27.7481	81.9347
77.7634	44.0999	39.8004	46.7628	25.886	28.5054	31.7745	27.3488	84.8417	81.0574	40.9363	26.2481	72.1439	68.3016
59.4378	34.4374	34.4063	32.6621	56.9466	60.3316	27.0777	30.2248	92.9234	157.219	41.7287	49.3656	88.955	32.5276
35.1595	53.514	35.983	41.3377	44.5903	119.033	57.2466	88.4563	92.9441	26.455	36.1712	39.8521	76.2881	67.7471
28.0026	35.1615	58.5088	27.7647	31.6855	27.5619	72.2163	33.8022	68.7403	38.3955	47.2717	31.9752	66.605	42.7798
32.6311	99.5465	29.7199	25.2901	25.8405	95.7208	39.6307	32.089	42.2894	27.9054	25.5507	30.2227	82.7582	78.5186
43.9261	26.5605	34.8202	25.3335	37.3569	62.1524	57.0005	54.2734	105.778	109.685	37.5534	46.8207	75.0425	36.9099
35.4429	42.6308	31.0131	56.2846	47.6773	39.9887	86.8921	53.0796	83.0747	26.2273	34.785	35.9912	56.5638	53.2162
77.3165	45.0889	42.0432	26.3246	41.1804	34.5636	36.8686	67.9706	78.3013	81.2808	40.6963	46.6655	123.632	29.8337
95.3877	35.2795	35.0933	37.0609	52.2333	127.849	84.0473	37.4106	46.9366	25.9191	34.9403	33.3035	37.1704	51.1925
28.5633	40.2887	32.867	38.1306	25.6915	70.3603	28.9957	30.7193	170.672	91.7586	29.8337	53.8327	43.0612	68.4982
30.411	45.9579	35.7326	27.4398	43.4171	70.8093	25.5467	27.9157	62.2951	115.573	25.7743	26.9267	45.1758	55.2562
91.1047	25.4846	32.3807	29.8192	38.2197	31.0338	104.415	26.7426	92.9089	83.712	66.8181	37.8037	53.3817	140.4
33.9325	27.6467	40.2369	25.1204	37.5307	30.9117	45.7096	32.1572	88.7543	103.587	41.2591	35.4119	62.0014	85.3196
112.999	34.8988	25.6853	35.085	26.2604	27.7543	24.7997	33.3325	52.6369	103.176	30.6386	58.2274	56.3673	29.4592
32.0435	45.6041	35.654	28.2716	33.2332	71.1341	37.2016	31.9628	25.3811	107.92	41.2673	32.509	31.0068	34.9029
25.9439	71.2355	35.9705	25.7122	26.4654	115.83	43.6157	122.515	72.0508	170.908	31.6152	37.4334	28.1122	29.4592
30.5993	62.8187	34.634	48.7097	27.5681	95.1828	42.5894	29.7261	68.3037	108.925	53.4747	45.4158	53.4085	26.1653
59.5599	30.8289	26.8336	65.287	52.6223	33.4546	106.693	33.6842	102.497	77.2275	34.1415	44.2551	46.7297	25.5115
32.4138	30.4048	41.6667	39.4693	33.0676	28.4516	50.3029	26.2274	25.9853	171.105	32.6931	58.575	64.7552	83.0188
41.0522	31.4269	25.4308	34.8346	36.6161	33.8581	125.172	34.5782	41.7535	108.99	27.7232	43.6343	25.9936	75.9013
27.4792	32.5711	35.4533	33.3077	29.1117	34.6236	73.4391	38.3025	82.8967	179.367	25.168	43.5102	29.4303	38.683
92.2944	35.4678	28.5964	30.2558	52.6761	34.8781	47.1579	176.648	88.475	117.913	29.7076	46.6696	62.6366	36.403
36.4857	31.8532	26.786	50.4022	52.8023	27.3323	57.3708	28.0171	103.198	185.278	30.7834	30.442	71.1547	68.2644
28.7206	29.7468	40.5783	27.4191	36.6864	107.547	43.2764	26.095	65.9015	169.329	43.6757	32.1076	55.8024	104.063
46.3055	25.3542	39.4797	47.9318	27.593	26.4405	64.0414	32.0994	93.8876	33.6305	26.4881	50.156	55.5707	26.6039
26.6846	33.5518	32.2711	26.9288	26.0701	48.567	213.986	102.727	83.176	98.3092	36.5499	31.3814	41.0645	33.4504
77.8338	71.0348	40.6425	43.773	26.4094	28.286	92.2261	31.0689	110.608	27.9902	47.7869	48.6477	28.9668	77.3475
30.0117	52.4485	30.98	32.3352	59.5972	38.89	60.6834	36.1857	101.007	28.044	26.2336	42.4157	103.935	169.147
78.7276	38.3707	43.2412	31.3607	103.902	86.5983	109.552	29.3785	70.1534	40.957	40.0177	43.8475	62.6303	37.6113
42.246	27.5847	39.5418	31.0628	42.8646	31.2076	67.6188	124.094	39.819	26.5481	31.4248	43.1874	49.8809	110.384
81.7712	38.65	54.7659	43.4977	45.9517	33.8745	37.245	27.5723	51.0602	25.1659	30.1688	46.4565	78.6594	24.9508
84.012	74.4695	51.9623	27.2288	33.9967	24.7708	57.8902	46.1544	71.3038	29.3268	43.7192	34.9588	62.3801	77.3745
51.1864	52.821	61.8131	57.7142	49.0014	40.9735	37.5037	24.8409	76.5489	27.8826	40.8846	35.1553	37.2636	69.0361
67.0644	94.3944	42.3949	47.1704	32.7966	62.6945	47.9484	26.1384	89.1246	29.933	31.3358	37.5927	29.1737	74.1405
64.329	28.2074	30.5848	35.9105	28.3171	162.45	28.4248	27.9923	84.4072	25.3873	31.4331	31.6421	30.8268	110.933
85.9238	64.3663	43.446	44.5178	53.2761	54.9893	85.57	55.1404	88.6652	36.6202	31.011	32.1676	76.9297	72.3818
86.7266	29.3413	35.3374	41.2053	29.9103	37.6465	34.3587	32.3724	77.7428	25.5011	44.7102	30.9883	54.2279	120.024
66.7436	36.5561	68.941	44.2261	36.4651	43.1357	51.2381	107.504	85.7045	30.471	37.2947	36.1113	46.7048	32.5235
85.0713	42.0825	34.5532	25.6294	26.2915	29.4882	112.379	30.8786	88.7046	26.7446	35.5836	41.5818	51.0644	27.3529
61.3537	29.2275	37.2223	25.708	48.896	52.7154	108.137	40.9218	166.985	25.6294	33.4815	36.1381	88.3963	85.2969
66.8926	35.263	53.9155	47.9173	45.7156	81.4878	37.3465	25.1287	164.577	28.3833	33.1111	26.9805	75.4812	27.504
79.5056	25.9025	77.8338	44.3916	30.0116	77.4903	124.532	36.7527	70.8404	26.1881	37.5244	39.3121	76.6647	59.1978
63.5656	40.4273	53.75	41.017	57.0874	36.5954	227.017	42.1507	168.096	30.2496	36.0658	48.6539	37.0568	72.8101
27.3012	54.4865	40.2514	40.899	30.4482	25.8983	203.233	24.7997	69.8493	27.5847	27.6012	41.1535	59.8847	76.3586
27.0778	40.1335	66.8078	47.4311	40.5183	27.3033	127.499	30.1649	81.1795	26.1963	30.4523	44.4785	31.4765	53.93
67.7016	64.6621	33.2435	25.1059	30.9861	28.1888	26.1777	88.2784	33.8766	26.9205	33.4773	75.2805	79.0938	29.4468
77.9455	32.6104	55.5749	46.4938	32.7945	28.1143	31.7972	27.1501	178.495	26.8729	42.5915	36.914	69.6631	94.6428
26.2791	47.3628	33.8829	26.5501	121.031	103.171	38.4803	34.6379	96.7511	34.2636	45.0185	37.3651	93.8048	52.163
70.8114	26.5295	41.0294	30.9821	58.1177	100.258	49.198	42.7136	111.564	28.882	28.4537	34.5574	28.1639	81.9553
52.8727	51.4119	43.9426	29.7116	25.2114	37.543	47.9793	27.6509	114.665	35.654	38.741	49.0925	33.5933	95.1538
60.8592	63.3814	34.6195	39.3493	28.5137	27.3757	60.9254	36.945	171.452	25.5942	27.6343	38.0189	63.793	88.6467
69.6175	27.1791	45.0848	31.4166	41.197	34.8678	103.283	24.717	88.7646	26.6743	34.8387	59.6861	36.1692	78.8228
44.3895	63.9214	40.0259	26.3391	86.8341	25.6315	51.3084	93.0766	92.8862	27.7357	41.7949	65.1277	25.3708	72.3694
25.3439	31.8531	33.5187	34.3919	80.3167	62.9717	42.9889	28.3833	29.9827	25.1618	44.2737	32.0352	93.7552	61.5689
99.1016	37.2389	87.3121	26.1694	70.6542	30.8082	26.1611	29.6371	170.861	24.957	39.6617	32.5628	69.4148	26.0639
75.8826	51.1554	44.7268	46.4172	32.0351	32.8711	41.4181	27.1564	38.8983	28.4785	32.5711	28.1681	60.2675	41.7722
88.4025	66.6774	46.6965	39.2831	42.9743	27.4067	32.6269	41.1804	110.459	25.6397	30.7544	26.7074	75.1564	51.9851
79.5325	57.8219	40.0528	39.4652	76.1558	30.9427	25.2195	83.6272	94.649	31.3359	56.6839	39.879	87.3887	72.8887
67.9023	26.9681	30.8724	43.5454	38.9417	44.8675	68.3098	110.92	203.231	39.7114	36.6885	50.0753	29.7883	34.4622
71.4652	67.1636	44.4392	52.3244	49.3222	33.8229	50.3215	71.0245	89.2902	32.5256	39.1631	48.5173	99.8568	34.2367
72.5453	25.5363	35.7699	29.1509	53.5057	101.649	65.854	30.0882	72.5515	40.0673	38.561	85.9796	75.0673	45.4737
74.2709	63.6607	33.7587	39.1341	36.734	69.4107	26.3329	26.2874	69.6734	30.1068	37.9775	41.9542	46.2249	39.5314
72.7418	26.037	52.7134	30.6841	43.1771	88.2722	27.7792	110.579	76.3895	28.8758	46.5186	42.4695	91.4957	28.3274
26.1922	78.6283	29.4965	44.6544	29.5254	36.465	30.0096	27.5225	74.8088	27.2598	35.6395	38.9769	55.1984	47.3503
97.1981	52.9575	44.9834	32.5131	50.6816	27.026	49.8891	42.6949	134.737	30.9283	51.5154	35.3623	71.3617	78.738
75.8371	28.8241	34.9422	38.9665	40.4542	56.6445	31.5138	29.7965	104.713	37.363	33.0946	66.6795	61.482	85.1376
26.6888	58.9246	29.902	43.624	32.9166	65.6367	25.228	47.4517	34.1353	27.326	25.3273	70.2134	26.4343	29.5999
74.4881	26.1963	42.3784	68.5851	37.0009	48.6125	108.466	32.569	72.6859	26.8853	25.8322	67.4554	28.9151	32.5504
91.2475	32.2297	49.138	28.7889	29.993	50.8202	30.4832	25.3211	141.31	37.2658	133.63	43.5392	26.0722	46.4586
77.3227	27.1398	80.6622	53.241	30.5394	26.5357	42.7302	26.0929	184.578	33.2394	38.6479	72.0632	29.7178	75.384
30.7979	71.8603	36.7547	27.8288	35.2216	48.3808	39.3369	41.5797	91.742	29.213	30.651	43.024	80.1986	81.1463
78.3241	65.7753	51.654	26.6908	36.9223	26.6371	26.2046	28.9358	30.3882	32.8173	43.5019	85.7789	26.5481	70.1369
85.0362	32.0807	41.1018	41.6874	118.557	26.8832	34.2822	31.6296	119.49	30.831	39.5024	30.8952	93.8856	102.259
80.1946	37.6196	46.7255	37.1603	53.3505	131.625	136.609	26.3267	85.5058	29.451	26.1736	60.8096	32.0601	33.0532
62.4441	37.7913	49.2167	46.1462	40.9714	73.7578	25.261	110.748	62.5124	27.4439	26.6702	41.6956	109.608	26.7301
80.1014	66.8036	33.9387	40.7108	31.9338	82.5864	43.2515	25.7225	129.295	36.703	29.4944	56.6942	64.569	28.9606
53.9279	25.1225	45.031	30.9014	36.8333	27.7502	32.1304	30.9282	160.865	41.7577	44.9192	101.82	77.5172	58.3722
91.7399	25.646	34.425	48.4118	24.8246	30.7297	31.6048	30.2372	99.5071	33.1566	24.9239	78.2724	29.3641	56.239
93.3703	78.6242	38.6852	58.7281	41.5425	44.9461	41.5219	27.2785	31.7642	26.6101	30.4668	69.0196	45.2875	73.7019
25.8177	41.4143	25.0956	41.3004	28.2695	75.1668	78.5351	113.053	24.7707	36.7589	25.3749	63.9463	32.807	93.0889
78.08	52.0678	49.7877	57.6377	64.6767	48.9374	41.5882	72.8018	32.7884	30.2724	43.9323	66.0112	28.1681	25.0294
70.6024	26.366	37.9341	56.0114	30.9241	65.9471	28.9853	25.8777	98.8368	31.1062	27.1833	35.4222	0.6683	26.875
113.546	69.7582	39.8418	60.3544	58.1073	65.7587	26.7258	25.9376	76.7827	25.2156	36.0719	103.49	36.7608	70.7824
97.4112	25.7722	46.7028	43.1481	27.7853	28.6047	34.8904	40.448	89.6336	27.0798	26.9122	83.654	29.8339	39.519
86.0872	65.0636	29.182	42.486	84.5582	79.276	83.9956	41.4349	184.854	84.4051	28.7619	98.7416	51.3519	29.0641
77.5876	41.6729	41.7453	32.6766	42.8502	58.4839	27.6012	35.3809	25.8197	59.8081	31.191	31.2076	26.5067	66.7788
101.638	56.4356	44.9337	35.0457	32.3559	79.338	39.5976	31.5883	25.2529	77.4448	27.2888	63.7497	41.9254	83.8547
75.1543	32.84	37.6403	51.5919	40.7666	51.1677	24.8949	29.7199	73.1494	29.2585	56.8701	45.8109	47.0708	73.3936
92.0958	34.516	46.0924	31.1352	35.9333	82.5885	95.7931	105.752	87.6556	59.4833	39.6514	42.5377	58.4363	106.875
68.0637	32.389	40.1314	39.9742	39.6907	78.6717	28.2695	27.5536	84.5768	67.3498	34.5843	48.9539	32.0124	90.7944
26.8315	63.2738	37.7561	48.1945	27.7005	47.2096	72.4503	70.8156	89.3646	29.8709	33.9388	52.2023	83.0354	28.2943
101.856	62.4007	39.1548	61.9331	26.9329	48.6973	33.6182	28.9771	106.716	64.0166	30.5393	97.0305	60.8054	70.8383
26.6102	54.6003	38.5238	28.8737	41.7742	46.0324	79.7458	134.853	89.6419	34.667	24.9239	33.9863	27.7708	54.2879
80.6249	24.8908	83.594	45.213	28.7309	89.375	32.6518	125.013	97.0884	50.8098	33.5435	74.4446	63.2655	68.6327
88.6611	81.5208	24.7832	30.9924	42.7695	70.9521	28.3171	128.997	129.001	28.7516	45.5999	40.4583	65.049	27.297
76.1413	55.2914	53.81	55.9887	32.9993	28.9316	31.2883	40.9363	102.592	67.354	29.9868	94.9345	53.7665	57.6005
109.906	69.4913	28.822	35.6147	90.035	34.1083	28.4289	34.5512	73.8383	24.897	29.782	91.9261	38.4493	69.9962
83.6561	28.7909	40.9342	41.7908	31.8325	93.031	26.6349	32.1822	29.4903	61.0454	36.3243	50.7001	36.6161	39.2997
81.1753	73.797	71.8211	48.1697	56.8453	103.798	37.8948	83.4451	33.3077	25.6605	68.7755	101.154	114.88	92.6048
121.083	73.7784	47.5014	47.2283	30.3283	89.0605	33.0634	127.899	74.7964	49.7877	36.554	96.2132	171.409	53.5782
74.6329	56.5018	43.0054	54.6645	98.5595	63.4849	25.5013	125.555	87.0163	25.5259	29.7324	25.0542	69.3631	79.2138
26.5646	113.521	37.9569	42.0143	37.2678	74.2667	29.9496	94.142	86.1886	35.5568	42.7985	54.2569	70.6686	74.6619
28.8344	29.1509	44.0295	43.9157	57.5694	84.4734	30.3325	25.2652	165.644	47.8966	69.1644	90.5895	81.5373	61.4096
44.4288	30.8227	65.1525	47.131	33.9118	139.194	29.7135	25.797	95.6028	29.5792	36.3512	105.921	75.7667	121.226
28.4019	52.0864	42.8357	73.4763	51.4368	28.9234	90.6206	104.572	75.924	114.553	27.1771	60.9709	71.5355	24.779
30.0551	108.162	33.8622	38.6252	40.5701	66.1891	25.6585	27.1791	39.6328	26.7115	42.3618	48.6518	112.552	27.5205
26.9929	24.7646	44.7123	41.8777	33.3161	87.1528	56.088	24.8597	110.659	25.0356	45.3082	51.3706	75.2392	76.2468
45.453	114.152	45.9993	65.4484	58.366	88.8226	43.2473	74.3453	88.6177	77.989	26.7239	28.3957	102.727	76.5551
28.224	80.9311	44.253	35.5133	25.7804	81.5953	93.1798	48.8566	95.4042	48.7863	26.5377	84.5996	82.8409	83.8051
34.6153	69.1292	47.7497	44.4764	77.2172	118.315	130.067	57.1266	88.6901	54.3438	38.023	34.785	25.8302	47.7807
25.7411	84.5603	39.8252	67.0809	25.7039	80.6683	187.833	25.71	128.203	44.1661	36.9161	107.072	166.656	95.669
42.6702	46.7752	32.2628	72.9818	27.4046	83.9024	49.5994	60.313	97.4195	51.2568	41.6894	55.5728	70.7265	43.1252
26.337	70.7452	26.4736	54.2155	76.3151	63.102	25.2674	27.6323	76.044	25.8591	39.7528	92.0917	100.283	97.9595
25.379	72.4976	31.46	54.1927	28.4102	69.5597	76.6379	104.889	100.488	51.9975	31.4828	108.497	89.197	61.5524
26.2501	101.624	43.3529	44.9896	25.9687	80.9456	40.4977	26.426	87.5749	35.1429	28.9626	62.6531	42.1467	64.778
28.3068	70.9066	39.3183	28.013	36.8789	109.211	24.75	30.9966	97.0243	37.8451	69.6238	35.1967	26.0888	84.4175
29.0434	39.9845	37.5182	26.7943	25.2529	94.3221	129.87	125.376	123.411	54.3272	55.7756	45.4406	25.4722	62.2579
44.6647	79.7021	45.4034	46.6675	25.3997	42.6991	125.103	24.6942	51.8299	32.2794	42.9785	49.3181	78.9283	77.6559
24.9632	61.3641	38.4182	32.6145	24.7832	43.715	29.1468	137.905	90.5916	32.8277	37.0671	114.024	25.6686	106.418
25.7701	72.3362	34.1208	75.5661	27.2991	67.323	88.1231	26.2357	31.1517	69.1334	29.8648	60.0647	77.6868	68.852
29.9744	89.5488	27.3364	33.9305	45.4054	71.9246	26.2502	52.5954	50.6981	47.4766	37.8099	75.0592	36.012	47.0276
27.3322	95.2759	43.9654	100.366	79.818	81.3718	88.3425	106.196	40.7811	29.3102	38.6148	60.8489	31.1538	122.325
25.8736	79.3752	59.1398	74.6619	52.8975	40.5473	26.4218	53.2968	98.425	25.0542	97.3284	77.7468	46.1958	30.5972
35.4222	82.7188	46.5683	37.7955	61.7738	91.0468	122.343	94.2952	51.265	59.7109	37.9982	41.9232	42.6453	30.4255
25.9915	47.2117	43.5847	63.189	39.4631	64.2359	102.156	28.8385	25.8053	31.0938	32.9146	64.5421	38.7514	66.5533
55.4487	77.1241	27.7667	85.7582	40.2762	89.6936	31.7393	159.609	101.986	25.3439	29.153	57.3087	55.2417	39.4838
77.422	26.7964	38.5424	35.8588	79.6566	92.2924	42.0722	92.0254	168.21	30.8807	35.3271	124.462	172.915	102.087
51.6995	26.666	83.5547	29.5958	26.2604	25.2322	29.2439	97.1319	40.1914	56.6653	26.9619	66.0877	57.1226	31.7103
37.0216	68.943	48.029	56.8825	55.459	78.291	43.1894	169.518	32.329	30.7586	48.2545	36.1899	51.8029	50.9464
25.7266	52.6865	41.975	50.6402	81.7381	78.7173	89.4596	44.6027	110.581	60.7578	32.927	39.8459	38.2072	44.0605
26.2025	74.6868	46.7834	26.6867	34.7643	94.4276	41.1495	115.36	76.1475	96.685	29.3185	63.8594	103.308	74.8316
26.3846	70.5941	28.5654	56.4397	34.7271	81.7795	37.8804	125.865	115.948	25.3376	41.2942	67.8361	92.2717	41.8487
38.0065	104.084	42.8874	50.6919	63.4518	66.0898	27.0841	176.41	70.1783	41.2756	45.0765	54.1844	25.6335	62.3241
29.7675	110.87	49.5725	60.8944	28.9109	92.1537	125.823	130.895	98.7643	26.0908	55.0059	49.7815	26.6785	44.3854
25.3294	79.3194	43.0322	45.6413	75.7668	92.2303	31.3318	126.332	274.328	72.1273	57.6584	47.6628	24.897	80.8215
38.5444	81.5788	38.9086	37.603	33.7049	91.262	96.6644	31.1786	78.6593	31.3462	28.4247	50.576	93.0228	25.8425
48.718	95.4249	39.2748	57.795	144.689	93.12	31.5779	25.0501	84.9099	41.7391	46.7566	69.7065	30.6366	74.4322
56.3528	124.15	54.0996	30.8703	39.5334	103.995	26.1343	27.9054	93.1903	28.9461	48.6973	86.6231	77.0826	113.372
60.5592	69.8348	45.0227	26.5625	24.9673	96.4573	47.8428	27.8826	122.198	65.0781	39.1569	61.3434	73.0129	28.1598
56.4067	48.0187	47.8511	60.9337	26.9267	59.6798	61.1614	29.0454	78.1317	29.0971	33.8642	32.7532	27.9033	78.2455
78.1296	137.476	70.0748	48.7656	33.4257	79.9235	67.0622	34.756	29.6061	33.7297	25.2156	85.8183	27.7522	37.0588
26.2687	98.9382	39.7879	34.0525	29.4282	70.0624	26.5025	30.3614	95.3131	110.38	48.2235	34.9381	82.7105	36.4775
58.1839	80.1429	50.545	70.9666	41.2445	24.961	27.146	29.933	81.6367	61.1985	60.6441	62.0179	54.0147	103.85
29.8544	83.4802	45.6724	42.7591	30.9676	75.3592	103.972	26.6971	115.327	115.842	49.9305	79.9732	44.3709	77.991
25.3356	71.4383	59.0633	31.8965	25.6522	72.2742	124.031	29.1924	70.0872	45.602	60.7909	66.7891	32.7574	44.2716
26.3536	108.977	52.9265	43.0178	31.1476	157.588	48.7428	35.9064	108.201	30.8476	101.39	62.1089	60.7744	82.4891
52.5706	79.0235	39.4031	66.2884	26.4323	94.3325	34.6319	40.6445	30.1689	32.2338	37.423	60.5468	31.4394	107.363
27.4978	118.307	48.4656	35.3064	30.1089	83.4099	39.7486	30.2041	56.628	29.1158	36.9099	107.283	45.4406	60.853
82.2368	28.4392	38.8279	38.1265	28.8033	82.8656	25.3833	26.1653	25.3853	26.9143	34.0174	38.9024	34.5512	77.2814
33.2994	26.1943	58.1053	45.2978	31.2613	80.3373	58.9785	72.628	25.0211	47.2117	35.7388	55.8687	26.9536	102.24
61.4675	29.4737	43.3529	56.1149	46.2166	75.3199	32.6725	61.5627	31.4124	29.3289	28.0316	50.6298	25.7515	43.537
72.1522	65.9781	56.3011	72.4004	59.9613	93.1427	119.54	36.643	27.8454	27.086	56.5204	49.7856	54.1287	25.7473
61.751	33.6304	47.1041	42.755	64.0725	72.4977	45.0889	53.6134	29.1282	29.0806	27.5475	52.8665	37.6672	78.4317
25.7266	40.8246	51.1636	34.2781	28.1887	61.4469	27.9198	27.1791	26.9329	30.6282	26.217	91.4895	27.5724	30.6862
28.7227	32.0021	71.9494	66.1912	37.843	92.1661	31.3339	44.5323	46.1255	57.7784	49.3449	42.3536	26.4384	117.301
24.8473	58.6826	49.4318	46.8248	42.1674	81.0036	40.5908	27.7336	39.8935	31.0813	34.4415	56.0176	26.3722	27.6798
24.8143	36.2664	64.4842	85.1727	31.549	84.2147	30.3965	47.009	25.0335	25.9419	47.0938	43.924	53.1603	48.8339
30.9158	32.4511	49.5932	73.9315	71.8893	87.4673	113.715	31.5697	32.9911	26.7012	43.3571	103.31	35.6023	38.7079
29.1303	28.944	59.5019	26.6246	72.5577	76.4103	74.9538	41.859	25.0832	40.2887	45.0578	38.9748	26.6329	25.1846
31.0503	43.8557	43.7419	44.8737	55.999	99.2899	31.2675	34.9505	32.8256	86.3355	51.4595	91.3426	43.084	28.9502
32.238	31.9359	39.7983	64.3311	63.2263	77.8193	31.64	51.5195	44.6627	64.3518	41.4577	48.8297	55.9018	30.949
26.7488	31.131	45.8999	49.8642	76.1144	89.7144	44.2757	29.6827	28.8364	47.6297	56.4128	61.7758	29.6577	38.8176
66.3774	31.2552	34.336	36.972	37.3113	85.6755	109.203	28.8695	33.1484	29.6599	51.2732	53.5824	43.7417	35.4471
30.8	67.6581	50.7664	53.9775	140.117	86.0024	37.723	32.84	33.3159	26.8667	25.0831	99.9685	28.8902	29.7054
26.0349	35.6292	76.793	80.2277	26.4178	88.2826	30.8951	30.7586	42.9598	49.7732	46.4296	53.2306	63.16	27.835
28.0792	26.1032	38.8672	46.8269	29.6909	99.7658	109.24	26.0329	30.1937	84.4547	26.0391	61.7241	31.2448	48.0228
51.3767	44.8241	61.871	73.886	37.001	40.0321	123.57	24.717	29.9785	30.3262	35.8961	44.4847	31.6751	32.3932
59.744	36.0616	61.3124	90.215	46.6696	60.1516	41.5467	36.8892	29.7965	95.7973	43.2288	65.2643	38.3355	61.0455
38.9272	26.4736	42.0701	43.084	44.5592	27.8143	41.2115	56.3611	25.8218	34.2553	48.9311	115.36	25.499	45.9931
44.2674	41.946	60.6378	54.1617	48.5111	28.793	27.5846	39.6845	28.5406	40.8763	50.5574	50.6733	34.1707	27.806
26.2687	75.8454	45.8937	64.207	28.1019	25.4701	27.506	35.6519	33.1587	34.0691	43.3881	47.849	68.3513	57.9522
45.4923	28.0916	41.4246	92.733	59.3116	31.1124	25.1844	56.0155	26.3018	29.5275	38.9334	31.1124	49.825	44.1847
27.5391	40.5577	50.4002	85.5948	76.7599	37.5927	26.3181	60.6337	24.9487	32.7345	39.4135	53.5989	39.1029	41.4143
35.2443	25.8611	33.5415	74.424	24.9921	44.2654	36.5168	33.616	36.8271	34.727	41.137	60.7848	24.9156	49.2704
57.8426	31.249	49.6967	77.6206	57.1742	42.7612	57.7287	28.7061	25.5818	91.5247	50.1188	108.199	28.0543	38.4307
47.969	25.8115	37.1809	80.956	30.74	36.3575	47.013	45.72	30.1855	37.4003	49.9595	59.6737	41.3335	27.8578
54.6541	62.4048	63.4228	54.0541	34.7353	58.6101	28.9565	66.0712	31.7869	30.9903	35.3105	87.1383	51.6333	25.4142
29.5668	31.251	37.4582	65.1774	37.5161	38.1576	25.2238	28.2054	24.9445	29.6599	49.8849	69.51	53.1624	51.3561
28.4164	68.2727	60.7392	55.6328	55.5645	28.7433	25.8136	89.9109	26.5212	64.3414	39.668	57.3977	77.6744	52.6161
30.7048	31.9193	31.7911	66.6133	30.5268	28.2861	27.7129	30.051	27.9529	34.4126	59.9778	50.7933	30.5123	46.6489
83.9623	53.9982	35.205	68.1713	40.0963	28.1578	37.3112	80.5794	36.0326	30.8062	46.5413	74.8999	52.1919	56.0694
31.7083	69.1685	39.6907	83.4016	85.4169	29.4923	29.5793	25.6708	29.9351	34.3029	34.9774	49.1566	27.9323	47.3007
29.0889	36.225	61.7944	38.5982	33.1276	32.029	35.0478	27.4026	36.5664	98.9216	58.3308	37.6341	24.8577	26.4612
54.4783	81.1318	66.7395	73.5529	54.3231	34.2842	31.8283	43.6136	36.2726	35.1491	34.4229	104.791	85.81	28.2385
52.6347	28.5054	25.6191	58.6764	92.493	42.0474	40.0652	56.7811	24.7687	25.4742	65.6719	71.4859	31.7827	44.0936
33.2518	27.9406	76.2096	29.3144	31.5593	40.7687	24.949	29.0682	40.4852	29.7033	34.7974	29.631	49.8084	37.9217
39.2334	42.4881	40.6756	58.6164	87.9018	33.5208	25.6708	35.7678	25.2032	32.9704	32.48	63.5966	27.2929	65.6574
33.3532	25.3749	46.0924	65.825	46.5476	26.7777	106.339	26.5873	36.2023	30.1813	38.6127	63.8366	95.1724	32.3104
60.1454	49.3656	25.0852	77.8172	119.935	58.6599	34.0774	35.9912	27.5867	47.8138	46.8931	54.8879	24.8679	29.8958
28.9585	60.9979	60.6151	68.1092	83.5816	32.7366	28.8884	66.2946	27.4233	62.7069	38.5093	59.7233	26.3226	26.8915
60.2302	60.8158	48.1573	62.5807	48.6063	54.0479	117.334	37.7168	44.8986	65.6697	48.7863	52.9596	30.1834	78.9097
47.0048	28.1992	46.7421	79.8139	25.439	33.3201	52.0306	44.88	28.9482	32.6311	77.4676	65.196	29.6144	56.088
24.9776	47.7683	58.815	56.7604	45.0827	30.6075	38.6563	28.4578	30.6282	36.4506	57.2529	34.4684	31.2593	31.4579
28.0999	45.1282	68.4258	75.0364	41.5466	38.3872	34.2222	62.8973	28.6668	81.3678	60.0109	29.1654	67.3871	50.1084
36.7175	66.1084	59.6343	50.8864	42.1094	65.3429	100.186	25.8694	35.7264	34.845	32.718	36.5685	36.2251	55.1404
29.1654	53.57	49.647	100.697	57.5156	25.917	28.313	28.4102	30.56	31.1186	25.1825	27.566	45.9124	43.2908
31.5076	39.8707	37.6113	58.8585	29.1178	63.5138	43.2371	121.112	27.1729	35.7119	42.4612	51.9478	41.5859	59.0778
36.9575	74.7405	29.4779	78.8787	66.0546	31.6111	38.4037	29.2007	36.5933	33.1753	45.8338	27.4874	34.0277	51.6126
31.1207	44.0523	34.0049	84.703	74.7405	34.2491	53.6154	48.6952	44.495	25.8384	25.2238	32.3062	24.9734	26.4963
26.1487	33.0408	54.652	58.1301	50.0608	37.2844	42.4033	31.1393	39.0638	61.7385	34.0029	34.3857	43.4523	66.2553
72.8329	25.9584	26.1942	69.1168	37.8162	55.339	35.4367	120.754	31.3628	27.268	35.5133	27.3468	79.1412	64.7594
56.5122	28.0791	26.455	77.6786	29.8938	30.8227	35.9084	47.3834	30.0923	32.5504	44.5571	25.0873	67.2092	27.8909
62.3324	67.1885	28.5882	88.5081	61.1799	36.4381	30.7504	57.6067	31.2986	41.7142	27.9075	29.6413	61.0909	24.9011
114.222	51.5382	36.2416	56.5949	26.9391	57.464	27.4274	27.5763	36.6906	24.8576	55.0142	26.2294	72.264	65.6056
28.6937	69.3465	26.2501	78.5517	33.9925	41.3418	78.4669	59.7068	32.6394	28.8695	25.8115	39.5169	27.0881	64.7739
99.1388	80.0766	42.5026	75.2081	28.2096	65.407	24.6984	27.9798	26.1777	33.9925	38.2237	42.517	53.3362	47.9566
64.8318	159.158	69.0734	25.6563	54.7659	38.6955	37.6113	40.8701	35.923	99.6292	38.3603	26.2501	25.6439	47.1165
55.5666	55.07	30.6117	67.3726	29.6289	27.6571	85.9341	105.826	41.3977	52.0057	46.0365	29.813	62.6034	32.0973
27.9281	26.0784	31.5097	39.6472	42.2916	60.5778	41.9357	47.5635	44.6606	85.6713	25.2197	33.9656	26.3122	34.5491
58.2025	44.164	31.3131	59.5598	95.8759	42.5212	29.1756	100.852	46.1027	31.3193	37.7954	26.1115	27.2908	30.9821
34.3732	60.0792	26.3163	29.004	55.8459	93.8069	41.4038	55.1445	26.8977	107.045	45.542	28.0688	58.4549	73.1825
48.0663	53.1271	31.1476	47.3524	51.5547	80.538	28.8841	33.5022	25.6087	81.1732	27.4047	30.8745	86.832	94.8745
29.0744	106.461	25.1183	30.0572	31.0669	32.5132	34.3257	89.3108	40.628	26.9929	49.3429	40.4004	28.9606	42.9557
26.0184	42.4488	29.6061	34.9733	44.7434	41.7887	27.8248	134.067	47.8324	28.1412	40.8494	29.3475	78.9118	50.8698
56.4604	51.2402	25.1266	34.4229	108.83	46.3406	25.5053	53.2368	31.7497	31.671	35.9126	26.0453	121.001	36.672
39.3287	46.1607	56.6239	37.1375	106.801	25.3728	25.4929	41.4494	27.4336	25.8012	40.1956	33.0738	77.3517	60.822
28.3046	25.9129	29.3351	41.8508	37.5182	27.7523	45.2441	25.2756	36.2726	31.5842	33.3428	29.2047	107.736	42.5212
31.1518	68.3451	26.2377	35.2857	37.2658	25.6956	34.6733	62.0055	29.6123	25.1038	30.2827	33.1256	27.6612	76.1289
27.0757	44.0978	24.7604	25.7142	112.495	27.6612	92.1331	27.2474	32.5731	46.9531	28.6523	35.536	60.5013	59.0798
32.0393	72.0197	42.8212	48.3621	88.5846	37.4003	97.9347	27.415	56.1459	32.7366	41.286	59.7875	71.1528	26.9577
37.0733	78.0324	32.0538	78.4359	25.7888	34.7912	32.6041	41.6956	34.2946	80.8546	27.7254	33.9181	27.4915	81.4919
51.3168	60.7413	30.231	32.2835	25.9502	41.8798	35.4058	33.8539	25.588	25.6397	26.8088	39.5935	65.378	46.7338
27.2474	33.5642	24.7356	38.2796	38.3189	36.4526	143.777	35.4285	26.2025	54.0168	52.3637	33.2994	25.4929	61.1344
68.0016	27.6385	26.575	30.7648	34.7767	27.8392	32.981	112.132	26.2295	56.2287	49.9615	30.9945	48.6021	29.5585
63.789	39.0617	27.5267	32.9311	62.8435	53.0837	30.202	95.0277	25.0294	65.796	56.1873	25.8508	26.0351	45.0227
77.3848	83.863	39.7342	27.8391	63.4186	77.811	24.7852	25.3584	62.9407	37.5493	34.1001	31.0048	26.7881	71.9204
67.8568	36.763	31.8097	34.2491	33.6553	53.69	30.8124	74.5005	42.906	25.1163	40.7232	36.3244	26.2376	25.8632
96.9622	90.4902	27.4729	33.647	147.718	36.8002	118.062	112.182	28.1164	35.9954	29.3827	25.9605	27.0012	52.4961
34.8926	26.157	41.9646	36.374	125.813	27.3591	79.4311	53.1851	26.7487	32.4842	31.3007	25.8446	85.7916	24.8411
45.991	31.878	49.1815	37.8286	77.3827	48.7283	137.294	103.035	29.8316	39.9473	63.1311	34.1125	86.8238	41.6998
46.4565	27.5019	39.8749	37.2182	30.1483	45.4799	25.379	24.9321	34.4291	26.7364	49.0904	35.714	25.6894	49.4567
59.3592	46.8103	39.728	30.3427	32.8607	30.6986	104.837	28.5323	51.9726	74.7819	36.2726	25.1183	25.646	57.0356
235.593	30.5952	37.3444	27.7274	32.6394	39.3969	27.7709	73.4639	83.7596	24.8494	30.1648	37.7913	27.4792	43.5267
26.935	53.5948	31.4476	33.2559	88.3694	63.789	37.843	44.7351	37.8969	89.8219	35.0229	29.753	65.3593	54.6976
29.1902	30.262	35.4968	38.1182	44.8861	28.5364	28.6793	24.9342	96.716	90.1012	28.5509	33.6843	105.243	80.5442
44.942	93.7365	28.1309	51.1471	40.4811	44.1102	27.8891	26.008	45.9558	27.626	29.422	45.0413	44.3007	59.9923
68.2685	64.0787	33.4111	48.6518	26.4716	67.4264	26.6702	42.786	25.8384	55.4548	35.4471	33.0325	88.3508	25.6025
59.0467	61.753	33.0263	58.4322	39.8604	74.8626	84.8561	25.7742	36.7236	32.9311	32.358	32.9808	66.694	32.6352
89.8653	72.3405	58.486	42.6267	46.0986	107.028	32.5297	123.43	66.5677	67.3188	30.1048	38.0665	73.5694	25.7184
94.2745	25.4908	56.4625	44.0771	63.2428	33.7629	35.3106	151.182	61.7303	32.0704	57.5404	33.3801	98.7313	62.6759
55.4776	27.3653	42.0598	28.1454	29.5296	39.2956	26.3929	27.2909	34.6009	105.18	52.0057	36.2892	80.3621	73.0708
53.2658	30.3096	29.3185	37.1189	31.9855	71.7983	90.7612	29.2233	59.804	35.9561	31.8573	38.8879	126.624	66.6754
91.4109	27.1874	25.139	32.5007	35.6974	59.3902	27.5639	40.0362	26.2129	46.3448	47.2014	29.3827	71.463	62.7731
51.3209	67.2257	53.2389	29.4116	79.5324	38.381	24.9631	67.0147	40.9011	29.3393	43.6116	39.1486	50.4354	31.4993
27.9654	27.5495	42.4239	28.2757	24.8452	62.0986	29.6454	45.1158	56.6901	78.5911	27.4771	35.4202	71.4032	30.9676
49.078	72.4687	36.1547	26.0929	31.4083	38.9872	131.445	31.7103	78.7835	27.4605	34.576	29.8337	112.708	50.3236
25.6646	70.8445	56.2039	30.473	31.6048	62.0779	32.5649	34.3505	49.3222	52.5665	42.9991	33.9905	173.041	30.6303
41.1039	96.7346	47.0855	29.811	63.9235	29.8193	108.621	27.9157	72.6922	47.4849	41.3998	30.1296	24.9839	64.5028
35.565	71.5542	73.1432	44.8468	27.4998	38.4948	91.4525	70.8238	27.8929	28.2675	37.8368	32.658	27.1791	59.7316
75.1916	45.3848	33.4566	41.466	34.2905	57.5487	26.2397	24.8225	86.0107	26.5605	27.9385	28.6772	29.1592	73.0956
59.1729	74.6413	33.1298	61.3434	54.9583	33.4297	42.0267	25.346	51.0415	96.7615	29.6061	42.6371	54.352	73.4122
62.2352	28.9275	28.5406	30.0675	79.6607	58.2543	32.3559	29.5978	27.3674	80.9063	52.8127	32.3849	128.408	29.242
71.4507	102.207	28.3957	32.3518	70.9976	77.869	33.4981	26.337	37.3858	85.8204	34.4229	38.0024	98.3236	41.6936
25.7391	33.0118	58.6971	40.5101	33.2414	84.6596	27.6406	43.1709	26.8398	27.5888	33.0428	37.1354	47.8014	29.7447
60.911	39.3245	61.3516	36.8313	46.8889	53.0837	25.259	65.9036	25.3149	24.9321	33.4463	24.959	70.1805	26.2377
66.6753	60.851	75.4171	42.7219	29.815	51.9189	110.835	25.6977	27.7626	34.3257	34.1001	34.5263	89.9419	67.3664
40.2183	25.0108	74.9123	37.2948	72.4294	24.7045	31.9483	36.5602	28.4475	40.9673	37.9899	25.7867	30.6055	29.0827
37.8017	62.9759	34.4932	36.2995	26.5294	34.2594	27.5991	25.5073	73.675	35.025	39.4114	30.0344	67.6541	50.485
62.4193	51.8588	54.081	33.2601	55.728	80.8649	27.7896	35.5278	54.7762	28.6689	30.2537	32.7076	26.1446	24.7376
92.4082	89.9357	38.472	27.4957	44.6482	41.888	25.232	39.8625	40.2431	102.294	36.2312	25.7908	86.8549	38.8672
96.7056	32.9725	53.0713	31.1807	55.9804	27.3778	33.7505	27.115	54.0231	72.5908	40.0238	24.7294	60.8345	71.1466
59.7502	55.1279	31.009	31.2862	94.1256	65.8932	27.7418	30.0779	91.6427	86.919	38.352	31.3048	63.1206	81.0532
66.7043	75.4358	35.7533	24.8639	48.4118	34.9422	124.082	24.7873	57.646	72.6508	37.8305	25.3687	103.205	83.6623
32.2566	50.7002	47.4559	37.303	59.026	40.3384	94.5869	72.8784	36.2974	31.3648	38.2672	38.3893	78.4069	25.4308
27.6674	81.9677	61.2999	35.0167	90.8336	65.2312	25.6336	30.1069	26.188	53.1272	33.8829	32.9642	88.5039	50.6732
65.9656	67.8402	75.3923	28.702	25.8798	25.6583	29.7656	24.9901	35.6747	33.6387	30.9903	29.7013	55.9391	45.302
38.4948	91.8413	41.917	43.8433	27.9592	44.5178	92.2903	43.6198	34.3277	25.8549	35.1822	29.2854	77.4634	48.0228
49.3925	35.5609	50.5119	53.1147	36.9243	35.0664	94.8288	25.3563	35.4264	29.1902	42.2791	34.9319	73.9583	50.5822
31.1496	39.9142	43.9343	35.7885	35.3354	32.4325	30.2641	46.4586	66.454	26.0391	43.3922	37.8886	27.0633	26.9681
56.5722	58.2915	38.0913	59.4461	25.135	29.751	90.7324	24.8907	24.7066	27.655	29.9537	55.9204	44.6151	58.9971
28.0481	25.7287	33.5518	56.4232	33.5435	28.9461	113.482	77.542	39.3907	29.8606	2.5946	30.5124	73.7619	64.6808
33.8146	29.7282	56.359	44.2261	40.928	42.246	29.0061	27.4026	29.2874	29.3496	33.2953	25.2736	64.387	40.6114
77.7427	67.3664	57.1805	38.6417	55.6741	30.6324	26.2625	28.6771	39.1776	32.3021	43.8061	42.186	71.0245	45.2978
66.6671	63.1579	38.5734	33.2187	79.1829	30.9779	91.9303	53.0961	84.9286	39.7818	42.9474	27.1708	103.37	124.286
56.8059	95.7042	29.7923	28.8737	28.5302	33.2146	25.9004	31.0607	31.969	99.9975	43.9096	32.6973	75.4957	62.74
25.828	29.2399	32.1014	27.2267	46.2289	26.2584	102.528	31.9359	88.8122	27.4336	27.8081	41.3625	84.463	52.1361
28.6875	44.1164	44.0647	42.1487	36.4114	28.1516	93.8669	25.8963	27.4936	27.6881	42.3598	30.9883	27.8143	54.4534
29.4117	128.664	59.1481	34.6526	37.4293	26.1094	121.451	30.3758	41.2715	34.814	29.1696	33.8994	86.4865	75.0302
57.9046	38.6045	52.792	32.2628	26.9888	37.9321	126.566	28.942	59.8516	47.2779	42.6205	33.6739	80.7615	24.8825
94.3076	74.7881	54.3996	37.7189	30.5496	44.3005	25.3647	39.9369	38.7845	80.5629	39.1361	32.0704	52.0016	27.1522
41.6791	53.1727	49.6553	43.2205	34.6816	44.6482	82.6898	26.8605	105.075	77.9972	37.8451	39.0596	27.5619	26.6557
77.5586	45.0123	66.9423	53.2968	25.2176	32.9332	113.535	53.2699	25.7039	29.4758	38.8362	24.9838	113.744	55.7508
30.711	37.092	35.9892	38.0127	38.9666	27.4254	81.5333	31.0069	82.7333	24.7935	31.727	43.7874	95.0691	46.2868
69.6258	77.3082	40.8846	27.2516	51.7513	25.1039	102.124	26.486	33.8125	29.6103	52.6141	43.4626	79.8243	51.0209
39.8148	58.6661	38.0169	49.6946	46.4027	58.3122	140.054	30.6469	29.4013	41.4349	41.3273	31.098	100.254	45.6951
91.6385	40.1128	35.7802	133.758	27.988	24.7066	24.8554	61.8648	43.9447	32.9476	36.6823	36.6471	87.9805	88.6342
26.4736	36.4485	53.4044	55.3948	33.3078	26.937	84.6017	43.744	57.6915	24.8018	33.5291	64.089	97.4711	109.389
128.236	25.1432	65.5229	31.7621	26.575	26.1736	35.8401	58.7053	41.6584	27.7523	39.819	29.7427	33.5601	27.6798
73.7577	75.1936	54.9542	29.9041	32.18	25.4763	84.2043	27.7419	51.8341	68.7175	34.1767	45.5834	93.6578	92.7724
125.238	35.5919	75.3509	37.2699	31.6214	48.7138	131.195	41.9646	55.2562	26.0556	24.8907	29.7034	92.3213	96.4739
37.3507	86.4845	36.7444	27.4543	86.737	26.3391	110.308	25.7121	49.2601	69.5824	28.6089	35.8857	85.1644	67.534
33.4174	39.1424	46.8827	25.4908	65.3738	56.6942	28.791	27.744	59.622	29.4716	37.6672	38.7203	44.882	29.4779
44.7371	68.9368	43.9323	51.7698	40.717	28.5944	80.8257	42.3412	39.2086	29.7199	48.9601	45.3703	27.9219	29.6517
28.4681	31.1434	50.6671	44.4433	31.5739	35.6168	112.701	29.9393	25.7804	26.2357	51.7533	59.2868	25.6149	25.3481
34.3277	26.757	67.3809	27.5723	67.6664	36.1796	152.247	32.5814	72.5742	35.3933	29.9579	36.6389	27.9116	129.318
51.4574	44.6627	51.4926	51.9437	30.1337	34.5388	110.121	28.1495	45.1923	24.7832	29.4882	28.0295	25.8053	44.4682
131.995	50.4415	61.4055	39.5086	41.2529	39.521	39.9431	26.6246	50.8698	26.7881	34.4291	51.0436	43.1977	24.9549
48.3766	48.0331	27.3343	35.1843	48.3	28.0751	25.588	28.8757	28.3088	31.1476	39.2686	42.784	32.3352	67.9809
31.0897	102.035	71.7321	28.0647	26.0971	51.5092	27.5681	25.797	48.0042	28.1909	32.4428	25.7225	30.5951	52.2064
72.1397	83.8175	67.7492	41.8446	33.2166	29.6144	32.2567	77.6434	36.0657	30.951	30.7607	36.7526	26.3495	50.9112
67.1575	129.395	46.6303	32.9394	28.6234	63.6607	28.8717	29.9227	73.8653	27.5785	27.2412	64.0228	35.0354	28.853
26.9639	64.3849	38.5796	56.09	46.9985	56.2328	44.2323	67.9747	84.0244	88.148	24.8163	29.6992	67.8258	67.3416
106.19	100.507	52.3306	50.5284	30.022	37.2906	34.334	62.9117	25.9356	32.4946	43.7171	33.0552	32.8132	45.182
87.0762	73.168	36.9637	40.7459	33.2373	29.4302	62.6697	24.8515	95.34	106.014	33.7856	30.9924	41.1888	65.856
39.6658	67.4326	44.1744	55.9866	67.7181	31.429	37.0217	28.4578	41.9687	33.0263	49.1856	46.2393	68.0245	28.9254
53.6796	94.558	43.9695	27.3839	28.882	43.2639	25.8941	34.6712	30.6841	98.4147	31.2738	37.7023	24.7832	87.4218
28.4826	76.2903	56.2246	32.9704	34.3691	28.5426	29.9393	35.925	58.5874	25.0542	47.0173	38.6893	56.6114	35.056
27.7957	80.4511	53.5265	31.2283	78.3634	45.8586	30.1131	31.9048	79.3007	31.1786	27.6736	44.8799	29.6785	25.4349
29.9413	34.8822	29.4447	29.8006	40.7252	28.3108	24.8555	29.4965	42.0018	96.1615	30.8848	30.4007	56.2638	33.4235
76.731	116.823	34.2574	35.1905	27.9219	32.1883	26.7611	26.2832	99.0105	35.1305	26.8667	31.4786	47.7663	38.3872
34.4332	78.6014	42.5978	34.3505	30.4855	31.6131	26.215	27.7729	25.8715	36.0575	25.2177	32.9352	49.9077	31.2717
156.363	68.9409	71.4321	42.0163	33.3057	28.7619	36.5313	25.6998	26.8667	30.3551	70.9252	29.3951	69.8866	79.5408
28.1847	86.0645	28.5426	27.3571	95.0194	49.3759	26.1446	29.1137	25.0191	25.3584	27.9943	33.1359	31.402	75.5164
73.8902	70.0438	55.3721	33.0428	25.8487	45.6331	49.5228	25.437	38.4514	47.9545	55.7383	35.9788	33.7566	42.0205
104.558	75.5123	57.4432	49.2601	162.247	48.8256	48.8565	60.8923	88.5639	26.7529	34.4953	47.1455	88.0467	100.798
133.853	87.8128	76.282	29.4365	25.3914	32.1904	30.9554	26.3246	25.5363	40.1066	37.5782	32.3373	29.8689	74.306
79.7518	91.8268	72.9487	31.8055	43.5122	36.9927	42.6826	36.9265	114.812	32.0642	36.2167	30.8869	25.2652	40.5783
81.0594	53.6444	50.2843	54.2238	28.3089	26.8895	43.5783	27.0219	26.5253	31.7538	38.8466	47.3545	33.6367	30.0468
57.3439	61.2958	35.7285	26.3494	36.8809	45.4365	26.5998	30.6468	28.104	28.9047	28.6316	42.4012	29.1985	28.2695
85.3465	58.8708	26.7405	26.9702	44.1807	49.1484	51.7265	45.4572	37.87	71.6018	37.123	42.3681	32.6455	53.5141
27.1646	25.9356	77.3	92.0958	32.9641	70.3645	25.5507	32.3269	28.5199	45.8006	25.0811	30.4337	50.3049	34.6401
75.4916	49.856	71.2335	24.9694	49.3263	49.0387	42.1073	45.5214	60.4785	26.5978	41.8694	93.0145	31.2222	30.1317
-3.0042	68.0244	46.1338	25.9791	54.3314	28.0316	44.9585	78.7772	61.6807	26.0391	35.1678	42.3722	64.1035	41.6335
26.3432	25.0935	42.6081	35.8919	42.3846	32.72	61.1986	35.5671	39.9204	29.1509	35.2815	41.0066	55.6349	59.0095
104.498	76.2882	44.7972	41.7639	35.9767	55.4218	41.0191	24.8804	81.3905	99.8195	35.7389	47.7683	30.0469	66.2077
25.8859	95.6152	41.2673	31.8738	126.2	47.0069	34.7829	26.9598	75.6282	96.4925	34.8781	27.6653	33.2001	68.0719
43.6385	82.9423	39.9162	34.1725	36.5933	42.4302	120.972	26.1446	51.4223	44.7289	31.3545	71.8397	38.8569	108.53
58.7012	69.3238	48.0828	35.6085	94.4606	28.0999	46.6736	45.0703	53.9672	27.1936	42.4198	47.4373	60.8467	37.1375
39.8417	33.1897	33.2684	27.9116	67.0705	89.9192	32.5692	83.9934	39.939	26.637	38.6852	52.2892	42.5067	96.8608
43.3178	87.8521	34.8946	43.5061	53.5307	54.5341	52.2356	58.8977	35.056	33.5829	36.3306	38.2444	27.657	61.8813
24.9797	26.0494	34.8657	25.0687	44.4041	48.7159	70.9478	44.9979	27.2826	96.6498	26.9577	29.3227	34.1064	26.5605
76.5303	54.7969	51.2816	62.5745	27.2453	40.7915	36.8706	48.8504	37.5285	36.0905	36.8127	26.8564	51.8278	97.1836
74.2088	27.7253	37.123	44.3999	38.1037	45.0641	40.1003	61.0248	102.782	28.1847	37.932	29.9848	28.5986	67.2278
26.4508	78.26	34.9898	45.4054	48.2359	28.6337	37.7211	82.7561	44.0854	103.956	33.9387	38.3872	40.9301	27.1109
62.1193	117.959	66.6691	47.0172	24.961	37.4354	26.6765	24.9011	168.22	24.7728	82.0091	73.2115	88.7336	90.2171
52.9348	93.6827	69.7272	43.1067	109.228	52.2768	90.36	42.5915	26.0847	37.1685	31.162	49.3367	55.0948	28.9233
27.7874	35.0477	68.0223	29.0744	89.8943	58.5667	40.3321	51.7471	26.3639	41.5591	32.9021	38.1224	75.1564	60.1806
85.9196	54.3624	68.1754	34.7601	25.5052	54.4534	50.8306	56.6342	73.2943	96.0973	34.0174	29.5378	72.5266	82.2015
82.5429	25.9274	85.21	43.9426	41.468	34.5284	59.4274	33.5746	53.6962	86.1307	31.849	46.1689	29.4137	113.649
79.007	33.8435	28.255	40.359	108.191	24.8328	64.5133	40.9052	45.9517	30.7876	37.1334	40.1376	52.912	72.3714
108.795	26.2501	80.4552	36.6637	60.4537	27.1212	29.3454	33.5643	50.1415	25.7991	73.408	67.4471	27.2557	28.5012
35.3353	31.7848	79.6318	36.0388	53.7044	52.343	80.0682	91.6468	33.258	29.8896	44.4061	37.8472	72.3032	71.8501
75.2019	25.2611	47.6525	27.2371	28.4372	26.6556	44.0626	44.1826	25.8136	25.0149	40.659	74.6619	26.9413	66.6795
30.2558	54.7431	51.3706	46.6303	39.0742	39.2666	28.4764	27.4171	38.1472	26.9164	43.4419	66.3091	25.8156	78.3821
63.0607	29.6599	72.2618	35.0146	59.9841	25.4225	27.3218	29.6702	117.421	91.4047	40.3259	28.1557	25.3853	121.735
41.9998	29.0558	69.9507	47.5386	76.0687	63.6773	176.884	40.6777	28.1537	27.204	30.44	41.1287	45.6372	69.6465
32.0559	26.6701	49.8374	27.3943	38.3727	31.7952	36.0618	25.2156	107.216	128.312	51.6167	31.9359	66.4995	75.8537
54.9334	53.0072	301.741	28.6047	30.1565	30.8103	29.0867	29.4158	27.6384	31.6131	41.2674	29.1654	80.6497	72.3901
73.2963	31.8076	45.3496	36.2354	59.4191	35.1512	73.5777	41.9542	26.6308	42.8481	37.8637	45.5565	56.0797	85.9155
28.7867	40.3052	55.0597	30.2496	27.9448	45.9786	41.8508	29.2296	38.3872	99.4616	40.5535	39.4424	83.0374	83.7492
66.5305	33.6491	64.1304	43.3633	95.0897	26.2398	68.5872	65.1732	42.3412	92.7124	33.4918	24.8163	26.6702	95.6752
69.4416	30.8062	76.5158	31.0069	30.1421	26.9723	44.1372	74.5771	71.6908	25.6294	53.7665	26.3349	25.5115	80.7946
74.0763	35.9892	43.9074	53.9134	29.5959	34.0918	28.2571	28.1185	85.3279	50.8057	32.658	52.5251	86.0831	96.1056
102.387	27.7192	47.3214	29.1923	47.1704	29.211	47.9752	26.7198	30.0137	26.2895	50.7312	33.4897	27.7854	83.1078
93.7676	25.2446	48.6332	31.7683	71.2563	36.6388	27.8288	31.0172	83.9312	30.5703	26.1094	69.8183	28.0378	91.9861
36.9947	28.164	47.878	59.1274	69.7087	42.3453	31.4973	83.414	36.703	86.0252	33.1049	40.3838	57.7804	76.3854
25.0459	67.745	38.8734	40.7066	92.3812	30.9779	78.5206	37.6568	44.1226	49.5208	27.5226	38.4907	53.7499	29.3413
25.0811	26.3908	85.6072	29.302	30.6738	42.515	45.124	42.3743	71.5149	29.6413	28.8323	49.9512	29.993	83.7823
37.6631	57.8529	73.5198	38.1306	133.673	66.9443	44.6834	33.9242	55.7155	40.0217	41.3645	38.9996	49.4215	27.7833
62.9159	34.4953	54.4886	25.1576	31.4517	72.5618	31.3649	33.7567	30.4006	100.316	31.0752	79.3628	29.5751	37.4251
26.8398	31.3462	78.6076	46.6262	61.631	34.7084	29.0765	31.5283	109.826	109.97	45.3289	38.4451	66.4871	66.5574
55.4466	31.46	57.3563	41.8591	45.1633	40.9715	67.8713	57.0873	29.9951	27.4915	25.828	39.1362	103.641	48.6745
25.8012	38.5031	53.2203	48.8318	50.965	57.7764	34.0692	25.9563	41.137	28.6047	35.1698	42.2067	25.3315	114.438
46.2661	26.6039	52.7423	46.8145	32.989	36.9016	36.4814	41.8115	67.4471	120.593	53.2741	41.1453	94.349	61.9724
32.3621	43.715	78.2786	44.2944	64.0972	76.7165	33.6222	95.9112	43.0053	24.9053	36.6906	44.1516	48.0331	95.398
60.3875	31.8386	78.2435	25.5487	36.1547	29.1985	42.2583	48.3208	26.395	92.7972	48.5008	40.7439	25.8901	41.6398
25.6811	31.1579	81.914	62.0944	62.1151	52.2168	62.8932	24.8638	93.6476	27.4729	42.037	81.465	26.0536	27.2102
27.7626	26.7695	61.1282	44.3937	25.4225	27.3819	28.3398	61.4592	108.104	25.8363	42.9557	27.8454	47.9214	52.3947
26.4819	59.1419	27.864	90.7571	46.1607	35.6892	169.094	27.3964	36.7154	73.7205	43.775	78.6904	34.4146	29.9806
39.6576	45.993	50.7622	27.1791	36.0761	30.2827	30.1089	77.1551	78.6841	95.5097	45.4427	33.5105	52.4214	26.5378
25.8011	42.1115	51.4036	46.3241	82.8161	56.3859	32.78	65.2457	50.3298	25.0273	39.1755	41.4267	116.767	53.5038
25.0004	26.5108	164.362	57.1266	95.7435	36.2788	50.9919	39.9949	73.6273	91.0819	53.2803	38.9603	83.4388	25.9666
64.1139	76.7579	72.6529	60.3461	54.1637	33.4794	51.8422	25.7804	41.7101	41.737	42.5129	39.0679	26.4652	29.9765
34.8408	25.4535	33.2808	47.1931	83.3168	27.6384	45.5379	41.8777	43.1274	24.8804	40.8163	49.9511	104.179	77.3
36.9761	25.5756	54.5403	42.0267	24.9467	32.7222	36.2353	27.3633	37.2658	25.3604	27.4584	30.9324	54.2051	41.0046
90.5047	27.5454	55.3659	47.8842	32.9104	38.5113	100.726	57.497	29.1654	27.1853	29.2047	44.4123	71.1135	52.6431
31.7062	57.0791	50.5863	33.7753	98.8968	27.6922	105.427	29.0433	51.1615	27.3157	44.2612	65.2994	79.9815	26.3493
53.4872	42.0618	78.4234	51.0457	39.0783	26.9495	57.0729	117.347	28.3812	28.2012	49.4773	38.6955	49.4689	27.9489
25.2032	96.8732	67.445	51.6043	61.0579	37.6196	57.5862	46.5041	31.5345	95.7994	27.5019	50.1353	64.9416	26.7715
31.5179	74.7364	47.5986	69.0051	44.1475	41.6729	27.8555	25.9232	49.2084	29.1551	33.4504	62.2931	27.4398	48.9747
83.2775	27.5784	50.9422	27.2598	31.0586	61.0765	25.6337	27.7254	33.0387	25.4059	46.9593	40.2638	76.4703	28.0709
31.0689	40.179	80.0249	64.1759	47.3379	55.4155	29.7385	57.5094	28.0481	28.6626	49.1153	30.5889	73.2508	25.4122
26.0991	32.5131	55.5707	46.4462	101.051	43.5412	29.0786	63.2925	44.1516	79.5987	66.1063	62.6593	100.279	30.1213
45.6765	28.2488	54.4596	37.841	91.5351	37.4664	28.7208	25.9356	41.4515	27.4564	35.9788	55.7735	26.2956	27.7274
35.803	29.0392	391.867	50.1767	82.7499	31.1165	59.0407	75.3695	32.7987	114.35	43.0716	32.6994	76.4247	45.3434
53.5575	32.4883	49.7401	42.9495	89.2507	29.4179	27.4811	144.902	26.5481	84.6058	45.4241	24.8473	92.2468	24.8763
64.5794	37.6982	47.6918	65.1049	65.1298	57.2901	27.8764	28.6895	111.493	79.3752	36.4505	35.5402	32.298	27.6487
31.6649	29.602	55.6949	43.3529	69.4975	49.8932	49.887	41.2881	55.5666	82.456	40.5742	44.4061	66.8968	80.8359
51.4554	25.1204	119.43	57.8198	85.8286	53.7065	32.3684	34.7705	27.0447	29.1116	34.3836	43.1522	70.7348	45.9269
55.0638	40.7625	33.1877	66.3195	39.9825	31.1083	34.8201	36.3533	43.2205	105.938	48.687	71.3866	86.4907	29.5068
25.4514	68.1382	51.2443	44.8033	39.701	75.3613	29.3001	38.1244	50.3443	44.3854	24.9073	40.2142	97.2849	41.3253
24.7231	27.3219	36.8996	57.3915	68.6224	28.373	25.2486	26.2108	35.2629	116.962	43.264	44.015	43.1419	25.3749
26.7881	70.9997	28.6585	88.4273	65.2167	25.1018	26.242	74.1405	33.0449	62.3097	37.3051	38.6376	68.0906	50.2822
26.2212	24.7231	44.6668	39.1589	75.9922	35.7926	43.7665	35.563	81.7215	98.6774	39.5086	42.3081	89.6275	35.7265
87.2873	66.5409	32.2711	46.9097	80.9746	61.5524	48.6251	28.1723	38.1451	59.8868	31.2696	44.2944	95.2594	25.1039
60.2882	70.3272	31.7228	33.9243	25.8632	29.4716	33.5974	26.7591	45.333	29.0351	42.7777	42.2377	73.0584	76.8281
27.9426	62.6221	32.9725	45.8193	52.5272	31.0462	25.3437	46.7131	49.7319	120.516	59.2516	41.9998	74.1425	60.8324
37.3423	34.9484	33.5953	55.0597	66.6278	70.0603	44.6815	73.7246	33.9284	91.1999	42.4074	47.8635	106.099	26.9019
31.3607	25.2321	57.1742	51.205	47.5427	26.906	66.843	60.4599	52.6906	98.5885	37.4892	43.3012	81.9264	32.3932
72.5929	82.2491	27.4667	85.9072	50.0112	37.5513	32.0517	75.7896	34.8098	40.0963	41.2756	41.6625	27.3778	31.1703
31.2862	53.0692	31.1807	58.0412	34.4105	28.7227	59.3718	67.4802	32.1738	65.047	39.8748	47.189	74.2707	29.7179
34.5884	32.6663	24.7128	55.9949	39.341	45.5254	25.5757	210.154	35.445	33.3139	37.3258	47.6855	43.8597	29.7054
26.4777	55.5541	37.1499	40.5949	34.094	62.7752	72.6136	26.1612	89.4846	27.9757	40.8101	54.3996	51.1098	45.5544
26.0846	67.3457	29.842	63.7559	37.0899	66.0753	35.4657	51.3002	64.3766	126.33	28.8406	43.5723	100.343	25.8404
67.5671	26.9102	41.8839	48.0001	69.994	41.9791	29.7345	249.458	52.7485	120.907	27.7729	50.9567	78.4524	26.4942
59.3467	41.948	51.6064	66.9298	40.5287	29.0537	43.5516	110.215	50.9112	47.82	29.9744	37.5782	73.6894	25.8073
26.1363	27.9178	27.8143	62.111	66.2512	29.1985	31.5075	35.296	28.2012	62.1772	37.4334	33.0139	107.355	68.4568
78.8104	74.0764	29.4096	71.8522	83.983	35.1512	52.4095	102.371	46.6717	65.7691	61.0227	42.2584	43.4357	82.0031
53.2451	55.1093	96.2939	52.8065	89.8446	41.4391	109.896	38.3479	40.2556	29.9744	86.2507	44.7123	38.3997	27.2019
34.1891	74.7343	34.7105	55.5356	102.65	32.6249	39.6452	77.7572	27.955	110.848	62.2372	53.5865	85.7479	28.1723
27.2681	34.1891	25.3107	59.1357	28.3771	38.0376	30.0945	100.422	47.5097	68.223	34.6981	42.7281	32.4242	30.0075
82.2864	87.7342	36.8975	48.7656	32.4366	27.6281	71.188	25.4866	106.519	46.0944	75.7171		103.124	45.962
54.5569	60.164	27.8557	51.9995	37.2699	44.7206	54.3975	74.3681	29.1302	108.354	35.7492		79.1536	71.9597
26.7653	32.3186	36.7113	45.7634	47.6298	24.897	49.9966	26.8046	82.1457	122.091	40.7418		82.5947	31.371
35.0788	51.4016	35.0912	64.1056	77.0868	30.4296	59.8931	30.8165	24.8452	131.002	32.7242		111.518	86.3252
26.0453	92.8696	49.9532	66.274	57.6211	55.2107	27.4935	121.603	68.5251	32.6642	26.8171		69.0527	87.9535
64.1904	32.5876	33.4442	57.615	64.3415	59.0757	35.6311	105.425	50.5077	31.2428	41.7929		71.8211	57.0645
32.6745	58.904	26.937	71.7032	34.3215	29.3827	84.6703	62.6241	51.9623	116.465	47.1476		92.8634	25.4101
31.2676	34.1518	28.1082	60.6275	53.6423	53.1168	25.1534	63.7931	37.6361	28.2468	33.2953		25.7205	25.9004
29.2213	47.3979	43.1357	59.5681	113.364	77.6517	26.8253	33.9739	104.711	30.291	62.5951		67.9975	25.2301
37.4582	60.1123	32.1138	67.0457	78.4711	30.711	50.4125	33.0366	81.5498	31.9276	38.0334		24.8101	40.1232
60.524	117.429	40.9839	69.2493	86.1721	34.8139	72.6487	29.8068	126.037	119.571	42.1902		87.3679	45.0537
25.1908	25.2322	43.0198	64.6911	31.102	45.4944	68.0947	75.6737	45.4986	126.248	37.2658		103.182	50.7167
27.117	30.2765	31.0255	51.743	90.6784	33.9615	65.2766	44.2778	42.3329	114.146	30.1462		78.9738	71.1797
43.0633	84.6161	43.4233	50.1726	52.2085	49.4815	68.045	106.352	62.3076	104.473	30.9821		88.0342	42.7467
37.9465	50.8574	29.7013	53.8555	100.19	45.5048	86.6708	132.217	51.2257	114.206	60.3254		81.3718	27.4999
29.4675	58.606	31.6442	53.0651	102.133	49.527	67.5919	43.4129	30.1979	123.088	50.5595		103.202	30.2703
69.9445	27.9157	42.1281	65.5767	88.9074	38.9334	86.4556	32.8359	27.2888	26.8626	33.9532		57.0914	31.1393
50.8802	60.1516	31.909	61.3061	64.7346	66.5616	65.1795	29.7055	39.4528	115.081	41.4515		56.5618	98.1022
32.7925	56.1232	45.8296	60.3068	42.8812	45.9599	41.9711	52.1299	40.7708	100.9	49.4443		36.7155	43.8392
25.6729	40.7687	43.2454	70.4886	31.6131	34.8905	62.3551	30.1089	60.1578	25.9087	36.9223		104.918	26.6618
25.0501	75.9178	38.0458	57.7494	26.2998	51.5009	31.0751	53.1396	52.8478	108.499	42.4115		87.2211	33.6325
110.707	30.682	33.9036	41.5053	24.8618	50.5677	39.3969	27.1812	113.531	27.6323	41.1039		85.6755	24.7521
38.8052	25.9439	37.4644	43.4067	37.2492	76.6689	28.0046	25.6253	37.6506	29.7841	53.2782		102.131	35.1657
32.0249	29.6682	31.1828	70.1514	29.8875	34.1684	75.0613	50.4953	39.3783	109.039	47.189		104.539	25.7266
56.0156	34.7374	50.8016	68.5354	31.6297	28.4826	27.7874	55.5831	49.0718	37.632	55.039		115.782	31.1538
51.9995	66.5181	43.0674	63.5883	27.8661	59.6654	47.7269	52.5499	44.0978	108.301	36.1692		28.7806	34.1249
67.3995	33.0594	48.3042	55.1404	78.1648	49.5994	32.774	40.0777	67.4451	48.2297	45.0537		50.2697	78.5165
25.9108	75.4875	47.0297	58.8605	27.9881	51.9478	26.2254	109.712	31.8572	111.634	41.497		76.4578	90.4136
57.0894	24.8576	34.245	65.1318	30.1441	75.7089	32.3165	61.3103	42.006	25.5301	39.6017		94.2745	27.9054
32.0042	58.3453	42.9309	52.4671	42.6557	45.124	29.1655	29.5564	35.5423	104.918	43.9799		116.478	25.3107
34.0256	58.4384	45.7034	70.6438	54.499	26.6246	50.4871	29.4034	49.2435	88.1997	34.2946		125.919	45.6227
36.7382	30.3385	36.7154	87.8811	52.4237	42.5936	43.3571	37.5555	30.9469	43.2991	42.8357		28.3875	57.0894
70.1183	63.2718	25.8818	59.562	27.7895	35.7575	80.0228	28.9254	61.1944	57.6398	39.1424		60.1992	37.661
57.857	66.785	36.4443	42.2915	33.9905	61.9993	42.4693	39.2335	42.1446	120.713	67.3023		71.7134	34.9174
25.5487	63.1125	29.153	42.875	82.6216	46.5558	28.586	25.5094	100.945	42.2336	43.4419		88.2867	36.0347
25.1101	71.7321	61.3372	31.5055	66.4436	38.1824	66.6362	29.9227	29.5834	95.7125	31.7621		83.3664	40.3445
101.127	71.8976	46.1151	28.5902	44.6027	25.9563	24.847	45.5958	27.0074	76.1061	34.1932		110.877	44.5303
30.8724	44.8282	31.5593	26.817	42.0929	26.726	27.2409	36.7526	82.4457	120.912	44.1371		81.0221	44.2985
27.2309	32.0766	43.9095	30.9241	39.4776	61.6475	77.0786	32.06	35.7967	24.8121	37.7996		87.999	28.3875
25.8363	37.9817	34.0794	43.4792	43.3592	31.5304	69.3589	28.2447	38.8569	82.8905	30.5806		108.046	80.4077
68.7961	77.5296	44.2219	44.1929	37.032	62.9428	72.4563	28.5654	32.8773	90.6723	33.1608		65.0967	84.5974
26.4177	59.924	97.4816	31.34	31.6131	50.5863	27.3798	59.5744	93.6124	84.012	55.8045		59.9881	112.788
78.1359	57.9791	38.7203	41.8218	54.1597	51.4616	28.7723	27.9509	37.2617	93.3682	44.7599		53.8347	115.325
49.8022	39.3204	41.497	34.3712	27.3716	26.0597	60.0296	24.8784	52.852	43.626	38.0499		108.522	119.486
42.517	56.9756	40.3238	55.068	36.2395	51.4161	71.3018	38.4348	29.8441	26.3453	38.232		85.8989	31.6359
68.3637	29.1944	25.7846	27.9943	94.5993	52.4319	27.7854	49.0242	68.8147	108.032	59.9116		106.894	25.0377
58.1322	49.587	25.9812	38.3893	27.7667	57.7908	40.2223	40.539	26.6577	98.1147	70.0955		84.8044	25.7266
71.6307	60.0026	26.7405	26.8977	30.5185	40.1997	79.1972	118.211	55.8645	74.7281	39.188		96.7697	44.2261
69.8369	62.3779	45.4882	44.1743	39.2935	49.1422	57.0853	63.58	58.6102	25.9356	34.1043		62.6199	34.247
29.4406	45.2875	62.8228	46.3655	47.4393	33.1194	26.1777	48.6373	38.9934	35.9581	55.5769		94.4484	30.3676
61.7241	64.8815	44.7433	26.0494	39.5335	60.1537	91.5206	32.9518	47.0007	29.8958	28.6999		87.852	42.5564
76.6937	30.0799	24.8866	37.9796	26.1135	49.5911	44.7993	54.3893	26.0577	52.6782	39.7466		68.5955	40.7542
78.32	72.4728	40.6342	52.4464	69.3962	59.2847	40.8492	75.5061	25.1452	29.9103	33.6449		81.8085	26.1611
59.2661	50.2905	51.3912	54.8072	53.0568	44.3358	34.3631	27.5888	25.168	25.1556	30.0924		87.4632	29.7572
55.2583	53.3444	30.7503	41.2487	84.3017	58.9288	58.1385	85.2637	110.092	27.8681	33.1153		95.5946	89.0522
100.347	27.3736	41.9522	50.216	32.776	44.224	37.3938	25.9398	66.1953	34.6608	47.3255		95.3546	64.0849
77.1593	42.7612	55.1755	28.3254	68.9699	53.2203	51.5155	37.812	47.1062	32.8855	35.3126		105.292	28.4289
57.0439	75.2599	52.7755	38.8259	55.8438	36.7651	39.2253	44.9502	56.7397	29.0226	44.9234		26.6577	38.7659
68.9782	32.1966	29.2544	61.3827	68.3285	61.5068	35.5236	64.1428	56.9694	52.9513	38.1265		107.684	25.5011
54.9479	55.7797	36.6409	26.8005	73.7598	42.9743	25.6108	29.1054	48.8359	53.7024	35.6933		75.8082	55.2169
44.6399	67.3643	43.8578	56.4894	96.3456	59.6985	26.4797	88.1956	58.8957	34.9133	46.9138		81.7732	37.0485
82.1478	25.8984	61.7779	34.425	60.0834	62.7462	65.6515	30.0986	74.5522	25.1142	56.9818		96.2009	141.852
25.5735	103.691	47.4952	57.0315	33.0987	27.4626	42.1861	68.3781	26.1467	45.8461	39.0307		109.43	26.0225
30.0468	27.5454	48.1987	57.9336	44.7413	46.8331	70.3335	81.1712	95.4125	25.3666	37.1623		27.4109	66.1229
58.3557	37.7789	43.4647	64.1821	55.6948	60.2344	29.269	59.4481	26.4715	33.9532	47.6793		114.588	87.8067
25.9356	65.4836	39.6142	41.9832	28.0047	41.6832	53.1356	25.6025	67.0788	41.0522	26.2708		25.4722	104.76
25.3956	76.911	82.8678	43.4171	53.4851	40.5452	75.6924	74.6847	56.4294	35.6106	34.7829		101.812	59.4626
76.52	43.3819	44.8965	31.998	45.5544	56.0694	62.5083	43.2909	38.3127	24.7894	55.8956		37.1892	46.7214
83.0002	41.5715	26.5688	40.5535	44.9524	57.9543	79.3192	25.3335	71.5045	49.8539	49.5601		94.6262	29.4199
33.3718	57.4018	44.4082	59.146	31.3049	47.8407	73.1826	28.2902	34.7602	32.567	32.6994		29.5482	32.2338
91.9634	30.3469	83.3023	41.5301	24.8432	70.739	56.6963	96.327	63.6545	50.8843	26.8212		88.03	63.5904
53.512	43.955	46.531	38.0644	48.1552	56.448	24.8265	46.7648	83.2671	51.9333	46.8083		29.7655	30.44
56.0632	57.0087	41.1804	40.4604	25.2301	45.1365	26.7322	29.5855	95.7518	38.4845	67.5112		93.4199	27.5702
31.8718	33.5518	41.6688	47.7559	30.1792	34.8326	66.7271	27.7129	33.0449	63.9794	50.2284		46.0179	25.9563
64.9104	79.0938	40.6135	37.1809	28.8385	62.5538	27.1355	95.2511	36.4464	24.8804	45.211		103.31	87.6535
51.3188	54.6252	28.4764	66.8553	28.6812	28.4723	64.3725	26.6329	67.2402	36.9595	55.0204		102.633	56.4501
66.845	42.5667	42.9577	38.7617	87.126	70.3169	29.3516	39.6245	30.2662	29.1158	41.6211		113.103	34.2057
38.9583	27.2515	47.3752	42.3826	27.1543	53.2452	30.4977	94.7835	26.9784	26.1549	43.6426		50.7167	51.354
63.52	75.4088	37.8699	59.326	31.0276	55.1135	52.2417	34.3484	28.6461	32.4904	38.621		62.7256	35.5588
25.8197	71.3907	33.8663	66.0277	43.4771	61.5255	25.9687	51.594	52.6347	34.1394	55.6493		105.317	68.3968
73.6956	75.295	61.031	32.0042	27.4088	73.2777	74.8294	42.7488	33.5684	30.1524	78.3924		82.6009	29.5441
84.4196	74.3702	38.1327	51.5878	46.6282	91.9323	26.5729	136.332	52.9907	37.7893	40.0176		92.5386	59.6447
52.914	98.3795	44.4123	35.0374	32.0724	49.2022	61.5298	57.9439	44.733	40.0942	37.9506		25.7329	72.1646
74.0867	79.2759	31.5531	49.856	31.3255	48.0828	57.1846	55.3948	112.135	33.1711	31.1104		96.6498	47.3669
61.3786	49.2725	32.8008	29.902	43.8495	56.2804	56.2491	80.5152	53.6817	26.6494	41.7577		108.901	31.5904
91.9054	110.874	34.4974	26.6039	28.3088	65.7981	66.0194	32.9766	39.4631	33.6739	37.1085		109.124	35.1243
87.3659	54.6955	25.0356	40.3032	60.8509	28.0957	90.182	40.5887	65.8539	32.7759	41.9563		75.651	97.1732
64.7077	44.4496	32.9022	46.4379	79.6359	54.6603	74.6701	88.8101	58.993	27.6737	39.0162		60.613	54.2051
65.7505	46.4069	54.4307	56.1583	50.1684	74.693	30.2556	74.7571	30.231	28.164	42.0639		52.7671	68.8209
83.4761	80.5463	33.5001	39.6142	45.2131	70.6748	36.3718	56.8122	75.6592	64.6435	40.8328		34.5222	35.1389
65.0429	45.5027	48.9704	27.0302	45.4179	52.4382	40.1439	38.3541	28.3461	33.3656	41.828		107.866	67.8774
3.5133	84.9906	35.6023	46.8766	78.0014	26.4612	48.2193	35.2339	50.6898	39.8997	29.6041		107.992	30.0322
26.935	28.1143	47.5469	48.7615	34.7601	64.7222	84.7465	24.9611	78.8662	47.3255	49.1898		28.8924	71.8542
77.1882	76.7786	57.3149	44.9047	25.1142	26.1425	87.8832	113.196	36.8313	44.3461	66.1933		98.454	59.4088
55.8873	74.4239	47.5469	26.7467	42.9764	34.3732	72.4627	75.4295	99.0106	53.1872	32.2007		93.9145	25.3666
73.4474	93.8586	38.8507	38.2072	87.7259	43.744	25.7041	44.3668	60.8096	24.8597	35.0581		110.252	26.0825
66.5305	68.4051	53.5348	54.8693	31.6296	61.7489	90.9145	95.5532	75.8868	43.8516	77.48		100.571	36.7444
89.3522	64.6663	36.9306	26.6639	65.4319	26.8212	44.7226	27.6199	57.1018	43.5206	37.9672		119.534	25.1039
36.0781	77.6951	43.7957	45.4199	42.8854	35.296	81.7072	113.678	47.2138	51.4306	43.595		115.857	56.206
89.0046	61.0848	66.4788	62.0241	45.5565	37.2141	81.9243	33.047	34.1622	38.9955	30.2269		84.1339	126.755
42.6929	89.1246	32.6952	35.3478	28.2696	29.4592	46.8952	39.1859	28.6006	86.2404	28.5344		102.555	55.0099
69.3423	25.6439	46.9883	45.0309	48.3311	27.4936	83.4512	25.3708	25.7225	63.0483	35.0912		79.2614	130.181
34.0484	73.4618	31.5469	56.2494	32.2214	52.2892	75.5702	40.5225	94.6055	55.6907	36.2354		125.815	67.2712
60.3233	90.5481	61.4779	40.6694	74.0743	75.4523	34.0938	80.8049	56.7584	39.639	41.557		29.6289	53.5141
90.4757	42.3991	38.9583	29.242	73.288	26.1549	74.9019	30.6324	52.7072	26.2149	51.5836		79.5098	30.6717
76.5841	77.2275	48.2049	26.7053	42.3349	67.2464	73.6398	47.6711	30.4482	48.2545	60.9585		93.5337	66.547
72.3507	55.1673	47.1745	32.9497	65.078	27.3115	27.5473	50.4374	51.3519	31.7642	32.449		116.482	44.9068
44.1495	113.175	37.7189	27.9881	38.6356	38.7141	62.9657	33.0221	75.1068	52.4092	65.7525		80.3084	59.2185
48.4821	24.8514	32.2318	28.4019	58.7633	30.6365	51.7325	27.7916	32.6725	59.6447	44.2757		89.5198	27.2888
87.3369	66.9857	29.902	28.7826	127.588	27.446	25.559	125.865	94.9076	48.4407	47.6566		91.3158	40.1977
65.438	76.1247	41.7122	31.6338	54.5817	31.1145	67.983	28.5054	27.7771	58.8977	46.4814		158.939	81.3946
89.1474	88.0508	45.9993	27.4419	32.8441	30.9986	73.4991	66.7209	68.3947	84.0327	43.7502		78.2083	46.0945
26.0101	85.5307	37.4954	26.5005	36.7672	38.2031	77.484	56.0776	76.5965	26.786	25.586		86.8797	30.8352
50.6795	72.9653	86.8321	27.1315	57.1639	45.931	84.4133	28.6482	40.1107	34.2409	53.8265		93.8442	57.6915
76.702	59.2847	38.7824	30.0199	68.281	63.2759	74.5645	25.6605	28.0088	41.7143	26.0536		82.2182	86.6314
69.1044	27.9716	55.759	25.7991	59.8392	26.8418	31.7062	87.5749	29.4841	26.0163	32		85.2389	258.887
30.5186	44.5033	43.115	44.5365	66.3133	58.2336	65.4732	56.75	46.7193	34.396	67.4451		33.4629	86.2714
64.4222	32.1697	33.8063	26.966	68.1423	25.8177	52.2002	27.4688	62.2083	50.6484	35.803		97.316	27.6158
33.0552	70.9087	36.8106	34.276	26.4488	45.662	56.2494	59.5267	36.0575	35.6891	62.8083		102.797	112.884
28.6854	66.2036	38.739	62.1648	32.987	28.1557	69.024	56.6757	33.7732	47.6173	37.8803		106.285	37.1623
68.3161	59.1005	24.9901	38.2714	79.8304	28.9689	31.2842	69.4996	49.496	25.4908	57.6129		91.1088	25.7784
71.4942	68.6306	51.7471	35.025	27.6591	45.9517	49.5893	25.3935	76.7806	64.8111	41.8984		84.0265	41.6274
62.9324	79.0628	44.1454	27.8143	33.8228	48.1966	26.0306	25.6356	63.0669	55.1838	1.3718		80.9083	39.8542
89.1681	74.8626	45.8958	25.5218	28.5178	60.7495	30.324	36.8023	67.4078	26.2253	26.3163		106.734	228.74
101.156	49.0325	39.3659	34.9898	60.0792	28.1536	50.6856	45.2255	24.9818	45.7861	48.869		111.81	54.6293
64.7077	95.9877	45.5006	32.6477	31.462	50.0567	71.1157	35.4761	41.1059	32.689	46.8455		91.3116	92.4558
25.9336	40.0611	42.2543	34.6091	76.6585	24.7956	94.616	25.4288	137.731	58.935	42.1364		87.5624	31.0607
119.48	129.707	26.486	37.5596	62.1504	69.8472	42.664	91.1358	25.228	51.3209	33.5767		111.297	99.0602
25.646	26.3308	39.9576	26.4116	73.3294	27.3157	86.8735	48.2711	62.4152	35.6995	40.9901		98.3733	59.5288
63.1704	25.3439	43.3302	29.5068	32.9704	37.6837	105.921	49.4277	125.766	34.9526	46.0138		124.239	31.3173
41.1246	81.0283	69.5658	28.2385	49.3284	26.6391	98.1436	50.545	62.1131	41.8777	38.1182		99.4016	29.9454
78.1172	25.9501	43.5888	28.6171	63.8531	35.3332	73.3543	37.1954	73.1122	32.5939	28.224		108.133	69.8555
97.2829	198.427	40.7749	29.5689	60.2675	28.6792	35.9457	33.1504	107.026	54.2341	47.0421		83.1409	54.6024
97.7857	88.1377	46.8227	30.5062	34.8036	27.5061	76.7974	63.969	67.3354	28.1433	58.9433		113.213	38.408
74.9454	103.238	41.5632	30.3593	58.8481	44.1723	72.4377	27.2122	27.7709	31.1414	49.5642		117.357	52.5727
86.3583	25.8508	32.8711	54.708	43.7254	25.4743	84.6288	31.0379	33.2642	30.9407	47.2469		89.2777	45.4841
109.538	33.6905	37.0071	41.6232	60.5178	24.8101	83.3703	91.9282	29.9516	45.7262	46.3862		94.5414	89.0853
77.3848	29.9434	44.882	25.8074	62.1482	30.9469	25.6334	50.8077	36.6326	40.4749	55.1135		84.4465	69.1582
70.3148	54.2776	45.7344	49.0077	31.309	50.5347	65.3407	33.4897	59.9158	56.9508	66.125		73.6791	31.429
104.959	106.978	56.9239	33.5746	76.3068	67.4782	66.2182	29.7655	85.6693	56.5266	51.3561		76.8862	98.0278
29.4261	26.6453	38.0706	30.1897	71.7363	30.173	77.445	97.1588	25.3252	27.7191	75.9385		94.1234	94.8269
27.1481	25.5446	52.3182	28.6958	56.2535	54.5548	63.9794	25.1349	25.1846	48.5504	34.7643		98.1208	252.665
36.8954	26.3184	36.8975	36.0161	42.7777	56.9073	26.3971	38.4762	30.7172	45.2172	62.86		102.18	25.2528
29.7385	35.0085	35.8547	40.7191	40.1004	44.5964	61.1012	40.7046	31.6836	40.7894	63.2718		108.534	34.1581
69.9816	27.1191	48.3208	52.6927	51.3871	32.329	73.0997	75.8558	59.9737	40.2804	44.4888		92.102	60.9648
27.6012	92.131	42.5564	26.3143	57.7122	51.7367	36.8106	28.1826	30.591	38.3437	35.2857		44.3854	73.1929
25.9149	63.6359	45.1654	30.7959	49.2518	44.4164	69.7396	127.739	24.7087	41.9212	34.7767		26.6433	92.4972
79.7291	28.9399	34.7705	25.617	26.8584	24.928	108.296	32.7862	31.9525	54.7597	51.8299		25.948	33.647
285.757	26.8956	46.4358	34.8843	24.7314	36.9327	72.9796	79.9028	35.4512	53.2989	35.8423		29.8027	53.481
26.9805	38.7617	63.9545	27.3653	34.3857	44.4206	119.424	102.294	24.8556	58.6433	42.8957		30.8641	60.8592
55.7384	32.031	39.2066	41.5322	59.1605	41.6418	25.2115	29.2544	30.6385	54.321	33.0925		41.1805	65.4918
54.9955	106.815	41.617	43.5536	52.7734	39.3162	27.8412	28.8571	26.1529	50.2077	51.8278		24.7625	34.7767
29.6558	43.1564	64.2235	37.7003	29.6972	45.8793	25.7101	25.1722	36.8975	57.0749	48.2339		35.8982	131.075
29.8896	34.1684	29.1013	31.4993	39.399	56.419	39.7259	49.1587	34.4704	28.4557	55.9742		34.7043	92.0937
29.4613	76.9524	32.2752	36.7878	44.3668	65.0429	38.441	29.8586	55.2686	34.7788	33.2497		34.6361	308.14
47.2511	54.1286	50.3174	46.5372	83.6168	57.9274	24.9425	26.3846	33.5166	52.6616	43.5185		27.3323	61.002
26.4239	47.4476	26.5771	41.5922	34.3422	47.2966	45.2255	38.9831	40.868	39.2789	52.883		25.9314	56.6052
71.3535	87.5108	37.0775	34.1663	28.0626	66.127	70.9107	33.3842	63.9483	54.7327	56.748		25.1888	48.8649
27.3984	49.3325	54.1245	31.7042	49.8602	29.0061	43.8123	34.2263	117.206	54.4658	25.7825		33.918	71.7218
25.1494	48.6994	41.7825	31.8697	38.4679	61.0268	26.6991	24.7376	66.5346	73.6232	42.7943		41.3687	26.1694
30.1152	31.1475	34.8967	37.063	33.827	42.3163	44.4682	38.3045	33.8063	54.0479	43.3798		30.1027	103.227
66.6419	35.536	31.7124	41.2053	32.8277	32.8959	26.6267	34.4105	24.8845	47.4931	30.2683		25.5777	89.1039
70.201	37.0485	29.3847	27.9819	101.314	82.2781	66.9919	34.5946	25.7908	50.5574	49.0511		26.335	32.1448
35.1884	29.2337	27.0384	37.9238	63.5118	25.2073	42.6991	63.9876	96.6187	45.3516	54.3231		39.0472	124.266
28.5695	32.869	25.9274	36.4816	68.6823	41.2322	35.2485	33.0429	52.0326	40.5597	32.5607		37.9775	80.4946
45.0391	43.7605	52.3202	35.0354	66.2905	33.2187	31.4558	48.9497	25.6087	42.2439	34.3505		29.9144	59.0198
27.2702	126.788	25.9481	39.7631	53.2803	33.1918	31.2531	88.6777	27.0488	41.9874	37.572		43.1895	34.3691
104.282	29.962	45.391	43.6136	53.5886	61.7117	28.4391	80.1491	39.0969	37.8679	40.3921		26.9577	104.682
83.6932	50.1084	39.1445	43.5061	28.8551	62.4234	84.8293	45.0682	38.4162	26.3556	60.4289		26.2129	26.4653
36.1382	40.1976	34.514	25.3087	53.001	64.6518	41.8032	37.8141	29.8585	42.637	38.6831		32.6187	42.8522
27.0447	32.7283	49.5684	50.2057	64.1738	30.8682	48.6642	25.8632	25.0108	54.4575	25.228		36.6616	71.1031
30.9986	34.2925	30.2476	28.4102	62.9842	69.4292	40.6611	29.2668	90.3515	60.9047	24.928		30.1027	92.7145
60.7206	28.5302	47.7145	32.749	86.9625	27.0281	60.7558	30.9779	31.0172	51.7864	38.9458		34.5512	55.01
31.8306	42.4074	37.1747	35.4988	83.7906	73.9357	28.1929	44.6709	27.8806	41.0935	38.9335		26.3018	48.5794
76.9852	26.6308	37.9464	27.533	52.8127	40.0011	31.6814	32.0062	39.8935	45.331	31.4538		26.1054	98.7292
27.8931	27.1708	40.8887	51.2754	70.7225	40.8452	40.4708	33.4918	40.6218	50.425	32.8566		28.8054	54.3376
26.7984	43.3613	53.4397	42.2171	35.5588	59.9219	29.9951	26.846	24.8763	55.788	32.6518		31.1227	27.7212
95.4374	44.4951	31.7207	39.8976	82.8016	36.3947	59.9861	35.3291	32.1676	25.0232	27.4171		50.6215	63.6152
39.1155	28.4309	42.5129	28.3482	47.0358	46.9055	25.35	46.3759	28.6068	41.5446	29.3268		38.2341	26.666
29.4964	25.9211	73.0708	39.6886	49.0552	27.5743	34.3091	45.5896	29.3826	42.9206	32.6952		37.2286	28.2157
26.5253	83.6188	24.8121	32.627	43.4005	36.2313	26.6826	29.9599	47.7393	78.8931	40.148		38.0292	95.3773
28.5446	31.5138	43.5495	64.3642	55.8625	45.5854	26.8667	28.0958	88.2763	41.2797	35.9457		46.6407	87.1839
32.0869	73.5343	75.0736	29.5213	38.2465	64.1987	30.0117	30.7006	33.1979	42.5274	33.7918		34.425	78.3552
28.4619	40.9073	51.9002	35.6333	34.5946	54.4638	38.6438	26.0349	26.3081	38.2527	31.3524		30.0696	78.0924
27.022	27.1501	36.8789	41.8302	66.1022	89.6274	25.9356	32.9663	46.9718	55.0865	34.2512		53.8741	51.2733
60.3337	25.468	72.0922	30.5	48.0621	45.871	36.734	40.8307	77.1199	38.3562	38.2134		26.8812	71.6204
48.1759	35.565	36.8602	63.6711	39.3597	41.5963	47.0441	24.9239	30.6903	24.8928	27.2371		33.8415	111.785
30.6366	44.6937	41.555	36.9761	66.6402	75.3405	25.5922	59.6695	86.3603	37.8389	36.6099		26.9329	86.7638
30.0882	40.7956	35.3333	38.1907	27.8909	69.1313	26.546	32.6476	31.3565	48.9373	27.2867		30.4979	95.3152
171.02	27.7522	29.3785	36.0347	69.0506	31.6587	46.7441	31.7228	25.6005	45.2544	34.5243		34.1022	24.7646
55.1943	40.5701	54.7887	37.5099	81.7008	37.5782	34.6754	31.7889	43.655	41.3046	25.3956		37.0713	178.121
32.1242	28.7144	48.7407	26.3743	63.3628	26.0929	26.3804	31.4041	48.6456	37.7064	27.8288		40.2225	75.6861
27.6054	40.3549	47.3235	89.7722	43.6881	60.3647	41.9294	43.2971	29.4489	49.1421	28.7102		35.0106	74.1777
31.0835	35.8319	25.9646	56.3756	57.7371	53.723	60.0027	63.8097	36.5003	53.8741	36.4361		35.0974	80.1304
26.1135	46.5434	41.9936	73.8612	86.621	33.5146	36.8168	46.862	25.9004	44.4744	43.9737		26.9328	56.6467
29.2544	90.2688	35.3395	54.6189	68.3305	27.4833	36.2395	36.3616	28.6254	81.2849	27.384		50.7084	42.8895
25.8551	35.1947	29.002	39.9845	43.8144	58.4116	31.2283	65.7174	223.088	48.2835	30.7338		51.3685	64.1945
85.9962	51.6106	51.4905	33.6201	54.95	56.8101	26.7798	99.0002	35.2277	42.6412	36.6947		37.0465	61.5048
26.8025	26.0701	41.2528	42.0639	52.4671	38.6665	61.2772	27.6426	61.0331	49.9139	32.8711		42.4219	92.4578
27.9447	28.0358	64.2855	32.0973	116.335	52.4072	54.1452	26.0453	26.244	46.8683	30.4751		52.7361	68.3451
40.9198	28.4185	74.5212	30.2744	69.6982	46.742	43.1439	57.3294	29.7095	35.3519	27.7812		42.7033	37.6899
49.5188	32.9848	57.4453	29.4013	30.0179	61.7985	28.8219	46.5765	27.1811	26.2067	37.7872		48.1076	71.5335
27.2412	31.9442	51.8692	32.4718	24.8721	27.3798	49.9636	27.8536	28.2405	51.7616	35.8671		37.903	100.068
24.8329	63.5118	52.8892	32.2049	35.3353	76.5199	25.0149	28.4764	56.2204	35.7161	32.1883		31.8862	53.5761
29.958	51.7802	59.6302	44.4082	50.5946	59.1398	40.7873	44.5178	40.5474	26.0577	47.131		32.4201	82.6029
29.035	36.5623	52.9368	33.258	32.0352	66.9423	34.2118	25.7535	45.1613	50.4271	27.1957		45.6082	66.7767
29.6725	25.2611	52.341	34.036	46.0985	30.4896	62.9573	72.8618	25.2859	54.1058	32.0931		37.5637	31.6607
32.4988	28.0998	30.8041	67.5361	25.3936	57.8322	33.6305	34.7395	28.6585	26.7198	41.5177		32.8049	44.4227
64.5026	29.0144	36.8436	62.6986	37.6444	73.2901	56.5535	57.9088	35.0105	67.6747	38.052		41.6521	164.198
73.4845	112.49	42.4136	34.3008	69.75	54.2652	65.647	72.6197	25.4453	33.8725	29.0144		38.0272	63.2883
25.7451	116.213	43.0756	27.4812	39.6948	63.3028	70.2238	26.3495	39.2748	52.7113	38.6376		40.7852	26.4467
63.4268	79.7725	34.727	34.4829	87.2687	27.2867	60.3544	81.9864	32.2731	71.8397	41.6501		41.9937	79.607
47.0276	55.8687	41.17	59.1253	25.4908	69.4065	25.5115	46.2517	38.7141	50.1353	25.4494		45.4779	67.4202
25.6562	26.9081	63.8242	43.9881	56.4769	57.0687	35.1802	31.491	26.5377	53.1851	32.0456		44.6027	72.537
45.3827	35.8298	52.8996	25.7804	41.6977	25.2714	39.5293	76.6006	60.4599	60.7144	36.434		58.7074	45.4799
134.46	49.8519	79.669	47.2448	25.4825	79.4725	48.5814	26.6164	45.9268	25.0066	50.8698		63.578	95.247
46.6987	99.561	33.1856	42.8688	26.0948	30.5724	25.4825	42.5212	46.9055	59.7295	40.3239		52.8892	93.9558
38.9292	72.8908	30.8683	51.6188	42.7115	42.7529	69.7541	51.6437	25.2922	27.9261	30.8393		41.9398	41.5198
27.3281	27.2702	71.0721	34.3608	38.979	55.1466	27.3509	58.1322	45.0289	52.1423	38.2072		42.1964	87.5894
51.3023	88.45	58.7777	27.2102	28.2675	100.12	57.2549	30.2538	34.8098	59.5971	43.7357		37.0733	32.8069
62.3097	53.4189	62.5331	41.7391	45.0806	60.7351	75.6157	27.595	42.6412	45.2669	79.5759		31.3814	27.0881
77.9889	31.1745	44.0689	36.1112	32.1386	59.0881	25.8838	31.0214	87.8832	38.8217	33.5104		36.4196	31.731
39.9494	97.3988	63.8469	32.658	121.094	44.9668	57.1577	83.3747	41.0024	62.2207	27.2929		31.6172	91.9096
85.8554	27.5205	48.4408	40.6259	35.2381	55.3679	50.3319	26.6081	27.7212	46.1421	31.0069		47.5738	88.7708
31.5864	38.1906	25.3852	47.009	95.1539	50.5967	31.309	40.2453	37.6258	31.4455	38.5527		31.4352	41.2756
25.3935	55.4528	57.5881	38.4472	51.174	74.9702	26.7674	25.8756	28.3481	52.2044	29.7861		46.1234	82.3257
31.4765	160.646	29.393	29.0971	34.9174	57.9853	35.3809	24.7832	27.5971	46.8641	41.3356		45.1427	46.862
115.491	33.6677	42.5771	47.4869	79.0525	61.1199	58.2791	32.9104	35.5567	64.4118	32.1593		34.1849	39.1569
37.1913	29.1902	41.1887	39.1755	31.071	66.9133	45.6165	30.6903	28.0564	39.0183	38.6376		56.7626	70.9169
34.3255	56.5867	36.2954	35.6064	39.1486	53.7458	44.1123	26.0164	33.6201	48.9746	37.5989		61.811	38.6873
39.1404	29.9206	49.1091	36.2209	50.1	56.1645	27.3881	25.3273	32.0869	53.183	47.2241		61.3434	96.4863
26.8999	33.527	27.175	35.3581	66.5326	60.013	60.6544	76.6068	40.0611	55.4569	35.9168		54.9417	27.8185
35.3063	24.9611	54.8734	31.4518	29.782	59.324	77.6372	51.4057	46.0262	32.8442	-0.7324		51.6313	41.3998
30.5165	65.6098	49.2746	82.0132	54.4037	37.2885	53.6444	28.5882	32.7324	28.0481	38.1369		44.9068	26.2542
58.0329	26.5274	50.1705	44.3482	29.9456	55.7963	39.2789	29.813	27.7584	44.2716	38.2693		47.8304	30.3634
37.183	30.1504	61.66	34.5718	49.1008	41.3956	78.6821	33.707	34.1684	51.5444	37.2099		49.7898	52.2602
27.5888	32.6932	79.1829	47.9504	40.0425	29.9806	50.036	24.6983	63.8615	36.4237	35.654		43.0571	98.9361
66.6154	29.1634	44.1744	43.7689	42.4218	27.7129	41.3957	26.7364	34.2698	68.6409	40.6218		35.2568	84.7899
30.5289	25.3791	59.8764	65.3201	85.2205	71.339	38.561	32.2214	30.7048	62.6717	33.227		30.6096	89.1391
28.9111	83.1058	53.7603	30.9655	64.7241	61.4841	27.0364	25.3998	31.5221	27.8743	25.6749		44.6647	33.5642
98.5203	37.7872	36.5498	26.1405	28.0626	56.7459	55.788	27.1998	27.1109	35.2277	24.8452		41.9129	29.5957
26.9804	25.1018	44.0191	47.6587	31.1848	63.7311	90.2253	25.2342	46.3924	36.0926	34.425		39.3659	59.7958
74.5376	28.8861	35.2589	35.4492	39.2459	28.195	56.5722	60.8572	43.7088	50.994	31.2262		43.3468	137.149
31.2076	31.0524	53.4458	31.2841	90.9764	24.8638	85.6072	43.5743	34.9774	33.7525	33.3284		45.3992	50.4477
25.5509	49.5974	24.7687	31.3276	25.3356	78.0552	26.3701	28.3605	71.5645	77.6931	40.1625		49.1959	37.3817
33.0159	35.3395	52.6202	44.8613	28.942	70.3397	72.0694	46.8972	24.8308	50.4291	38.9355		35.4429	88.957
56.1728	34.3215	59.0116	42.5564	52.7217	69.6755	58.846	59.5268	26.5522	33.7298	41.1887		60.0026	121.131
28.0689	161.229	46.1958	76.2447	31.3441	39.6142	61.5152	73.435	28.6854	53.6403	41.7763		72.239	56.119
25.0211	29.3868	45.1758	27.6426	55.9349	36.5437	47.9462	70.4224	35.5319	29.4551	42.1819		61.8669	189.288
32.091	40.5888	65.5788	50.6112	34.9919	76.8116	29.3662	28.7806	27.3198	29.3123	30.5207		52.2375	76.5571
36.49	27.1832	40.6197	42.4094	28.4764	31.4662	27.4523	86.4576	30.0138	62.0551	53.3941		54.9873	64.9932
27.2185	88.2059	37.1416	44.5571	36.8829	78.4462	35.7947	57.5653	24.9073	58.2998	52.9389		45.3475	72.3363
101.204	51.7223	35.205	42.3805	91.8849	56.388	59.5723	28.5654	34.1187	29.3847	35.4305		44.1765	287.394
50.189	33.6056	54.9065	28.5819	51.6394	49.8249	26.7219	24.8515	61.8503	66.5264	41.886		41.4432	26.4984
52.0802	40.2266	39.1362	46.8062	51.9127	65.5539	52.7527	46.1006	32.7904	39.8686	37.0858		46.7979	61.7903
100.281	37.1023	43.5557	37.6072	59.4957	61.4882	56.1314	44.7599	36.0284	31.8366	45.4013		48.7387	51.9437
36.498	30.38	39.6948	25.7494	28.8426	109.089	60.9854	26.1632	93.5006	75.4667	41.5943		64.7366	62.289
34.607	26.8771	52.6802	32.3931	45.5814	60.6647	27.9343	38.352	29.393	69.752	30.0448		58.993	70.9935
33.2932	30.771	38.3831	39.9804	28.2902	44.0026	53.5927	62.4214	30.6303	33.3884	30.8269		41.5011	60.2633
37.1043	24.6942	71.4528	31.8035	72.0424	26.3391	54.052	25.8715	25.3067	59.953	36.283		80.2028	57.3377
122.958	28.1992	52.5499	32.0125	66.5574	60.2426	50.967	28.584	45.6186	38.7162	24.8742		45.0185	45.5027
40.2907	101.57	48.3456	36.8002	27.6136	4.3119	74.5874	94.8911	49.9968	46.4441	33.1566		48.5298	80.718
40.1814	118.28	30.8331	45.0454	38.7203	52.7733	62.6821	81.1277	44.6874	75.0095	45.182		39.8252	30.1813
69.4478	27.6943	88.1874	38.4389	69.5554	63.3421	67.7181	35.387	44.5281	73.3315	33.5042		62.7607	48.5856
95.3958	30.8641	28.9585	34.1187	34.4353	66.0174	83.5423	84.8665	30.5165	83.4927	41.1122		61.811	47.2118
38.2031	38.0086	49.6636	76.0771	67.5981	53.2472	52.8851	74.3371	40.9756	65.5456	42.1715		83.0519	85.5058
33.3698	89.9171	41.5219	25.6087	30.8538	73.1722	31.4352	26.7674	59.1419	60.8696	34.8098		64.3622	24.9528
28.4661	45.4054	25.6128	43.7522	73.8323	61.5875	41.1991	25.2921	27.4026	47.2076	42.3019		34.1415	155.136
104.088	55.4155	52.8975	46.7503	27.2785	46.5972	82.6008	25.3129	32.9538	108.203	32.1697		45.4779	29.0413
112.65	45.0992	44.193	42.5708	132.273	40.9528	48.8091	72.1418	41.3563	56.5142	39.2666		65.5125	26.4736
26.0041	36.0471	43.4771	36.6533	25.9274	27.5081	53.0278	28.4226	36.6409	57.3625	46.6096		37.0051	68.8417
97.9905	40.1459	45.2482	44.6109	30.2393	39.101	84.6182	61.3786	31.4331	41.0439	35.2692		52.7734	57.8963
141.244	29.6827	47.0627	48.749	49.7794	41.3149	32.2152	25.7535	86.9728	52.5602	35.2712		41.8239	47.3607
26.1323	41.6315	57.017	42.815	26.277	56.0984	46.44	56.9921	26.3494	47.0276	41.1659		40.9487	38.5941
35.9396	31.371	46.2	36.1051	29.9186	52.4257	46.0282	25.4494	32.2338	61.5627	51.8899		37.1312	26.8729
53.6051	59.084	33.3739	45.151	31.0006	28.5882	63.2697	78.9904	26.3453	36.9802	39.461		39.2831	29.4282
41.3646	100.641	53.8244	35.5712	56.5184	48.3932	74.0991	85.5824	29.1799	77.1345	241.186		59.6965	25.3294
39.9681	28.015	45.9662	47.5262	38.1327	38.6003	26.726	86.7824	33.7567	51.3933	32.3621		40.6838	51.5278
27.055	41.7536	48.3436	41.826	42.788	153.64	54.8031	70.9521	38.4493	45.9062	41.0356		45.9144	27.9943
129.382	136.682	58.8709	38.7617	61.7613	28.0606	58.3743	78.2248	29.4034	72.3053	37.0195		76.5261	30.1006
25.7887	43.5764	57.8011	32.8649	60.6274	51.1512	71.0473	95.5366	66.4458	72.4418	149.02		29.4592	42.9826
26.1798	33.647	31.4062	25.0335	50.2885	35.1429	71.8314	70.1182	27.086	41.9605	29.2896		24.9901	31.3752
26.9889	53.6486	55.0679	35.6706	27.2723	61.571	26.068	71.1921	32.3477	53.6403	40.0239		38.0147	45.0206
39.7424	33.8373	43.2722	30.231	53.5989	30.1979	94.7463	61.8627	44.4165	66.005	28.8944		32.5131	38.1596
28.4661	28.1123	44.2923	29.9185	53.2553	29.782	43.1171	73.4225	43.3777	69.121	54.8507		30.024	42.2853
108.323	36.6368	48.7636	26.5108	56.0673	29.1695	30.8166	25.4473	50.5139	65.5663	43.4295		25.0377	32.867
27.0898	30.2434	34.0691	27.7605	28.9792	31.3401	29.5916	27.5909	75.3985	72.9363	26.1508		27.0735	43.1129
42.9226	32.7015	44.7123	33.9118	66.9112	28.4992	28.7643	32.8566	28.6378	73.4681	36.6802		39.2128	40.8639
29.9393	33.198	27.8184	24.8101	97.2912	25.8902	25.7826	28.0502	28.8158	52.1195	39.9762		33.0842	34.365
26.1217	39.0327	51.4698	26.0929	27.8247	38.528	25.3025	63.8139	26.3412	63.4559	26.2418		26.8377	33.4877
76.588	110.643	49.0118	33.9822	55.8128	29.5606	74.5233	126.448	29.8027	66.5057	35.2319		26.6993	30.2145
26.9555	27.6136	35.8257	25.017	74.0887	49.2498	37.7603	84.6244	42.8502	68.6513	48.4945		34.5988	32.3
34.5842	37.0982	50.5015	35.1346	67.1141	61.1199	46.4999	77.7738	38.65	66.8698	36.8044		26.7384	42.0846
27.9074	31.6876	44.1019	32.6062	51.0974	42.1322	27.1522	72.8246	321.929	67.4306	44.0854		36.0326	47.8387
90.2791	131.319	24.9818	34.9402	61.9434	62.8704	30.1485	85.4272	26.1549	72.5639	40.3818		28.5633	30.8269
69.636	76.0689	28.1433	33.2332	58.5563	35.2091	40.7191	31.2903	30.0634	62.1462	74.0432		62.6945	26.6185
26.306	99.1451	26.5894	44.2592	36.6968	48.2214	30.0055	30.2579	77.9786	56.3239	66.9029		25.1989	30.322
25.6791	27.9612	31.3731	40.7956	56.8659	32.7346	25.1846	77.9475	25.3439	62.3013	41.2901		52.9824	33.9429
55.8107	27.0736	26.4694	27.4564	38.8196	47.9939	33.8291	67.0747	31.2241	57.2301	47.3711		31.7124	42.2336
89.1639	82.7623	43.0819	38.9231	68.4609	39.0762	30.6594	73.2901	51.5939	60.6441	46.0138		26.277	46.8124
98.4209	30.8621	28.0337	32.0166	34.7374	43.6509	39.4672	30.8745	123.127	74.3971	37.4251		36.5746	34.1022
91.2744	26.1425	48.449	26.5542	81.3015	34.8615	30.2807	76.8365	128.637	67.6706	29.302		44.1681	38.1141
26.8314	104.895	53.272	40.1086	48.1117	38.95	37.9093	25.3315	38.8693	39.4341	25.8425		31.0357	47.1704
24.8432	83.5775	54.7079	32.6228	75.2433	32.8215	70.6976	72.2639	25.3666	32.1221	45.2234		69.3237	26.215
37.3774	35.4574	38.9562	38.9169	123.583	26.7757	27.1088	26.2087	30.4234	55.2728	59.9261		29.5648	24.7356
30.6718	77.0144	33.2725	25.617	60.9565	71.73	33.1734	82.0112	92.6255	52.5809	40.3363		27.6902	52.0595
28.799	63.6525	48.3684	24.9653	63.4352	46.5434	70.739	66.485	31.9359	30.6345	37.7768		51.6829	36.4775
32.4448	139.386	48.0332	40.2287	69.8804	39.61	28.1887	63.2138	40.6012	36.5375	46.4172		26.6101	24.7314
46.0944	42.6453	50.0981	38.3168	70.5673	47.4021	29.6268	69.1603	29.662	27.0612	36.3057		48.4014	52.7444
35.1781	48.6124	40.7025	29.3496	60.371	25.9232	44.5571	45.6186	34.5015	25.0997	41.3418		28.8241	30.2165
31.0234	47.6069	47.0193	32.5173	35.3538	24.9838	28.7101	53.9527	31.4166	47.34	43.024		27.0344	29.1633
69.5638	72.806	33.6449	33.8518	28.0461	45.8151	25.0398	32.6745	91.9302	37.2451	29.4861		46.0426	38.9521
28.2239	25.6211	60.1723	30.7648	75.8599	122.532	26.2254	78.0014	28.2675	27.7585	48.358		31.9629	33.8684
24.7273	66.4829	29.2482	36.196	67.1532	32.7511	35.1264	74.813	40.8556	46.6427	38.0913		38.2591	51.7781
117.812	107.951	33.6366	44.0564	52.6967	34.7208	40.0301	52.8354	67.2175	38.6996	39.0452		64.2256	25.6791
25.4661	25.0397	49.407	29.8461	27.8598	53.3423	31.8158	62.2827	61.1882	72.1563	28.7206		27.6281	26.8212
125.743	60.9689	42.1343	49.2373	69.1727	84.8892	25.9314	77.5151	35.7099	56.8494	44.6337		28.073	43.2909
28.3958	121.474	43.0964	24.9653	27.3219	47.638	53.1789	68.8768	26.995	40.1583	39.8004		25.5177	32.6808
139.972	28.6378	58.724	28.3874	25.2673	26.848	28.493	46.5434	29.1406	27.1129	38.592		33.3181	38.981
119.749	97.3698	31.9793	36.6927	101.264	99.6437	55.5128	80.3953	45.5772	36.8809	58.0122		25.408	34.2408
46.3035	38.5362	27.2681	33.7132	32.0206	37.7313	44.7911	74.8936	25.915	32.6745	47.2138		26.3639	47.1372
41.7288	133.885	49.7794	38.6273	28.2509	33.649	33.3925	57.4804	126.175	25.5115	27.7978		31.251	34.7229
32.1386	36.1071	30.6117	27.535	79.8759	31.3772	48.3748	30.7069	58.1632	47.9214	49.8394		29.6206	26.7756
39.1155	28.6047	35.6871	26.2957	52.4196	34.6029	25.1205	85.6879	50.4374	59.2888	45.0247		25.9006	64.0456
116.509	26.126	39.9535	35.2505	50.9318	40.2576	57.4392	35.5754	28.5529	53.5989	50.2967		34.7912	46.7152
52.6349	37.4437	27.1005	77.1572	30.9075	68.9224	25.9708	37.6982	31.0711	50.1208	32.1386		69.99	60.1206
62.4069	58.7571	42.5419	37.1293	24.8515	47.8283	37.4871	26.9309	114.667	44.642	46.38		24.7728	57.3584
151.716	25.6915	25.8218	33.0346	53.1829	55.3349	26.4487	25.3211	341.341	41.3811	32.6083		65.1938	42.1405
27.7667	49.2705	52.8313	24.8742	80.7698	33.8435	47.8179	97.4236	34.9319	71.8914	45.1944		28.0585	43.5557
107.204	26.6536	33.5829	40.8577	27.3384	35.4429	29.7384	29.4365	60.4599	45.8089	35.3974		40.7129	34.1912
26.0391	26.3618	54.5672	29.7489	93.1613	30.9076	25.1764	82.2885	44.8468	31.4704	35.5795		25.8342	27.3447
32.3229	30.5289	47.5862	38.1596	62.7772	41.3377	55.1755	29.4923	36.9802	69.2265	51.2733		31.7848	42.2026
43.3158	27.3488	28.4289	43.684	96.4988	27.8019	31.1126	117.264	30.1234	25.0273	44.6647		60.2902	32.9166
29.5463	101.396	30.5331	31.5635	80.2856	42.1384	29.3808	54.9128	45.9496	35.176	27.3074		27.9116	32.7511
30.3697	44.2551	38.0148	34.545	62.6428	52.5954	26.2502	31.9483	48.3704	46.4689	38.7472		25.7495	30.591
28.6563	54.3086	43.2764	28.5799	82.5161	49.5518	130.928	28.3916	51.1678	42.4612	44.7516		36.8169	46.2041
28.675	114.704	61.9475	32.7883	81.0015	48.6932	26.4984	25.077	28.1723	40.7335	34.0112		24.8824	57.1908
37.2058	35.5961	44.3813	26.2667	37.9464	54.2837	41.8714	28.5571	38.8382	44.0647	50.9898		37.8823	25.1618
121.361	26.0163	43.5743	29.7716	66.0692	47.729	25.404	24.9197	73.0584	44.2571	58.0557		41.5383	35.1512
28.317	27.7916	56.806	45.5813	89.6895	39.7176	89.4328	145.637	28.1123	46.0903	40.0735		39.1239	41.9832
90.9929	26.1715	25.3128	28.2012	30.5186	26.453	51.2506	32.4801	54.6458	66.4022	37.4685		49.5209	29.2503
93.9993	27.2205	56.3797	41.6563	26.128	76.5137	32.4202	82.7498	30.1441	26.2502	61.0413		51.2546	43.6384
28.9027	34.7498	60.702	29.8399	30.1358	75.0116	29.6329	63.0566	79.7084	45.3806	32.5483		52.8458	44.5841
30.6882	45.242	45.5772	37.6652	63.5945	58.6433	43.2039	36.6389	25.2115	44.5033	53.8203		31.4228	33.7732
33.3491	30.7421	45.8793	37.2823	65.6305	56.1749	35.2941	36.8706	45.4427	57.2363	50.1229		27.4957	35.2257
84.2687	111.58	48.3415	37.8989	70.9107	31.9297	52.3658	28.8613	62.7794	46.1607	35.4057		34.7001	43.1212
122.834	123.928	34.0877	35.9292	66.3464	30.8662	34.7354	29.6227	27.4025	38.9086	38.1265		33.6036	46.1814
27.3033	45.3123	52.9761	36.1505	120.152	70.7948	39.8334	29.5523	29.8068	65.5725	35.3829		28.3565	36.2726
31.9319	29.2564	26.3846	26.3143	31.0462	38.7307	33.7793	32.718	49.5187	54.3396	42.7571		25.53	38.7162
34.1891	39.519	37.0506	52.4672	161.157	52.3927	31.9917	24.8763	25.4928	39.6741	38.9376		78.0987	49.8767
66.2057	25.1246	50.125	43.655	57.944	61.0744	32.476	31.76	56.959	42.1736	51.9685		77.1365	63.6028
37.7913	84.972	42.6805	43.9529	26.7777	25.5362	50.8037	32.4841	26.5398	56.3446	24.7169		30.8912	30.2475
40.6135	37.0506	28.1247	27.9944	66.8844	43.4109	27.471	27.8847	58.0143	67.9292	45.4654		37.8284	36.1464
43.9902	27.4026	32.3021	30.3138	67.3292	86.4701	48.964	30.9759	60.5758	58.0081	49.4629		25.4741	37.7686
107.245	39.0307	52.3803	25.9253	77.2275	53.4189	33.8415	31.1103	27.0695	72.7191	49.858		64.0436	50.8098
31.226	90.6537	25.5114	32.4863	68.0451	55.3597	63.4291	38.8983	24.8949	27.0736	48.449		29.4095	37.0133
369.829	161.542	42.4074	29.4758	39.8356	54.5735	27.326	37.0423	59.0261	43.5309	44.9482		38.7451	52.5872
62.771	24.779	28.8675	33.4567	31.0959	59.0364	52.6741	30.3138	25.3273	54.5548	49.2518		38.1887	25.2032
104.572	31.1103	57.1494	30.0903	78.8249	63.6504	37.5018	25.6273	27.3136	58.844	34.1891		64.8545	51.5733
100.659	51.7037	41.5611	31.6918	55.3452	47.129	27.3094	37.8906	75.3468	72.4832	45.5793		29.0433	38.7266
43.4875	34.2036	34.8967	26.9412	40.8225	27.2164	45.689	29.2358	30.7048	47.3049	39.2376		58.7901	38.1948
31.5365	28.7309	61.2606	25.0294	76.853	39.0328	52.0905	37.8079	46.8083	49.9036	54.2589		49.0074	48.6414
28.2385	76.4972	35.0395	35.7181	80.7428	105.121	55.9245	53.1168	37.2948	45.0951	43.1336		30.6471	58.1095
29.1633	158.701	57.7846	25.8176	66.7809	61.9744	96.9145	38.8031	25.8798	70.8652	50.4974		36.827	41.3294
25.5158	115.346	42.9536	40.0176	25.8011	48.2338	57.0998	33.8787	47.1662		48.9684		70.5113	44.4061
32.7823	24.8535	36.8334	25.2343	59.1503	61.4924	67.5672	56.3363	27.6281		61.6703		59.082	58.0805
138.633	113.573	67.2133	31.7848	43.3426	44.5613	32.9167	41.077	79.58		37.9775		57.0191	30.0592
32.629	26.7715	45.7179	36.794	64.1428	38.3458	26.1466	24.988	25.4535		37.5617		58.2191	35.1719
29.6495	31.5097	26.6205	42.3598	51.6354	84.1982	61.5958	33.1546	59.0054		55.0886		42.7157	38.4059
98.6609	94.4296	34.6174	36.163	56.4707	72.7666	25.3667	26.4156	27.7626		45.2461		30.8848	40.8556
46.2622	124.369	31.8014	29.3599	51.1802	53.1478	66.1767	26.5956	25.1948		48.4076		45.1075	35.3809
33.6264	28.5633	56.5369	24.7356	37.6568	53.1457	62.3428	30.2206	32.8007		42.8895		31.7332	26.6681
29.0868	95.4725	43.9509	42.4984	87.2294	37.1231	81.0822	26.4694	40.0507		50.0463		59.5267	54.0231
33.0077	30.3075	43.6012	66.816	67.2071	32.3083	27.2454	49.4504	28.8013		49.1773		51.6933	69.361
124.162	28.6647	30.38	38.0355	27.2682	43.7274	89.0667	34.2842	32.2814		36.6389		50.7622	60.7144
35.2526	27.1791	46.2393	31.4207	68.4796	66.483	31.576	24.9839	36.6471		50.605		59.9654	50.7684
153.607	46.8414	40.3445	40.8804	72.628	58.964	88.1417	31.9193	28.3957		49.167		36.883	34.9609
246.056	28.373	48.896	28.9978	83.2464	49.8519	33.3946	45.6703	40.8204		56.5556		61.8834	34.4394
26.5191	138.67	38.9376	33.0759	51.3726	48.6249	52.0409	36.5002	35.0478		42.7757		48.8235	42.7343
28.1681	96.1201	116.571	38.1824	77.4096	44.2405	28.4847	35.9002	34.2202		56.2494		52.8355	57.0274
29.4095	24.7046	49.885	27.6012	67.3396	42.9495	58.3081	51.0064	78.5269		57.9522		90.8584	41.6087
159.642	79.1352	47.818	27.2371	55.0224	49.4587	28.9337	57.7453	49.4898		41.9667		80.6643	54.3045
26.486	26.6205	34.8326	44.9482	38.2299	119.422	37.7479	39.0866	52.5748		70.9852		41.0791	29.5275
30.409	79.7145	49.6636	36.2416	100.597	29.5916	56.3942	51.9602	27.2309		41.0418		29.2089	49.0925
61.6972	27.2722	50.9816	33.4008	40.839	53.5513	55.8045	40.1418	40.5452		43.8102		39.9163	45.8027
28.2943	86.4721	34.6836	31.0193	72.0652	29.9268	106.368	35.3085	128.65		51.4533		62.0282	27.2412
30.4255	43.1667	57.108	33.618	70.1575	66.1581	36.1216	28.1516	43.9468		48.1035		67.1637	51.0498
131.356	27.1357	52.6554	27.3115	62.2807	66.9567	54.4969	49.3345	25.3128		45.2565		54.5837	37.1354
116.842	25.6396	31.3814	39.8086	53.7852	67.2485	109.277	27.5805	24.9818		47.8076		46.3655	45.0661
25.7908	102.007	50.6237	27.9157	121.027	55.8749	60.7517	30.1089	27.2391		53.0465		51.1139	59.6633
97.5602	53.69	51.0809	30.3986	31.8821	28.5633	27.4191	34.8926	47.4		46.6055		31.1166	48.7077
24.8928	27.0446	26.9474	30.2579	61.2399	57.3046	29.3372	100.434	27.3446		43.7688		45.2918	68.1796
61.2523	25.1556	44.0501	29.1737	29.5296	66.3009	60.3894	56.7791	31.5304		38.4658		138.894	82.2864
27.6633	35.654	34.1312	38.0851	63.4229	53.3588	44.6999	26.8998	65.0863		47.0296		58.2667	55.0845
56.4605	77.7013	55.8397	29.6827	75.2867	31.16	83.0955	26.7529	103.076		42.2439		45.0147	47.58
32.5359	35.2774	47.1765	34.9236	55.7155	72.7025	62.2393	65.3946	36.3016		75.1606		74.699	47.5221
125.468	59.1481	213.99	28.1102	31.9669	41.1059	34.0338	36.0843	78.3903		56.5266		68.3844	46.8455
39.4011	30.2248	34.1291	37.7934	90.7468	38.3272	49.5643	46.14	39.9349		41.7163		31.4061	43.8598
61.2834	103.548	57.9667	36.103	80.4222	58.4115	79.8014	67.4533	36.0161		38.7307		33.6077	94.9718
89.5984	33.6842	40.1645	25.8922	25.3439	79.9815	30.9903	27.2453	28.9213		47.7621		36.9824	54.0872
82.276	138.306	43.3799	29.9827	80.5649	99.3582	66.2717	41.948	30.622		42.784		28.6233	81.4484
27.3033	25.6728	26.9329	42.4322	61.0434	167.254	45.2296	62.4607	69.3569		46.1917		54.5673	32.3187
29.3577	26.8088	45.3724	61.1199	70.1617	45.2316	27.9488	25.8983	50.334		43.1067		40.0611	48.358
26.1839	94.3303	25.1225	27.5247	39.3513	69.3155	74.1778	40.8246	33.1918		43.0695		39.2521	41.5818
26.4053	26.8584	51.8836	37.601	89.3502	64.9518	35.9479	29.7882	33.2725		45.2482		63.8367	45.0227
42.3723	31.2386	59.593	31.4993	44.584	34.0773	33.7484	61.8875	55.0286		51.3333		67.3375	34.9133
125.896	24.8266	74.8895	37.0444	35.9974	56.7356	25.9729	47.818	54.9748		42.5046		27.0013	49.9036
100.564	177.115	41.9439	32.4635	37.2575	58.8895	63.4022	39.5065	24.717		49.3118		84.9824	52.1568
120.504	31.4041	44.7496	36.0968	72.7894	78.229	78.1276	29.9559	24.8701		56.8639		27.2143	56.9466
36.6968	35.0002	48.4594	26.9991	45.1281	83.7885	52.7051	35.025	37.2616		45.062		33.825	50.6236
25.3335	25.0935	51.8071	59.835	41.8198	57.95	80.0497	45.4427	51.2071		45.5482		46.1834	55.5666
109.099	142.515	53.8989	33.3801	53.6548	43.5412	71.7776	57.2508	36.1898		41.0087		58.7136	40.8639
93.1157	27.8226	54.3831	27.4646	48.1241	59.1936	86.2652	25.2839	37.5078		57.9419		30.3572	43.8144
121.336	29.4881	46.6675	32.4883	68.4195	49.7071	83.5941	31.489	48.4366		38.7803		31.3712	83.0333
27.6672	25.6792	31.1144	35.6602	56.5762	142.471	26.2069	51.4285	32.2897		47.4807		60.3501	77.0599
26.2273	25.9502	45.6765	44.6192	53.8059	65.5166	82.1127	39.8542	26.1115		49.1546		31.7042	73.0005
32.0518	160.757	46.4979	38.6313	52.0368	109.935	106.861	30.322	26.4798		47.1372		25.5942	56.808
33.2477	91.622	46.7772	33.7753	97.5395	61.5689	81.8477	28.3812	25.8032		49.7815		24.7893	45.8544
92.3171	44.8013	50.4809	30.3117	41.7453	30.6117	25.7909	38.2072	44.3958		43.4874		45.8586	47.1579
132.026	118.569	78.5517	36.8603	25.5177	104.456	73.9709	34.2802	70.2341		45.062		26.459	60.8365
86.5279	30.2806	55.8045	35.1471	68.0595	84.7651	67.0581	30.0696	38.2631		52.3554		71.3844	56.3322
30.2952	33.0014	71.2438	28.5365	48.3538	77.1655	35.1926	26.7157	34.2574		65.8084		76.3606	40.568
95.9857	26.937	35.1326	36.9078	50.2719	31.0855	24.899	83.9271	31.4952		48.5959		29.6786	50.2388
77.782	27.6261	41.7743	43.8226	25.3666	52.163	29.7406	25.7991	58.5895		61.7903		72.2535	60.7558
88.2433	27.4791	44.9441	33.3118	26.0391	52.914	26.1839	70.4017	40.2308		46.3262		45.7696	42.3971
26.2894	27.4874	58.6164	30.1875	80.0146	60.3688	89.555	79.6318	47.5573		48.5794		51.9251	84.4837
25.9419	34.1291	32.9808	31.8428	96.8297	31.1475	83.8796	66.7146	39.401		47.3814		48.5793	35.7678
149.183	134.135	109.966	31.6297	37.2968	65.1711	91.5226	34.7167	33.0325		44.4268		37.8533	58.8605
143.077	33.2311	34.6898	47.6255	69.1313	70.3666	87.9143	92.1206	130.502		50.2408		61.6745	25.9501
105.642	25.2011	50.4395	63.5738	71.6329	35.923	139.034	29.3558	28.8033		47.0503		59.9075	28.8013
127.766	30.4006	53.2451	39.4072	87.5873	53.6259	82.8327	55.7135	75.3654				30.3179	51.7843
26.9764	26.8522	51.5775	36.5499	67.7616	33.8249	61.8605	36.5106	29.5689				51.6748	57.3791
103.436	49.2332	58.6184	36.7465	25.0584	86.081	41.6272	34.8615	31.5717				87.0101	58.1653
46.6221	114.615	39.641	94.4317	72.4769	67.0189	72.4707	86.1783	62.5352				30.9904	68.6223
145.546	74.8792	49.2849	27.2495	25.5611	72.1501	73.9191	32.6973	29.5979				33.5312	35.3416
25.7784	128.358	35.174	35.8588	25.1826	66.5367	29.8627	36.6161	25.0832				29.5213	61.5607
28.2074	52.6802	45.9392	28.7475	80.5566	71.7114	25.2715	27.1915	39.1031				33.0925	81.4877
85.3318	35.6002	38.0106	42.1198	73.8487	39.701	26.0328	32.3435	25.1018				57.9791	63.94
25.0169	153.673	146.297	45.9476	72.3859	43.5992	55.6762	34.1705	108.35				73.3937	45.2192
158.322	140.431	52.0988	40.8142	31.6814	72.2866	25.1121	28.4164	33.9532				38.5114	37.7996
136.469	29.3765	49.947	38.7514	45.215	65.8042	28.6791	33.1008	42.1032				56.1541	60.0813
146.179	33.887	45.2606	34.3877	81.0926	65.047	47.0048	26.8812	26.0453				94.0282	42.2522
26.0659	26.4798	52.4423	26.8005	44.3894	25.6273	27.9199	33.2559	50.065				50.1519	41.6004
169.05	29.3971	52.2685	87.6639	69.1872	66.1911	61.8296	64.1449	38.2444				61.1901	47.5304
34.2305	48.4614	47.7331	50.487	112.983	73.6543	83.9148	60.9234	38.8734				31.3607	68.521
25.3832	38.5838	56.6963	50.4891	25.6315	30.5683	79.0337	29.3889	33.6967				28.5778	59.9509
24.7707	43.9799	63.7332	33.2518	53.0734	104.299	85.2141	31.3875	43.4667				47.0318	58.7012
26.2129	26.1901	64.147	52.7154	70.5403	72.6136	104.258	79.4311	55.4652				76.1372	39.3659
32.8504	48.1138	50.994	35.5443	145.041	92.0357	75.262	48.6228	31.4476				91.2641	60.2489
38.5982	94.8931	36.0864	40.3921	79.5656	85.3383	25.3128	73.0646	32.898				33.3902	65.2146
26.095	73.8612	28.1143	48.9518	81.825	40.926	67.5443	71.6162	26.9309				43.1131	43.475
40.4604	29.9248	24.9198	36.2437	77.9082	49.1174	81.9864	64.8981	27.0385				68.9783	65.9574
43.5661	26.9412	33.1132	36.7237	33.8601	29.7323	50.7229	25.915	45.0185				36.61	51.2381
28.5881	37.3526	24.8535	27.5619	27.115	71.7135	34.9506	68.3741	31.7621				32.4759	32.178
39.699	31.5221	24.8183	63.1	29.8648	33.6967	169.071	37.874	31.1331				48.7553	49.9739
33.8539	32.1449	25.5529	29.0971	25.1452	97.6015	30.9924	34.7498	117.5				47.7993	44.6172
25.3004	36.5044	25.6191	42.2294	26.4715	46.3344	26.0101	26.6764	31.638				74.7385	56.2121
36.4981	123.175	28.7392	41.1866	25.1494	71.8025	84.8334	24.7687	32.8235				26.5459	40.9425
33.6305	122.399	26.842	56.2225	28.2178	68.7279	84.7982	30.3469	43.0281				26.1053	61.6144
36.7961	75.9137	36.0264	34.4063	29.7882	60.4806	57.137	26.2749	46.5952				96.5875	34.2119
32.6332	30.6097	26.6122	38.0189	38.0975	44.8613	90.2709	58.8047	50.3526				26.6102	68.7361
38.6252	142.835	31.1704	33.9263	30.5248	66.6795	73.5943	32.7118	30.5765				51.236	50.5905
27.7461	50.0898	38.5858	34.0567	26.1239	41.7163	70.7164	111.526	52.0244				26.7901	70.5776
31.9214	28.044	42.1488	41.4225	25.259	63.4808	78.5538	28.0233	38.1285				71.7507	35.0871
24.9259	118.811	72.1522	49.9988	45.3082	29.0391	75.7812	55.0162	25.3977				60.3772	26.8481
29.5461	154.641	25.2218	27.9136	32.689	55.8418	67.3995	108.99	100.442				46.9283	29.5544
36.5416	49.796	34.6049	32.4325	37.6609	35.3416	77.1945	29.1385	34.5119				55.5852	47.4538
34.7477	38.2818	25.5901	40.4149	40.6487	73.8053	68.823	53.0071	88.7087				27.6529	28.5281
33.858	26.0018	67.1968	28.0005	73.0542	70.2569	71.1735	69.0175	99.1616				71.8935	30.5766
35.0912	28.4371	43.4668	59.8785	38.3272	48.0559	79.0156	29.3309	58.8709				60.1847	37.2244
41.6253	49.8332	37.5348	35.1512	25.2487	84.1486	29.3682	26.5129	62.2497				48.3104	45.8854
27.9737	29.4489	37.2244	38.9148	31.7849	37.1168	27.5494	33.7339	24.957				68.9161	29.302
33.9056	26.7405	25.0626	30.7379	36.6616	46.92	82.425	31.5738	25.0852				53.7769	37.0838
38.5569	41.5115	25.7825	25.5777	42.5233	42.8295	47.2946	51.3643	28.9668				32.3786	36.4196
37.5844	39.8811	31.2552	24.9176	39.7776	32.1407	47.6152	31.1414	28.3626				78.3408	35.4161
25.9046	46.442	39.5108	48.4035	34.0132	72.1004	90.2707	29.2026	151.887				83.5383	25.5735
26.3556	31.3421	37.9734	43.2454	29.0785	68.1713	50.0275	49.8002	25.8632				47.8407	25.2715
32.1552	29.871	63.1704	41.5405	25.1639	85.69	31.2614	26.7198	83.5402				32.0187	61.7986
33.7215	28.6482	53.3444	33.5829	37.961	44.9358	29.5484	29.9372	103.134				67.2195	33.4897
27.5267	42.5398	52.2623	47.549	38.95	54.1741	98.6361	128.341	43.8371				78.9636	30.3096
31.6628	35.4574	25.4577	37.9031	25.4701	62.1586	83.6644	50.4126	38.4803				65.316	39.4279
46.0531	27.2226	26.277	26.8191	27.6488	53.243	30.5	39.6203	30.9572				47.127	26.0019
35.0726	33.6304	35.8671	56.6011	37.8762	91.8703	80.5464	76.9358	64.0746				72.055	29.4158
27.8392	27.1419	38.4762	32.5504	53.8493	143.357	77.4779	32.2131	99.5734				61.7262	43.2495
34.2801	44.9192	49.2457	50.2574	31.6917	55.25	29.3764	85.8907	59.8702				28.2985	28.6771
28.1619	79.5014	37.0052	29.0185	30.1503	24.7521	77.9972	30.8414	30.0592				66.6133	32.7843
27.7275	28.5468	35.8133	41.5798	32.7035	70.112	72.119	40.7025	121.201				74.666	68.1899
33.5973	28.5778	29.8772	36.0037	43.7088	58.6329	84.7589	66.3009	46.6427				52.7463	32.2773
25.1142	25.137	33.6346	39.6183	24.81	73.435	90.5336	93.9828	51.0912				72.1192	35.9623
30.5062	30.8434	38.5527	51.2774	31.3752	67.8526	94.2332	85.6031	28.7619				61.722	50.1374
37.4541	38.3748	41.4578	36.9658	61.9434	57.6067	88.1646	92.4206	92.3647				72.1232	44.9937
34.4581	40.9963	32.4924	42.9578	29.5441	71.9452	68.7859	46.5537	86.3666				70.3231	26.5522
36.5395	45.9662	40.4376	25.1639	41.9253	91.5206	94.4796	44.524	67.892				32.5668	51.7802
25.1991	45.4282	31.1414	27.8702	29.5192	53.6568	80.1657	49.0367	30.444				25.5735	38.6789
31.0317	29.4779	48.4987	25.317	25.2384	42.2688	25.499	73.9667	53.7478				71.6101	30.7234
34.276	48.9746	31.3379	40.1604	28.7992	67.5566	76.9792	77.5358	52.8189				56.4708	33.1774
32.238	34.2739	34.4519	24.9632	29.8296	110.963	83.5382	160.824	48.6931				69.8803	37.001
40.659	46.1296	37.6879	25.9666	28.6772	82.3671	62.8993	51.0953	44.8717				62.9531	29.6123
31.6525	62.3779	36.1754	36.8002	33.3118	61.7303	37.814	26.4094	52.972				94.9056	56.6756
31.1082	52.0968	38.5837	38.7617	59.3385	75.5557	81.4008	70.7907	83.1885				72.5121	27.1129
58.7943	25.6087	29.5047	34.3339	48.1139	30.1296	93.8813	28.6192	120.858				54.6954	28.9626
38.7431	29.1199	28.8592	35.6354	41.5529	24.9383	25.2135	33.3925	65.1029				25.6747	26.0597
26.1032	25.8839	37.3422	27.8454	38.5196	24.7707	93.3227	35.8816	48.5959				76.6275	28.6027
47.1021	25.3666	27.3923	29.1882	31.7497	26.8791	82.7602	91.082	40.1665				81.8975	24.9135
30.022	30.7317	52.4051	41.2115	25.3067	32.9828	73.1103	30.68	48.4077				78.7068	25.7515
25.4639	37.8017	42.3433	27.6674	36.2292	31.009	90.4778	154.513	71.9184				52.8416	25.9212
30.6489	54.5527	40.1087	36.8809	42.6619	45.6475	77.451	32.7656	51.8692				81.136	29.8978
47.907	30.8972	62.9573	28.1826	27.7833	31.8531	90.6992	101.204	54.1762				78.2704	44.0378
49.6284	35.234	29.9992	25.0811	25.5611	29.6165	90.1219	70.0914	32.6973				89.3087	36.583
37.2988	30.4545	28.0212	29.0889	41.4659	25.766	87.759	96.1946	25.11				89.6916	30.4544
35.1698	29.8399	35.4967	33.6532	44.3585	41.0956	104.859	25.3625	54.8321				66.8595	31.2737
33.6553	64.5318	26.8915	36.0843	39.5624	30.1089	75.3986	126.454	24.9776				97.918	61.3351
34.8636	38.8404	46.7897	38.9997	25.559	57.4618	28.5364	31.7414	26.9743				32.8174	29.6723
49.7546	35.9312	43.2205	27.5433	100.757	37.7272	89.4329	96.6332	35.4243				77.7758	28.8551
25.9666	37.2347	39.9866	25.3108	55.2645	26.2708	90.3412	30.2848	32.4801				77.9351	50.9236
35.2195	25.5487	42.0226	36.0802	43.7709	30.3738	79.6173	146.077	26.6349				81.0884	47.6938
27.1439	26.4012	32.5939	36.0761	49.2787	32.1738	42.2067	44.1722	90.3619				70.1244	56.1501
30.6882	31.3276	37.5451	44.6275	32.1594	56.5515	92.2612	86.2693	68.1713				77.2916	83.8754
72.4521	35.4864	61.1986	50.814	24.988	66.6691	67.1926	32.4221	25.646				89.3997	54.1928
37.8079	98.7685	37.6632	31.6855	35.2919	28.1536	26.6845	47.1973	29.1799				62.0387	133.022
29.7634	34.4539	32.2318	39.3348	53.1272	36.5064	47.7144	30.7255	31.1931				28.3916	26.9949
74.9288	28.5612	51.6788	44.2592	63.3318	41.706	89.3211	25.9895	46.6076				32.8649	56.1873
42.4343	46.2331	31.8946	44.2613	29.0123	29.5606	71.6039	43.7564	73.5757				30.7689	24.7666
31.5428	30.7152	25.0087	36.554	45.4778	48.9746	85.2452	27.5164	26.8066				29.2834	28.973
31.8345	32.7138	32.7656	33.3305	24.7087	43.2516	79.9546	32.3931	46.7214				26.666	26.9494
37.721	40.0962	40.1149	58.2067	71.6887	83.6209	24.9901	65.8187	35.9022				25.0604	25.8321
29.8151	62.26	25.0997	43.7792	28.3957	26.7963	91.1771	86.5796	277.405				34.4788	63.5428
40.8411	32.4614	39.1818	41.0129	67.1719	38.5321	75.926	89.7598	38.2196				31.458	26.8026
66.5491	59.1274	50.8554	33.4339	59.8971	28.3357	91.6303	28.6978	69.0134				26.1653	28.5985
32.8194	32.4159	58.1301	25.5115	55.3183	25.3687	92.2427	29.6661	63.8594				35.5837	62.4297
61.0889	79.0649	71.6928	45.271	40.1107	32.5939	57.5011	122.103	74.2667				48.8463	30.6034
28.2675	27.4047	30.4316	24.8597	25.6605	32.8959	76.5179	46.86	55.0845				27.6778	30.1586
36.9058	77.3393	32.118	39.7838	58.0639	30.0676	85.5162	29.6041	61.8606				29.1158	29.4158
30.7938	34.216	46.5289	39.5831	25.2073	44.464	90.995	25.0976	25.1846				32.2463	57.6253
35.1553	45.3931	63.2904	37.0175	51.6974	32.0455	86.3314	117.032	44.6399				29.3496	27.3033
50.8864	62.0138	39.7879	28.1206	43.9427	26.5646	117.38	149.318	59.1543				26.1301	35.2029
43.4585	30.3737	31.549	36.8975	55.1424	28.8675	77.5853	35.8609	43.475				62.7048	25.048
43.386	41.6646	25.7225	63.7704	25.4908	33.7753	27.8415	86.7452	26.8957				46.5331	71.4383
32.6352	48.1284	32.8007	30.8372	26.3329	25.4846	97.3719	34.7457	26.0804				27.2557	32.3414
29.8544	29.4034	29.453	28.1268	51.8547	35.5216	28.1331	33.8539	76.0502				44.942	26.0577
71.7611	34.9029	30.7813	47.0172	54.0044	38.8527	81.9801	164.349	55.7051				25.5053	49.0532
31.1683	59.7937	34.756	36.5913	64.6932	32.8939	75.8702	59.3985	41.4805				42.3495	40.148
24.8742	35.5774	29.242	42.0722	25.497	25.7246	80.685	147.499	93.4531				39.459	29.0723
43.5537	44.8696	34.7228	27.566	32.7242	37.1044	72.0115	102	79.5056				97.7857	57.7577
32.7222	65.0946	42.7157	41.6522	60.2179	34.2387	68.7587	26.0515	70.3355				30.9593	36.5747
56.2473	25.5467	33.2208	106.248	57.1101	42.3122	85.8989	165.903	65.527				44.0295	49.4319
45.9289	26.5563	63.9028	38.3438	30.4917	34.1146	95.5718	39.2748	70.1948				31.2862	71.7321
85.6072	25.6253	57.0832	39.3121	49.9387	27.4295	109.339	68.7362	59.324				25.1038	33.1525
41.2363	25.7556	76.9193	24.8473	26.037	24.8618	71.554	116.002	75.9944				32.1305	111.334
31.2283	39.968	34.6961	59.8826	29.5544	35.5609	86.2259	35.8733	109.55				28.6626	67.9561
68.763	51.174	35.6995	27.5392	27.8392	46.3138	90.2688	27.7543	70.4473				35.8153	56.9632
50.3629	38.2941	46.6325	27.7233	54.6769	29.2151	36.0719	142.75	26.8605				28.9151	60.9606
26.813	64.0228	41.2922	31.2241	81.2187	35.7409	28.6667	58.4757	64.9291				31.5862	68.4775
83.3396	40.7066	30.3593	64.4594	32.3518	38.71	51.116	47.8593	25.319				29.6455	47.64
88.5825	34.1912	31.7435	27.9343	33.3697	26.8481	43.7708	160.555	39.8459				52.7195	38.5858
30.4917	27.506	39.5293	45.1365	57.3687	24.8411	80.6808	80.9891	51.3188				62.2207	64.3414
25.8901	30.5579	40.8887	66.4643	45.6476	58.3494	29.0516	100.707	68.3203				29.3041	58.5936
32.1676	40.3921	57.6894	2.7932	30.7276	33.9574	29.0268	184.816	30.4234				26.4633	41.1059
55.8625	50.4498	31.0131	35.1678	79.6256	26.4529	50.9732	135.852	47.2428				50.8823	58.7944
50.2119	36.3264	64.6332	45.9827	79.7249	99.5816	93.9228	49.5167	28.6627				32.7263	25.2259
40.9011	38.4638	33.0572	44.1557	50.9071	34.7105	27.0157	134.865	83.983				24.8597	44.4805
64.2194	73.584	42.9867	33.8663	59.5764	31.8738	26.5543	62.9759	31.3628				31.7683	98.6216
27.6116	91.8434	41.3253	42.7012	47.8221	26.2398	43.1316	33.8705	26.5936				24.9321	25.2011
37.4417	50.7209	39.6515	36.8913	34.2491	36.3636	66.4933	36.5106	58.1591				44.4744	113.55
30.0593	25.946	45.7262	28.9668	53.6134	33.8498	57.3232	25.828	30.2227				66.0443	33.5725
34.307	26.6226	95.9648	29.0537	25.8404	49.9926	24.87	25.5239	34.216				25.1473	27.7937
43.0902	35.9788	41.4204	39.9411	50.2512	35.1823	34.7064	112.981	78.8248				28.0274	96.9788
82.4623	31.3773	41.7433	59.1253	36.8871	33.9615	34.334	30.0737	47.6297				38.7368	32.0331
34.4436	68.5913	45.6786	30.6262	68.0533	26.1715	39.8728	25.1038	27.6654				31.6483	41.9998
25.6108	43.4709	32.298	30.7896	76.5696	28.2219	32.7717	111.479	29.9744				54.3748	27.4481
25.4225	37.7645	29.0888	41.317	34.5615	32.989	29.1178	67.7347	71.9784				28.6978	56.0114
35.7347	28.0192	37.1313	42.7219	29.4385	32.0662	74.4488	26.1157	29.3785				55.8253	43.7108
41.0315	27.564	28.1908	39.7838	54.6479	45.7903	59.8164	102.727	116.788				24.8783	32.9393
33.5373	40.839	35.5485	43.9219	66.1374	29.7075	55.1093	163.155	91.6613				30.7875	41.2094
34.2801	48.0703	38.5237	30.9572	73.9315	31.549	58.8833	5.6237	72.3715				27.2164	38.3872
50.2346	79.6587	40.1232	32.987	26.4135	46.0406	50.845	107.897	57.6252				36.345	62.6035
70.6707	29.4799	29.7385	68.7651	76.7082	29.9351	33.825	36.6906	77.9082				59.1543	29.002
26.7777	27.8495	35.1243	44.433	61.7882	25.977	74.8689	153.725	36.6493				27.5578	31.52
25.0625	45.9268	41.4224	44.8282	25.8694	36.3554	31.5655	76.3151	72.268				39.7052	31.9648
30.0344	30.9676	51.9127	25.6004	64.3808	50.8967	43.8867	26.1259	72.6922				27.6902	33.0387
48.3704	29.2833	78.4504	36.8995	83.4202	37.6382	33.9408	89.0046	50.814				74.9992	25.0356
42.0163	37.4562	56.6777	60.7123	60.8282	29.1261	26.4944	137.12	66.3112				55.5458	42.9329
32.5194	25.886	66.0753	151.74	25.9874	43.9323	25.7515	35.3436	36.1237				36.8354	56.2638
32.1966	29.7282	30.1669	26.2874	53.7148	38.8093	78.3158	99.7699	34.2222				27.1192	28.4412
25.7142	41.5591	39.7466	59.9468	56.088	50.4954	81.4609	65.3594	72.2184				59.3984	30.0365
27.9922	49.9532	99.1823	63.7952	32.6291	60.4827	27.9695	99.1429	54.7121				30.92	42.1591
77.9041	48.4097	37.7168	35.8527	50.2822	28.642	68.9244	162.595	26.0142				58.3247	26.248
88.5411	80.2732	35.2236	30.3075	42.6702	26.637	27.7605	106.809	31.7083				56.9156	67.1223
25.0211	38.9893	43.5433	35.2877	73.2881	51.7016	26.9164	38.6955	59.1192				46.951	53.1562
29.5337	46.8352	54.3955	28.824	47.9173	29.631	91.2392	119.461	29.9517				31.5056	27.206
40.9466	31.638	48.8857	37.7996	100.473	26.9577	26.2004	28.8116	74.2667				25.2694	65.4732
35.0395	30.6096	47.4187	34.5657	81.6284	37.9713	68.7941	24.8596	68.3037				35.2815	65.525
27.5474	81.6222	39.2645	35.0664	81.9988	47.8139	113.906	60.5841	27.2867				75.3033	40.9094
28.9854	28.9854	48.8794	37.3837	58.0329	31.729	31.6276	133.189	69.6072				63.7	148.395
37.9093	46.2537	36.6079	47.4745	51.8382	45.6848	103.813	54.1576	33.529				26.4508	119.527
36.8478	24.9921	40.1149	48.2421	51.4512	55.7404	35.4429	111.853	35.116				26.4735	26.0101
84.0616	94.0738	43.7936	51.5505	33.378	27.7481	139.959	26.8398	81.9802				58.0143	69.1768
27.2205	60.4516	36.4898	40.119	65.5932	42.5253	111.075	108.803	26.1177				64.7016	30.02
34.3919	62.6924	38.8258	40.3073	56.2928	38.1244	25.1059	32.2007	33.6428				41.4763	31.22
29.1385	29.6786	46.6737	1.0221	56.7563	58.4032	89.0708	25.2652	69.3444				27.5743	63.6007
29.8793	36.7671	29.1013	181.392	67.9851	33.7732	83.9209	68.9864	74.3598				25.8198	37.2678
36.5933	35.0995	58.0143	24.8887	26.1963	32.1428	81.0574	40.1894	67.9271				34.487	75.5371
31.9193	25.8715	39.912	33.8994	53.4955	46.6448	54.2383	30.5496	63.2303				27.984	92.6027
96.3622	25.9108	46.9862	51.8506	41.4287	31.3193	57.9813	123.912	64.3663				34.7394	85.6548
28.1578	26.3101	44.5675	38.9934	83.712	27.893	27.6322	92.6586	81.4277				27.7109	53.8017
29.931	79.0297	38.3251	68.2189	50.3091	44.2157	28.1122	175.022	64.1242				69.7645	54.8466
67.503	28.6957	48.9312	62.7462	31.8821	35.5319	98.4063	110.86	62.5579				79.1622	71.6246
34.5284	35.176	53.5451	95.4725	29.1758	32.3456	26.8771	27.357	72.0156				28.8612	51.5299
32.5256	26.3019	38.9086	42.3929	35.1801	28.6626	47.4497	83.919	63.2821				27.266	43.5971
96.1201	26.8109	60.5261	45.391	29.3889	43.6137	25.9667	69.09	61.7717				28.8965	73.644
32.7387	39.1465	32.089	36.3182	59.024	25.7556	46.1938	75.2681	94.9987				31.58	67.0602
26.0039	27.146	46.9014	29.9413	35.7078	33.2663	45.2606	42.9619	44.911				27.4068	62.0158
33.8436	32.4366	45.9992	37.6548	54.112	50.2636	45.7179	25.3128	67.1574				58.6867	85.4251
38.7389	35.834	27.8909	32.2794	29.6082	45.0951	52.5995	187.997	31.1538				46.1607	85.8514
32.8691	67.8692	47.0441	61.2192	72.328	31.6028	61.4944	26.3391	73.3543				46.6324	26.1819
42.4715	30.3013	58.9267	32.6642	70.7493	40.4563	26.7488	56.6653	60.8986				40.601	88.9964
24.9176	30.5062	39.6369	51.4161	62.1172	40.5866	60.3585	35.5857	85.5803				44.8985	74.6453
34.1664	79.0173	33.1215	26.6639	80.0021	40.6508	95.5119	26.1632	53.3217				46.9387	43.4522
33.2497	24.9735	74.6991	26.2625	46.0903	50.0194	335.893	24.9838	105.466				26.8771	42.5398
41.4826	33.0056	118.267	30.4462	50.6919	33.8746	63.7	179.778	77.4138				41.5115	38.5279
36.9078	30.4958	48.0001	25.4556	52.1713	50.1436	47.5594	32.2359	74.4406				35.1946	66.3815
28.6275	55.1983	40.1004	32.778	81.3036	33.9118	31.5263	26.4653	53.483				53.2347	32.1448
35.1946	25.2218	45.5213	32.898	84.1299	26.5729	28.2716	28.5593	30.1275				63.5531	75.7254
29.4757	26.0184	80.0994	28.8696	69.0568	27.7812	36.972	136.963	66.4932				52.3389	72.4605
85.6734	74.7385	44.6709	25.6439	56.7687	37.3734	42.1384	104.663	30.082				58.6019	90.6888
59.3447	31.2965	43.4067	34.5015	71.3307	26.9391	34.0587	69.3486	47.1186				48.2648	92.94
30.1214	26.5211	36.8106	25.7721	61.782	38.8734	29.9662	99.1181	48.6165				29.0661	42.6764
25.9874	27.115	45.7386	31.0193	57.8571	35.8257	70.0914	171.316	70.0044				27.9529	73.7846
39.939	41.3211	41.4142	27.1584	56.8784	36.4216	144.753	24.8018	72.9839				33.1173	63.969
39.7445	26.337	36.9989	47.2821	48.4014	36.5851	36.2685	41.4825	68.372				60.0482	68.043
34.1932	25.826	54.8445	29.573	61.2586	43.1088	37.8575	101.433	57.6191				28.4309	25.0811
32.389	24.7128	43.4005	27.4564	44.8923	44.5426	36.1712	26.5481	69.2079				29.3599	64.5877
32.6126	81.3656	47.4889	30.0799	27.2536	45.0516	32.9187	25.6046	80.4035				60.3109	78.0014
26.3205	30.5289	41.8198	26.7529	102.675	46.4648	111.824	31.1393	25.4721				42.126	54.0562
30.4627	68.9658	38.5527	25.7432	50.8947	44.8509	29.2564	27.324	85.7045				51.5485	29.2047
32.5546	32.418	25.5383	33.1628	72.2825	29.7737	259.956	25.0521	36.1506				48.4698	59.8371
88.0094	37.8037	29.1675	31.5428	58.3267	39.0266	32.0124	28.3088	73.1908				56.7646	45.4903
37.2865	35.8899	43.0778	32.4904	71.5459	41.8074	55.3038	47.1227	68.7527				56.1604	53.7789
72.6674	62.6055	28.6192	27.535	65.078	37.9651	47.6649	40.357	40.4833				44.6545	58.2088
25.9025	25.5425	30.3365	37.3362	59.5888	70.8714	59.5868	52.1982	67.4513				24.955	70.8011
25.466	42.6101	34.6236	33.7339	91.6551	26.6081	70.3707	46.86	84.9886				76.942	43.4502
32.4697	35.3602	25.4701	27.2081	84.521	27.4998	27.5495	24.8597	80.6787				25.9004	43.9695
54.7576	25.139	28.8592	32.7946	75.2723	28.2178	116.362	41.4639	79.9587				27.6923	41.3956
26.7715	24.9549	32.7821	39.4631	61.7241	47.0917	40.3962	25.3232	68.1547				28.3337	58.306
28.0253	35.685	30.8165	31.8221	76.0585	36.5685	32.6746	26.1839	68.0368				37.2596	53.5844
26.9494	81.4216	43.0612	27.2019	56.5411	35.7926	89.8467	39.0162	75.8082				75.0426	27.7833
39.0389	40.3197	29.0206	30.5124	27.0489	69.2141	26.9805	39.2355	62.6242				47.069	62.1876
90.3205	37.7437	28.3399	27.9592	34.5801	27.8081	125.579	81.3346	26.9743				69.5699	61.5917
123.676	68.2975	40.3197	26.2274	40.5887	36.3306	75.3964	31.1807	98.8885				33.827	73.3563
32.3083	26.7074	36.2251	26.7694	40.4625	38.5548	32.3828	46.2186	76.4682				49.2146	44.9275
27.3343	72.5287	53.1458	26.9846	49.827	43.9281	27.5101	28.0605	72.9384				72.6094	39.2335
25.3067	39.8894	46.3406	27.7088	37.1975	52.3885	77.6869	26.2563	75.324				39.61	53.0133
38.4079	52.6699	33.8477	30.9138	56.0135	34.185	27.3219	49.7773	55.9742				49.5911	85.4003
29.9537	43.7109	82.514	30.051	45.2937	36.4133	25.6398	47.1248	70.0769				99.321	33.2021
119.794	27.506	64.7076	26.1736	31.22	40.9301	48.8463	35.5754	62.6055				57.0088	57.8467
99.1057	84.3678	30.9241	27.864	25.5073	47.3255	81.374	37.7355	54.8259				29.6662	37.0961
24.9901	26.7508	46.5993	28.8509	77.8959	40.1376	25.1556	37.0361	81.0615				153.131	80.2753
29.1261	32.7159	47.9359	25.2715	40.6549	35.0126	61.7717	28.8882	27.4233				81.2063	53.0982
72.2949	47.2655	49.4194	35.1388	33.8602	28.7371	33.2766	57.1494	87.0535				26.2956	63.4352
35.0602	29.3413	38.4679	28.1392	25.3003	40.6487	26.6971	42.0825	67.0498				49.3118	58.0826
36.014	66.1663	25.9005	34.5491	40.6177	29.6661	28.9254	28.6544	75.8434				33.6863	65.9718
25.5011	49.2601	29.3496	38.2962	50.3381	44.6234	31.3131	49.8147	44.5241				45.9186	49.9119
39.3659	56.8473	31.369	33.527	36.1299	67.6457	27.8185	34.2739	59.504				56.2431	44.6006
29.6538	31.7952	45.5358	31.0152	32.3456	44.553	26.7012	26.4136	85.5804				24.9198	26.7694
73.317	35.354	26.457	32.5524	35.9789	43.9344	33.3263	24.8576	90.6268				45.0846	67.4181
81.916	29.6392	33.767	25.5446	62.7131	37.9093	55.9597	51.625	80.5132				83.8154	61.0765
68.4775	25.4453	42.7033	37.1334	33.3118	42.7736	53.3051	45.4779	84.3037				82.8781	67.7409
35.9189	28.9895	51.4471	30.7669	34.7912	36.8685	71.8976	32.1697	62.2476				75.924	33.2518
25.6377	36.2395	33.9139		48.5318	39.6928	44.9834	29.1779	27.3053				25.0314	66.6464
36.2147	26.7343	38.9004		26.8957	56.8246	86.6666	44.1371	71.8025				65.8767	28.4433
26.0866	87.7322	62.2538		72.3177	41.3666	97.9698	75.4606	69.1748				57.4453	88.9156
41.4742	35.5671	38.6562		33.3096	56.3983	25.2321	35.234	73.8197				114.272	118.967
27.8329	25.6253	46.3345		53.723	38.5403	42.7777	39.8935	94.5083				25.2197	57.2632
32.6621	68.5106	35.6789		60.3213	36.5106	156.516	33.5394	79.1973				32.3291	26.4963
30.8869	31.6773	27.1253		87.848	28.9606	110.328	25.2425	91.4854				60.224	27.7502
34.5843	42.3867	63.9483		34.9754	45.753	26.0059	48.4614	63.8532				37.4375	36.2416
43.5495	25.9273	104.721		87.2045	61.5337	95.6711	30.9096	33.8435				58.4715	70.2569
26.8998	69.3693	33.2083		129.084	45.2648	52.6057	38.1493	78.0117				63.338	26.3495
37.1602	71.4776	52.4444		62.051	58.1426	108.272	60.6544	29.2544				56.3528	25.1038
78.8476	40.8473	42.637		62.5248	55.0907	95.4642	56.1004	81.2105				62.4214	38.1265
68.7568	27.8723	40.6528		95.5718	53.2472	26.3267	43.7647	124.073				30.8682	93.931
51.387	72.0384	29.0062		92.5179	33.8415	98.2016	48.8752	29.902				65.6698	111.713
27.8909	28.7371	50.4973		29.0309	40.3218	32.3249	34.7498	60.3047				56.2535	70.4472
91.6282	32.6538	61.5358		25.2052	37.5534	189.751	55.8997	79.5594				44.3048	27.7957
64.1325	28.1164	29.4448		62.5786	54.4079	81.2085	59.3612	43.8598				64.0995	68.823
24.7355	34.2677	47.8656		94.4401	44.7578	117.82	41.2777	78.6304				27.2122	72.4397
34.4208	81.2374	28.0254		131.253	37.1272	34.7995	41.2073	81.6429				51.7637	93.5172
36.7381	39.7466	39.13		81.3285	41.7639	42.8088	49.4629	68.9285				74.7219	24.7811
33.7402	31.6979	35.1202		40.2804	51.7947	72.1749	71.6721	69.1044				30.9531	34.7891
29.9641	34.9733	39.8997		58.306	52.1547	63.7083	27.6239	63.3359				30.6055	97.3595
25.1928	28.7206	25.977		67.4615	46.5972	113.763	47.8531	131.78				24.928	38.7369
117.849	33.7939	50.8305		35.8464	40.0466	31.8345	52.4754	56.8225				33.7856	26.2791
26.8957	83.2816	52.1154		53.2844	46.4483	110.783		81.0864				43.5495	91.3799
78.2331	28.4868	38.9541		26.188	38.7555	68.9327		30.1647				41.7723	70.8714
31.878	40.4459	38.0541		109.035	68.4009	26.2688		29.5027				90.7777	40.4914
29.8709	33.0263	37.4396		63.6276	50.0526	38.2444		43.446				26.9536	29.6413
114.874	25.9481	32.2235		65.0987	43.4109	48.4139		36.0202				98.8057	25.1928
56.0776	60.6896	30.169		27.266	43.7026	105.24		26.308				78.3779	57.1494
28.0192	70.1886	36.4424		35.6416	41.6315	37.4334		56.4646				106.362	76.1185
35.0746	92.1206	40.6673		81.0842	55.2376	25.168		37.7913				73.3377	72.2991
26.815	30.9179	42.8688		26.7177	29.6703	28.8054		74.9371				38.1575	117.669
35.6995	87.908	41.3666		76.0937	32.5007	104.773		63.8242				29.6972	94.2641
76.8178	70.4948	30.3241		234.801	36.3244	25.6583		35.8857				29.6578	68.8561
31.7394	32.8566	52.6802		43.9364	49.7339	35.6706		25.8901				35.2566	107.792
27.3322	34.3091	39.2666		36.1754	38.7803	93.1758		37.4582				67.3043	27.4481
80.1511	26.1756	29.6082		60.526	37.8679	56.4749		32.5732				69.4169	59.0467
64.5256	85.15	28.3729		66.7044	38.4969	90.1426		30.8662				54.5237	79.8118
27.3095	91.3075	34.8739		76.0502	65.1277	26.4487		50.1933				82.067	43.6778
27.9115	28.2757	43.4894		25.9729	42.0039	110.995		34.1394				81.4112	42.6577
27.8412	48.6063	83.8899		28.5676	37.6175	35.7802		47.6028				70.5838	80.3228
83.0002	26.4798	53.1892		123.715	40.6011	171.38		40.1666				27.6819	70.9335
108.096	25.0873	35.2775		53.8244	41.5218	46.291		28.8985				72.8742	25.6894
25.1039	78.9345	55.5086		52.9658	38.9851	48.3745		85.0899				25.619	26.5026
27.746	94.678	56.3011		68.4257	32.927	93.5028		43.415				68.703	69.8141
32.2111	56.3115	27.655		85.1914	44.1785	33.3139		72.1852				65.1132	97.7174
75.8682	26.1612	37.1623		26.9515	29.542	120.516		43.4792				75.084	123.326
25.3252	27.2888	43.4026		64.1655	47.1476	25.1101		25.0149				28.9047	28.0543
32.5173	108.617	46.502		67.3726	37.7086	126.773		61.902				54.9729	87.7383
31.2303	77.3103	28.3916		43.9261	30.8538	66.1374		80.0208				68.6596	72.3239
100.229	25.4039	49.1753		34.3132	26.8812	32.9931		26.5026				73.526	61.6289
31.9214	88.7708	42.366		62.171	30.4545	26.7798		33.3987				54.9107	69.0113
89.2612	95.0732	39.4486		100.596	31.1765	25.0314		45.3785				26.2625	69.8266
26.9991	24.9445	26.4032		63.4538	40.6259	28.1081		25.4721				82.2988	64.2297
36.9637	70.9479	32.0331		82.4601	26.9288	48.4945		51.1036				34.3215	85.9817
38.4741	99.7844	31.1517		65.8932	32.5959	24.7356		47.8738				57.4101	101.241
94.7007	83.3188	35.1905		52.703	32.0932	27.5164		93.3352				55.7176	25.3439
25.0935	83.1347	42.4426		63.9007	28.8695	92.7434		78.7152				66.0236	70.1762
73.8446	74.9868	30.7172		76.1144	29.004	114.539		49.6946				41.166	88.1087
86.8589	30.3344	45.4655		87.2914	29.0289	107.235		57.2694				92.6503	66.336
111.762	82.0547	35.0271		57.1246	38.232	118.623		31.2924				71.3142	29.6247
25.8673	67.3954	51.7802		66.7519	30.8289	43.326		27.8701				66.2947	86.4017
30.1441	228.629	52.7051		29.7014	27.7398	34.3753		26.4529				29.422	81.6284
29.3537	28.1371	43.7357		78.8394	27.4626	87.0804		26.6805				87.2852	78.7173
26.5356	44.344	35.1884		54.9831	47.5304	130.926		77.9455				54.1369	26.3308
25.7722	51.3271	47.071		66.3629	25.8859	108.183		32.8463				147.776	73.8426
25.0004	37.8224	55.8997		28.464	32.8421	82.4167		60.6875				27.8205	30.6241
27.1481	48.4594	30.0345		66.7581	26.0887	76.1309		73.6729				58.8874	92.6565
39.3659	84.2685	45.9227		61.6683	25.5735	78.1772		169.425				44.5262	91.862
25.4577	45.362	29.7075		66.9029	26.9722	27.2702		31.7062				73.4866	31.0959
60.6689	36.0616	48.0311		95.7973	34.0794	30.9303		82.5181				51.5733	59.9923
63.8573	30.0386	24.9053		97.945	34.9174	106		44.1826				40.9095	100.982
79.1869	28.8158	33.2291		36.8974	29.0351	42.8957		96.1615				103.296	25.0542
25.6108	28.0171	45.8234		27.9695	36.525	81.0201		65.8933				68.399	30.3862
28.3068	76.8303	47.6276		59.8102	29.0165	26.5709		39.399				61.1469	131.633
30.022	108.64	42.4364		98.9837	29.3516	35.265		76.1909				25.4266	81.1008
24.7894	40.4108	53.4541		31.2758	25.1308	132.78		64.9043				66.8016	70.2858
82.1477	164.432	35.3436		62.0199	33.5518	25.2383		70.6976				73.5198	24.7107
79.9753	114.922	50.2346		65.1711	47.2428	33.1298		49.1546				93.4945	27.5888
85.7955	53.4458	32.8877		62.3717	44.6792	28.2736		32.0083				66.036	102.894
28.7123	25.048	27.5453		140.052	25.7287	117.576		36.9534				37.8099	25.9791
25.1928	77.3165	35.4678		75.4192	37.2058	57.7681		31.2573				87.0431	26.9764
32.3538	75.9592	43.2557		78.109	34.8739	101.56		43.4978				42.3639	54.112
32.7077	72.2784	41.3895		84.3471	31.7621	35.9085		71.7342				25.9729	38.0376
31.7	29.1758	41.4743		74.9495	39.9845	102.292		32.0187				79.0897	24.7852
83.0271	38.1782	41.1721		76.0275	36.5913	31.6524		65.1918				35.1884	25.019
25.3522	26.2957	37.9486		86.168	37.2658	61.3848		52.6844				30.32	27.3468
80.4635	32.1759	49.8394		75.3468	35.7905	47.4807		51.4037				33.1546	29.7137
25.7598	29.9889	53.9486		62.802	38.7348	44.8447		70.6707				72.1149	58.7592
35.2981	40.6239	27.504		27.7524	39.9018	53.5513		72.4108				26.9618	48.027
33.4691	126.912	39.4569		77.0434	31.8966	207.2		97.7174				72.6426	35.2443
82.3691	310.58	29.3041		61.9869	30.1213	43.6075		44.5654				92.6731	31.3462
34.1787	39.3969	39.5149		130.684	38.0479	31.9628		67.056				40.7811	38.8528
67.445	29.1116	35.714		72.0735	40.6838	169.541		34.8471				26.0619	25.9811
25.0066	25.2591	37.1934		81.5954	27.5619	123.843		35.5112				30.9759	67.9892
29.0103	97.9181	43.0405		82.1374	29.0827	38.05		28.4557				75.8164	31.6193
27.9447	25.2528	28.0378		66.2077	40.8535	117.336		83.8713				42.4364	25.6335
37.6796	41.0459	47.5883		61.9206	49.0967	120.072		62.8537				34.5635	25.2239
61.9351	43.8888	51.4636		68.5809	42.1943	39.3679		46.7131				38.654	53.0941
34.545	78.6717	34.2781		80.1677	31.3172	28.4991		62.3738				62.0696	39.2707
25.2715	55.3493	51.4554		81.7401	32.4201	64.5628		63.8904				105.898	49.285
86.8673	32.8422	43.2723		59.3654	42.5749	42.6785		71.8107				38.4493	38.9314
66.5988	45.0909	48.4945		87.3784	45.0123	117.833		48.6518				44.8613	29.962
79.5676	98.4478	48.089		83.6871	26.5439	85.7562		55.0245				66.4684	25.1639
26.8977	36.2644	44.0254		92.0172	31.0835	109.141		58.7344				64.2752	36.225
26.6308	39.6804	52.6989		122.269	41.9688	28.7123		68.5458				47.8965	31.5366
87.6369	25.6377	36.2209		54.3169	38.4451	76.1764		68.6699				29.1799	43.8371
95.8222	33.5994	45.5006		204.481	45.542	37.8162		64.8256				54.079	28.6129
77.54	26.3039	34.0712		74.8854	32.8752	170.666		24.8659				69.8099	27.3901
26.8067	26.1715	52.7216		80.7077	49.6843	105.613		76.4661				103.029	37.2285
35.7864	58.7964	39.7362		80.1201	38.6024	107.876		71.9514				68.5189	26.1819
25.5694	26.1135	37.752		31.8511	33.3139	34.936		55.939				44.9068	37.4934
31.729	53.1354	33.527		79.7828	34.487	45.4427		68.6802				70.3935	28.1888
33.0097	45.5709	40.5825		63.8097	30.1627	59.3426		59.7295				101.779	37.4768
32.6621	42.9039	51.7657		73.2901	70.4183	130.022		25.4266				87.7011	29.4799
42.3226	39.2873	27.4833		72.2701	37.8369	113.2		95.851				81.5353	29.4716
76.431	37.2947	49.5125		84.1713	40.1769	70.7307		32.6021				47.6028	56.148
37.3568	32.687	29.2626		93.3454	70.1182	26.5191		49.2891				64.2235	58.8398
82.7995	40.0466	37.8161		25.9667	31.2738	85.7065		43.9902				55.3452	25.3708
95.9628	31.0545	47.2406		73.3046	31.6442	78.2538		65.436				52.6761	35.3374
26.006	64.9808	33.3408		78.8476	39.5438	46.1213		65.2622				79.3939	73.5942
71.1694	90.8171	49.0221		31.0504	32.4614	73.6315		62.4379				100.713	50.3257
108.321	51.2588	40.5266		30.7338	32.8194	27.9447		62.1937				101.299	61.5317
85.3962	30.9966	26.2998		72.4191	33.9719	33.0697		27.3819				70.6189	24.9363
28.0564	30.9034	26.0618		60.7227	41.9853	35.6809		46.4379				76.9627	54.8714
77.749	31.5821	24.7749		77.0517	25.4266	122.118		27.3632				73.2984	27.1398
29.8751	42.5957	28.2799		77.5689	49.2477	27.1543		79.8304				70.768	32.8607
44.9833	39.3535	46.3386		66.4147	53.0506	99.2899		63.0317				91.8909	32.2959
88.1894	46.32	39.9762		73.8404	43.4109	98.514		31.64				87.5438	29.3889
48.0021	44.7599	30.1752		103.082	37.3754	41.6915		58.0889				47.5427	53.3692
32.1883	25.948	31.6338		76.9979	39.7693	29.5979		48.4159				79.2407	30.2144
24.93	34.1001	29.1737		56.8928	27.1129	26.1591		67.683				78.2041	59.8516
51.1057	35.445	32.0001		82.5099	27.8991	142.432		25.7184				33.1008	26.0205
98.8367	29.2358	27.1171		26.2895	25.5363	102.888		87.6163				26.7529	27.4481
24.6942	28.9275	26.8108		141.714	31.4269	106.883		32.8545				85.3548	35.7367
40.5059	43.0012	40.0011		76.5055	35.9333	118.394		73.7598				59.984	25.7639
69.8907	49.0366	33.2001		79.5925	37.9486	35.8175		24.8432				58.2253	73.5177
33.7691	58.006	38.6851		84.0844	29.6165	106.488		65.8167				63.5552	97.2126
35.2837	72.9984	46.4089		84.2747	36.5851	121.278		32.8463				64.8298	34.1456
27.655	93.1841	59.5992		83.1533	40.4314	123.678		71.9412				70.0521	28.3813
31.8014	62.949	31.4228		66.4312	32.4159	51.8609		58.1757				60.3834	60.1185
87.8128	51.5754	49.4277		99.2402	53.5658	36.8458		28.4992				48.4615	28.704
133.047	26.9681	60.8096		72.3135	41.9357	121.721		67.3354				73.886	28.2095
27.1998	39.7259	27.9964		25.0832	41.1308	30.3075		63.9111				104.876	25.5135
28.4495	35.3788	41.9543		25.4183	30.2682	40.63		73.6191				58.6371	35.6623
26.7487	27.4874	32.6559		76.6855	44.0999	28.1102		151.465				94.769	34.5387
74.5275	47.7394	35.4574		27.4316	30.0551	98.8409		79.9029				26.8584	49.3512
28.644	27.355	27.4543		47.7062	44.8365	121.907		76.4165				34.6712	62.5103
147.544	31.7455	35.3643		89.017	44.5737	111.259		57.0708				27.4978	63.1704
96.8815	140.52	24.9301		84.881	27.7564	25.2384		57.2011				42.7612	34.6588
83.9313	24.9694	54.6686		74.3226	29.8979	39.2976		55.4735				29.1551	61.5668
81.4567	65.9201	39.6638		81.6326	46.9966	63.6421		55.4942				38.4265	37.7458
25.9522	97.4815	34.5801		111.263	34.6112	143.094		82.4023				36.612	50.7312
25.1308	65.2746	27.3964		72.1604	29.8731	43.4584		67.5092				33.1049	30.8041
27.4564	98.1374	35.1367		79.1993	24.7376	118.18		26.1012				43.0095	80.5545
81.8002	27.7378	89.7184		70.17	31.9007	114.733		25.2218				33.5849	35.5836
68.6554	32.0538	42.2708		93.6931	38.4699	187.204		58.726				27.3219	57.5384
40.8597	32.0579	26.784		84.7631	40.2494	140.282		65.6842				37.332	25.2735
104.63	46.1938	30.291		85.9569	33.3242	26.2025		39.1962				33.0925	37.9548
25.1287	76.4599	27.8019		91.4647	31.8366	26.6681		70.8776				40.5308	25.317
90.395	31.3586	33.736		64.6829	35.4905	29.271		51.6085				56.6528	29.6186
76.6234	90.3226	42.5522		58.0598	61.422	115.718		65.9512				32.0725	78.0758
36.1195	34.305	34.2677		102.689	39.1155	115.551		49.8394				46.1689	28.164
95.4621	30.5475	37.7893		78.4586	49.5788	58.126		66.2926				48.5587	39.6928
67.805	29.2627	25.2322		66.8098	42.3846	109.354		52.1361				42.9598	36.7982
91.4047	100.38	27.9902		68.8044	46.9697	41.8798		91.2351				46.1089	74.6164
74.9371	26.5874	25.6315		71.3887	46.7979	142.341		65.5436				38.1514	41.1866
49.2374	28.8654	32.4263		82.8678	44.9999	184.407		61.8999				33.4317	30.5579
63.8925	33.8022	33.1401		132.817	32.5442	120.136		56.7066				48.9084	56.0487
96.9767	39.3514	31.6048		98.8719	42.6143	140.503		69.9755				36.2209	63.5697
87.8314	24.719	54.9583		81.4835	32.9725	30.1441		75.2123				46.349	26.724
88.6943	72.2183	43.8619		32.9497	49.9574	86.3955		51.4844				36.5685	51.2381
32.9497	45.5709	85.2244		71.2128	26.0349	151.451		54.0728				38.1265	67.4078
60.791	35.1471	30.531		81.7981	32.2401	41.2094		51.7885				37.034	36.9554
51.9333	32.5256	37.0175		55.0866	25.2011	97.2746		55.8211				40.2224	50.0484
89.1019	33.7712	31.9731		53.5968	28.9606	86.9334		80.0704				31.878	53.2782
75.0281	76.2819	29.8399		74.5584	32.8214	145.455		57.7598				33.5022	28.0295
107.688	32.8173	45.1489		79.0297	35.085	26.8957		57.7598				39.4611	54.0727
30.651	34.1167	69.4582		74.6371	42.6846	97.9099		65.5022				60.2881	28.5551
42.4488	113.719	30.9945		72.2184	27.9136	37.0237		62.5621				51.3851	26.3371
60.8468	32.4346	39.4818		86.4514	36.1423	31.2055		35.1409				53.7707	36.0078
94.7193	318.409	42.9847		106.221	41.6439	27.7336		69.2948				49.8415	27.5122
105.838	25.0459	48.9973		24.9694	48.7553	42.4177		68.1671				43.386	39.6038
24.7811	29.0537	42.5936		77.902	34.6629	32.4035		67.385				38.5817	51.4181
33.1752	30.8227	37.3609		75.0488	32.7594	30.3655		71.8004				51.5857	92.9048
55.2583	87.7487	42.4364		76.9378	27.8619	27.6591		53.0485				25.2735	59.0757
104.624	28.6068	35.9436		49.4877	33.4629	30.4399		59.6446				42.1591	75.8041
24.928	80.6353	41.8653		68.4858	40.3508	40.5473		62.1069				32.7614	44.5902
109.507	39.6617	25.6253		96.9125	31.4869	27.024		25.1452				38.9355	53.7189
82.1312	30.7938	48.0828		27.833	32.8815	55.6307		74.3102				37.872	78.7649
25.6976	28.5116	46.1834		71.0204	39.3452	30.3365		64.4242				29.6331	33.2104
80.2111	86.4327	56.4625		65.6326	32.3725	50.4022		63.2883				46.3014	135.014
135.248	32.7925	33.227		72.7936	29.3516	32.9559		71.579				37.1458	32.896
26.1549	43.4336	38.3459		75.3054	43.6033	26.937		81.2353				51.414	31.7517
38.0976	29.5482	36.8499		90.8999	35.1553	26.6681		57.0212				49.4691	31.7476
33.1545	82.2781	26.5625		72.3694	76.1123	25.7556		78.8				39.0348	77.4738
57.0335	35.6126	35.6623		66.8823	35.0002	33.318		80.1242				39.1031	54.4617
56.9653	25.4204	59.446		90.4177	43.8309	39.8914		63.3752				56.4564	58.6784
96.0477	26.6246	37.0548		70.6644	40.5804	32.6497		62.3593				39.7052	31.2262
44.313	70.6811	32.0993		91.9592	46.3448	30.0924		45.4551				39.7486	35.2526
37.1126	35.4905	37.3526		71.9225	29.9268	40.8929		75.1564				40.9611	56.03
39.2748	28.0088	27.0695		77.962	35.1657	47.069		72.7563				48.42	48.5959
27.9054	26.2501	79.8676		66.5098	35.6126	36.0678		97.9512				55.3286	40.1542
30.2103	28.0833	38.2362		78.6966	36.1692	40.808		28.493				45.1778	64.1904
67.9644	30.0696	41.346		85.4334	32.3124	33.0407		24.8038				38.8879	53.5948
56.0052	82.4416	27.2019		78.738	33.9615	37.8389		41.4535				45.7862	28.8654
87.3949	107.854	34.4477		63.9111	35.3374	34.0856		34.7208				45.5606	58.0163
67.4471	87.6204	35.6726		67.3623	55.7508	39.1838		36.4444				36.7278	52.4299
41.5073	26.2129	28.6399		66.4333	26.8129	31.4455		37.2865				47.7993	24.9321
55.0597	39.3969	27.5247		74.2915	32.3187	35.9002		28.0523				54.6769	28.7123
29.2151	34.1084	41.3129		60.1226	30.6117	50.9154		28.4578				46.9986	44.7889
43.3198	52.4506	50.4064		85.0259	43.2971	33.7691		26.755				48.8711	68.5354
31.3152	30.9013	34.8284		78.229	35.625	26.3287		29.3496				48.8132	60.162
31.9255	25.1204	32.2359		77.1965	36.7485	36.8954		30.7772				45.4199	41.8735
25.799	47.3648	50.2222		61.9455	28.0564	45.1654		30.8827				41.0335	56.4749
27.2226	42.8585	40.9052		88.7956	41.3232	36.0823		29.1302				51.772	34.2325
123.572	51.7512	40.0797		82.9692	31.3442	37.9733		28.4434				49.6325	79.3586
51.565	31.9731	69.003		59.8867	57.8612	24.748		33.6221				39.639	28.7247
55.9493	33.8105	26.1549		103.122	35.7492	38.1679		67.9582					83.7389
29.5006	26.2874	29.8255		82.5119	43.7316	41.0459		52.3306					63.8262
50.2843	30.1647	33.0615		68.4051	35.7119	38.8238		31.9773					46.4772
59.8909	45.5751	39.7569		63.8097	40.1169	40.928		54.0769					43.1792
25.3687	28.3626	27.384		25.3128	31.8759	42.0474		32.6207					29.1882
67.0146	24.7149	46.7503		77.4613	29.7944	29.8979		26.0267					55.5686
79.4311	49.7526	44.9109		88.1418	45.902	36.7775		25.4949					121.454
88.7439	45.2006	29.0289		79.9939	40.4914	28.1392		42.3722					82.932
33.5436	29.8751	68.2313		42.7197	31.3111	30.3013		31.5573					27.0923
30.7296	36.7154	29.3103		99.6954	39.9163	42.4074		31.8034					25.3377
25.077	26.8026	35.4885		78.4979	37.6651	36.3533		32.3331					52.7734
42.1177	46.9035	25.8798		46.6138	32.6849			39.999					61.5151
33.947	36.0119	46.9696		84.4858	41.4846			42.246					28.3585
33.9077	32.749	54.7017		88.7067	66.903			37.4086					30.6302
38.5838	68.1919	45.3558		74.1715	55.8397			45.9744					57.5467
99.383	92.3317	25.4763		78.111	31.3421			62.6448					33.7236
38.0768	31.2966	27.6447		88.0239				25.5239					32.3124
31.7207	36.4754	46.1792		84.7238				35.8526					56.6983
38.0768	26.1984	62.8393		66.5243				29.3682					33.2622
42.157	63.338	32.36		82.1002				35.1243					121.66
139.593	58.0701	26.7695		75.895				28.4826					24.9218
31.5407	30.9862	34.7291		69.1417				55.279					45.4572
27.9737	48.416	40.9756		35.9167				28.9586					57.5715
50.5305	30.9034	41.2984		82.8885				37.7768					36.8085
61.5296	59.1295	40.7294		82.1623				29.1261					28.613
121.967	26.6246	33.0263		132.376				32.8483					54.1803
26.5088	31.609	28.2861		66.1312				34.125					69.4955
99.9975	33.3553	33.0614		72.1439				39.4962					71.3287
53.6238	25.9584	45.6827		79.8574				50.4374					40.9156
38.952	149.758	24.8949		81.6201				33.1297					55.7714
25.1349	29.7324	40.3983		71.9142				50.6133					29.3827
27.0777	25.9046	68.6431		82.1312				33.1152					24.8059
42.3246	28.044	44.1909		84.7382				26.9681					29.3226
51.1926	29.6123	28.9171		102.187				27.2122					47.3814
86.4079	29.7758	27.9178		93.0372				31.3048					61.8483
28.4309	31.8738	28.3171		87.4631				25.6956					34.9339
101.115	35.1843	39.9907		85.2803				40.7004					26.0411
26.2005	34.9257	25.0356		110.926				31.4414					84.3719
26.0825	24.7335	36.5954		78.4524				25.2632					45.1737
95.3421	36.0264	38.47		68.6575				46.1958					25.6894
55.4466	27.9074	38.0458		77.5876				36.9658					56.3342
39.6121	53.0444	46.5413		28.9689				39.9721					51.8195
48.1201	26.0453	52.7051		65.1732				42.5005					48.0497
27.3633	68.6802	63.191		81.0615				26.1446					54.0397
52.3037	74.8999	29.033		85.4127				55.6576					49.2994
131.406	29.5027	28.5902		86.2362				41.6253					51.9582
37.1396	25.2301	35.3353		69.032				35.6768					78.2
32.3973	58.2956	42.6764		63.0835				31.2117					27.6384
27.5433	46.0737	44.9813		65.9264				41.2342					44.013
24.7729	41.7329	27.6943		87.6432				32.9146					61.4158
31.7062	29.7365	72.0549		96.5422				31.5593					33.3118
86.2817	49.4981	46.2248		65.0573				34.365					68.5562
126.864	37.1582	38.2569		44.9151				32.9807					83.3395
25.0894	25.2818	53.4934		78.3138				41.4866					58.3971
42.2957	28.9854	42.4198		30.5434				72.2018					91.8848
45.8337	26.7136	27.535		99.4678				37.6548					25.2321
28.7123	74.8771	46.1441		96.745				58.8047					29.4013
25.5011	112.468	43.0674		118.064				49.9326					33.4401
26.6763	33.8746	30.2372		73.4991				49.2001					50.1125
55.0224	52.0781	42.8853		80.6228				35.2919					29.3682
31.6979	33.8145	60.8178		88.2059				24.7438					29.5006
36.9844	25.708	42.5026		100.341				28.9709					56.9342
29.4737	58.4074	34.6939		83.9747				24.8328					28.2964
41.2756	35.1077	48.5421		42.3908				38.2258					33.2663
29.7779	57.5053	32.8194		61.0641				30.3469					38.0438
94.6552	26.2873	42.1136		83.8941				68.9927					46.4068
38.3396	28.2096	26.6433		72.5721				33.5498					77.4614
31.8076	26.7984	113.088		76.1123				56.2887					62.4876
41.2508	38.741	35.8361		85.8038				40.1832					29.1696
28.2178	91.2392	38.1327		39.5852				31.5117					73.7826
34.5926	89.5405	33.1773		26.5046				50.0443					36.4857
29.1985	75.4378	52.5789		32.8752				44.5302					56.1046
27.0984	34.9029	30.9738		46.6531				58.0019					66.4353
101.56	38.7038	40.0466		43.0964				42.5191					59.5805
82.2285	31.7414	53.7665		37.1995				40.4314					55.819
30.1669	61.5379	38.1886		52.3823				45.9165					77.5089
38.1906	28.6151	186.167		37.2864				25.0583					62.109
27.5391	60.3544	34.6526		37.9879				25.8984					42.3805
38.1617	49.3346	43.9157		55.4755				38.05					35.3477
45.4386	143.535	53.0796		26.6433				41.3108					32.3021
29.4799	37.2699	44.3751		27.3446				65.6884					85.7355
26.2956	29.3144	26.5625		34.9298				59.8951					27.1398
26.2108	27.2433	25.5342		46.1648				34.7291					64.4201
82.9588	52.1857	32.8815		60.2219				46.0241					48.7822
31.5303	29.9765	44.0006		45.9248				56.2556					41.497
38.141	24.9094	49.8291		39.6556				53.1872					63.6545
55.6555	66.5533	28.0109		26.2295				38.6686					43.1688
38.4472	25.7763	42.1011		34.7104				25.797					49.0015
102.532	54.1617	39.8045		29.6807				29.2337					106.716
32.5214	39.2293	38.201		35.2174				41.1307					41.0646
84.6699	48.9601	67.9023		25.7142				43.1999					78.3841
29.7323	44.7454	39.3121		33.6967				50.2967					58.1695
28.7247	129.821	29.3413		29.811				46.1462					50.0774
35.9706	29.7613	45.4572		25.8632				49.3305					63.8118
29.3558	46.0634	25.7101		26.2688				39.281					25.7121
24.9549	27.326	31.2552		52.5995				75.2971					40.7832
26.7798	37.6568	33.4856		65.5725				31.2262					24.6942
43.4916	64.5442	36.7195		37.9403				37.4623					76.7165
24.9756	42.4654	38.7183		49.6491				25.4556					57.766
33.3222	49.6635	34.2077		71.5562				61.6103					49.6843
28.0999	132.211	48.6373		34.0194				52.7402					61.0268
32.9311	107.024	25.6956		45.6744				25.8818					48.0684
74.7592	29.7323	30.4793		61.9682				28.9399					42.7074
26.6577	73.1288	36.4237		35.2423				50.8698					48.3021
27.0322	41.8901	55.6555		44.9316				47.4497					26.9536
168.218	66.3629	35.474		25.4266				37.1375					111.868
24.9321	98.4416	26.277		25.0356				30.7048					35.3498
58.9764	25.0108	28.3792		28.4702				35.8381					31.0048
72.2556	48.4449	34.1663		28.2944				37.0858					62.9635
26.4425	97.405	41.437		49.5726				35.6395					50.1808
49.2787	25.0521	53.6382		39.2066				48.8545					31.4207
24.897	37.5099	33.1215		27.7003				50.7002					61.1344
30.4048	28.1516	39.8128		29.4179				42.0163					43.4585
74.5378	44.8944	29.8482		62.264				40.7004					71.4693
26.6412	62.6221	28.0026		43.4047				53.8265					27.3074
25.3915	27.7233	27.2267		49.198				41.9046					58.1674
26.4632	30.3386	41.8694		39.37				33.4132					35.6126
35.4636	29.122	54.2589		57.8715				36.583					58.7219
25.7928	73.2467	32.1552		94.1317				26.6412					132.691
82.8947	90.8585	32.6704		39.1114				32.0621					52.4692
123.881	32.0414	51.8381		27.4998				34.5946					160.304
40.0073	25.8984	25.8135		49.5104				43.0012					53.481
41.766	49.0242	26.1384		40.1438				30.053					79.9587
34.8822	45.4323	31.1538		46.7276				39.3431					55.8749
79.1725	65.7236	31.491		93.1779				56.4583					70.71
24.7521	72.597	38.2403		95.3546				50.6153					46.0407
33.0594	56.1459	29.9537		42.0453				62.2082					24.8225
81.5374	27.1894	25.8611		39.0927				25.1246					56.0921
130.059	60.5861	26.8956		67.6168				44.7123					53.212
35.0953	77.2462	29.5793		99.2796				48.7015					61.1365
43.6157	24.69	28.7433		57.379				55.3266					84.0306
33.9325	27.3343	25.4473		26.5419				30.833					62.4958
102.22	28.3109	32.7075		42.784				70.5114					69.7976
28.5592	67.354	27.264		62.5103				49.7277					119.347
25.3625	26.1508	27.5432		56.7128				29.3185					77.3724
29.0247	27.326	28.762		49.5291				44.4702					34.7705
35.4181	27.6777	25.3273		51.0105				37.2534					26.8253
107.835	24.8866	29.2296		71.2873				62.7773					44.5799
119.082	66.9712	35.9333		57.8219				33.0263					37.1831
26.4156	89.615	27.1729		58.2481				60.7682					78.3096
26.3887	29.9186	25.6459		44.8655				35.9561					46.4834
32.0849	70.6293	48.6249		54.0376				45.4841					70.199
34.2905	62.6366	26.8543		40.0383				66.2967					98.3299
29.0371	64.5401	32.598		96.687				38.6293					76.2179
26.0308	27.1895	31.8034		28.0916				55.5707					86.2983
111.336	39.7569	29.5544		50.9713									24.7231
31.7766	106.6	35.5796		58.2378									39.2562
27.9943	123.21	31.0772		42.8315									81.6408
24.9404	80.1574	24.9797		50.6546									98.1167
87.1901	69.5141	32.7077		108.201									73.5033
31.1372	28.8592	26.006		55.7176									87.428
34.3401	66.7499	32.9021		53.7479									28.3957
106.074	98.9774	36.945		51.4222									76.1765
25.7784	26.1322	33.0014		60.1662									73.7619
36.4195	147.427	29.0744		25.1991									71.0245
105.137	63.6338	-1.8849		49.7774									67.4513
81.8312	102.778	26.124		87.2314									24.7769
25.6315	27.3115	29.155		48.449									28.5406
26.9805	77.5751	32.5255		48.7614									77.1075
112.927	44.3482	29.6558		40.9984									44.0109
27.506	125.513	46.6365		45.3061									42.8936
97.0946	28.9337	25.435		58.7261									55.2687
30.1544	28.015	44.6688		53.4499									111.94
119.213	41.8487	27.6281		62.3282									25.4266
31.2572	54.8155	28.164		56.9508									48.9642
108.375	102.007	42.2335		50.3029									26.8894
102.843	32.3269	34.7415		50.9836									30.0054
122.602	42.2294	45.9538		93.7138									81.7484
35.9437	26.1136	30.022		57.1412									44.2944
33.6656	60.4185			57.8467									27.5288
102.089	78.6552			47.0048									60.3254
29.3992	71.5459			58.1508									38.0044
95.7021	92.8324			53.2554									30.7959
27.2867	66.754			53.7438									26.6764
26.1839	96.6001			40.6901									74.2274
103.517	85.2368			51.265									71.5107
132.19	90.004			49.7794									24.8597
54.7762	86.6852			39.6349									56.237
28.3978	81.5519			58.7633									37.8492
65.3263	73.8984			66.0795									36.1526
30.4441	105.99			53.2492									25.0852
25.2363	101.707			52.5892									29.4779
102.985	43.1295			51.6292									44.8862
44.4868	94.1814			26.815									27.0177
30.5827				63.8407									25.6977
153.46				54.4017									87.2314
59.2867				59.3488									32.4283
25.6584				56.0094									52.5209
29.2751				35.8443									58.0639
31.491				53.6795									75.7606
26.9226				77.1261									47.6793
25.1846				54.3314									37.0775
26.8563				54.9748									36.1982
27.1709				40.3259									86.8755
82.1953				60.4931									35.6871
42.1053				55.2749									37.9113
27.2143				54.3893									82.9195
46.8621				56.6177									204.946
33.7649				44.7247									32.8504
25.9915				63.8034									49.6449
32.6911				57.8757									89.2405
35.2423				62.0242									89.8943
28.9709				60.9441									34.2677
50.4767				47.1724									62.5662
74.5812				51.9292									84.8665
27.6012				55.1424									29.2441
25.7246				54.9665									24.7397
26.3246				56.3073									31.4786
35.7202				59.6778									26.3143
33.347				58.9102									34.5885
25.0211				47.4642									53.1582
68.9947				26.8956									76.9006
25.1287				58.8171									56.1025
25.559				57.497									32.1345
64.5153				56.3963									75.2081
115.253				89.8342									29.0372
25.2818				50.4788									78.1855
64.3704				53.5306									29.9392
62.6883				55.3016									29.7923
29.0495				51.3022									27.6633
27.6943				50.7167									95.4104
75.0157				42.2481									48.7077
74.4323				61.9021									100.649
128.493				42.8212									75.8102
25.4763				58.4778									52.2023
90.8274				58.6495									60.0068
81.4319				43.0282									31.3814
26.4322				48.7036									54.6521
70.8673				57.8632									41.6315
92.7393				54.0768									53.0858
57.3087				45.9207									76.611
104.541				56.9611									63.3338
29.0931				51.5733									85.5741
66.6898				68.3596									39.0141
				58.0329									136.094
				50.7436									90.1075
				60.309									78.9883
				62.2993									82.1457
				-2.0815									33.2436
				59.0095									28.2716
				56.6983									39.6286
				52.7362									64.9539
				51.2236									82.3919
				51.3684									60.6896
				60.6916									25.557
				64.0974									69.6589
				62.4027									79.0773
				35.6871									75.3219
				33.0242									24.7914
				29.6848									25.7391
				37.5906									109.068
				39.6638									41.9025
				32.5504									40.6653
				29.8006									103.155
				33.0987									102.609
				35.714									41.4804
				51.0126									26.246
				27.7378									44.8179
				48.6352									62.831
				48.0539									85.8638
				31.5986									26.9722
				26.095									50.4374
				32.509									56.2949
				33.198									47.1414
				26.6681									91.3695
				34.0815									25.5032
				35.8423									37.2203
				39.2893									63.6856
				25.8177									74.246
				31.22									29.9392
				31.9152									29.6703
				31.0297									151.07
				29.2979									52.5665
				37.2802									40.2266
				30.8972									56.2163
				29.7137									45.9889
				114.99									28.9875
				28.8964									48.1408
				151.947									59.4916
				29.2481									31.7083
				43.8288									45.4323
				41.7784									41.3728
				26.3991									26.0059
				37.6362									30.5744
				27.1108									34.3525
				88.3653									59.4729
				42.7798									44.1413
				43.8102									39.5541
				38.6024									30.2579
				29.2958									40.4914
				39.19									29.2606
				33.9615									24.9942
				48.8318									44.8716
				42.3598									101.98
				46.8869									63.3669
				74.3267									30.1027
				34.5429									35.2753
				43.1067									33.5353
				27.566									113.001
				28.4992									42.8853
				32.5276									54.6934
				34.905									70.5817
				47.4083									70.3355
				45.4986									38.4845
				37.8119									60.3792
				28.6399									26.3743
				44.3523									59.3778
				38.0975									55.8107
				34.9774									56.719
				38.2486									27.984
				44.7516									42.1757
				46.0117									41.139
				33.8497									39.2418
				34.9712									47.5262
				41.6998									40.5722
				26.4033									37.0858
				27.7999									25.706
				42.0391									91.5909
				46.9428									67.4078
				60.6524									68.1464
				38.0313									35.4492
				38.2962									57.5984
				38.683									51.4264
				30.1503									45.302
				36.6844									58.7653
				34.8263									44.195
				43.5971									60.9337
				38.9045									27.9819
				39.7776									34.8864
				52.0119									41.4121
				47.2221									32.8297
				37.0878									46.322
				24.7459									51.8402
				39.0431									43.0198
				49.6325									43.2454
				39.1548									88.6963
				46.2579									37.8885
				36.3843									59.3406
				25.0812									49.4463
				34.6112									45.1054
				30.0137									65.3429
				34.5926									71.8728
				33.947									58.9061
				26.0039									58.5439
				49.9822									51.2775
				48.3849									41.6005
				29.2461									57.9998
				27.293									44.3502
				29.5461									42.006
				45.5854									149.802
				41.2777									54.5651
				27.9943									38.1721
				45.0703									45.2234
				28.4185									55.5997
				36.9327									61.0041
				46.142									47.2262
				45.9993									66.454
				70.8528									45.4923
				37.9755									54.5072
				41.7598									71.6059
				36.3471									50.4394
				48.9331									41.5467
				33.8809									39.9452
				50.4394									50.0422
				47.2304									43.1957
				30.4772									36.4216
				31.2655									25.4432
				32.5276									30.5558
				67.894									61.3268
				30.8352									25.6563
				36.9657									29.5482
				34.4767									58.066
				42.2687									63.8945
				38.3996									119.236
				97.9781									64.4801
				38.9955									58.246
				31.5592									45.9765
				27.8267									45.9289
				41.4059									43.3902
				52.2416									42.8253
				34.847									45.3682
				50.9298									47.8966
				40.1769									44.7371
				33.4525									55.3576
				34.5657									129.486
				49.6057									51.2919
				28.6958									37.5824
				40.4211									60.2675
				33.8912									53.7583
				40.4418									47.8656
				30.233									64.269
				41.1122									49.5705
				43.4399									57.9129
				57.5612									41.2218
				35.5443									25.048
				44.6254									53.0941
				44.4185									46.2579
				33.5084									33.3884
				46.171									56.4501
				42.3991									72.506
				37.1727									60.4165
				48.0973									49.8084
				33.2684									50.6981
				40.8432									52.2044
				38.4203									47.129
				31.2221									44.9916
				48.3704									65.9181
				48.0704									62.3179
				46.8683									70.588
				45.0744									44.5096
				29.4034									53.0775
				31.3007									57.2611
				35.1884									46.2434
				30.4545									47.0565
				54.3666									38.7017
				52.4174									48.8484
				35.6912									64.6477
				44.9172									64.629
				39.7921									58.8605
				41.9916									44.9792
				35.6705									64.3621
				46.5662									56.3362
				52.3036									54.6728
				40.6218									61.7138
				27.9758									53.0672
				43.4047									48.1656
				30.74									46.4731
				39.2645									51.0602
													62.8
													59.1295
													41.5177
													37.8865
													55.4404
													52.3761
													56.0259
													54.6976
													50.1891
													49.4918
													50.4395
													54.919
													52.6389
													90.0474
													36.4133

## Sheet: 435-H60-0.5s
4/11/2017 Distribution of rupture forces collected from measurements on M435-HBMEC60 adhesion for 0.5s of contact with 45-min antibody treatment.
Dwell set 0.5 sec. Sample rate 1kHz. Force dist 25um (~40 um with adjusted Z volt), scan rate 0.03Hz, Velocity 1.50 um/s. Loading force 500 pN. Each column data was converted from 20 corresponding force curves in Matlab.
																	Ab treated
Ctrl, CO2-IM		JAA-F11		Blk-β1 Ab		Blk-a3		Gal-3		Combination		Actv-β1			Bin	Frequency counts for the baseline and Ab treated
before	after	before	after	before	after	before	after	before	after	before	after	before	after			Baseline	CO2-IM	Baseline	JAA-F11	Baseline	inhibt-β1	Baseline	α3	Baseline	gal-3	Baseline	Combin	Baseline	Acti-β1
24.5885	34.4148	37.452	31.7931	31.6152	37.7748	27.7957	27.2784	31.0483	28.6937	39.3679	38.9086	26.5005	29.5565		0	0	0	0	0	0	0	0	0	0	0	0	0	1	1
30.7299	39.755	37.7499	37.9051	27.1046	29.3661	27.2598	34.305	34.9526	28.0502	36.254	25.199	26.6722	42.8067		4	0	0	0	0	0	0	0	0	0	0	1	0	0	0
25.5271	33.1978	34.3484	45.7593	41.2756	30.951	26.7012	30.3965	32.807	25.9915	24.9094	35.0995	39.8686	39.1134		8	0	0	0	0	0	0	0	0	0	0	0	0	0	1
45.9773	31.4203	25.6811	27.2474	28.5861	27.0612	35.8836	48.1676	28.1868	29.242	27.8888	29.3765	26.8936	25.5073		12	0	0	0	0	0	0	0	0	0	0	0	0	0	0
27.4194	28.9882	55.2666	39.7714	40.6839	40.1232	27.5453	26.037	31.6731	27.5247	29.153	25.6522	33.1236	39.4445		16	0	0	0	0	0	0	0	0	0	0	0	0	0	0
35.677	25.734	50.5512	26.6908	29.0143	25.0335	25.8983	37.9155	27.9178	27.6612	36.3781	40.5287	37.5803	29.7613		20	0	0	0	0	0	0	0	0	0	0	0	0	0	0
27.4777	31.2077	30.4337	57.7329	25.8963	27.4026	28.3978	43.2805	28.1081	26.995	25.6232	32.7697	36.0015	24.9983		24	69	69	0	0	0	0	0	0	0	0	0	0	0	0
32.9289	49.95	54.0996	27.9509	28.5323	40.839	24.9735	25.7908	24.69	25.7266	28.6668	37.8782	25.6025	38.1037		28	148	149	66	70	135	117	112	111	107	78	48	39	71	79
40.0315	41.2861	66.2531	34.7167	27.8743	38.1493	32.1304	27.7667	28.466	49.6718	35.2733	39.2459	27.7543	28.2447		32	96	124	77	86	131	106	122	113	115	102	67	36	70	105
40.118	30.839	53.2077	44.793	29.4137	26.8626	53.0278	36.7775	34.423	27.6736	26.9081	39.4466	27.2949	36.4175		36	87	95	88	57	89	59	89	80	79	68	59	27	61	87
29.0314	29.9644	37.8431	32.8132	31.4	37.9382	26.7177	36.1216	54.8632	27.3426	36.4278	35.3974	35.683	31.5883		40	49	62	54	65	77	53	65	76	59	53	62	27	34	61
76.2916	43.1653	34.1168	45.8958	26.1198	28.9047	27.8081	30.9841	47.189	28.0399	63.9773	56.8494	31.996	24.7314		44	43	47	59	44	47	35	71	46	55	32	36	17	15	42
29.1405	36.4237	47.4642	37.7458	27.4398	38.8714	35.3415	39.9762	34.5243	24.9756	28.6647	30.7048	29.2089	37.5141		48	32	44	41	31	38	18	33	32	26	16	16	13	17	28
30.4346	23.6536	24.7087	47.0297	28.882	27.4047	25.0149	33.0118	25.5259	25.7225	34.2077	47.0441	27.392	39.2272		52	24	27	24	16	23	15	18	24	14	14	7	7	6	11
31.8285	29.133	34.0917	50.6712	28.9461	29.5027	40.2783	41.5963	30.0468	28.5302	43.5723	37.872	42.7922	37.7065		56	14	23	23	5	15	7	27	11	7	5	7	6	2	6
33.9164	24.0618	24.7087	24.8121	30.2124	27.0964	34.9071	37.5989	36.8207	33.6904	36.6471	41.7908	27.2722	24.8556		60	12	11	18	4	10	7	10	9	8	3	0	4	2	11
33.2148	36.0569	32.0579	27.1688	25.5653	26.0577	31.8345	37.0423	29.8027	36.6947	28.6978	26.8977	42.3226	25.2177		64	14	15	9	1	9	7	9	4	0	0	4	1	0	1
33.3032	25.213	34.9898	45.1261	29.9744	29.2068	31.9318	41.9687	39.879	28.3647	42.5005	35.7533	41.5819	25.946		68	11	6	3	2	2	1	12	2	0	0	2	0	0	0
27.6113	23.6724	59.6613	26.4301	28.973	33.6987	32.5959	31.3793	29.5151	31.8117	30.98	36.0471	37.6175	39.7466		72	3	6	2	3	0	0	4	2	1	0	1	0	1	1
38.2145	36.546	31.4207	25.1928	33.6387	31.7393	29.4716	38.2155	32.4014	27.2515	29.5751	33.8994	40.4727	25.917		76	2	2	0	2	4	0	3	2	0	0	1	0	0	0
22.5908	23.7608	43.8123	35.9064	33.9532	25.8156	26.1425	29.244	26.2252	52.6347	39.5893	43.744	32.3972	44.6627		80	5	1	1	0	1	0	0	3	0	0	1	0	0	0
52.9427	34.8117	59.3447	27.4502	28.3978	27.8474	33.2622	25.2714	34.0194	26.9019	27.4233	37.8617	33.9098	34.185		84	2	1	0	0	0	0	0	0	0	0	0	0	0	0
34.1007	24.9872	60.1247	25.4887	35.7719	25.4928	27.3798	28.0957	35.1471	30.3717	33.7836	46.6407	42.2273	30.0199		88	1	0	0	0	0	0	2	0	0	1	1	0	0	0
51.5602	25.924	59.5846	31.1455	33.7008	30.4006	27.595	26.1508	32.5319	29.062	38.592	35.0167	38.9212	59.7626		92	1	0	0	0	0	0	0	0	0	0	0	0	0	0
27.5341	46.4608	49.4402	44.0357	29.3145	28.764	29.991	25.1763	30.1709	30.3324	30.5165	33.0635	35.9105	30.3034		96	0	0	0	0	0	0	0	0	0	0	0	0	0	0
28.4747	26.7422	29.4695	36.8934	25.3211	25.8467	29.4012	29.6413	25.1041	40.4397	74.6578	30.4648	25.7495	47.5552		100	1	0	0	0	0	0	1	0	0	0	0	0	0	0
47.8358	23.5558	51.1842	28.9854	25.4205	31.4952	32.9311	25.0252	37.3899	28.6647	35.7347	45.5275	46.3799	48.389		104	1	0	0	0	0	0	1	1	0	0	0	0	0	0
55.435	45.114	53.2555	25.5818	27.2226	25.2652	30.411	39.9183	27.2889	36.0761	34.7312	35.2671	29.422	46.0427		108	0	0	0	0	0	0	0	1	0	0	0	0	0	0
26.445	36.341	51.8649	32.0104	25.2632	25.3832	33.8063	30.4896	35.72	37.9279	27.9261	38.6789	31.5345	38.5134		112	0	0	0	0	0	0	0	0	0	0	0	0	0	0
42.3697	23.6611	51.7718	29.9744	29.6538	30.1917	26.4798	26.4632	33.829	25.8032	35.145	61.3434	29.0268	28.5406		116	1	0	0	0	0	0	0	0	0	0	0	0	0	0
23.1138	42.0104	69.2017	24.9383	24.7873	25.6377	29.9827	35.7802	31.58	29.5337	40.5514	26.9577	34.756	28.5778		120	0	0	0	0	0	0	0	1	0	0	0	0	0	0
31.8247	41.273	53.1872	30.5827	36.6968	25.9811	32.0373	30.862	42.0908	26.8088	32.2297	57.3336	30.0613	41.3708		more	0	0	0	0	0	0	1	0	0	0	0	0	0	1
28.0307	31.7231	54.8714	29.5316	26.246	31.9587	29.8813	45.7737	31.2634	29.2855	55.8335	27.3881	47.3669	55.3824
25.1829	68.7695	46.7296	35.3664	34.0132	34.2263	28.973	53.3237	35.5154	32.2586	27.3943	29.2399	38.3003	28.0212
32.4454	30.6453	40.9053	34.9194	26.8791	28.8302	45.5834	36.7133	31.2945	41.3004	42.9453	35.7864	39.5956	26.3225
34.5842	27.6639	54.6335	25.4721	29.602	25.9832	55.9907	25.1576	40.4045	38.6645	29.7572	49.7567	47.3234	40.7252
24.6901	64.6445	62.3759	31.8862	29.9103	25.739	43.9737	45.5606	26.2356	32.7325	28.433	46.889	45.1386	24.7294
46.1053	62.2462	53.7748	33.8498	37.901	28.1536	28.8592	28.2737	38.2589	37.661	40.2266	44.075	24.9094	26.3494
67.3249	63.0964	36.4733	27.8102	45.6434	25.1638	61.5192	28.5488	30.8682	31.3462	31.7538	26.4405	24.9218	25.7122
26.5616	63.7246	56.9218	25.5922	24.9528	25.9604	36.9016	36.8768	37.5575	40.0611	34.396	51.6912	50.9278	33.1897
23.1533	48.9794	27.2889	33.3263	31.4207	31.4869	30.0861	27.0529	32.3601	36.7547	33.7773	24.7211	29.8441	42.2998
29.8158	48.3549	32.1076	27.7005	28.1557	30.9965	29.8503	29.8524	39.2107	37.5099	36.0326	42.3867	30.7917	28.9316
44.0418	62.3308	28.4288	28.1661	29.3744	28.6833	24.9963	27.6591	37.003	34.7477	27.5329	46.0862	26.4177	46.202
30.7845	53.4186	25.1142	51.3954	28.2944	37.2492	32.7987	31.1765	29.4862	36.7444	43.326	30.5082	33.3925	25.1494
32.1915	52.4499	24.8432	33.1525	40.8825	29.813	34.6753	31.8097	37.5802	25.9522	31.6483	27.924	57.4536	37.5616
63.4971	80.6631	37.2554	34.127	27.326	43.4709	27.4874	32.2835	35.2008	39.219	30.4979	42.4301	27.175	44.2281
36.0739	47.5668	32.8255	35.4781	26.786	25.5487	31.462	35.4554	35.805	32.1345	38.4141	50.0691	39.759	47.0566
29.0915	44.2694	26.517	41.6667	32.5152	25.2611	38.9914	46.5538	38.4886	41.6005	38.0913	27.8743	25.2569	38.8921
31.5256	34.8475	26.1529	39.2666	27.6757	29.5523	31.6545	33.6325	27.7316	28.7806	34.0112	27.9447	35.8195	48.0994
67.022	39.106	28.1205	32.8939	28.7516	40.4811	33.0076	50.2077	35.7057	27.1419	42.0846	27.2184	33.2642	45.0496
39.6421	26.8438	28.9731	41.3294	26.1032	34.3319	40.5866	38.6003	41.7577	40.1873	24.6962	27.5536	37.8616	34.7539
64.6915	25.7641	29.3992	24.9466	37.5575	24.779	38.4969	34.9277	40.2163	36.1671	30.1875	36.7671	32.7263	53.7437
24.7051	26.43	29.511	29.2068	25.5384	26.2191	43.1854	35.7616	41.1536	28.9296	41.5053	30.4875	39.5521	52.5458
32.0937	53.7064	32.0186	41.9832	32.4573	44.073	46.8848	29.5213	31.8159	32.9477	43.1088	26.4653	30.4048	33.4649
64.0971	40.0503	26.2729	29.2151	35.8609	33.6573	49.407	36.6368	24.897	28.704	47.2035	27.9778	38.5051	46.7565
55.4558	31.3037	24.8246	31.7807	42.7425	59.0157	25.9521	26.726	33.6512	31.3421	37.1768	29.7303	26.5418	30.1482
23.5633	36.7981	35.2545	37.3361	27.3406	42.3763	25.0087	31.4662	38.9934	25.5984	50.8885	37.8782	33.7505	30.9096
24.2725	24.8894	46.8331	31.2076	30.4689	32.0993	25.4183	37.1458	34.4891	24.8163	43.8392	30.2393	31.8469	28.0668
56.795	32.91	34.3794	37.3754	39.37	31.9648	33.8849	44.4102	36.0761	27.6074	39.9804	31.0752	46.8414	34.067
38.3951	25.8469	31.1703	27.0302	30.1089	59.8702	37.2699	25.5632	26.5935	25.0273	38.5693	26.7074	54.3128	34.4353
22.7188	32.5075	31.7021	38.321	27.117	28.1723	64.3704	29.1261	39.9556	35.5712	44.0254	25.8694	30.8786	28.6606
29.3945	41.2655	33.2353	37.8327	38.9976	28.4537	26.4653	24.9487	36.2147	29.2234	62.1007	35.3436	31.3545	42.9805
28.4859	28.2828	29.6641	34.8595	27.1688	32.6994	32.5359	34.5098	37.5161	25.7163	35.2443	44.3275	38.8817	25.5177
29.622	39.407	28.0047	38.6976	43.3757	32.3911	30.6779	29.424	32.7511	34.2946	76.2965	54.8321	40.5659	37.2823
26.5635	37.3153	30.1255	35.3705	28.8385	36.7899	34.7519	24.9032	28.7682	43.8371	37.4458	52.0658	24.7397	38.9314
25.5383	34.2343	32.1676	27.8557	38.9603	30.2931	31.609	36.3595	51.5919	38.5196	45.8069	50.1663	32.5297	35.6023
45.5127	44.9974	40.208	36.2933	35.0354	27.684	34.1477	27.715	40.2515	33.7856	37.8906	36.1713	30.2124	29.7841
102.782	48.4189	30.0345	33.9118	27.955	29.9372	25.9315	27.0571	39.2272	37.9155	51.5568	44.0544	45.1344	27.1481
38.5869	47.5724	28.2861	33.556	26.6598	25.5425	50.5677	27.7605	28.7848	29.3413	39.5396	42.7053	30.1772	51.023
77.2698	29.0577	37.5679	43.5598	40.2204	26.1032	32.0973	25.019	26.7819	25.0004	41.4887	32.358	27.8102	28.253
66.4559	52.6568	42.7425	43.5392	28.613	31.3297	52.7526	34.4084	37.9858	24.959	31.4269	34.874	29.0951	41.8136
112.352	54.5735	28.9627	37.7148	27.7109	36.0161	53.3837	26.7901	40.6528	28.8489	41.3128	26.1819	31.1724	39.699
51.8385	54.4174	32.4573	28.7682	32.9828	25.6749	41.1638	25.4266	37.8079	38.7907	45.1779	56.1604	25.35	46.3407
58.5556	38.2784	33.3138	34.1622	36.4837	38.8072	43.684	25.7867	39.2129	26.4819	33.8166	36.5023	29.2481	44.5633
74.2225	41.9821	33.2622	36.0678	38.1491	38.1762	72.6611	31.7083	33.2125	27.2598	42.995	29.5544	26.9805	33.3097
25.2074	23.4674	34.3298	46.5931	36.9844	40.7625	42.2067	39.3059	30.1896	28.6751	45.4344	31.1683	33.8332	37.8472
40.0503	24.6205	47.0607	40.3321	27.8661	27.0426	25.768	32.1904	25.5798	32.3	30.442	42.935	27.177	37.3154
62.9892	34.9679	41.8343	39.6328	32.5794	25.2135	34.3898	29.3889	28.9006	37.2534	35.0974	31.3235	38.977	37.6237
37.1837	36.6382	38.5755	36.1361	37.4106	27.3467	39.8397	37.5989	37.1395	30.2351	29.7882	28.9689	27.8102	51.7554
66.4671	24.2386	30.6531	41.8239	31.7104	44.0026	32.1138	32.2835	30.1524	30.7151	26.5253	28.9047	29.873	25.9749
73.0168	47.6609	31.9545	49.0946	28.7599	28.8178	38.6913	27.4957	31.909	52.8396	26.7302	24.897	33.2643	34.2988
22.6679	44.1377	30.1048	43.1999	25.6356	30.6738	32.8525	29.9041	24.8846	39.4031	40.899	33.4111	26.7177	29.1158
53.556	51.6712	34.5408	32.749	30.2517	33.7649	34.9898	31.8428	36.6637	26.9639	32.7201	50.5864	25.9046	56.0508
42.7552	56.2721	40.1769	39.9804	28.1826	39.161	38.7017	37.8617	33.2746	32.6373	28.2778	28.2985	26.9081	40.4211
23.5107	53.1007	32.8235	40.5121	30.142	25.2073	40.2017	35.0829	27.895	30.6986	24.9963	48.0187	38.232	40.3714
48.6145	58.802	42.6391	46.0882	28.642	38.863	36.6058	36.4795	25.3894	30.3034	63.218	41.6728	34.4705	31.431
62.5095	50.5689	35.145	47.7145	45.5979	31.9194	36.0347	34.8057	34.2407	26.1446	38.352	52.7175	37.7458	31.5117
28.8076	32.1012	30.6055	45.8275	26.3722	25.7556	29.3847	26.5605	28.0026	29.4034	28.044	40.4604	29.0681	-2.8305
41.9915	47.6326	26.2233	51.3643	28.4992	32.898	39.9141	38.1679	31.0441	38.9603	30.531	33.5187	44.2447	30.4255
33.1621	33.7678	39.97	44.8571	29.5937	25.737	29.1923	37.4417	25.2673	31.6772	32.0414	25.9811	44.1889	46.0861
49.2879	46.9912	31.9628	42.126	27.1832	36.732	27.8723	28.6295	31.7952	35.7968	36.0781	55.6038	27.1378	28.0792
32.2235	55.2338	41.975	30.1772	29.7033	29.482	29.1882	25.3273	31.4973	28.3005	47.1269	35.4781	32.4676	32.8235
26.6482	45.8156	34.4787	28.5075	29.4095	32.329	58.2109	39.3121	26.8253	26.6288	55.7425	31.3876	34.8429	30.382
38.7449	48.592	41.5942	43.9799	28.464	30.5806	35.5278	27.5888	35.1056	29.3785	32.0828	29.5917	33.2021	4.6761
35.8124	46.2238	43.4088	43.4171	26.5915	48.7263	64.836	33.9656	28.9233	33.6656	26.4136	27.0798	39.0183	71.908
32.5188	52.8355	28.9771	33.6843	39.4797	36.4857	29.3041	51.9002	31.0255	44.6337	42.4819	27.1419	38.5486	59.7006
32.4511	29.2157	28.6875	31.7352	25.7577	30.5703	41.377	68.9886	26.9929	32.2318	65.4195	38.0996	29.1902	27.0922
44.0531	57.1468	44.913	32.1718	33.6346	25.5197	51.4926	33.6243	33.5125	26.4032	50.2532	36.8913	30.7461	58.5791
37.6408	54.1202	36.4216	43.8847	34.276	33.6635	42.1881	39.0741	33.736	29.8834	44.0585	34.0836	45.271	26.2708
41.6943	42.7213	35.1305	29.2689	27.3591	39.1858	40.3755	34.8098	32.7118	38.5507	28.9606	45.4551	30.4027	29.4861
38.8578	47.5687	30.2207	41.8425	28.9668	33.6014	35.9395	42.0267	40.1294	41.1887	28.7702	25.9874	29.0186	34.8636
32.404	40.2554	39.4341	37.3672	28.3398	32.0124	28.6606	40.4852	41.9584	48.9042	32.8732	37.7789	31.3255	35.6022
36.2037	24.0825	33.7546	25.1721	28.7785	26.6122	28.7661	33.9118	29.8379	33.438	41.3873	26.0515	43.9282	33.049
37.2853	35.1672	44.1578	39.4362	32.4428	31.5593	47.6338	28.3792	29.4862	26.4074	38.3665	25.4391	33.8829	45.5896
51.0504	47.2903	34.8926	32.1697	29.1841	30.5889	27.4688	32.4387	31.7642	41.6832	35.2029	36.9658	27.6012	34.8326
39.2509	34.0838	42.4468	46.2662	28.0978	43.8785	38.9914	27.6695	25.6108	33.8808	54.559	31.7269	27.057	28.0647
39.676	41.6435	29.6413	24.8618	28.2364	25.8073	40.3177	38.8631	41.6563	45.5461	53.2699	33.0615	33.2394	26.9536
47.0288	27.1937	41.3728	40.0756	56.3322	51.414	41.6377	27.4585	30.2993	48.3849	33.5353	27.744	29.3764	35.5236
34.507	41.0378	38.7038	29.2751	37.0589	26.8315	41.2466	48.4739	39.8541	41.0997	27.8247	29.873	29.5895	31.8531
40.3287	47.0909	41.7432	71.9928	29.482	27.806	34.8222	48.5297	33.8291	31.7683	34.0381	32.329	31.6896	31.0689
49.4234	43.7898	43.384	30.8517	28.2551	41.288	26.9971	25.2177	44.3792	37.2492	3.5215	31.3586	30.1855	32.9187
24.3477	24.9289	34.2118	26.3288	29.9123	29.0103	25.7308	26.2336	42.2936	31.8717	40.1169	35.9726	29.7675	44.2654
54.8256	26.4638	38.5652	28.5075	31.2738	25.5611	30.2764	25.7122	28.286	25.9025	87.5666	29.9889	28.0233	30.7338
31.8059	24.549	35.0747	44.3399	35.4885	31.4393	31.8593	36.5975	31.9586	28.4971	34.9671	42.995	33.5539	24.8577
38.7995	26.9322	39.1114	26.2791	27.9198	27.1377	46.6593	29.0909	26.3701	31.0421	50.2222	44.0378	28.5985	37.4768
23.2624	24.6769	43.9406	26.4219	31.789	40.9694	37.6258	35.3022	29.6372	50.1891	40.717	29.7634	32.151	37.663
41.5325	26.6726	50.5306	48.2752	30.0779	26.9164	42.7716	29.0454	58.0246	33.8932	30.9986	34.785	31.6876	37.123
56.8082	58.1644	39.1631	25.648	36.943	26.1053	31.5118	37.2182	29.8089	47.2324	42.3515	30.6717	29.5937	35.1077
61.7364	25.8487	43.1441	47.7497	30.8765	38.2093	33.4774	35.1119	29.1117	47.1455	67.5154	58.5336	36.1071	40.2701
31.2246	25.0399	38.8093	38.7824	31.2386	27.084	29.2151	49.5332	30.1296	37.603	29.2109	47.9173	34.9174	33.0925
47.595	64.7686	37.9299	25.2218	38.2423	26.4012	38.6128	41.4515	27.1687	35.6499	41.3977	36.2664	33.3842	32.5483
70.705	32.0974	55.4755	28.9089	25.2528	33.8477	42.3805	32.6683	27.204	30.8372	40.4045	37.1706	31.102	38.6727
40.4491	23.4749	42.964	25.7535	43.9778	30.5517	35.4058	29.0806	30.9117	32.0869	32.9808	55.5811	25.0252	31.3731
43.011	39.9638	46.6655	37.8079	46.7896	50.7333	50.4829	44.0523	27.4234	31.8159	28.7288	49.4856	26.3908	30.4193
24.6449	29.9719	39.9514	28.7868	29.2379	35.7161	26.5025	25.9211	28.9606	51.6892	30.86	26.5977	30.4255	35.8278
29.1781	27.1372	60.4392	30.6117	25.1867	38.6521	27.1398	31.3772	31.431	36.7899	29.062	28.3978	31.5159	29.4034
32.927	25.4086	29.7116	28.1413	28.2323	31.4331	46.2455	48.5856	33.1008	43.9571	28.2488	29.5565	32.8566	32.5773
25.2901	30.7544	33.7856	35.1429	31.4393	33.4877	61.4199	42.1901	26.8522	43.8413	24.9797	27.4067	40.4418	27.8371
32.1633	23.6123	49.8476	44.2467	29.6723	64.4015	31.9235	27.8247	27.2929	35.4533	51.4947	27.6612	29.5834	28.5054
29.4791	31.8172	56.7273	26.7757	25.4845	52.6968	47.9421	34.4829	32.6828	56.3611	30.2558	32.4387	40.5452	48.9353
33.2072	28.3166	25.4783	55.5417	50.7353	48.8877	27.1812	38.0417	25.617	52.583	25.5073	25.0128	24.8411	41.2466
30.4948	28.9373	47.3938	42.9826	31.4083	30.9986	25.1949	42.7902	26.9432	48.329	30.8517	24.9694	59.3695	36.4361
60.0999	41.8523	34.4394	47.3048	28.8344	28.7268	33.4691	32.1366	27.6095	27.8764	31.76	26.3681	27.6674	36.0306
24.4436	75.9098	30.5082	51.0457	29.3434	25.8177	28.3274	39.1507	26.5852	40.4645	25.2694	27.1481	29.6227	28.8406
24.4474	33.7283	28.853	30.3489	25.7226	27.8392	26.8977	47.4724	26.0888	24.7252	28.4247	25.4453	41.8384	30.1751
42.4016	33.7113	29.2751	32.2731	29.9661	25.9253	28.9131	36.3657	45.2046	28.2198	28.5095	27.1936	29.5916	40.8163
33.5289	27.5623	48.0021	29.633	26.5273	40.9797	28.5716	42.6764	28.6212	32.7179	46.711	30.9903	69.5741	52.4299
26.4225	23.7796	47.4621	39.3245	27.7418	31.9028	35.3684	42.1156	29.8151	27.0881	47.7497	31.5717	44.9089	27.2598
23.6799	28.9712	55.8087	32.4552	29.0951	25.5797	53.3589	42.8067	29.8813	33.8394	28.5861	25.2487	44.7951	28.4888
43.4737	23.2473	36.5581	74.8978	31.3276	25.4184	29.7385	39.3721	39.7176	29.3537	25.7866	42.0288	36.5995	33.4422
28.8301	22.5137	56.7026	26.9039	34.7084	38.4762	40.4542	45.5234	35.9974	32.7077	28.6337	26.9908	37.7293	44.5716
51.4398	45.6388	31.8923	39.939	29.6661	41.0418	38.0624	60.1185	44.5199	32.96	29.7903	33.1153	33.5291	37.0258
32.5338	22.8598	29.5192	27.9137	52.1071	41.528	30.1441	42.2315	30.8827	36.4775	33.2932	27.1833	33.347	40.057
39.5236	61.3677	44.1435	57.6377	47.7683	31.3421	32.5256	45.6806	27.235	25.2445	26.7964	34.1994	41.1639	43.5661
23.9809	33.9954	47.0628	51.1884	39.432	36.7899	43.7544	37.9403	29.9248	29.184	25.0645	31.3669	50.5015	28.2985
45.857	30.1957	41.346	64.0932	49.8932	27.0964	26.4798	48.6601	35.3911	33.7918	44.3647	27.7874	45.3806	35.9892
29.2515	48.2571	38.3003	28.2447	25.9046	45.1696	31.0503	29.691	25.6583	26.5584	29.1571	31.6917	30.053	34.0608
25.4462	26.2438	35.9478	28.2385	41.2073	37.5968	26.5005	29.1509	30.2745	29.511	35.3954	47.0359	50.2574	34.5739
28.2113	33.2618	48.6084	68.972	28.9357	45.4241	28.4495	25.946	32.993	25.5508	33.6491	38.1969	33.2435	53.1665
33.7546	44.3879	47.5242	43.6716	34.7167	28.0316	40.0652	34.8015	28.2343	26.8481	33.9822	29.7261	26.8894	36.7878
35.2256	24.1446	43.0488	25.2859	26.7467	29.5792	38.4948	34.9898	27.8143	29.6868	39.4673	55.8273	29.4034	34.1994
30.7017	29.1443	42.1488	73.8115	25.8342	35.0602	29.3082	52.1195	28.3564	30.5951	29.931	33.9615	27.1212	35.1284
49.4008	23.5332	27.7047	28.5199	38.8155	31.0648	46.0758	33.3491	43.8475	29.3082	25.7556	43.444	37.2347	27.6529
37.2627	45.7309	35.2526	31.4497	31.4806	35.1388	26.6701	44.2944	31.3793	30.202	41.1018	41.0377	26.7322	46.9262
47.1116	34.8343	42.9764	38.6086	27.3758	30.7234	46.7855	33.4153	30.5993	31.2572	27.3881	30.0717	27.6654	57.2674
46.6451	26.6106	38.0313	45.8565	25.6667	33.1525	39.3473	26.5708	42.4343	38.5362	35.9437	32.3559	33.9615	42.2563
24.643	28.1981	26.4715	42.8584	38.288	29.1613	33.1111	37.243	34.8099	29.5399	26.7405	31.0338	26.4281	127.636
43.1521	30.8165	76.9751	24.7046	29.513	39.61	41.5942	30.7296	39.7216	27.5764	34.3132	43.1936	44.8033	31.82
27.5435	23.6574	27.2391	25.0356	41.2384	27.0467	31.2945	72.6984	25.5032	35.3581	39.7093	30.6489	29.3599	52.3409
31.6366	27.0507	59.1067	43.233	29.8586	28.7868	35.8071	41.6832	31.4269	35.5671	68.4485	44.7765	37.7603	36.374
49.5174	28.738	46.4461	59.6592	25.437	41.0273	46.2827	26.5398	29.993	31.3814	24.7604	35.8092	27.204	36.1381
24.4831	63.9842	43.506	33.0925	35.8112	24.7356	26.4032	52.5458	26.7922	25.6087	30.1441	41.5839	28.1205	42.217
49.4309	44.497	36.6617	28.0088	38.9396	47.3359	31.6379	25.6439	25.6728	37.8555	40.3176	29.8668	26.9826	24.7604
55.3937	40.4641	63.9442	27.4109	27.4915	24.899	35.9002	27.7688	26.1529	31.1538	31.4621	28.7723	34.9257	26.5543
45.5729	41.3144	49.6822	32.4904	34.8429	49.7463	36.9823	30.802	30.2869	36.2478	35.7264	37.392	24.6942	25.408
24.7201	47.2188	37.332	27.5847	25.3315	32.6228	35.0209	26.4012	27.057	26.3681	33.2704	39.0555	25.0852	35.5381
84	33.3521	26.2233	28.1019	37.1044	44.673	25.1535	35.8961	26.6246	27.3095	29.6061	43.175	36.2043	34.2512
42.3941	35.297	65.2663	26.6556	47.9442	48.8028	42.2481	37.1975	26.1879	30.6055	34.3629	39.7983	45.1199	29.8048
24.9101	31.424	53.0134	34.636	28.2239	38.8879	43.5557	31.5531	26.5935	33.5229	44.042	42.5005	34.1436	27.4171
48.5393	34.8418	41.8239	36.9637	35.3725	26.3825	34.7539	37.8761	34.911	27.4295	39.1217	35.0726	34.276	28.2509
48.3851	33.8806	47.7497	51.0974	27.8225	37.7727	30.0758	49.8208	27.4295	31.3255	31.0317	37.8389	26.7446	25.5653
43.0975	51.9345	35.2671	38.11	26.6474	37.9568	46.4896	45.8255	30.0986	40.3859	31.638	38.0996	46.0551	24.7728
41.3934	28.4295	34.7953	31.5303	29.8482	30.3593	37.123	36.7671	26.0578	26.2605	25.5839	37.6713	27.0715	29.6186
45.8269	47.8565	30.6448	29.4158	38.2217	33.436	28.1143	28.075	25.9171	30.5041	32.3476	25.5756	37.3071	27.6427
40.8178	41.1996	29.9579	30.0137	26.0639	29.8399	25.8632	32.0849	29.2523	49.5643	34.8657	29.4716	32.1014	34.3525
26.0801	61.2925	29.9475	29.4034	32.3207	40.8887	41.7515	40.6673	48.0539	35.1347	50.1829	37.5017	34.8801	35.9457
51.8442	29.5562	24.7273	42.6412	26.7921	35.8692	32.9704	41.1039	30.0199	38.1017	31.7518	39.2252	35.9023	27.1046
65.5454	28.9185	34.4871	37.1251	39.6555	37.3692	35.9105	27.2205	25.9729	27.2184	36.1919		33.2208	24.7191
64.9078	25.7904	34.3008	29.9537	41.7867	30.9034	43.0033	24.7294	30.3013	33.4566	41.6211		24.9528	29.2296
30.7657	34.7892	33.407	31.4331	27.6053	44.5406	40.9321	39.07	40.1066	27.9633	42.4963		35.5609	26.7839
37.9624	37.1272	32.5421	35.8547	28.7764	32.8525	40.8866	28.7475	32.0063	39.1569	35.2319		31.9193	27.9612
23.6837	26.6858	47.7848	37.0878	44.0606	25.048	42.3411	25.3542	32.5317	29.1654	46.5062		29.1882	32.9332
50.4937	23.9207	39.3492	30.7255	59.4005	37.8534	35.7512	26.5915	26.0121	29.2834	35.5278		24.7955	35.4388
48.7913	28.0495	25.1391	31.9917	25.4908	35.774	45.211	27.4357	25.2859	29.9558	27.9861		33.7525	30.9241
24.6731	25.6287	41.0584	25.6232	31.5904	30.8475	38.4844	36.8499	26.7653	37.6154	32.749		25.7453	28.4599
24.6524	60.984	27.506	44.5778	28.5467	26.2005	44.342	26.4798	28.6627	28.5323	37.1044		33.5932	29.3434
56.9756	26.4601	28.6978	37.1354	34.2222	26.0597	39.5955	31.6607	26.0867	33.9284	43.6654		33.6904	27.1543
42.2699	64.8307	29.9599	31.3855	41.1018	38.5755	25.7701	27.4274	32.0537	40.2659	38.6417		33.2829	27.4357
34.8663	37.6389	38.052	28.0523	33.7339	29.1944	40.0776	25.7018	27.5721	29.9268	27.5433		41.7991	28.6213
27.2595	45.9341	30.6242	29.96	41.6253	28.1495	35.6333	30.9117	27.2867	36.2437	39.461		34.096	25.7618
23.5765	64.6143	34.9091	40.328	30.2537	31.8573	52.9947	26.1839	28.282	30.0386	37.8575		32.9642	30.5537
27.4175	23.2229	52.13	29.3723	27.9095	26.4094	41.8839	29.3972	40.7811	41.4515	42.5233		39.2272	35.2878
59.1895	41.7056	29.4427	38.3789	33.8146	25.8922	39.6328	27.7357	26.8398	33.6201	38.0934		30.4007	27.5453
23.3677	29.7104	40.6714	45.2978	31.6628	31.6504	33.6139	25.2239	29.1158	39.2645	34.6836		32.9828	30.3386
24.5584	42.5445	36.852	38.3107	40.5804	60.0585	39.8314	39.1155	25.3977	28.284	40.5845		46.5827	37.4727
62.3759	45.8664	27.3219	32.7511	25.4556	28.5488	53.2844	38.2341	25.1059	32.0766	37.6155		37.0858	39.9494
45.6783	26.1234	26.9102	34.7788	25.6211	44.2157	36.1526	29.6848	38.5589	33.9036	35.294		47.7518	25.1163
26.3171	58.2622	26.5625	47.9545	46.1151	31.7435	38.1596	31.849	29.5151	35.2319	33.1959		26.0122	43.415
32.199	47.9468	41.1246	27.9033	35.2464	26.8729	51.0809	32.2256	26.1342	31.1372	46.4917		50.7291	47.6649
60.8655	38.8314	43.6488	28.1951	30.4255	27.4874	34.3857	37.2885	45.3041	29.7179	31.1641		27.893	34.185
27.0564	33.8148	35.0477	36.2975	39.4032	25.7142	45.0682	25.0956	32.8835	39.9514	28.5282		52.9679	36.3057
38.0019	53.6368	45.4675	35.9519	36.914	25.1038	42.2812	29.7158	26.9267	40.3963	28.5323		29.4489	31.2531
33.5101	69.9921	37.2244	35.5816	37.7499	26.2129	44.8696	45.4241	25.888	33.2166	47.5925		37.694	27.2495
33.9973	36.6156	27.6488	31.9297	40.032	35.6519	38.3955	28.1971	43.1088	34.7953	41.8177		31.1848	40.8453
27.8238	51.91	29.3641	26.5336	35.9809	25.6439	51.0354	25.528	46.7503	31.1124	35.3167		36.8002	59.4336
35.6168	49.3594	27.2475	31.4559	26.8956	38.6645	40.897	33.5498	28.6171	25.3066	45.9227		25.6501	26.1322
30.9933	34.0236	38.3686	39.5521	37.5865	25.7059	40.5349	37.3299	34.3753	30.8455	36.914		24.8887	29.7055
34.8456	35.3252	30.3241	44.9875	27.6364	26.7653	46.7855	33.5766	29.1323	40.6052	30.4585		28.0233	28.1206
64.0406	28.1135	33.5352	33.2332	27.804	26.4219	32.1469	41.6812	26.9722	25.2632	43.0426		31.4973	38.0148
57.6716	37.116	34.309	37.2637	25.6749	29.2771	48.958	25.1742	35.536	28.3337	44.0565		29.2523	27.566
53.4468	50.5858	43.7149	43.4585	50.845	25.1825	64.7201	34.814	38.8279	31.16	37.2492		27.1357	34.7188
28.3035	37.7367	39.3452	47.8593	34.5305	25.6708	41.1577	37.3154	28.8965	29.693	27.1398		27.1626	28.5447
46.6037	38.8013	28.0853	36.2602	28.1371	29.2358	26.0287	31.3048	27.8826	32.6497	29.7406		27.4336	46.8
96.3488	44.1904	34.0028	27.8599	49.1318	29.1137	25.7577	26.3536	42.0308	28.0688	29.7158		34.336	30.622
57.6941	61.3583	39.3141	35.0208	34.9733	27.6323	28.3585	54.0934	26.2356	35.803	27.4253		24.808	36.9947
35.0901	56.2966	33.825	26.8025	28.6916	34.5222	34.9753	48.6083	41.1245	31.938	27.7109		30.291	34.605
38.4684	59.2196	33.2684	36.6947	31.0255	40.928	37.3816	34.7788	33.6015	44.6916	30.2041		30.6634	31.1662
33.29	48.891	43.9178	34.6856	37.9775	45.7924	30.6324	36.4444	27.4212	28.1516	53.1168		29.0992	27.3757
32.357	40.3701	48.6166	26.4343	55.6183	26.5957	27.7895	42.3805	32.1883	45.2399	26.5791		26.3949	30.2869
29.8478	53.697	28.8861	44.2344	29.4614	31.1869	28.9234	42.0267	35.6892	37.214	54.021		31.5614	39.8293
34.2587	62.7653	47.5097	35.2422	51.9582	25.7329	42.9681	44.3171	30.2744	37.0982	26.9288		33.7484	29.8006
26.0632	39.5443	39.8024	51.6871	35.5194	48.18	40.6818	27.4316	41.079	33.1649	25.7949		39.5025	42.9329
51.88	32.3401	37.0319	43.9302	30.9034	33.3801	40.5556	57.8901	43.2909	29.2978	28.6254		26.2336	43.6405
26.4789	61.1947	39.221	43.6943	40.5804	52.9099	26.2708	40.5059	35.9623	39.8107	28.013		28.6792	37.9879
26.1591	37.6125	45.0123	41.3191	37.2161	62.1814	29.5399	42.9329	28.6068	29.4447	29.1985		41.7515	29.9103
23.2643	50.693	38.2507	38.0231	37.2741	36.0057	26.5563	40.0735	31.64	30.9448	36.0885		31.1497	49.9139
33.9841	48.6804	27.7936	41.6874	45.9579	36.283	29.7055	41.6667	28.971	30.3531	27.4812		25.2963	30.7959
67.5412	71.5308	38.617	39.248	43.506	43.2329	29.9082	39.1176	46.8207	44.9792	28.315		25.6087	41.2446
25.3823	52.8806	42.7055	40.7129	56.2246	36.9492	33.9739	25.3687	33.5229	25.6625	31.1765		25.1535	34.7415
26.7836	50.5087	35.4473	34.487	43.3012	33.6739	34.3401	32.2173	41.2135	34.845	28.2985		33.7153	41.2487
23.5313	68.9275	47.967	41.3398	36.2354	42.7902	34.2574	26.8439	29.2937	28.884	30.3096		34.5346	29.2006
63.3522	26.0989	35.7284	41.8363	35.4408	41.648	42.3163	25.7391	45.4882	44.4309	26.0163		25.1142	24.7397
53.2945	48.5656	42.1881	57.1308	27.8743	54.5403	47.309	25.4556	27.5433	27.4212	37.6941		28.1061	32.8545
31.994	68.4215	36.1547	43.055	25.3335	27.6943	25.6005	25.2735	33.6967	25.3977	38.5217		30.202	44.1744
24.3778	48.0973	42.9536	30.0448	30.8124	50.1436	47.8946	44.582	26.9205	28.4992	26.3826		28.8985	34.0546
28.7003	49.8409	40.9735	45.2627	26.0329	38.95	28.8406	31.4517	32.6456	31.5138	33.4091		25.1783	33.2477
26.8005	33.147	32.1655	45.1882	30.531	32.1738	28.2757	27.3095	26.6101	31.969	34.1622		-2.9774	42.9081
37.7292	59.4265	32.722	36.2375	28.8654	26.7446	37.1251	27.2536	30.142	30.3013	34.4332		28.6709	47.3959
23.552	46.6019	44.789	40.9694	33.3573	41.6977	32.9828	35.5402	25.8322	38.0996	36.6823		25.737	24.8639
30.7262	55.5235	42	45.751	25.3977	28.5344	31.6897	28.8675	36.1319	41.9294	35.4429		26.5522	29.7696
38.348	48.2139	41.1474	47.6028	26.1301	38.1637	38.4369	46.3117	35.5112	43.2288	36.0947		27.535	48.2339
34.9528	39.2753	41.046	31.2324	25.5135	49.7029	34.6733	27.8454	40.4107	25.1287	37.7644		30.2269	42.844
31.6987	63.0794	34.5903	37.4623	42.7116	26.0308	31.3297	39.4135	28.913	26.4467	36.3244		27.4212	25.2446
24.1615	28.9994	25.6149	28.3771	27.2991	48.927	28.4143	30.0427	30.86	28.8882	37.5989		27.7709	26.7115
25.2073	23.2342	32.8856	30.5165	34.1415	34.6939	45.8937	29.7903	34.3381	45.8751	31.249		29.5027	28.7847
39.5086	23.0066	52.3616	29.1489	54.0375	29.4178	34.0608	29.873	29.4054	38.441	26.6225		30.6717	31.6524
23.1326	33.4029	32.3331	40.6218	26.126	29.4116	39.1652	25.379	37.0837	30.4503	24.9156		36.6554	36.523
22.5495	30.5155	42.1736	35.4347	33.976	28.3171	25.5694	39.5624	25.6542	37.4189	48.2814		24.9383	25.4349
40.1218	65.0526	33.5497	30.2269	28.0461	25.1328	44.3088	44.462	36.6719	32.3332	30.6448		34.8677	25.8467
24.1765	28.563	49.198	48.5173	25.5963	26.7674	25.1328	27.8288	25.3377	27.3447	36.792		30.6179	31.7248
33.5571	27.2332	42.5356	27.6281	30.4358	40.3135	29.2564	43.7543	28.8923	32.0787	32.1904		28.7496	25.2073
24.4869	25.3409	33.7815	34.5636	29.1758	31.309	43.744	24.7211	41.2673	32.4945	26.7012		33.9491	26.6453
25.7509	40.6071	28.3771	33.4153	24.8349	25.5715	54.9024	30.2868	29.4654	28.7992	30.1441		48.1614	39.61
56.2251	36.0682	52.0885	27.024	27.6881	33.4339	31.0276	26.786	37.6527	33.2249	29.4096		36.1485	28.8116
30.4685	36.9316	56.1439	27.266	25.1763	30.4069	36.3492	36.8623	34.0918	25.7142	27.0033		29.2875	32.6518
29.4114	36.8206	46.9096	37.8099	38.9045	37.303	32.9435	33.9636	28.2095	35.6436	39.2624		34.6671	29.9972
40.2064	31.883	41.6852	24.7211	24.9569	29.9993	36.0637	38.7617	26.2708	30.8827	40.9611		39.0596	31.1765
38.4891	22.8899	40.4625	30.0468	34.4374	43.5454	31.3193	46.4317	26.817	32.2773	26.4301		34.8677	28.6378
32.9006	29.5807	30.1028	32.8711	27.775	29.3744	46.1213	30.0427	26.0536	26.1363	34.0629		33.2291	34.425
42.206	28.5988	39.3908	39.5272	47.7518	26.2191	33.7485	40.0259	42.9557	40.6528	40.4438		27.3032	39.1176
44.9033	30.6867	29.6537	35.6188	30.2455	31.7683	41.799	30.8227	28.1516	32.809	37.8989		33.7505	36.5126
42.7308	26.2983	61.9703	41.4742	27.0819	47.0545	41.9729	26.9454	24.8183	31.9462	37.1086		27.4191	40.088
27.5736	49.476	34.6484	40.8287	28.8199	31.1621	43.3343	28.3399	34.4229	46.6924	27.8992		32.0931	30.0903
32.7802	49.9914	58.8026	31.669	32.0042	55.4983	40.1356	36.4444	26.8046	39.2335	31.9255		33.0615	39.339
41.8015	25.2882	35.1491	30.5144	28.3833	31.5924	25.8239	34.725	31.3938	42.3805	37.034		32.6414	27.7398
40.6334	44.0437	25.8197	68.7589	60.6296	35.265	33.4132	55.8417	29.0744	32.7304	35.6168		51.414	30.3117
42.7947	25.971	30.3489	24.7459	25.6584	29.3516	53.8141	35.6229	27.0302	32.9249	36.0884		37.1416	34.8946
29.4659	31.1306	39.188	37.8265	33.0201	31.8283	51.8961	31.4352	30.9117	46.3799	27.4274		34.6774	35.2898
23.3207	29.5035	29.1799	28.3936	41.737	31.2262	31.2158	31.6297	30.4358	26.217	29.7551		24.957	37.5782
47.089	49.95	38.9893	26.8481	25.137	28.1164	36.5499	28.0833	33.4401	25.3563	28.1681		31.5779	35.265
24.4417	36.6307	31.4807	43.535	39.6638	33.4215	58.2853	35.4595	41.2963	40.6156	27.9136		36.2685	34.0898
53.3584	22.4648	37.5616	36.3616	26.5088	37.4872	51.2092	59.1378	28.6895	37.8679	32.9849		28.6275	29.3972
41.4253	24.2969	30.471	24.897	39.0948	25.7577	47.849	27.7667	25.3149	26.8729	25.586		40.5183	36.4051
23.2868	27.5304	41.9191	29.9889	26.1653	30.4606	28.2053	33.1132	26.4963	44.8303	37.005		35.9416	33.7215
23.7157	43.7973	27.6261	31.7952	32.1469	46.4069	54.9107	25.3625	30.0924	41.197	37.932		24.8411	34.5967
37.0689	42.0084	60.8096	33.0532	30.8124	25.7329	42.5067	29.7592	37.034	30.142	61.2544		27.6157	56.1873
24.2988	28.0439	25.888	28.7123	36.0988	26.5315	50.1767	27.7709	39.341	24.7066	34.4995		33.7753	58.966
51.3909	32.9815	25.1101	39.5811	25.1266	26.4219	45.2544	32.8752	34.3898	30.3634	25.6253		33.5808	29.991
28.674	35.5058	42.6226	25.3604	26.7302	32.9663	51.8961	25.5984	40.8949	26.4653	31.7869		31.5634	34.0443
60.446	57.2577	27.3943	25.168	37.1975	28.0026	46.1503	38.4658	34.3339	34.187	54.7141		43.0943	28.1495
36.1604	25.0794	58.2088	27.8143	32.149	34.2822	37.4582	36.6927	28.2095	43.0074	33.4835			36.3285
29.6822	34.6895	26.6598	25.1349	38.1741	40.6549	49.3076	45.7924	25.0232	26.6701	38.8589			28.6399
29.037	25.4443	42.6743	32.1738	45.4468	31.5386	33.4753	35.8961	45.9785	33.1752	34.2181			26.1529
37.1856	35.9441	43.3654	34.9153	42.9888	50.516	52.6244	38.7058	31.0069	35.5299	38.3665			28.4475
88.6009	25.9353	34.7746	34.4891	38.1762	27.8185	44.8716	31.0462	33.1649	59.3923	32.031			31.0503
26.7234	26.5598	33.0346	30.7483	44.8861	27.415	43.1233	34.8181	36.5085	38.7927	38.2444			27.295
77.7682	28.136	41.6336	28.9564	40.7728	63.7828	27.5743	30.0965	25.2073	42.1674	41.2301			35.1657
76.617	33.5703	27.9199	61.662	47.1807	36.4258	27.4626	26.2212	40.6528	43.4088	39.9225			31.0565
59.1557	34.6518	32.7366	25.1101	39.9059	41.0314	30.4337	27.9323	32.4655	29.9682	34.0463			30.5558
23.9019	25.8713	35.5733	35.8464	48.536	32.1263	30.8434	30.5765	41.6419	86.0355	36.3678			30.0489
37.1498	31.6422	38.5817	37.0837	34.0711	33.6366	26.246	32.1614	43.6343	31.0214	30.7793			30.0737
24.7145	38.4477	49.6491	37.3299	25.8942	40.9777	29.1034	24.8514	33.9822	36.3575	34.2885			28.0647
33.0041	34.3772	26.3536	28.495	43.2226	33.0635	38.5714	26.875	35.9354	39.2914	30.1172			27.0529
35.3422	22.8166	38.4534	24.9301	49.9574	39.6762	33.5477	30.9386	34.2222	24.7956	37.8617			37.9755
61.2812	38.7017	30.5455	41.8777	33.1649	31.0172	36.6554	79.4807	38.8424	53.9134	26.9598			39.8728
31.046	59.4171	26.3122	32.867	34.7829	27.0178	32.5773	35.2278	43.5412	39.6183	36.8044			37.9154
40.103	29.1405	30.4606	39.5231	43.6902	26.8833	31.3421	31.4414	26.4343	32.8277	40.3652			43.2412
41.8185	39.518	25.6191	38.7389	26.4405	30.5165	31.1517	26.128	31.8697	27.6612	38.3272			49.2642
23.1702	28.3787	32.9911	25.8466	25.7743	56.4584	30.7234	28.3543	40.3259	36.345	39.3245			44.3171
24.6261	23.3433	44.4475	39.3617	27.6012	25.3998	31.7186	28.013	29.244	48.4056	35.3353			41.6439
26.1648	22.8128	35.4844	39.8314	45.7655	25.1287	36.7775	26.6929	28.6813	45.5772	37.6879			38.47
23.3978	34.302	36.2644	31.638	37.7561	49.8167	40.6197	30.5103	42.335	46.7193	38.9893			31.0959
26.0594	27.8821	41.0253	42.2046	54.3003	27.5371	25.8156	57.7867	39.3286	28.8592	40.1542			38.8445
34.7816	49.0284	32.3331	41.8384	26.5936	36.8768	27.295	27.9633	25.3563	34.9298	32.569			35.9581
27.8577	27.837	42.4322	34.305	42.3556	25.4535	34.4415	29.8896	37.5596	56.0756	32.7801			34.067
27.4062	34.8456	52.4154	38.6603	33.5477	25.1183	27.5164	28.0378	46.7938	48.2856	24.9156			59.4212
33.2618	31.8209	47.009	38.8445	38.8073	28.1826	35.5485	32.9994	30.0613	41.7825	36.2437			38.4348
42.3357	40.5582	24.839	29.6351	33.378	53.4809	34.5863	37.9589	39.5686	36.8003	33.889			31.1414
34.4882	34.159	51.3374	37.5017	40.2287	25.8322	30.0468	38.1348	36.1506	31.7869	38.5879			27.0529
77.4296	39.4785	35.8609	41.1494	63.278	38.3189	42.1488	40.6777	44.5571	38.801	37.243			32.8132
36.6175	24.5358	48.5732	31.7248	33.0904	59.8413	55.9287	31.0152	34.8739	50.7188	35.0374			46.1896
28.5988	60.794	33.8932	30.2682	43.4584	33.9532	26.9164	25.4328	28.4226	37.6796	43.6136			25.6501
64.2626	27.3912	29.3123	27.4067	28.3399	28.433	31.2345	37.0796	28.5592	40.2576	36.8561			27.9737
28.0533	38.1298	45.7655	48.2959	60.4516	34.3525	27.6923	59.6281	34.9753	35.0995				42.1281
82.5535	29.8365	39.1734	37.4623	32.6353	35.7947	85.3258	37.7975	50.6402	38.6003				33.1111
36.1548	27.4946	29.4758	39.0617	40.5742	43.7792	52.8706	41.0108	36.7009	34.5119				42.5212
28.6383	26.7197	31.4165	44.4413	51.1512	49.0387	24.7997	31.8345	27.8267	25.1887				32.7635
40.2064	35.5754	39.4879	37.5016	31.2986	29.3702	27.2495	29.4551	27.264	41.2611				49.6905
34.7214	45.2005	43.8992	27.3778	50.0857	40.5452	31.7311	25.2259	47.1021	31.94				43.7585
26.5109	30.713	46.1545	26.1135	74.8233	36.1982	26.3536	30.6924	51.0602	34.7746				26.5129
23.3959	36.3786	28.9006	29.2978	52.8643	31.398	29.0765	45.0744	47.2904	34.5263				36.0512
32.1219	27.1692	54.1658	25.9481	46.7524	29.7965	67.7968	57.7577	36.7547	29.5379				35.114
45.3679	57.7449	50.1871	28.1681	25.708	24.8701	29.9827	31.8263	47.2717	37.7148				29.093
23.2774	32.5319	31.5614	26.4756	40.8908	47.4455	41.1639	55.9121	28.5364	28.7889				27.4957
24.8029	31.9075	29.2999	30.6965	26.8067	32.1366	26.7426	38.0955	57.2446	26.877				35.3291
24.3853	24.7803	25.2218	25.9067	28.702	39.6473	26.6722	29.2234	45.5937	32.3207				28.9813
49.7657	52.2467	45.5338	49.4153	25.2301	31.2283	25.0211	25.3728	39.7197	30.4793				33.7111
39.7701	23.2887	46.4669	33.6408	42.935	30.5269	27.2474	28.6627	50.2822	33.618				29.9848
58.5989	27.3329	43.6633	29.5648	38.3872	46.0448	33.8208	24.8183	48.1035	38.7183				31.3255
48.2364	24.4512	51.5071	34.727	27.5309	43.1026	29.5627	42.5274	38.0748	37.3341				36.1113
52.8637	33.6982	31.9255	26.906	36.1092	35.1367	29.3847	35.5298	41.7494	25.5818				30.231
36.5328	39.471	46.2372	39.2873	28.6089	32.8069	28.0109	35.3229	24.9135	49.0553				29.3372
68.6134	54.3027	32.8814	24.7397	34.8698	39.5935	40.9756	59.3281	41.0045	37.692				28.6068
84.7185	35.7786	24.9528	29.0558	39.8045	39.0824	30.32	57.7019	43.0922	45.4468				39.2541
59.2008	44.3089	33.5746	32.5545	37.1106	35.1988	24.9569	63.1435	26.486	29.8937				28.5819
32.1068	26.5428	32.9001	31.9855	33.5766	57.1929	26.5067	25.1473	29.1261	35.6933				31.7393
60.9031	48.7876	25.2984	37.6362	25.3583	53.7769	28.6978	34.1953	26.9247	52.4216				29.8172
41.1413	30.5099	30.9345	45.002	49.9905	35.9519	39.0907	34.785	28.9254	30.5124				29.0723
23.49	45.5993	26.0246	49.7898	49.8063	26.0287	37.4168	34.7333	37.1623	25.1142				33.8601
44.781	74.8094	25.6853	36.1671	45.8048	36.0057	36.7526	30.1958	40.4459	29.6061				32.7035
69.4786	37.4244	25.4101	39.939	26.2853	26.4074	38.5424	29.8068	30.5827	29.7841				33.1815
33.3878	30.9086	27.6529	37.9693	28.2612	34.7664	25.0252	48.927	28.9046	33.3428				32.6166
26.0989	47.9788	25.4183	40.2659	36.4381	28.8716	27.3612	33.1028	27.2991	26.128				56.1604
32.658	31.4918	25.0066	26.3908	25.0583	33.2911	29.5772	38.1534	57.5653	27.4129				27.9033
35.8331	25.1377	25.5776	28.4454	44.5716	32.4883	28.255	34.396	38.2113	30.2434				26.8564
29.037	49.8146	36.1319	31.1538	35.7409	48.8773	28.8199	41.3501	48.6001	25.1991				29.2399
28.3336	52.4273	26.3846	30.5951	37.5927	62.5414	25.5384	47.5738	37.0361	31.8635				29.3847
38.8991	53.0894	25.1701	37.7272	31.3731	26.1115	37.2037	27.0964	43.3509	34.5201				29.7448
30.9275	53.9321	26.0949	37.0796	49.496	48.8235	34.7643	75.7337	43.7502	34.7725				26.4405
60.5551	43.3233	25.5777	27.2226	55.6597	30.5558	42.0618	36.7754	59.9426	33.9636				31.9007
35.9667	55.8338	34.576	41.3252	29.5751	26.5419	25.1949	31.1848	45.0537	49.6491				27.6033
51.3834	45.035	34.1105	29.3454	25.0625	47.4869	27.5536	25.2569	38.5382	27.6198				28.5819
60.9219	28.9505	30.0034	54.3189	45.7841	25.7412	27.237	27.8309	28.3254	24.7397				28.4226
60.8467	54.2011	38.59	46.3096	30.9696	25.7949	25.8901	76.6213	38.9086	27.2371				25.4349
37.9925	29.2007	27.2226	27.4005	37.7996	30.7483	29.9268	33.7029	47.9235	42.5233				34.6215
24.5772	76.2897	34.6174	28.6233	37.9527	31.1414	28.6978	32.7946	49.0015	26.0329				31.6917
24.5546	36.7078	36.8437	53.4437	41.7225	37.9486	42.7322	104.885	44.5696	26.337				28.9792
25.117	28.2564	31.8553	34.9857	46.9345	40.0776	26.5957	26.3577	28.2157	34.5574				59.2433
29.8478	22.8429	25.8197	65.5912	32.2297	31.0297	32.6932	49.587	28.4538	50.0567				27.953
40.2761	41.0736	41.9522	54.3997	39.2397	27.8205	30.3365	33.4049	47.7042	29.9248				38.7886
29.4226	65.6959	31.1662	33.9512	28.944	30.1669	35.0188	102.325	43.0529	31.8718				38.9707
31.9282	25.2243	27.8638	49.6843	27.0343	41.2777	46.3448	28.5923	48.1427	30.5062				35.8878
27.3328	38.1185	33.767	31.189	30.8248	34.5863	31.2676	37.1458	52.0492	34.3112				30.5869
37.7875	28.1342	28.0541	29.0723	30.38	40.9652	39.701	31.7373	44.8054	36.0119				40.8307
27.6169	61.1683	34.4105	32.9663	25.2611	25.3004	40.7087	37.7541	34.7643	49.7629				41.826
26.9435	28.8753	36.9182	34.5905	28.1723	25.6294	44.3647	30.3034	35.4388	47.7973				42.8688
[truncated: 316 more rows]

## Sheet: 435-H60-30s
4/11/2017 Distribution of rupture forces collected from measurements on M435-HBMEC60 adhesion for 30 sec of contact with 45-min antibody treatment.
[truncated: 2,465 more rows]

[truncated: 1 more sheets: 435-H60-60s]
